# Supplementary material for: Bacillus subtilis Attenuates Hepatic and Intestinal Injuries and Modulates Gut Microbiota and Gene Expression Profiles in Mice Infected with Schistosoma japonicum
Source: Front Cell Dev Biol. 2021 Nov 16;9:766205. doi: 10.3389/fcell.2021.766205 (PMC8635066; doi:10.3389/fcell.2021.766205)
Supplement: Supplementary file 1 [file Table2.XLSX]

## Sheet: Sheet1
Sample	Group	Kindom	Phylum	Class	Order	Family	Genus	Species
G1	SI	1	9	15	20	36	89	92
G2	SI	1	9	15	20	36	91	95
G3	SI	1	9	14	16	30	79	81
G4	SI	1	9	15	21	37	79	83
G5	SI	1	9	15	21	37	88	91
G6	SI	1	9	15	20	36	90	93
H1	SIBS	1	9	15	20	36	90	94
H2	SIBS	1	9	15	20	34	88	92
H3	SIBS	1	9	15	20	34	87	89
H4	SIBS	1	9	15	21	35	90	94
H5	SIBS	1	9	15	17	31	84	88
H6	SIBS	1	9	14	16	30	85	87
L1	SIBS	1	9	15	20	36	87	91
L2	SIBS	1	9	15	20	36	92	94
L3	SIBS	1	9	15	19	35	92	95
L4	SIBS	1	9	15	19	35	89	91
L5	SIBS	1	9	15	20	36	87	90
L6	SIBS	1	9	15	20	36	86	88
M1	SIBS	1	9	15	20	36	86	89
M2	SIBS	1	9	15	20	36	91	94
M3	SIBS	1	9	15	20	36	87	90
M4	SIBS	1	9	15	20	35	91	95
M5	SIBS	1	8	12	12	24	75	79
M6	SIBS	1	9	14	14	28	81	83
N1	NG	1	9	14	19	35	86	89
N2	NG	1	9	14	18	34	89	93
N3	NG	1	9	15	20	35	87	91
N4	NG	1	9	15	20	36	88	92
N5	NG	1	9	13	14	28	80	83
N6	NG	1	9	13	15	28	79	83
NBS1	BS	1	8	11	13	27	77	80
NBS2	BS	1	9	14	16	31	88	92
NBS3	BS	1	9	15	16	31	89	94
NBS4	BS	1	9	14	17	32	85	89
NBS5	BS	1	9	15	17	32	86	89
NBS6	BS	1	9	14	16	31	87	90
Total		1	9	15	21	37	97	102
