# Supplementary material for: Bacillus subtilis Attenuates Hepatic and Intestinal Injuries and Modulates Gut Microbiota and Gene Expression Profiles in Mice Infected with Schistosoma japonicum
Source: Front Cell Dev Biol. 2021 Nov 16;9:766205. doi: 10.3389/fcell.2021.766205 (PMC8635066; doi:10.3389/fcell.2021.766205)
Supplement: Supplementary file 3 [file Table4.XLS]

GeneID	Length	G1_5IN_expression	BS1_2IN_expression	logFC	Pvalue	FDR	NR_def	GO_ID	GO_term	KO_ID	KO_gene	Hyperlink	KEGG Pathway	Pathway ID	Kog_Annotation	Swiss-Prot_Id	Swiss-Prot_Annotation
GeneID:11648	1680.00	49.60	0.00	-13.7777002451539	2.51021590672241e-21	4.98930513620146e-17	intestinal-type alkaline phosphatase precursor [Mus musculus]<>AAI48647.1 Alkaline phosphatase 3, intestine, not Mn requiring, partial [synthetic construct]	GO:0004035;GO:0035264;GO:0000287;GO:0008152;GO:0002020;GO:0016791;GO:0009897;GO:0005886;GO:0003824;GO:0005903;GO:0016021;GO:0031225;GO:0008270;GO:0016311;GO:0036342;GO:0006793;GO:0022008;GO:0046872;GO:0021915;GO:0016787	alkaline phosphatase activity;multicellular organism growth;magnesium ion binding;metabolic process;protease binding;phosphatase activity;external side of plasma membrane;plasma membrane;catalytic activity;brush border;integral component of membrane;anchored component of membrane;zinc ion binding;dephosphorylation;post-anal tail morphogenesis;phosphorus metabolic process;neurogenesis;metal ion bi…	K01077	E3.1.3.1,phoA,phoB	http://www.genome.jp/dbget-bin/www_bget?ko:K01077	Two-component system;Folate biosynthesis;Thiamine metabolism;Aminobenzoate degradation	ko02020,ko00790,ko00730,ko00627	KOG4126(P)(Alkaline phosphatase)	gnl|BL_ORD_ID|131600	sp|P24822|PPBI_MOUSE Intestinal-type alkaline phosphatase OS=Mus musculus GN=Iap PE=2 SV=1
novel.21381	4144.00	0.01	7.56	9.40170354915326	3.4401820201267e-17	2.35795612943547e-13	cadherin-11-like [Mus musculus]	GO:0005737;GO:0046872;GO:0001503;GO:0001501;GO:0016021;GO:0007156;GO:0070062;GO:0005509;GO:0007155;GO:0034332;GO:0016020;GO:0021957;GO:0005886	cytoplasm;metal ion binding;ossification;skeletal system development;integral component of membrane;homophilic cell adhesion via plasma membrane adhesion molecules;extracellular exosome;calcium ion binding;cell adhesion;adherens junction organization;membrane;corticospinal tract morphogenesis;plasma membrane	K06803	CDH11	http://www.genome.jp/dbget-bin/www_bget?ko:K06803	-	-	-	Cadherin-11	Cadherin-11 OS=Mus musculus GN=Cdh11 PE=1 SV=1
GeneID:19146	4149.00	21.22	0.09	-7.96293912886331	3.55899999411672e-17	2.35795612943547e-13	AltName: Full=Enterokinase;enteropeptidase isoform 1 precursor [Mus musculus]<>P97435.1 RecName: Full=Enteropeptidase; AltName: Full=Serine protease 7;enteropeptidase isoform 2 precursor [Mus musculus]; Contains: RecName: Full=Enteropeptidase catalytic light chain<>AAB37317.1 enteropeptidase [Mus musculus]<>AAI17918.1 Protease, serine, 7 (enterokinase) [Mus musculus]<>AAI17919.1 Protease, serine,…	GO:0003674;GO:0016021;GO:0006898;GO:0005044;GO:0016787;GO:0008233;GO:0005575;GO:0006508;GO:0008236;GO:0004252;GO:0008150;GO:0016020	molecular_function;integral component of membrane;receptor-mediated endocytosis;scavenger receptor activity;hydrolase activity;peptidase activity;cellular_component;proteolysis;serine-type peptidase activity;serine-type endopeptidase activity;biological_process;membrane	K01316	TMPRSS15,PRSS7	http://www.genome.jp/dbget-bin/www_bget?ko:K01316	-	-	-	gnl|BL_ORD_ID|379495	sp|P97435|ENTK_MOUSE Enteropeptidase OS=Mus musculus GN=Tmprss15 PE=2 SV=1
GeneID:19692	769.00	4266.85	48.77	-6.65142069546029	1.64541612389067e-15	8.17607271961275e-12	AltName: Full=Regenerating protein 1;lithostathine-1 precursor [Mus musculus]<>P43137.1 RecName: Full=Lithostathine-1; AltName: Full=Pancreatic stone protein 1; AltName: Full=Islet of Langerhans regenerating protein 1; Flags: Precursor<>BAA03111.1 regenerating protein I [Mus musculus domesticus]<>AAH28761.1 Regenerating islet-derived 1 [Mus musculus]<>BAE35794.1 unnamed protein product [Mus muscu…	GO:0043234;GO:1900006;GO:0001666;GO:0051289;GO:0005829;GO:0042552;GO:0042588;GO:0032809;GO:0045178;GO:1990864;GO:0051262;GO:0048471;GO:0005102;GO:0019902;GO:0042060;GO:1990869;GO:0031667;GO:0005615;GO:1990867;GO:1990798;GO:1903861;GO:0055074;GO:0070062;GO:0005576;GO:0007494;GO:0042803;GO:0019903;GO:1903492;GO:0030246;GO:0008083;GO:0042802;GO:0008284;GO:0008285;GO:1990785;GO:0032590;GO:0005515;GO:…	protein complex;positive regulation of dendrite development;response to hypoxia;protein homotetramerization;cytosol;myelination;zymogen granule;neuronal cell body membrane;basal part of cell;response to growth hormone-releasing hormone;protein tetramerization;perinuclear region of cytoplasm;receptor binding;phosphatase binding;wound healing;cellular response to chemokine;response to nutrient leve…	-	-	-	-	-	-	gnl|BL_ORD_ID|74307	sp|P43137|LIT1_MOUSE Lithostathine-1 OS=Mus musculus GN=Reg1 PE=1 SV=1
GeneID:216225	3027.98	0.10	14.58	7.19429543242142	3.54190750356284e-15	1.4079790708163e-11	monocarboxylate transporter 1 [Mus musculus] &gt;BAC30480.1 unnamed protein product [Mus musculus] &gt; AltName: Full=Electrogenic sodium monocarboxylate cotransporter;AAS49159.1 sodium-dependent monocarboxylate transporter [Mus musculus];Q8BYF6.1 RecName: Full=Sodium-coupled monocarboxylate transporter 1; AltName: Full=Solute carrier family 5 member 8<>BAC30480.1 unnamed protein product [Mus mus…	GO:0055085;GO:0016021;GO:0006915;GO:0070062;GO:0006814;GO:0005215;GO:0015293;GO:0006810;GO:0005886;GO:0016324;GO:0005887;GO:0006811;GO:0016020	transmembrane transport;integral component of membrane;apoptotic process;extracellular exosome;sodium ion transport;transporter activity;symporter activity;transport;plasma membrane;apical plasma membrane;integral component of plasma membrane;ion transport;membrane	K14388	SLC5A8_12,SMCT	http://www.genome.jp/dbget-bin/www_bget?ko:K14388	-	-	KOG2349(P)(Na+:iodide/myo-inositol/multivitamin symporters)	Sodium-coupled;gnl|BL_ORD_ID|488085	Sodium-coupled monocarboxylate transporter 1 OS=Mus musculus GN=Slc5a8 PE=1 SV=1;sp|Q8BYF6|SC5A8_MOUSE Sodium-coupled monocarboxylate transporter 1 OS=Mus musculus GN=Slc5a8 PE=1 SV=1
GeneID:66473	887.00	36.81	0.18	-7.80040659512428	5.29649060482589e-14	1.75455078769199e-10	Contains: RecName: Full=Chymotrypsin B chain C;chymotrypsinogen B precursor [Mus musculus]<>Q9CR35.1 RecName: Full=Chymotrypsinogen B; Flags: Precursor<>BAB22553.1 unnamed protein product [Mus musculus]<>BAB25241.1 unnamed protein product [Mus musculus]<>BAB25280.1 unnamed protein product [Mus musculus]<>BAB25861.1 unnamed protein product [Mus musculus]<>BAB25954.1 unnamed protein product [Mus mu…	GO:0016787;GO:0032094;GO:0005737;GO:0005764;GO:0005515;GO:0008233;GO:0005615;GO:0006508;GO:0007586;GO:0007584;GO:0004252;GO:0008236;GO:0043065;GO:0043434;GO:0034097;GO:0005576;GO:0009636;GO:0030163	hydrolase activity;response to food;cytoplasm;lysosome;protein binding;peptidase activity;extracellular space;proteolysis;digestion;response to nutrient;serine-type endopeptidase activity;serine-type peptidase activity;positive regulation of apoptotic process;response to peptide hormone;response to cytokine;extracellular region;response to toxic substance;protein catabolic process	K01310	CTRB	http://www.genome.jp/dbget-bin/www_bget?ko:K01310	-	-	-	gnl|BL_ORD_ID|346656	sp|Q9CR35|CTRB1_MOUSE Chymotrypsinogen B OS=Mus musculus GN=Ctrb1 PE=1 SV=1
GeneID:109959	1577.00	16.32	0.10	-7.7409663723383	7.85085650332152e-14	2.22919462657169e-10	mCG11265, isoform CRA_a, partial [Mus musculus]	GO:0046872;GO:0004556;GO:0005975;GO:0016787;GO:0008152;GO:0016160;GO:0005615;GO:0070062;GO:0016052;GO:0005576;GO:0005509;GO:0016798;GO:0043169;GO:0005515;GO:0003824;GO:0031404;GO:0008150	metal ion binding;alpha-amylase activity;carbohydrate metabolic process;hydrolase activity;metabolic process;amylase activity;extracellular space;extracellular exosome;carbohydrate catabolic process;extracellular region;calcium ion binding;hydrolase activity, acting on glycosyl bonds;cation binding;protein binding;catalytic activity;chloride ion binding;biological_process	K01176	E3.2.1.1,amyA,malS	http://www.genome.jp/dbget-bin/www_bget?ko:K01176	Starch and sucrose metabolism;Carbohydrate digestion and absorption	ko00500,ko04973	-	gnl|BL_ORD_ID|273577	sp|P00688|AMYP_MOUSE Pancreatic alpha-amylase OS=Mus musculus GN=Amy2 PE=1 SV=2
GeneID:11833	1483.97	57.25	1.01	-5.98760541698167	7.23256204046421e-13	1.79693003895333e-09	Short=AQP-8 &gt;aquaporin-8 isoform 1 [Mus musculus]<>P56404.1 RecName: Full=Aquaporin-8;AAB68847.1 aquaporin-8 [Mus musculus] &gt; Short=AQP-8<>AAB68847.1 aquaporin-8 [Mus musculus]<>AAD55972.1 aquaporin-8 [Mus musculus]<>EDL17311.1 aquaporin 8, isoform CRA_b [Mus musculus];aquaporin-8 isoform 2 [Mus musculus]<>AAH10982.1 Aquaporin 8 [Mus musculus];AAD55972.1 aquaporin-8 [Mus musculus] &gt;EDL17…	GO:0055085;GO:0016021;GO:0045177;GO:0015250;GO:0046691;GO:0006833;GO:0015254;GO:0015722;GO:0015288;GO:0005215;GO:0071320;GO:0046930;GO:0043231;GO:0009992;GO:0034220;GO:0006810;GO:0005886;GO:0005887;GO:0016020;GO:0015793	transmembrane transport;integral component of membrane;apical part of cell;water channel activity;intracellular canaliculus;water transport;glycerol channel activity;canalicular bile acid transport;porin activity;transporter activity;cellular response to cAMP;pore complex;intracellular membrane-bounded organelle;cellular water homeostasis;ion transmembrane transport;transport;plasma membrane;inte…	K09869	AQP8	http://www.genome.jp/dbget-bin/www_bget?ko:K09869	Bile secretion	ko04976	KOG0223(G)(Aquaporin (major intrinsic protein family))	Aquaporin-8;gnl|BL_ORD_ID|281390	Aquaporin-8 OS=Mus musculus GN=Aqp8 PE=2 SV=1;sp|P56404|AQP8_MOUSE Aquaporin-8 OS=Mus musculus GN=Aqp8 PE=2 SV=1
NW_019168521.1_GeneID:217882	6640.00	1.43	0.00	-10.8511001663419	9.1553322011477e-13	2.0219042536668e-09	mKIAA0284 protein, partial [Mus musculus]	GO:0008150;GO:0005856;GO:0005575;GO:0005874;GO:0005737;GO:0003674	biological_process;cytoskeleton;cellular_component;microtubule;cytoplasm;molecular_function	K16463	CEP170	http://www.genome.jp/dbget-bin/www_bget?ko:K16463	-	-	KOG1881(R)(Anion exchanger adaptor protein Kanadaptin, contains FHA domain)	gnl|BL_ORD_ID|307250	sp|Q80U49|C170B_MOUSE Centrosomal protein of 170 kDa protein B OS=Mus musculus GN=Cep170b PE=1 SV=2
GeneID:100862468	588.00	27.77	0.00	-10.6973826935001	2.46969977461737e-12	4.69132442098502e-09	PREDICTED: NHP2-like protein 1 [Orycteropus afer afer]	GO:0034511;GO:0032040;GO:0051117;GO:0005575;GO:0006364;GO:0005634;GO:0000398;GO:0030529;GO:0006412;GO:0005886;GO:0046540;GO:0022625;GO:0008150;GO:0043234;GO:0006397;GO:0007338;GO:0030515;GO:0031428;GO:0005730;GO:0005654;GO:0003674;GO:0044822;GO:0030621;GO:0003723;GO:0071011;GO:0030622;GO:0042254;GO:0005681;GO:0005515;GO:0034512;GO:0000470;GO:0008380;GO:0030490;GO:0001651	U3 snoRNA binding;small-subunit processome;ATPase binding;cellular_component;rRNA processing;nucleus;mRNA splicing, via spliceosome;intracellular ribonucleoprotein complex;translation;plasma membrane;U4/U6 x U5 tri-snRNP complex;cytosolic large ribosomal subunit;biological_process;protein complex;mRNA processing;single fertilization;snoRNA binding;box C/D snoRNP complex;nucleolus;nucleoplasm;mole…	K12845	SNU13,NHP2L	http://www.genome.jp/dbget-bin/www_bget?ko:K12845	Spliceosome;Ribosome biogenesis in eukaryotes	ko03040,ko03008	KOG3387(AJ)(60S ribosomal protein 15.5kD/SNU13, NHP2/L7A family (includes ribonuclease P subunit p38), involved in splicing)	gnl|BL_ORD_ID|116281	sp|Q3B8S0|NH2L1_BOVIN NHP2-like protein 1 OS=Bos taurus GN=SNU13 PE=2 SV=3
novel.14204	820.00	0.00	17.68	10.6984587587173	2.70534380875278e-12	4.69132442098502e-09	nucleotide-binding domain-containing protein 2 isoform 2 [Mus musculus]	GO:0005829;GO:0005737;GO:0000166;GO:0030552;GO:0007283	cytosol;cytoplasm;nucleotide binding;cAMP binding;spermatogenesis	-	-	-	-	-	-	-	-
novel.19046	991.00	11.51	0.00	-10.6792463447648	2.83235525517309e-12	4.69132442098502e-09	isoform CRA_a, partial [Mus musculus]	-	-	-	-	-	-	-	-	-	-
GeneID:234267	2980.00	0.05	5.76	6.63002506818497	4.09431692164189e-12	5.47870924540103e-09	neuronal membrane glycoprotein M6-a isoform 1 [Mus musculus]<>P35802.1 RecName: Full=Neuronal membrane glycoprotein M6-a;PREDICTED: neuronal membrane glycoprotein M6-a isoform X1 [Callithrix jacchus]; Short=M6a<>pir||I58150 membrane glycoprotein M6 - mouse<>AAB28350.1 membrane glycoprotein M6 [Mus sp.]<>AAH24759.1 Glycoprotein m6a [Mus musculus]<>AAH29711.1 Glycoprotein m6a [Mus musculus]<>AAH296…	GO:0016020;GO:0030424;GO:0007399;GO:0007416;GO:0042995;GO:0043197;GO:0005886;GO:0003407;GO:0030175;GO:0048863;GO:0043005;GO:0005262;GO:0043025;GO:0048812;GO:0070062;GO:1903561;GO:0070588;GO:0051491;GO:0005515;GO:0044295;GO:0016021;GO:0001764	membrane;axon;nervous system development;synapse assembly;cell projection;dendritic spine;plasma membrane;neural retina development;filopodium;stem cell differentiation;neuron projection;calcium channel activity;neuronal cell body;neuron projection morphogenesis;extracellular exosome;extracellular vesicle;calcium ion transmembrane transport;positive regulation of filopodium assembly;protein bindi…	-	-	-	-	-	-	gnl|BL_ORD_ID|25739	sp|P35802|GPM6A_MOUSE Neuronal membrane glycoprotein M6-a OS=Mus musculus GN=Gpm6a PE=1 SV=1
GeneID:232889	3892.97	0.54	27.57	5.62586600896184	4.09530344401599e-12	5.47870924540103e-09	PREDICTED: cytosolic phospholipase A2 gamma isoform X1 [Mus musculus];cytosolic phospholipase A2 gamma isoform 2 [Mus musculus]<>AAU14177.1 egg and early embryo abundant protein [Mus musculus]<>BAE36785.1 unnamed protein product [Mus musculus]<>BAE22819.1 unnamed protein product [Mus musculus]<>BAE26375.1 unnamed protein product [Mus musculus]<>AAI45768.1 Phospholipase A2, group IVC (cytosolic, c…	GO:0047499;GO:0005938;GO:0005635;GO:0046475;GO:0005654	calcium-independent phospholipase A2 activity;cell cortex;nuclear envelope;glycerophospholipid catabolic process;nucleoplasm	K16342	PLA2G4,CPLA2	http://www.genome.jp/dbget-bin/www_bget?ko:K16342	Necroptosis;MAPK signaling pathway;Phospholipase D signaling pathway;Ras signaling pathway;VEGF signaling pathway;Arachidonic acid metabolism;Ether lipid metabolism;Glycerophospholipid metabolism;Linoleic acid metabolism;alpha-Linolenic acid metabolism;Vascular smooth muscle contraction;GnRH signaling pathway;Ovarian Steroidogenesis;Oxytocin signaling pathway;Fc epsilon RI signaling pathway;Plate…	ko04217,ko04010,ko04072,ko04014,ko04370,ko00590,ko00565,ko00564,ko00591,ko00592,ko04270,ko04912,ko04913,ko04921,ko04664,ko04611,ko04724,ko04730,ko04726,ko04750	-	gnl|BL_ORD_ID|116738	sp|Q9UP65|PA24C_HUMAN Cytosolic phospholipase A2 gamma OS=Homo sapiens GN=PLA2G4C PE=1 SV=2
GeneID:67405	1237.00	0.18	18.84	6.49928045678669	4.13466686863632e-12	5.47870924540103e-09	Contains: RecName: Full=Large neuromedin N; Short=NmN; AltName: Full=NmN-125; Short=NT;neurotensin/neuromedin N precursor [Mus musculus]<>Q9D3P9.1 RecName: Full=Neurotensin/neuromedin N; Contains: RecName: Full=Tail peptide; Short=NN; Contains: RecName: Full=Neuromedin N; Flags: Precursor<>AAK15263.1 neurotensin/neuromedin N [Mus musculus]<>AAK28626.1 neurotensin/neuromedin N precursor [Mus muscu…	GO:0006972;GO:0001889;GO:0050880;GO:0032355;GO:0030133;GO:0008542;GO:0005576;GO:1990090;GO:0048565;GO:0071549;GO:0051385;GO:0001975;GO:0051412;GO:0048678;GO:0043025;GO:0042220;GO:0097332;GO:0031410;GO:0043679;GO:0071285;GO:0005184	hyperosmotic response;liver development;regulation of blood vessel size;response to estradiol;transport vesicle;visual learning;extracellular region;cellular response to nerve growth factor stimulus;digestive tract development;cellular response to dexamethasone stimulus;response to mineralocorticoid;response to amphetamine;response to corticosterone;response to axon injury;neuronal cell body;resp…	K05235	NTS	http://www.genome.jp/dbget-bin/www_bget?ko:K05235	Neuroactive ligand-receptor interaction	ko04080	-	gnl|BL_ORD_ID|109688	sp|Q9D3P9|NEUT_MOUSE Neurotensin/neuromedin N OS=Mus musculus GN=Nts PE=2 SV=1
GeneID:28035	2121.00	0.00	4.48	10.551121805481	7.06661153650749e-12	8.73240000009176e-09	U4/U6.U5 tri-snRNP-associated protein 2 [Mus musculus]<>Q3TIX9.2 RecName: Full=U4/U6.U5 tri-snRNP-associated protein 2;PREDICTED: U4/U6.U5 tri-snRNP-associated protein 2 isoform X2 [Mus musculus]; AltName: Full=Inactive ubiquitin-specific peptidase 39<>BAB26944.1 unnamed protein product [Mus musculus]<>BAB31299.1 unnamed protein product [Mus musculus]<>AAH26983.1 Ubiquitin specific peptidase 39 […	GO:0046872;GO:0006397;GO:0008270;GO:0016579;GO:0051301;GO:0008380;GO:0000245;GO:0036459;GO:0005681;GO:0005634;GO:0007049	metal ion binding;mRNA processing;zinc ion binding;protein deubiquitination;cell division;RNA splicing;spliceosomal complex assembly;thiol-dependent ubiquitinyl hydrolase activity;spliceosomal complex;nucleus;cell cycle	K12847	USP39,SAD1	http://www.genome.jp/dbget-bin/www_bget?ko:K12847	Spliceosome	ko03040	KOG1870(O)(Ubiquitin C-terminal hydrolase)	gnl|BL_ORD_ID|201177	sp|Q3TIX9|SNUT2_MOUSE U4/U6.U5 tri-snRNP-associated protein 2 OS=Mus musculus GN=Usp39 PE=1 SV=2
NW_004058054.1_GeneID:18739	4533.00	10.17	0.19	-5.74340292629267	7.46884685055141e-12	8.73240000009176e-09	AltName: Full=Drosophila retinal degeneration B homolog 1;AAH44893.1 Phosphatidylinositol transfer protein, membrane-associated 1 [Mus musculus] &gt;membrane-associated phosphatidylinositol transfer protein 1 [Mus musculus]<>O35954.1 RecName: Full=Membrane-associated phosphatidylinositol transfer protein 1; Short=NIR-2<>CAA70127.1 Dres9 [Mus musculus]<>AAB84393.1 membrane-associated phosphatidyli…	GO:0031210;GO:0032154;GO:0070300;GO:0030496;GO:0005737;GO:0005622;GO:0046872;GO:0008526;GO:0005789;GO:0015914;GO:0005794;GO:0015031;GO:0035091;GO:0005783;GO:0006810;GO:0032580;GO:0016020;GO:0005811;GO:0005543	phosphatidylcholine binding;cleavage furrow;phosphatidic acid binding;midbody;cytoplasm;intracellular;metal ion binding;phosphatidylinositol transporter activity;endoplasmic reticulum membrane;phospholipid transport;Golgi apparatus;protein transport;phosphatidylinositol binding;endoplasmic reticulum;transport;Golgi cisterna membrane;membrane;lipid droplet;phospholipid binding	-	-	-	-	-	KOG3668(IT)(Phosphatidylinositol transfer protein);KOG2308(IU)(Phosphatidic acid-preferring phospholipase A1, contains DDHD domain)	gnl|BL_ORD_ID|129301;Membrane-associated	sp|O35954|PITM1_MOUSE Membrane-associated phosphatidylinositol transfer protein 1 OS=Mus musculus GN=Pitpnm1 PE=1 SV=1;Membrane-associated phosphatidylinositol transfer protein 1 OS=Mus musculus GN=Pitpnm1 PE=1 SV=1
GeneID:245282	4875.44	3.09	140.80	5.35245747879768	1.04497324906789e-11	1.12166202288213e-08	L 10a [Mus musculus] &gt;apolipoprotein L 10a isoform X1 [Mus musculus];PREDICTED: apolipoprotein L 10a isoform X1 [Mus musculus];EDL29639.1 RIKEN cDNA 9030421J09 [Mus musculus];apolipoprotein L 10a [Mus musculus]<>BAC28339.1 unnamed protein product [Mus musculus]<>EDL29639.1 RIKEN cDNA 9030421J09 [Mus musculus];BAC28339.1 unnamed protein product [Mus musculus] &gt	GO:0008150;GO:0005576;GO:0042157;GO:0006869;GO:0005575;GO:0008289;GO:0003674	biological_process;extracellular region;lipoprotein metabolic process;lipid transport;cellular_component;lipid binding;molecular_function	K14480	APOL	http://www.genome.jp/dbget-bin/www_bget?ko:K14480	-	-	-	Apolipoprotein;gnl|BL_ORD_ID|283218	Apolipoprotein L3 OS=Homo sapiens GN=APOL3 PE=1 SV=3;sp|O95236|APOL3_HUMAN Apolipoprotein L3 OS=Homo sapiens GN=APOL3 PE=1 SV=3
NT_187004.1_GeneID:54393	4486.00	1.65	0.00	-10.4630707570103	1.12400544624522e-11	1.12166202288213e-08	Flags: Precursor<>AAH54735.1 Gabbr1 protein [Mus musculus];gamma-aminobutyric acid type B receptor subunit 1 precursor [Mus musculus]<>Q9WV18.1 RecName: Full=Gamma-aminobutyric acid type B receptor subunit 1; Short=Gb1; Short=GABA-B receptor 1; Short=GABA-B-R1; Short=GABABR1; Short=GABA-BR1	GO:0008134;GO:0030425;GO:0007165;GO:0016021;GO:0045121;GO:0005737;GO:0014049;GO:0035094;GO:0038037;GO:0004965;GO:0014053;GO:0005515;GO:0007214;GO:0005789;GO:0030673;GO:0098793;GO:0005615;GO:0032811;GO:0007194;GO:0014048;GO:0030054;GO:0007193;GO:0045202;GO:0043025;GO:0043005;GO:0038039;GO:0043198;GO:0050805;GO:0043231;GO:0008021;GO:0060124;GO:0008285;GO:0007186;GO:0045471;GO:0005886;GO:0045211;GO:…	transcription factor binding;dendrite;signal transduction;integral component of membrane;membrane raft;cytoplasm;positive regulation of glutamate secretion;response to nicotine;G-protein coupled receptor dimeric complex;G-protein coupled GABA receptor activity;negative regulation of gamma-aminobutyric acid secretion;protein binding;gamma-aminobutyric acid signaling pathway;endoplasmic reticulum m…	K04615	GABBR	http://www.genome.jp/dbget-bin/www_bget?ko:K04615	cAMP signaling pathway;Neuroactive ligand-receptor interaction;Estrogen signaling pathway;GABAergic synapse;Taste transduction	ko04024,ko04080,ko04915,ko04727,ko04742	-	gnl|BL_ORD_ID|8011	sp|Q9WV18|GABR1_MOUSE Gamma-aminobutyric acid type B receptor subunit 1 OS=Mus musculus GN=Gabbr1 PE=1 SV=1
GeneID:103964	806.00	13.43	0.00	-10.4559863669936	1.18509269875854e-11	1.12166202288213e-08	trypsin 5 precursor [Mus musculus]<>AAB69057.1 trypsinogen 9 [Mus musculus]<>BAA74760.1 TESP4 [Mus musculus]<>BAA85187.1 TESP4 [Mus musculus]<>BAB25300.1 unnamed protein product [Mus musculus]<>BAE35815.1 unnamed protein product [Mus musculus]<>EDL13536.1 mCG15083 [Mus musculus]<>AAI39221.1 RIKEN cDNA 1810049H19 gene [Mus musculus]<>AAI39224.1 RIKEN cDNA 1810049H19 gene [Mus musculus]	GO:0006508;GO:0007586;GO:0004252;GO:0016787;GO:0008236;GO:0008233;GO:0005509;GO:0031638;GO:0005615;GO:0043542;GO:0070062	proteolysis;digestion;serine-type endopeptidase activity;hydrolase activity;serine-type peptidase activity;peptidase activity;calcium ion binding;zymogen activation;extracellular space;endothelial cell migration;extracellular exosome	K01312	PRSS1_2_3	http://www.genome.jp/dbget-bin/www_bget?ko:K01312	Neuroactive ligand-receptor interaction;Pancreatic secretion;Protein digestion and absorption	ko04080,ko04972,ko04974	-	gnl|BL_ORD_ID|231561	sp|P00763|TRY2_RAT Anionic trypsin-2 OS=Rattus norvegicus GN=Prss2 PE=1 SV=2
novel.15691	794.00	13.80	0.00	-10.4559863669936	1.18509269875854e-11	1.12166202288213e-08	partial [Mus musculus]	GO:0008150;GO:0005575;GO:0003674	biological_process;cellular_component;molecular_function	-	-	-	-	-	-	-	-
novel.21226	1686.00	4.85	0.00	-10.4272957152536	1.3913717292875e-11	1.25704111324174e-08	[Mus musculus]	GO:0045944;GO:0043025;GO:0051059;GO:0017053;GO:0000790;GO:0033558;GO:0000980;GO:0045893;GO:0044212;GO:0004407;GO:1990841;GO:0048511;GO:0042733;GO:0001975;GO:0048714;GO:0031000;GO:0005515;GO:0007492;GO:0001106;GO:0019899;GO:0008284;GO:2000676;GO:0016787;GO:0001085;GO:0006325;GO:0006351;GO:0005654;GO:0005829;GO:0010629;GO:0016569;GO:0005667;GO:0043234;GO:0031492;GO:0005737;GO:0006346;GO:0010870;GO:…	positive regulation of transcription from RNA polymerase II promoter;neuronal cell body;NF-kappaB binding;transcriptional repressor complex;nuclear chromatin;protein deacetylase activity;RNA polymerase II distal enhancer sequence-specific DNA binding;positive regulation of transcription, DNA-templated;transcription regulatory region DNA binding;histone deacetylase activity;promoter-specific chrom…	K06067	HDAC1_2	http://www.genome.jp/dbget-bin/www_bget?ko:K06067	Cell cycle;Notch signaling pathway;Longevity regulating pathway - multiple species;Thyroid hormone signaling pathway	ko04110,ko04330,ko04213,ko04919	KOG1342(B)(Histone deacetylase complex, catalytic component RPD3)	Histone	Histone deacetylase 1 OS=Rattus norvegicus GN=Hdac1 PE=1 SV=1
NT_187012.1_GeneID:12846	1996.00	16.00	0.34	-5.7231615835472	1.87429283065591e-11	1.61971496965725e-08	catechol O-methyltransferase [Mus musculus]<>NP_001104532.1 catechol O-methyltransferase [Mus musculus]<>NP_001104533.1 catechol O-methyltransferase [Mus musculus]<>O88587.2 RecName: Full=Catechol O-methyltransferase<>AAH10402.1 Catechol-O-methyltransferase 1 [Mus musculus]<>BAE28473.1 unnamed protein product [Mus musculus]	GO:0016740;GO:0032259;GO:0042420;GO:0000287;GO:0007565;GO:0050668;GO:0070062;GO:0016021;GO:0042417;GO:0032502;GO:0042135;GO:0030425;GO:0051930;GO:0008168;GO:0035814;GO:0048609;GO:0005829;GO:0046872;GO:0005737;GO:0014070;GO:0007614;GO:0046500;GO:0046498;GO:0016206;GO:0006584;GO:0005886;GO:0045211;GO:0005739;GO:0048265;GO:0016036;GO:0016020;GO:0030424;GO:0043197;GO:0044297;GO:0008210;GO:0032496;GO:…	transferase activity;methylation;dopamine catabolic process;magnesium ion binding;female pregnancy;positive regulation of homocysteine metabolic process;extracellular exosome;integral component of membrane;dopamine metabolic process;developmental process;neurotransmitter catabolic process;dendrite;regulation of sensory perception of pain;methyltransferase activity;negative regulation of renal sod…	K00545	COMT	http://www.genome.jp/dbget-bin/www_bget?ko:K00545	Tyrosine metabolism;Betalain biosynthesis;Steroid hormone biosynthesis;Dopaminergic synapse	ko00350,ko00965,ko00140,ko04728	KOG1663(Q)(O-methyltransferase)	gnl|BL_ORD_ID|316215	sp|O88587|COMT_MOUSE Catechol O-methyltransferase OS=Mus musculus GN=Comt PE=1 SV=2
NT_187004.1_GeneID:22321	4224.00	1.63	0.00	-10.3605763310889	2.16245335575671e-11	1.79087178745918e-08	valine--tRNA ligase [Mus musculus]<>XP_017172884.1 PREDICTED: valine--tRNA ligase isoform X1 [Mus musculus]<>Q9Z1Q9.1 RecName: Full=Valine--tRNA ligase; Short=ValRS<>AAL14452.1 valyl-tRNA-synthetase G7a/Bat6 [Mus musculus]<>AAL14460.1 valyl-tRNA-synthetase G7a/Bat6 [Mus musculus]<>AAC84151.1 G7A [Mus musculus]<>EDL26695.1 valyl-tRNA synthetase 2, isoform CRA_b [Mus musculus]<>EDL26698.1 valyl-tRN…	GO:0006418;GO:0006438;GO:0000166;GO:0006450;GO:0016874;GO:0005829;GO:0006412;GO:0005739;GO:0004812;GO:0002161;GO:0005524;GO:0004832	tRNA aminoacylation for protein translation;valyl-tRNA aminoacylation;nucleotide binding;regulation of translational fidelity;ligase activity;cytosol;translation;mitochondrion;aminoacyl-tRNA ligase activity;aminoacyl-tRNA editing activity;ATP binding;valine-tRNA ligase activity	K01873	VARS,valS	http://www.genome.jp/dbget-bin/www_bget?ko:K01873	Aminoacyl-tRNA biosynthesis	ko00970	KOG0433(J)(Isoleucyl-tRNA synthetase)	gnl|BL_ORD_ID|515201	sp|Q9Z1Q9|SYVC_MOUSE Valine--tRNA ligase OS=Mus musculus GN=Vars PE=1 SV=1
GeneID:102637099	7476.00	0.87	0.00	-10.3221318400616	2.71620199666661e-11	2.12004772355054e-08	AP2 associated kinase 1 [Mus musculus]	GO:0005112;GO:0005737;GO:0046777;GO:0006897;GO:0005905;GO:0071439;GO:0050821;GO:0004672;GO:0005524;GO:0006468;GO:0035612;GO:0019897;GO:0045747;GO:0043195;GO:0032880;GO:0004674;GO:0031252;GO:2000369	Notch binding;cytoplasm;protein autophosphorylation;endocytosis;clathrin-coated pit;clathrin complex;protein stabilization;protein kinase activity;ATP binding;protein phosphorylation;AP-2 adaptor complex binding;extrinsic component of plasma membrane;positive regulation of Notch signaling pathway;terminal bouton;regulation of protein localization;protein serine/threonine kinase activity;cell lead…	K08853	AAK	http://www.genome.jp/dbget-bin/www_bget?ko:K08853	-	-	-	gnl|BL_ORD_ID|541190	sp|Q6PIU9|YJ005_MOUSE Uncharacterized protein FLJ45252 homolog OS=Mus musculus PE=1 SV=2
GeneID:14857	861.00	230.22	6.72	-5.28190580062235	2.77325622923698e-11	2.12004772355054e-08	Contains: RecName: Full=Glutathione S-transferase A1, N-terminally processed<>AAI32577.1 Glutathione S-transferase, alpha 1 (Ya) [Mus musculus]<>AAI32573.1 Glutathione S-transferase, alpha 1 (Ya) [Mus musculus]; AltName: Full=Glutathione S-transferase Ya; AltName: Full=Glutathione S-transferase Ya1;glutathione S-transferase A1 [Mus musculus]<>P13745.2 RecName: Full=Glutathione S-transferase A1; A…	GO:0043295;GO:0005575;GO:0005640;GO:0008152;GO:0005634;GO:0006749;GO:0007568;GO:0008150;GO:0008144;GO:0004364;GO:0005829;GO:0003674;GO:0035634;GO:0070062;GO:0016740;GO:0042178	glutathione binding;cellular_component;nuclear outer membrane;metabolic process;nucleus;glutathione metabolic process;aging;biological_process;drug binding;glutathione transferase activity;cytosol;molecular_function;response to stilbenoid;extracellular exosome;transferase activity;xenobiotic catabolic process	K00799	GST,gst	http://www.genome.jp/dbget-bin/www_bget?ko:K00799	Glutathione metabolism;Drug metabolism - cytochrome P450;Metabolism of xenobiotics by cytochrome P450	ko00480,ko00982,ko00980	-	gnl|BL_ORD_ID|31233	sp|P13745|GSTA1_MOUSE Glutathione S-transferase A1 OS=Mus musculus GN=Gsta1 PE=1 SV=2
NT_166305.2_GeneID:232560	3495.68	1.80	0.00	-10.2665281279453	3.86235477424071e-11	2.84326531454846e-08	AltName: Full=RNA granule protein 140<>AAI25374.1 Caprin family member 2 [Mus musculus]<>AAI25376.1 Caprin family member 2 [Mus musculus]<>EDL10750.1 mCG117362, isoform CRA_a [Mus musculus]<>FAA00698.1 TPA: RNA granule protein 140 [Mus musculus];caprin-2 isoform 1 [Mus musculus]<>XP_006507102.1 PREDICTED: caprin-2 isoform X1 [Mus musculus]<>XP_017177051.1 PREDICTED: caprin-2 isoform X1 [Mus muscu…	GO:0090263;GO:0005102;GO:0061003;GO:0043235;GO:0005634;GO:0033138;GO:0005813;GO:0005739;GO:0032092;GO:0005737;GO:0040008;GO:0050775;GO:0003723;GO:0017148;GO:0045944;GO:0030154;GO:0030308	positive regulation of canonical Wnt signaling pathway;receptor binding;positive regulation of dendritic spine morphogenesis;receptor complex;nucleus;positive regulation of peptidyl-serine phosphorylation;centrosome;mitochondrion;positive regulation of protein binding;cytoplasm;regulation of growth;positive regulation of dendrite morphogenesis;RNA binding;negative regulation of translation;positi…	K18744	CAPRIN2,EEG1	http://www.genome.jp/dbget-bin/www_bget?ko:K18744	-	-	-	gnl|BL_ORD_ID|312210	sp|Q05A80|CAPR2_MOUSE Caprin-2 OS=Mus musculus GN=Caprin2 PE=1 SV=1
GeneID:21944	1694.00	0.00	4.79	10.258784458199	4.62769543300804e-11	3.28500265808813e-08	unnamed protein product, partial [Mus musculus]	GO:0007275;GO:0005886;GO:0016020;GO:2001238;GO:0005576;GO:0048471;GO:0016021;GO:0005125;GO:0045732;GO:0001525;GO:0030154;GO:0097191;GO:0005164;GO:0005615;GO:0006955;GO:0006915	multicellular organism development;plasma membrane;membrane;positive regulation of extrinsic apoptotic signaling pathway;extracellular region;perinuclear region of cytoplasm;integral component of membrane;cytokine activity;positive regulation of protein catabolic process;angiogenesis;cell differentiation;extrinsic apoptotic signaling pathway;tumor necrosis factor receptor binding;extracellular sp…	K05474	TNFSF12,TWEAK	http://www.genome.jp/dbget-bin/www_bget?ko:K05474	Cytokine-cytokine receptor interaction	ko04060	-	gnl|BL_ORD_ID|214959	sp|O54907|TNF12_MOUSE Tumor necrosis factor ligand superfamily member 12 OS=Mus musculus GN=Tnfsf12 PE=2 SV=2
NT_166287.2_GeneID:19260	2753.00	0.00	2.66	10.2248651624781	5.56318320698738e-11	3.81289066972694e-08	Short=PEP<>AAA39994.1 protein tyrosine phosphatase [Mus musculus];tyrosine-protein phosphatase non-receptor type 22 [Mus musculus]<>XP_006501211.1 PREDICTED: tyrosine-protein phosphatase non-receptor type 22 isoform X1 [Mus musculus]<>XP_006501212.1 PREDICTED: tyrosine-protein phosphatase non-receptor type 22 isoform X1 [Mus musculus]<>XP_006501213.1 PREDICTED: tyrosine-protein phosphatase non-re…	GO:0050730;GO:0002376;GO:0006914;GO:0035644;GO:0035549;GO:0034145;GO:0002685;GO:0032496;GO:0031663;GO:0017124;GO:1902523;GO:0004725;GO:0032817;GO:0002230;GO:0006470;GO:0050868;GO:0071225;GO:0034165;GO:0010628;GO:1990782;GO:0030217;GO:0010507;GO:0019900;GO:1903753;GO:0031625;GO:0005634;GO:0032481;GO:1902715;GO:0050856;GO:0048471;GO:0034141;GO:1901222;GO:1903169;GO:0070433;GO:0010629;GO:0016787;GO:…	regulation of peptidyl-tyrosine phosphorylation;immune system process;autophagy;phosphoanandamide dephosphorylation;positive regulation of interferon-beta secretion;positive regulation of toll-like receptor 4 signaling pathway;regulation of leukocyte migration;response to lipopolysaccharide;lipopolysaccharide-mediated signaling pathway;SH3 domain binding;positive regulation of protein K63-linked …	K18024	PTPN12_18_22	http://www.genome.jp/dbget-bin/www_bget?ko:K18024	-	-	-	gnl|BL_ORD_ID|141548	sp|P29352|PTN22_MOUSE Tyrosine-protein phosphatase non-receptor type 22 OS=Mus musculus GN=Ptpn22 PE=1 SV=1
GeneID:100042295	875.00	390.64	13.06	-5.09228626212583	7.01620906128308e-11	4.64847237673541e-08	AltName: Full=Glutathione S-transferase Ya1; Contains: RecName: Full=Glutathione S-transferase A1, N-terminally processed &gt; AltName: Full=GST class-alpha member 1;AAI32577.1 Glutathione S-transferase, alpha 1 (Ya) [Mus musculus] &gt;S-transferase A1 [Mus musculus] &gt;P13745.2 RecName: Full=Glutathione S-transferase A1; AltName: Full=Glutathione S-transferase Ya;predicted gene 3776 [Mus muscul…	GO:0008144;GO:0005737;GO:0004364;GO:0005829;GO:0003674;GO:0035634;GO:0070062;GO:0042178;GO:0016740;GO:0043295;GO:0005575;GO:0005640;GO:0008152;GO:0005634;GO:0006749;GO:0007568;GO:0008150	drug binding;cytoplasm;glutathione transferase activity;cytosol;molecular_function;response to stilbenoid;extracellular exosome;xenobiotic catabolic process;transferase activity;glutathione binding;cellular_component;nuclear outer membrane;metabolic process;nucleus;glutathione metabolic process;aging;biological_process	K00799	GST,gst	http://www.genome.jp/dbget-bin/www_bget?ko:K00799	Glutathione metabolism;Drug metabolism - cytochrome P450;Metabolism of xenobiotics by cytochrome P450	ko00480,ko00982,ko00980	-	Glutathione;gnl|BL_ORD_ID|31233	Glutathione S-transferase A1 OS=Mus musculus GN=Gsta1 PE=1 SV=2;sp|P13745|GSTA1_MOUSE Glutathione S-transferase A1 OS=Mus musculus GN=Gsta1 PE=1 SV=2
GeneID:109658	4512.00	0.00	1.48	10.1664982913015	8.12453949561735e-11	5.20914022628679e-08	taxilin alpha, isoform CRA_c, partial [Mus musculus]	GO:0006887;GO:0098779;GO:0005737;GO:0042113;GO:0019905;GO:0016020	exocytosis;positive regulation of macromitophagy in response to mitochondrial depolarization;cytoplasm;B cell activation;syntaxin binding;membrane	-	-	-	-	-	KOG1850(Z)(Myosin-like coiled-coil protein)	gnl|BL_ORD_ID|230758	sp|Q6PAM1|TXLNA_MOUSE Alpha-taxilin OS=Mus musculus GN=Txlna PE=1 SV=1
GeneID:13034	2120.00	20.44	0.57	-5.32114060482544	8.72714988099005e-11	5.26448597145001e-08	cathepsin E preproprotein [Mus musculus]<>P70269.2 RecName: Full=Cathepsin E; Flags: Precursor<>CAA08880.2 cathepsin E protein [Mus musculus]<>BAE25449.1 unnamed protein product [Mus musculus]<>BAE34257.1 unnamed protein product [Mus musculus]<>BAE26716.1 unnamed protein product [Mus musculus]<>BAE38113.1 unnamed protein product [Mus musculus]<>EDL39705.1 cathepsin E [Mus musculus]	GO:0042803;GO:0004190;GO:0070062;GO:0019886;GO:0030163;GO:0005768;GO:0008233;GO:0016787;GO:0006508;GO:0016540	protein homodimerization activity;aspartic-type endopeptidase activity;extracellular exosome;antigen processing and presentation of exogenous peptide antigen via MHC class II;protein catabolic process;endosome;peptidase activity;hydrolase activity;proteolysis;protein autoprocessing	K01382	CTSE	http://www.genome.jp/dbget-bin/www_bget?ko:K01382	Lysosome	ko04142	KOG1339(O)(Aspartyl protease)	gnl|BL_ORD_ID|313659	sp|P70269|CATE_MOUSE Cathepsin E OS=Mus musculus GN=Ctse PE=1 SV=2
GeneID:100503496	1776.00	8.54	0.15	-6.05318161058021	8.74059353279586e-11	5.26448597145001e-08	-	-	-	-	-	-	-	-	-	-	-
novel.20103	1667.00	0.00	4.49	10.1303100178889	1.05442579793206e-10	6.16404916461696e-08	homolog subfamily B member 6 isoform a [Mus musculus] &gt; AltName: Full=MRJ;[Mus musculus]; AltName: Full=mDj4 &gt; AltName: Full=Heat shock protein J2; Short=HSJ-2;BAE31714.1 unnamed protein product [Mus musculus] &gt;EDL37254.1 mCG11633, isoform CRA_f [Mus musculus];O54946.4 RecName: Full=DnaJ homolog subfamily B member 6	GO:0005654;GO:0005829;GO:0043154;GO:0030018;GO:0061077;GO:0005737;GO:0045892;GO:0044183;GO:0048471;GO:0060710;GO:0001671;GO:0051082;GO:0006457;GO:0032880;GO:0005515;GO:0031072;GO:0030036;GO:0090084;GO:0060715;GO:0003677;GO:0016020;GO:0030198;GO:0045109;GO:0032781;GO:0060717;GO:0005634;GO:0051087;GO:0034504	nucleoplasm;cytosol;negative regulation of cysteine-type endopeptidase activity involved in apoptotic process;Z disc;chaperone-mediated protein folding;cytoplasm;negative regulation of transcription, DNA-templated;protein binding involved in protein folding;perinuclear region of cytoplasm;chorio-allantoic fusion;ATPase activator activity;unfolded protein binding;protein folding;regulation of prot…	K09512	DNAJB6	http://www.genome.jp/dbget-bin/www_bget?ko:K09512	-	-	-	DnaJ;DnaJ	DnaJ homolog subfamily B member 6 OS=Rattus norvegicus GN=Dnajb6 PE=1 SV=1;DnaJ homolog subfamily B member 6 OS=Mus musculus GN=Dnajb6 PE=1 SV=4
GeneID:13706	912.00	8.72	0.00	-10.1038176035942	1.1266467429959e-10	6.39806590393903e-08	AltName: Full=Elastase-2A; Flags: Precursor<>CAA28242.1 unnamed protein product [Mus musculus]<>AAH26552.1 Elastase 2A [Mus musculus]<>EDL13404.1 mCG19991, isoform CRA_d [Mus musculus]; AltName: Full=Elastase-2;chymotrypsin-like elastase family member 2A preproprotein [Mus musculus]<>P05208.1 RecName: Full=Chymotrypsin-like elastase family member 2A	GO:0005576;GO:0005615;GO:0017171;GO:0008233;GO:0008236;GO:0061436;GO:0016787;GO:0004252;GO:0036457;GO:0006508	extracellular region;extracellular space;serine hydrolase activity;peptidase activity;serine-type peptidase activity;establishment of skin barrier;hydrolase activity;serine-type endopeptidase activity;keratohyalin granule;proteolysis	K01346	CELA2	http://www.genome.jp/dbget-bin/www_bget?ko:K01346	Pancreatic secretion;Protein digestion and absorption	ko04972,ko04974	-	gnl|BL_ORD_ID|323069	sp|P05208|CEL2A_MOUSE Chymotrypsin-like elastase family member 2A OS=Mus musculus GN=Cela2a PE=1 SV=1
novel.23825	400.00	88.97	1.11	-6.62471578752229	1.16361610624026e-10	6.42445381323095e-08	Flags: Precursor;Full=Ig heavy chain V region 3-6; AltName: Full=Ig heavy chain V region M315	GO:0072562;GO:0034987;GO:0050853;GO:0042571;GO:0009897;GO:0045087;GO:0006910;GO:0050871;GO:0006911;GO:0003823;GO:0006958;GO:0042742	blood microparticle;immunoglobulin receptor binding;B cell receptor signaling pathway;immunoglobulin complex, circulating;external side of plasma membrane;innate immune response;phagocytosis, recognition;positive regulation of B cell activation;phagocytosis, engulfment;antigen binding;complement activation, classical pathway;defense response to bacterium	K06856	IGH	http://www.genome.jp/dbget-bin/www_bget?ko:K06856	Phagosome;Calcium signaling pathway;NF-kappa B signaling pathway;PI3K-Akt signaling pathway;Phospholipase D signaling pathway;B cell receptor signaling pathway;Fc epsilon RI signaling pathway;Fc gamma R-mediated phagocytosis;Hematopoietic cell lineage;Intestinal immune network for IgA production;Natural killer cell mediated cytotoxicity	ko04145,ko04020,ko04064,ko04151,ko04072,ko04662,ko04664,ko04666,ko04640,ko04672,ko04650	-	Ig	Ig heavy chain V region 3-6 OS=Mus musculus GN=Ighv3-6 PE=1 SV=1
NW_019168514.1_GeneID:327978	5989.00	0.00	1.03	10.0806021470351	1.37805034314055e-10	7.40273746493554e-08	schlafen 5, isoform CRA_a, partial [Mus musculus]	GO:0005634;GO:0005524;GO:0030154;GO:0000166	nucleus;ATP binding;cell differentiation;nucleotide binding	-	-	-	-	-	-	gnl|BL_ORD_ID|201578	sp|Q8CBA2|SLFN5_MOUSE Schlafen family member 5 OS=Mus musculus GN=Slfn5 PE=1 SV=2
GeneID:18609	1287.00	13.37	0.26	-5.80646854449162	1.44415697188958e-10	7.5537010455993e-08	Short=STF-1<>CAA52389.1 IPF1 [Mus musculus]<>BAB32045.1 unnamed protein product [Mus musculus]<>AAI03583.1 Pancreatic and duodenal homeobox 1 [Mus musculus]<>AAI03582.1 Pancreatic and duodenal homeobox 1 [Mus musculus]<>AAI03573.1 Pancreatic and duodenal homeobox 1 [Mus musculus]<>AAI05643.1 Pancreatic and duodenal homeobox 1 [Mus musculus]<>EDL05829.1 insulin promoter factor 1, homeodomain trans…	GO:0048565;GO:0008134;GO:0007263;GO:0003700;GO:0010040;GO:0006091;GO:0010157;GO:0031017;GO:0010468;GO:0042493;GO:0003677;GO:0070542;GO:0007275;GO:0006355;GO:0009887;GO:0045892;GO:0003682;GO:0031667;GO:0003705;GO:0006366;GO:0048863;GO:0016331;GO:0007417;GO:0005622;GO:0005737;GO:2000675;GO:0033993;GO:0043565;GO:0046982;GO:0006006;GO:0035094;GO:0060290;GO:0031100;GO:0005829;GO:0009611;GO:0005654;GO:…	digestive tract development;transcription factor binding;nitric oxide mediated signal transduction;transcription factor activity, sequence-specific DNA binding;response to iron(II) ion;generation of precursor metabolites and energy;response to chlorate;exocrine pancreas development;regulation of gene expression;response to drug;DNA binding;response to fatty acid;multicellular organism development…	K07594	IPF1,PDX1	http://www.genome.jp/dbget-bin/www_bget?ko:K07594	Insulin secretion	ko04911	KOG0489(R)(Transcription factor zerknullt and related HOX domain proteins)	gnl|BL_ORD_ID|117598	sp|P52946|PDX1_MOUSE Pancreas/duodenum homeobox protein 1 OS=Mus musculus GN=Pdx1 PE=1 SV=1
novel.8022	383.00	194.10	5.29	-5.58545126229321	1.55296670236019e-10	7.91455542977208e-08	immunoglobulin light chain variable region, partial [Mus musculus]	-	-	-	-	-	-	-	-	Ig	Ig kappa chain V-V region HP R16.7 OS=Mus musculus PE=1 SV=1
GeneID:15426	2369.00	0.00	2.70	10.002673651317	2.24133202897381e-10	1.11371788519709e-07	PREDICTED: translation initiation factor IF-2 [Canis lupus familiaris]	GO:0000122;GO:0005634;GO:0007275;GO:0006355;GO:0003700;GO:0015630;GO:0003677;GO:0030182;GO:0009952;GO:0043565;GO:0005654;GO:0006351;GO:0048705	negative regulation of transcription from RNA polymerase II promoter;nucleus;multicellular organism development;regulation of transcription, DNA-templated;transcription factor activity, sequence-specific DNA binding;microtubule cytoskeleton;DNA binding;neuron differentiation;anterior/posterior pattern specification;sequence-specific DNA binding;nucleoplasm;transcription, DNA-templated;skeletal sy…	K09305	HOX_5	http://www.genome.jp/dbget-bin/www_bget?ko:K09305	-	-	KOG0489(R)(Transcription factor zerknullt and related HOX domain proteins)	gnl|BL_ORD_ID|39732	sp|P09025|HXC8_MOUSE Homeobox protein Hox-C8 OS=Mus musculus GN=Hoxc8 PE=2 SV=2
GeneID:219033	695.00	1.52	63.06	5.14905418099348	4.19842807711561e-10	2.0353160112378e-07	Flags: Precursor<>BAE38385.1 unnamed protein product [Mus musculus]<>ACJ46177.1 angiogenin 4 [Sus scrofa]<>CDG32017.1 TPA: ribonuclease A a4 [Mus musculus];angiogenin-4 precursor [Mus musculus]<>NP_001156881.1 angiogenin 4 precursor [Sus scrofa]<>Q3TMQ6.1 RecName: Full=Angiogenin-4	GO:0090501;GO:0017148;GO:0031410;GO:0004540;GO:0016787;GO:0071222;GO:0019731;GO:0046872;GO:0005730;GO:0030141;GO:0008284;GO:0003676;GO:0071333;GO:0030154;GO:0001525;GO:0042742;GO:0005615;GO:0003677;GO:0005575;GO:0005623;GO:0007275;GO:0006401;GO:0005634;GO:0005576;GO:0004518;GO:0004519;GO:0045087	RNA phosphodiester bond hydrolysis;negative regulation of translation;cytoplasmic vesicle;ribonuclease activity;hydrolase activity;cellular response to lipopolysaccharide;antibacterial humoral response;metal ion binding;nucleolus;secretory granule;positive regulation of cell proliferation;nucleic acid binding;cellular response to glucose stimulus;cell differentiation;angiogenesis;defense response…	K16631	ANG,RNASE5	http://www.genome.jp/dbget-bin/www_bget?ko:K16631	-	-	-	gnl|BL_ORD_ID|276266	sp|Q3TMQ6|ANG4_MOUSE Angiogenin-4 OS=Mus musculus GN=Ang4 PE=1 SV=1
GeneID:13419	1317.10	17.99	543.19	4.7358393933901	5.73354476364855e-10	2.71333180291139e-07	deoxyribonuclease I, isoform CRA_a, partial [Mus musculus]	GO:0090305;GO:0004530;GO:0005576;GO:0004518;GO:0004536;GO:0005634;GO:0004519;GO:0005635;GO:0006308;GO:0016787;GO:0070062;GO:0006915;GO:0003779	nucleic acid phosphodiester bond hydrolysis;deoxyribonuclease I activity;extracellular region;nuclease activity;deoxyribonuclease activity;nucleus;endonuclease activity;nuclear envelope;DNA catabolic process;hydrolase activity;extracellular exosome;apoptotic process;actin binding	K11994	DNASE1	http://www.genome.jp/dbget-bin/www_bget?ko:K11994	-	-	-	gnl|BL_ORD_ID|363062	sp|P49183|DNAS1_MOUSE Deoxyribonuclease-1 OS=Mus musculus GN=Dnase1 PE=1 SV=2
GeneID:238011	2080.00	3.11	92.58	4.73551077649517	7.3874583355861e-10	3.41472376460719e-07	ectonucleotide pyrophosphatase/phosphodiesterase family member 7 precursor [Mus musculus]<>AAI57004.1 Ectonucleotide pyrophosphatase/phosphodiesterase 7 [synthetic construct]<>AAI56165.1 Ectonucleotide pyrophosphatase/phosphodiesterase 7, partial [synthetic construct];PREDICTED: ectonucleotide pyrophosphatase/phosphodiesterase family member 7 isoform X1 [Mus musculus]<>BAE25908.1 unnamed protein …	GO:0004767;GO:0016021;GO:0016787;GO:0006684;GO:0005794;GO:0005902;GO:0006685;GO:0008152;GO:0008156;GO:0008285;GO:0003824;GO:0016020;GO:0008252	sphingomyelin phosphodiesterase activity;integral component of membrane;hydrolase activity;sphingomyelin metabolic process;Golgi apparatus;microvillus;sphingomyelin catabolic process;metabolic process;negative regulation of DNA replication;negative regulation of cell proliferation;catalytic activity;membrane;nucleotidase activity	K12354	ENPP7	http://www.genome.jp/dbget-bin/www_bget?ko:K12354	Sphingolipid metabolism	ko00600	KOG2645(R)(Type I phosphodiesterase/nucleotide pyrophosphatase)	gnl|BL_ORD_ID|373506	sp|Q5EZ72|ENPP7_RAT Ectonucleotide pyrophosphatase/phosphodiesterase family member 7 OS=Rattus norvegicus GN=Enpp7 PE=1 SV=1
GeneID:69060	1515.00	3.47	0.00	-9.75707549706315	9.58987511987962e-10	4.33200813369835e-07	mCG10680, isoform CRA_c [Mus musculus]	GO:0005615;GO:0009791;GO:0006629;GO:0033993;GO:0046872;GO:0016787;GO:0016042;GO:0016298;GO:0005576;GO:0030299;GO:0043434;GO:0061365;GO:0052689;GO:0004806	extracellular space;post-embryonic development;lipid metabolic process;response to lipid;metal ion binding;hydrolase activity;lipid catabolic process;lipase activity;extracellular region;intestinal cholesterol absorption;response to peptide hormone;positive regulation of triglyceride lipase activity;carboxylic ester hydrolase activity;triglyceride lipase activity	K14073	PNLIP,PL	http://www.genome.jp/dbget-bin/www_bget?ko:K14073	Glycerolipid metabolism;Fat digestion and absorption;Pancreatic secretion;Vitamin digestion and absorption	ko00561,ko04975,ko04972,ko04977	-	gnl|BL_ORD_ID|402781	sp|Q6P8U6|LIPP_MOUSE Pancreatic triacylglycerol lipase OS=Mus musculus GN=Pnlip PE=1 SV=1
GeneID:67373	2142.00	2.25	0.00	-9.73383282733023	1.04165884922831e-09	4.60089139716929e-07	trypsinogen 7 precursor [Mus musculus]<>AAB69044.1 trypsinogen 7 [Mus musculus]<>BAB25246.1 unnamed protein product [Mus musculus]<>BAB25680.1 unnamed protein product [Mus musculus]<>AAH61093.1 RIKEN cDNA 2210010C04 gene [Mus musculus]<>EDL13559.1 RIKEN cDNA 2210010C04, isoform CRA_b [Mus musculus]	GO:0006508;GO:0007586;GO:0016787;GO:0046872;GO:0004252;GO:0008236;GO:0008233;GO:0005576;GO:0005615	proteolysis;digestion;hydrolase activity;metal ion binding;serine-type endopeptidase activity;serine-type peptidase activity;peptidase activity;extracellular region;extracellular space	K01312	PRSS1_2_3	http://www.genome.jp/dbget-bin/www_bget?ko:K01312	Neuroactive ligand-receptor interaction;Pancreatic secretion;Protein digestion and absorption	ko04080,ko04972,ko04974	-	gnl|BL_ORD_ID|230451	sp|P08426|TRY3_RAT Cationic trypsin-3 OS=Rattus norvegicus GN=Try3 PE=2 SV=1
GeneID:545366	1428.00	9.40	0.24	-5.33892042468952	1.25241945912912e-09	5.41154112383703e-07	factor H-related protein B precursor [Mus musculus] &gt;complement factor H-related protein B precursor [Mus musculus]<>CAD92519.1 putative complement factor H-related protein B precursor [Mus musculus]<>BAE28928.1 unnamed protein product [Mus musculus]<>AAI41635.1 CDNA sequence BC026782 [synthetic construct]<>AAI40338.1 CDNA sequence BC026782, partial [synthetic construct];CAD92519.1 putative co…	GO:0008201;GO:0002376;GO:0030449;GO:0005737;GO:0072562;GO:0001851;GO:0006957;GO:0005886;GO:0043395;GO:0005615;GO:0070062;GO:0005576;GO:0005634;GO:0045087	heparin binding;immune system process;regulation of complement activation;cytoplasm;blood microparticle;complement component C3b binding;complement activation, alternative pathway;plasma membrane;heparan sulfate proteoglycan binding;extracellular space;extracellular exosome;extracellular region;nucleus;innate immune response	K04004	CFH,HF1	http://www.genome.jp/dbget-bin/www_bget?ko:K04004	Complement and coagulation cascades	ko04610	-	gnl|BL_ORD_ID|326682;Complement	sp|P06909|CFAH_MOUSE Complement factor H OS=Mus musculus GN=Cfh PE=1 SV=2;Complement factor H OS=Mus musculus GN=Cfh PE=1 SV=2
GeneID:73732	26512.00	0.00	0.27	5.9134944300605	1.29434876380924e-09	5.47371830414306e-07	PREDICTED: mucin-16 isoform X3 [Mus musculus];PREDICTED: mucin-16 isoform X1 [Mus musculus]	GO:0005796;GO:0050680;GO:0016021;GO:0003674;GO:0016266;GO:0009897;GO:0007155;GO:0005615;GO:0070062;GO:0005515;GO:0061045;GO:0019898;GO:0031982;GO:0008150;GO:0045409;GO:0005886	Golgi lumen;negative regulation of epithelial cell proliferation;integral component of membrane;molecular_function;O-glycan processing;external side of plasma membrane;cell adhesion;extracellular space;extracellular exosome;protein binding;negative regulation of wound healing;extrinsic component of membrane;vesicle;biological_process;negative regulation of interleukin-6 biosynthetic process;plasm…	-	-	-	-	-	-	gnl|BL_ORD_ID|102578	sp|Q8WXI7|MUC16_HUMAN Mucin-16 OS=Homo sapiens GN=MUC16 PE=1 SV=3
GeneID:230579	1966.00	0.00	2.76	9.72381976453741	1.34054433625197e-09	5.55097067236338e-07	protein FAM151A [Mus musculus]<>Q8QZW3.1 RecName: Full=Protein FAM151A<>AAH24426.1 Family with sequence simliarity 151, member A [Mus musculus]<>AAH24430.1 Family with sequence simliarity 151, member A [Mus musculus]<>AAH26682.1 Family with sequence simliarity 151, member A [Mus musculus]<>AAO38748.1 pancreatic beta cell protein [Mus musculus]<>EDL30804.1 cDNA sequence BC026682, isoform CRA_b [Mu…	GO:0070062;GO:0016020;GO:0008150;GO:0003674;GO:0016021	extracellular exosome;membrane;biological_process;molecular_function;integral component of membrane	-	-	-	-	-	-	gnl|BL_ORD_ID|383756	sp|Q8QZW3|F151A_MOUSE Protein FAM151A OS=Mus musculus GN=Fam151a PE=1 SV=1
GeneID:74548	2347.37	0.45	14.52	4.87012021871354	1.38141222662666e-09	5.60345906457784e-07	gasdermin-C4 [Mus musculus]<>XP_006521565.1 PREDICTED: gasdermin-C4 isoform X1 [Mus musculus]<>XP_011244056.1 PREDICTED: gasdermin-C4 isoform X1 [Mus musculus]<>XP_011244057.1 PREDICTED: gasdermin-C4 isoform X1 [Mus musculus]<>XP_011244058.1 PREDICTED: gasdermin-C4 isoform X1 [Mus musculus]<>Q3TR54.2 RecName: Full=Gasdermin-C4;PREDICTED: gasdermin-C4 isoform X2 [Mus musculus];unnamed protein prod…	GO:0005737;GO:0060576;GO:0003674;GO:0016020;GO:0005886;GO:0005739;GO:0012501;GO:0008150;GO:0005815	cytoplasm;intestinal epithelial cell development;molecular_function;membrane;plasma membrane;mitochondrion;programmed cell death;biological_process;microtubule organizing center	-	-	-	-	-	-	gnl|BL_ORD_ID|24361	sp|Q3TR54|GSDC4_MOUSE Gasdermin-C4 OS=Mus musculus GN=Gsdmc4 PE=2 SV=2
GeneID:11537	925.34	9.94	0.08	-6.9312152097236	1.44798351133287e-09	5.69091110948177e-07	AltName: Full=Properdin factor D;complement factor D isoform 2 preproprotein [Mus musculus]<>CAA28379.1 precursor adipsin [Mus musculus]<>EDL31632.1 complement factor D (adipsin), isoform CRA_a [Mus musculus]<>AAI45413.1 Cfd protein [Mus musculus];complement factor D isoform 1 preproprotein [Mus musculus]<>P03953.1 RecName: Full=Complement factor D; AltName: Full=Adipsin; AltName: Full=C3 convert…	GO:0004175;GO:0016787;GO:0008233;GO:0070062;GO:0005615;GO:0006508;GO:0002376;GO:0007219;GO:0006957;GO:0004252;GO:0008236;GO:0045087;GO:0005576	endopeptidase activity;hydrolase activity;peptidase activity;extracellular exosome;extracellular space;proteolysis;immune system process;Notch signaling pathway;complement activation, alternative pathway;serine-type endopeptidase activity;serine-type peptidase activity;innate immune response;extracellular region	K01334	CFD	http://www.genome.jp/dbget-bin/www_bget?ko:K01334	Complement and coagulation cascades	ko04610	-	gnl|BL_ORD_ID|329136	sp|P03953|CFAD_MOUSE Complement factor D OS=Mus musculus GN=Cfd PE=1 SV=1
novel.22414	1249.00	4.21	0.00	-9.68619303655973	1.4602357948459e-09	5.69091110948177e-07	c, somatic-like protein [Cricetulus griseus]	GO:0002931;GO:0008289;GO:0006979;GO:0006915;GO:0009055;GO:0019899;GO:1901857;GO:0006122;GO:0070469;GO:0046872;GO:0005829;GO:0046688;GO:0034465;GO:0008635;GO:0006123;GO:0045155;GO:0010730;GO:0034349;GO:0005634;GO:0043209;GO:0055114;GO:0005739;GO:0009629;GO:0005743;GO:0042743;GO:0005758;GO:0020037	response to ischemia;lipid binding;response to oxidative stress;apoptotic process;electron carrier activity;enzyme binding;positive regulation of cellular respiration;mitochondrial electron transport, ubiquinol to cytochrome c;respiratory chain;metal ion binding;cytosol;response to copper ion;response to carbon monoxide;activation of cysteine-type endopeptidase activity involved in apoptotic proc…	K08738	CYC	http://www.genome.jp/dbget-bin/www_bget?ko:K08738	Apoptosis;Apoptosis - fly;Apoptosis - multiple species;p53 signaling pathway;Two-component system;Sulfur metabolism	ko04210,ko04214,ko04215,ko04115,ko02020,ko00920	KOG3453(C)(Cytochrome c)	Cytochrome	Cytochrome c, somatic OS=Rattus norvegicus GN=Cycs PE=1 SV=2
GeneID:20307	517.00	0.61	39.23	5.6918914500076	1.68794134573453e-09	6.45183118996528e-07	Flags: Precursor<>BAA75014.1 monocyte chemoattractant protein-2 (MCP-2) precursor [Mus musculus]<>BAB25365.1 unnamed protein product [Mus musculus]<>AAI17104.1 Chemokine (C-C motif) ligand 8 [Mus musculus]<>AAI17102.1 Chemokine (C-C motif) ligand 8 [Mus musculus]<>EDL01208.1 mCG123600 [Mus musculus]<>EDL15660.1 mCG114938 [Mus musculus]; AltName: Full=Monocyte chemotactic protein 2; AltName: Full=…	GO:0030593;GO:0006887;GO:0006874;GO:0070098;GO:0006816;GO:0050729;GO:0005125;GO:0071346;GO:0007267;GO:0070374;GO:0004672;GO:0006955;GO:0005615;GO:0045663;GO:0008201;GO:0005623;GO:1901741;GO:0006935;GO:0006954;GO:0071347;GO:0048247;GO:0007186;GO:0002548;GO:0048020;GO:0043547;GO:0016004;GO:0005576;GO:0071356;GO:0006468;GO:0008009	neutrophil chemotaxis;exocytosis;cellular calcium ion homeostasis;chemokine-mediated signaling pathway;calcium ion transport;positive regulation of inflammatory response;cytokine activity;cellular response to interferon-gamma;cell-cell signaling;positive regulation of ERK1 and ERK2 cascade;protein kinase activity;immune response;extracellular space;positive regulation of myoblast differentiation;…	K16596	CCL8	http://www.genome.jp/dbget-bin/www_bget?ko:K16596	Cytokine-cytokine receptor interaction;Chemokine signaling pathway	ko04060,ko04062	-	gnl|BL_ORD_ID|324334	sp|Q9Z121|CCL8_MOUSE C-C motif chemokine 8 OS=Mus musculus GN=Ccl8 PE=3 SV=1
GeneID:94044	6838.00	0.00	0.67	9.67441060334506	1.73649662089783e-09	6.51218996923874e-07	Short=Bcl2-L-13;PREDICTED: bcl-2-like protein 13 isoform X2 [Mus musculus];BCL2-like 13 (apoptosis facilitator), isoform CRA_b, partial [Mus musculus];bcl-2-like protein 13 [Mus musculus]<>P59017.2 RecName: Full=Bcl-2-like protein 13; AltName: Full=Protein Mil1<>AAH29016.1 BCL2-like 13 (apoptosis facilitator) [Mus musculus]<>BAC32999.1 unnamed protein product [Mus musculus]<>BAE21351.1 unnamed pr…	GO:0016020;GO:0006915;GO:0005739;GO:0031966;GO:0042981;GO:0016021;GO:0003674	membrane;apoptotic process;mitochondrion;mitochondrial membrane;regulation of apoptotic process;integral component of membrane;molecular_function	K15485	BCL2L13,BCL-RAMBO	http://www.genome.jp/dbget-bin/www_bget?ko:K15485	Mitophagy - animal	ko04137	-	gnl|BL_ORD_ID|303739	sp|P59017|B2L13_MOUSE Bcl-2-like protein 13 OS=Mus musculus GN=Bcl2l13 PE=1 SV=2
GeneID:66859	3563.00	11.09	0.46	-4.74362010959742	1.81287573341549e-09	6.67272556988264e-07	Short=MCT 9; AltName: Full=Solute carrier family 16 member 9<>BAB23369.2 unnamed protein product [Mus musculus]<>BAB23400.2 unnamed protein product [Mus musculus]<>BAB23471.2 unnamed protein product [Mus musculus]<>AAH55839.1 Solute carrier family 16 (monocarboxylic acid transporters), member 9 [Mus musculus];monocarboxylate transporter 9 [Mus musculus]<>XP_006514023.1 PREDICTED: monocarboxylate …	GO:0008028;GO:0016021;GO:0055085;GO:0016020;GO:0006810;GO:0005886;GO:0015293;GO:0046415	monocarboxylic acid transmembrane transporter activity;integral component of membrane;transmembrane transport;membrane;transport;plasma membrane;symporter activity;urate metabolic process	K08186	SLC16A9	http://www.genome.jp/dbget-bin/www_bget?ko:K08186	-	-	-	gnl|BL_ORD_ID|94374	sp|Q7TM99|MOT9_MOUSE Monocarboxylate transporter 9 OS=Mus musculus GN=Slc16a9 PE=2 SV=1
GeneID:224024	3305.00	1.28	0.00	-9.6243420931222	2.07134603726192e-09	7.48546797029416e-07	PREDICTED: scavenger receptor class F member 2 isoform X1 [Mus musculus]; Flags: Precursor<>AAN45862.1 scavenger receptor type F [Mus musculus]<>BAD93344.1 NSR1 [Mus musculus]<>AAI39759.1 Scavenger receptor class F, member 2 [Mus musculus]<>EDK97482.1 scavenger receptor class F, member 2, isoform CRA_a [Mus musculus]; AltName: Full=Scavenger receptor expressed by endothelial cells 2 protein;scave…	GO:0016020;GO:0006898;GO:0005044;GO:0016021;GO:0007155;GO:0005925;GO:0007157;GO:0005515	membrane;receptor-mediated endocytosis;scavenger receptor activity;integral component of membrane;cell adhesion;focal adhesion;heterophilic cell-cell adhesion via plasma membrane cell adhesion molecules;protein binding	-	-	-	-	-	KOG1218(T)(Proteins containing Ca2+-binding EGF-like domains)	gnl|BL_ORD_ID|204288	sp|P59222|SREC2_MOUSE Scavenger receptor class F member 2 OS=Mus musculus GN=Scarf2 PE=1 SV=1
GeneID:330440	1475.00	57.33	2.61	-4.62391494981882	2.32536751863249e-09	8.25339371434633e-07	sulfotransferase family 6B, member 2 [Mus musculus]<>AAI72155.1 Gm766 protein [Mus musculus]<>AAI51097.1 Gm766 protein [Mus musculus]<>AAI51095.1 Gm766 protein [Mus musculus]	GO:0008146;GO:0003674;GO:0005575;GO:0008150	sulfotransferase activity;molecular_function;cellular_component;biological_process	-	-	-	-	-	KOG1584(R)(Sulfotransferase)	gnl|BL_ORD_ID|497548	sp|P0CC03|ST6B1_MOUSE Sulfotransferase 6B1 OS=Mus musculus GN=Sult6b1 PE=1 SV=1
novel.10042	1031.10	35.68	1.82	-4.75499674937334	2.90927300683192e-09	1.01373827772171e-06	60S ribosomal protein L5 [Canis lupus familiaris]	GO:0008097;GO:0010922;GO:1905020;GO:0017101;GO:0006364;GO:0019843;GO:0005634;GO:0030529;GO:0016020;GO:0003729;GO:0006412;GO:0022625;GO:0042273;GO:0005737;GO:0005622;GO:0005730;GO:0003735;GO:0005840;GO:0003723;GO:0000027;GO:0044822;GO:1905017;GO:0070062;GO:0071241;GO:0005515;GO:1905023;GO:0022626;GO:0005925	5S rRNA binding;positive regulation of phosphatase activity;positive regulation of methionine-tRNA ligase activity;aminoacyl-tRNA synthetase multienzyme complex;rRNA processing;rRNA binding;nucleus;intracellular ribonucleoprotein complex;membrane;mRNA binding;translation;cytosolic large ribosomal subunit;ribosomal large subunit biogenesis;cytoplasm;intracellular;nucleolus;structural constituent o…	K02932	RP-L5e,RPL5	http://www.genome.jp/dbget-bin/www_bget?ko:K02932	Ribosome	ko03010	KOG0875(J)(60S ribosomal protein L5)	60S;60S	60S ribosomal protein L5 OS=Mus musculus GN=Rpl5 PE=1 SV=3;60S ribosomal protein L5 OS=Rattus norvegicus GN=Rpl5 PE=1 SV=3
GeneID:107587	1759.39	0.48	15.54	4.8263745214809	2.95818173213217e-09	1.01373827772171e-06	PREDICTED: protein odd-skipped-related 2 isoform X1 [Mustela putorius furo]<>XP_012920245.1 PREDICTED: protein odd-skipped-related 2 isoform X1 [Mustela putorius furo];odd-skipped related 2 (Drosophila), isoform CRA_a, partial [Mus musculus]	GO:0000122;GO:0060272;GO:2000543;GO:0009790;GO:0005634;GO:0042476;GO:0001656;GO:0010628;GO:0001228;GO:0048793;GO:0002062;GO:0060349;GO:0060322;GO:0001823;GO:0060021;GO:0035115;GO:0043565;GO:0035116;GO:0050679;GO:0045944;GO:0042474;GO:0033687;GO:0030501;GO:0045893;GO:0030154;GO:0042733;GO:0005515;GO:0003676;GO:0008284;GO:0048704;GO:0046872;GO:0036023;GO:0006366;GO:0061029;GO:0072498;GO:0000977	negative regulation of transcription from RNA polymerase II promoter;embryonic skeletal joint morphogenesis;positive regulation of gastrulation;embryo development;nucleus;odontogenesis;metanephros development;positive regulation of gene expression;transcriptional activator activity, RNA polymerase II transcription regulatory region sequence-specific binding;pronephros development;chondrocyte diff…	K09215	OSR,ODD	http://www.genome.jp/dbget-bin/www_bget?ko:K09215	-	-	KOG1721(R)(FOG: Zn-finger)	gnl|BL_ORD_ID|430326;gnl|BL_ORD_ID|423768	sp|Q6AY34|OSR2_RAT Protein odd-skipped-related 2 OS=Rattus norvegicus GN=Osr2 PE=2 SV=1;sp|Q91ZD1|OSR2_MOUSE Protein odd-skipped-related 2 OS=Mus musculus GN=Osr2 PE=1 SV=1
GeneID:192190	12750.00	0.02	0.77	5.37740743131145	3.06923921312249e-09	1.03396946779699e-06	AltName: Full=Protein D86;fibrocystin-L precursor [Mus musculus]<>Q80ZA4.1 RecName: Full=Fibrocystin-L; AltName: Full=Polycystic kidney and hepatic disease 1-like protein 1; Flags: Precursor<>AAO60073.1 fibrocystin L [Mus musculus]; Short=PKHD1-like protein 1;PREDICTED: fibrocystin-L isoform X1 [Mus musculus]	GO:0016021;GO:0005515;GO:0016020;GO:0008150;GO:0005929	integral component of membrane;protein binding;membrane;biological_process;cilium	-	-	-	-	-	-	gnl|BL_ORD_ID|129334	sp|Q80ZA4|PKHL1_MOUSE Fibrocystin-L OS=Mus musculus GN=Pkhd1l1 PE=1 SV=1
GeneID:18858	1793.25	5.57	144.82	4.48513928579062	3.16961239534031e-09	1.04998693282973e-06	AltName: Full=Growth arrest-specific protein 3;peripheral myelin protein 22 isoform 1 [Mus musculus]<>NP_001289184.1 peripheral myelin protein 22 isoform 1 [Mus musculus]<>NP_001289186.1 peripheral myelin protein 22 isoform 1 [Mus musculus]<>NP_001289187.1 peripheral myelin protein 22 isoform 1 [Mus musculus]<>NP_001289188.1 peripheral myelin protein 22 isoform 1 [Mus musculus]<>NP_001289189.1 pe…	GO:0007422;GO:0032060;GO:0005923;GO:0016021;GO:0007049;GO:0008219;GO:0010977;GO:0030154;GO:0043218;GO:0042552;GO:0007050;GO:0032288;GO:0016020;GO:0008285;GO:0005886	peripheral nervous system development;bleb assembly;bicellular tight junction;integral component of membrane;cell cycle;cell death;negative regulation of neuron projection development;cell differentiation;compact myelin;myelination;cell cycle arrest;myelin assembly;membrane;negative regulation of cell proliferation;plasma membrane	K19289	PMP22	http://www.genome.jp/dbget-bin/www_bget?ko:K19289	-	-	-	gnl|BL_ORD_ID|131197	sp|P16646|PMP22_MOUSE Peripheral myelin protein 22 OS=Mus musculus GN=Pmp22 PE=1 SV=2
GeneID:66561	1286.00	6.53	0.11	-6.04768657858206	4.28724292838062e-09	1.39693836794251e-06	mCG129777, partial [Mus musculus]	GO:0005575;GO:0008150;GO:0003674	cellular_component;biological_process;molecular_function	-	-	-	-	-	-	gnl|BL_ORD_ID|213193	sp|Q810U2|TDM1A_MOUSE Transmembrane epididymal protein 1A OS=Mus musculus GN=Teddm1a PE=2 SV=1
GeneID:12309	478.03	344.76	18.69	-4.49502074584892	5.12285982925786e-09	1.64228970913434e-06	AltName: Full=S100 calcium-binding protein G; AltName: Full=Vitamin D-dependent calcium-binding protein, intestinal; Short=CABP<>AAF74818.1 calcium-binding protein D9k [Mus musculus]<>AAB84041.1 calcium binding protein D-9k [Mus musculus]<>AAK64208.1 calbindin D9k [Mus musculus]<>AAM74560.1 calbindin-D9K major form [Mus musculus]<>AAM74562.1 calbindin-D9K [Mus musculus]<>EDL40780.1 S100 calcium b…	GO:0016324;GO:0008150;GO:0005499;GO:0005575;GO:0005509;GO:0016323;GO:0046872;GO:0003674	apical plasma membrane;biological_process;vitamin D binding;cellular_component;calcium ion binding;basolateral plasma membrane;metal ion binding;molecular_function	K14734	S100G	http://www.genome.jp/dbget-bin/www_bget?ko:K14734	Mineral absorption	ko04978	-	Protein;gnl|BL_ORD_ID|482918	Protein S100-G OS=Mus musculus GN=S100g PE=1 SV=3;sp|P97816|S100G_MOUSE Protein S100-G OS=Mus musculus GN=S100g PE=1 SV=3
NT_187019.1_GeneID:23792	6271.00	0.00	0.60	9.35710523718106	1.18590857639505e-08	3.74144743879808e-06	AltName: Full=Metalloproteinase-like, disintegrin-like, and cysteine-rich protein 3; Flags: Precursor<>BAA83381.1 ADAM23 [Mus musculus];disintegrin and metalloproteinase domain-containing protein 23 preproprotein [Mus musculus]<>Q9R1V7.1 RecName: Full=Disintegrin and metalloproteinase domain-containing protein 23; Short=ADAM 23; Short=MDC-3	GO:0004222;GO:0016021;GO:0007229;GO:0007417;GO:0005515;GO:0005178;GO:0007155;GO:0006508;GO:0008270;GO:0008237;GO:0005886;GO:0005576;GO:0005887;GO:0016020	metalloendopeptidase activity;integral component of membrane;integrin-mediated signaling pathway;central nervous system development;protein binding;integrin binding;cell adhesion;proteolysis;zinc ion binding;metallopeptidase activity;plasma membrane;extracellular region;integral component of plasma membrane;membrane	K06837	ADAM23	http://www.genome.jp/dbget-bin/www_bget?ko:K06837	-	-	KOG3607(O)(Meltrins, fertilins and related Zn-dependent metalloproteinases of the ADAMs family)	gnl|BL_ORD_ID|274873	sp|Q9R1V7|ADA23_MOUSE Disintegrin and metalloproteinase domain-containing protein 23 OS=Mus musculus GN=Adam23 PE=1 SV=1
GeneID:328563	2032.02	0.22	6.75	4.79293688613775	1.27049805658697e-08	3.94569052698791e-06	Apol11b protein [Mus musculus];apolipoprotein L 10a isoform X1 [Mus musculus]	GO:0008150;GO:0005576;GO:0042157;GO:0006869;GO:0005575;GO:0008289;GO:0003674	biological_process;extracellular region;lipoprotein metabolic process;lipid transport;cellular_component;lipid binding;molecular_function	K14480	APOL	http://www.genome.jp/dbget-bin/www_bget?ko:K14480	-	-	-	gnl|BL_ORD_ID|278294;Apolipoprotein	sp|Q9BQE5|APOL2_HUMAN Apolipoprotein L2 OS=Homo sapiens GN=APOL2 PE=1 SV=1;Apolipoprotein L3 OS=Homo sapiens GN=APOL3 PE=1 SV=3
novel.12469	1112.00	3.80	0.00	-9.31545108181988	1.31915673104617e-08	4.03377833634981e-06	Short=I-2PP2A; AltName: Full=Template-activating factor I;BAE42947.1 unnamed protein product [Mus musculus] &gt; AltName: Full=Phosphatase 2A inhibitor I2PP2A; Short=TAF-I &gt;Q9EQU5.1 RecName: Full=Protein SET;AAI03792.1 SET translocation [Mus musculus];BAB20793.1 protein phosphatase 2A inhibitor-2 I-2PP2A [Mus musculus] &gt;AAH18255.1 SET translocation [Mus musculus] &gt;SET isoform 1 [Mus musc…	GO:0005515;GO:0004674;GO:0006334;GO:0010631;GO:0018105;GO:0007165;GO:0043524;GO:0048471;GO:0045892;GO:0043234;GO:0005737;GO:0005622;GO:0035556;GO:0005654;GO:0005829;GO:0005783;GO:0005634;GO:0006468;GO:0005524;GO:0003677	protein binding;protein serine/threonine kinase activity;nucleosome assembly;epithelial cell migration;peptidyl-serine phosphorylation;signal transduction;negative regulation of neuron apoptotic process;perinuclear region of cytoplasm;negative regulation of transcription, DNA-templated;protein complex;cytoplasm;intracellular;intracellular signal transduction;nucleoplasm;cytosol;endoplasmic reticu…	K11290	SET,TAF1,I2PP2A	http://www.genome.jp/dbget-bin/www_bget?ko:K11290	-	-	KOG1508(L)(DNA replication factor/protein phosphatase inhibitor SET/SPR-2)	Protein	Protein SET OS=Mus musculus GN=Set PE=1 SV=1
NT_039697.1_GeneID:26403	3919.00	0.00	0.96	9.31473563836312	1.46906090502869e-08	4.41033483839221e-06	mitogen-activated protein kinase kinase kinase 11 [Mus musculus]<>XP_006531815.1 PREDICTED: mitogen-activated protein kinase kinase kinase 11 isoform X1 [Mus musculus]<>Q80XI6.1 RecName: Full=Mitogen-activated protein kinase kinase kinase 11; AltName: Full=Mixed lineage kinase 3<>AAH47152.1 Mitogen-activated protein kinase kinase kinase 11 [Mus musculus]<>AAH95963.1 Mitogen-activated protein kina…	GO:0005737;GO:0046330;GO:0000187;GO:0000166;GO:0007017;GO:0031434;GO:0005874;GO:0042803;GO:0008219;GO:0004672;GO:0008283;GO:0007257;GO:0016301;GO:0042802;GO:0005515;GO:0004674;GO:0016740;GO:0046777;GO:0043525;GO:0043507;GO:0043065;GO:0005815;GO:0004709;GO:0007254;GO:0016310;GO:0004706;GO:0005856;GO:0006468;GO:0007256;GO:0016020;GO:0005524;GO:0031435;GO:0005813;GO:0048365	cytoplasm;positive regulation of JNK cascade;activation of MAPK activity;nucleotide binding;microtubule-based process;mitogen-activated protein kinase kinase binding;microtubule;protein homodimerization activity;cell death;protein kinase activity;cell proliferation;activation of JUN kinase activity;kinase activity;identical protein binding;protein binding;protein serine/threonine kinase activity;…	K04419	MAP3K11,MLK3	http://www.genome.jp/dbget-bin/www_bget?ko:K04419	MAPK signaling pathway	ko04010	KOG4721(T)(Serine/threonine protein kinase, contains leucine zipper domain)	gnl|BL_ORD_ID|83781	sp|Q80XI6|M3K11_MOUSE Mitogen-activated protein kinase kinase kinase 11 OS=Mus musculus GN=Map3k11 PE=1 SV=1
GeneID:16429	1075.56	72.45	1535.45	4.21425438072621	1.48667958428395e-08	4.41033483839221e-06	AAO17802.1 intelectin [Mus musculus] &gt;intelectin-1a precursor [Mus musculus]<>O88310.1 RecName: Full=Intelectin-1a;AAO17803.1 intelectin [Mus musculus] &gt; Flags: Precursor &gt;BAB25043.1 unnamed protein product [Mus musculus] &gt;BAA31992.1 intelectin [Mus musculus] &gt;AAU88049.1 intelectin 1 [Mus musculus] &gt;precursor [Mus musculus] &gt;ADJ67489.1 intelectin 1 [Mus musculus];O88310.1 Rec…	GO:0043235;GO:0005615;GO:0070062;GO:0005576;GO:0031526;GO:0016020;GO:0001934;GO:0005509;GO:0070492;GO:0030246;GO:0005886;GO:0070207;GO:0008150;GO:0031225;GO:0009624;GO:0003674;GO:0005575;GO:0045121;GO:0046326;GO:0002215	receptor complex;extracellular space;extracellular exosome;extracellular region;brush border membrane;membrane;positive regulation of protein phosphorylation;calcium ion binding;oligosaccharide binding;carbohydrate binding;plasma membrane;protein homotrimerization;biological_process;anchored component of membrane;response to nematode;molecular_function;cellular_component;membrane raft;positive re…	K17527	ITLN	http://www.genome.jp/dbget-bin/www_bget?ko:K17527	-	-	-	Intelectin-1a;gnl|BL_ORD_ID|61511	Intelectin-1a OS=Mus musculus GN=Itln1 PE=1 SV=1;sp|O88310|ITL1A_MOUSE Intelectin-1a OS=Mus musculus GN=Itln1 PE=1 SV=1
NW_012132910.1_GeneID:26412	4679.00	0.67	0.00	-9.23496275103496	2.04347695492646e-08	5.8863982545099e-06	AltName: Full=Rab8-interacting protein<>AAC52571.1 Rab8-interacting protein [Mus musculus]<>ABK42219.1 germinal center kinase [synthetic construct]<>EDL33238.1 mitogen activated protein kinase kinase kinase kinase 2, isoform CRA_b [Mus musculus]; Short=MEK kinase kinase 2; AltName: Full=Germinal center kinase; Short=GCK; Short=MEKKK 2;mitogen-activated protein kinase kinase kinase kinase 2 isofor…	GO:0000185;GO:0002376;GO:0016310;GO:0045087;GO:0005524;GO:0006903;GO:0016020;GO:0006468;GO:0005886;GO:0031435;GO:0046330;GO:0035556;GO:0008349;GO:0005737;GO:0004702;GO:0000166;GO:0004672;GO:0000139;GO:0005794;GO:0016323;GO:0016740;GO:0004674;GO:0016301;GO:0007257	activation of MAPKKK activity;immune system process;phosphorylation;innate immune response;ATP binding;vesicle targeting;membrane;protein phosphorylation;plasma membrane;mitogen-activated protein kinase kinase kinase binding;positive regulation of JNK cascade;intracellular signal transduction;MAP kinase kinase kinase kinase activity;cytoplasm;signal transducer, downstream of receptor, with serine…	K04414	MAP4K2,GCK	http://www.genome.jp/dbget-bin/www_bget?ko:K04414	MAPK signaling pathway	ko04010	KOG0576(T)(Mitogen-activated protein kinase kinase kinase kinase (MAP4K), germinal center kinase family)	gnl|BL_ORD_ID|402560	sp|Q61161|M4K2_MOUSE Mitogen-activated protein kinase kinase kinase kinase 2 OS=Mus musculus GN=Map4k2 PE=1 SV=1
novel.8045	454.00	18.44	0.00	-9.23496275103496	2.04347695492646e-08	5.8863982545099e-06	CD3 12F6 immunoglobulin light chain variable region precursor, partial [Mus musculus]	-	-	-	-	-	-	-	-	Ig	Ig kappa chain V-IV region S107B OS=Mus musculus PE=4 SV=1
GeneID:13806	1767.00	1.98	0.00	-9.21831185000818	2.28674802098914e-08	6.49305766645429e-06	AltName: Full=Non-neural enolase;PREDICTED: alpha-enolase isoform X2 [Mus musculus]; AltName: Full=Enolase 1; Short=NNE<>BAB22021.1 unnamed protein product [Mus musculus]<>AAH03891.1 Enolase 1, alpha non-neuron [Mus musculus]<>AAH10685.1 Enolase 1, alpha non-neuron [Mus musculus]<>AAH24644.1 Enolase 1, alpha non-neuron [Mus musculus]<>BAC40572.1 unnamed protein product [Mus musculus]<>AAH85098.1 …	GO:0030308;GO:0001701;GO:0000287;GO:0051020;GO:0005515;GO:0005886;GO:0031072;GO:0016020;GO:0042803;GO:0051099;GO:0098609;GO:0005615;GO:0019897;GO:0070062;GO:0043209;GO:0016829;GO:0005913;GO:0005634;GO:0045892;GO:0044822;GO:0003723;GO:0006096;GO:0004634;GO:0043005;GO:0046872;GO:0071229;GO:0005737;GO:0098641;GO:0009615;GO:0097060;GO:0000015;GO:0046982	negative regulation of cell growth;in utero embryonic development;magnesium ion binding;GTPase binding;protein binding;plasma membrane;heat shock protein binding;membrane;protein homodimerization activity;positive regulation of binding;cell-cell adhesion;extracellular space;extrinsic component of plasma membrane;extracellular exosome;myelin sheath;lyase activity;cell-cell adherens junction;nucleu…	K01689	ENO,eno	http://www.genome.jp/dbget-bin/www_bget?ko:K01689	HIF-1 signaling pathway;RNA degradation;Glycolysis / Gluconeogenesis;Methane metabolism;Biosynthesis of amino acids;Carbon metabolism	ko04066,ko03018,ko00010,ko00680,ko01230,ko01200	KOG2670(G)(Enolase)	gnl|BL_ORD_ID|380248	sp|P17182|ENOA_MOUSE Alpha-enolase OS=Mus musculus GN=Eno1 PE=1 SV=3
GeneID:381204	2238.00	4.26	84.55	4.14958196659281	2.72835505124913e-08	7.63785704206024e-06	N-acetylated-alpha-linked acidic dipeptidase-like protein [Mus musculus]<>Q7M758.1 RecName: Full=N-acetylated-alpha-linked acidic dipeptidase-like protein; Short=NAALADase L<>CAD67582.1 TPA: N-acetylated-alpha-linked acidic dipeptidase like protein [Mus musculus]<>AAI48526.1 N-acetylated alpha-linked acidic dipeptidase-like 1, partial [synthetic construct]	GO:0004180;GO:0008233;GO:0016787;GO:0046872;GO:0016021;GO:0003674;GO:0016020;GO:0016324;GO:0008150;GO:0003824;GO:0005886;GO:0008237;GO:0016805;GO:0006508;GO:0005575;GO:0008152	carboxypeptidase activity;peptidase activity;hydrolase activity;metal ion binding;integral component of membrane;molecular_function;membrane;apical plasma membrane;biological_process;catalytic activity;plasma membrane;metallopeptidase activity;dipeptidase activity;proteolysis;cellular_component;metabolic process	K01301	NAALAD	http://www.genome.jp/dbget-bin/www_bget?ko:K01301	-	-	KOG2195(OPR)(Transferrin receptor and related proteins containing the protease-associated (PA) domain)	gnl|BL_ORD_ID|109306	sp|Q7M758|NALDL_MOUSE N-acetylated-alpha-linked acidic dipeptidase-like protein OS=Mus musculus GN=Naaladl1 PE=2 SV=1
GeneID:12351	1316.00	2.82	57.85	4.18715425099913	3.01440986216237e-08	8.32144589171377e-06	AltName: Full=Carbonate dehydratase IV;carbonic anhydrase 4 precursor [Mus musculus]<>Q64444.1 RecName: Full=Carbonic anhydrase 4; Flags: Precursor<>AAC52569.1 carbonic anhydrase IV [Mus musculus]<>AAH12704.1 Carbonic anhydrase 4 [Mus musculus]<>EDL15755.1 carbonic anhydrase 4 [Mus musculus]; AltName: Full=Carbonic anhydrase IV; Short=CA-IV	GO:0016529;GO:0016323;GO:0005794;GO:0070062;GO:0031362;GO:0009986;GO:0005793;GO:0005515;GO:0046872;GO:0015670;GO:0006730;GO:0048471;GO:0016020;GO:0004089;GO:0030667;GO:0016324;GO:0031526;GO:0016829;GO:0005802;GO:0006885;GO:0015701;GO:0005886;GO:0030658;GO:0046658;GO:0005791;GO:0031225;GO:0008270;GO:0048545;GO:0042383;GO:0048513;GO:0042493	sarcoplasmic reticulum;basolateral plasma membrane;Golgi apparatus;extracellular exosome;anchored component of external side of plasma membrane;cell surface;endoplasmic reticulum-Golgi intermediate compartment;protein binding;metal ion binding;carbon dioxide transport;one-carbon metabolic process;perinuclear region of cytoplasm;membrane;carbonate dehydratase activity;secretory granule membrane;ap…	K18246	CA4	http://www.genome.jp/dbget-bin/www_bget?ko:K18246	Nitrogen metabolism;Proximal tubule bicarbonate reclamation	ko00910,ko04964	KOG0382(R)(Carbonic anhydrase)	gnl|BL_ORD_ID|312102	sp|Q64444|CAH4_MOUSE Carbonic anhydrase 4 OS=Mus musculus GN=Ca4 PE=1 SV=1
GeneID:15360	3294.00	125.16	8.06	-4.11084513166966	3.08536345976055e-08	8.40064166112337e-06	A synthase 2, isoform CRA_b, partial [Mus musculus] &gt;3-hydroxy-3-methylglutaryl-Coenzyme A synthase 2, isoform CRA_b, partial [Mus musculus]<>EDL38957.1 3-hydroxy-3-methylglutaryl-Coenzyme A synthase 2, isoform CRA_b, partial [Mus musculus];EDL38957.1 3-hydroxy-3-methylglutaryl-Coenzyme A synthase 2, isoform CRA_b, partial [Mus musculus]	GO:0009266;GO:0046951;GO:0009617;GO:0007494;GO:0034284;GO:0032868;GO:0033762;GO:0016740;GO:0006629;GO:0001889;GO:0071385;GO:0001822;GO:0014070;GO:0032870;GO:0070543;GO:0060416;GO:0045471;GO:0008202;GO:0003824;GO:0008299;GO:0005739;GO:0051384;GO:0060612;GO:0051591;GO:0008203;GO:0004421;GO:0033574;GO:0071222;GO:0007584;GO:0016126;GO:0034014;GO:0043434;GO:0033555;GO:0071407;GO:0005759;GO:0005743;GO:…	response to temperature stimulus;ketone body biosynthetic process;response to bacterium;midgut development;response to monosaccharide;response to insulin;response to glucagon;transferase activity;lipid metabolic process;liver development;cellular response to glucocorticoid stimulus;kidney development;response to organic cyclic compound;cellular response to hormone stimulus;response to linoleic ac…	K01641	E2.3.3.10	http://www.genome.jp/dbget-bin/www_bget?ko:K01641	Valine, leucine and isoleucine degradation;Butanoate metabolism;Synthesis and degradation of ketone bodies;Terpenoid backbone biosynthesis	ko00280,ko00650,ko00072,ko00900	KOG1393(I)(Hydroxymethylglutaryl-CoA synthase)	gnl|BL_ORD_ID|41703;Hydroxymethylglutaryl-CoA	sp|P54869|HMCS2_MOUSE Hydroxymethylglutaryl-CoA synthase, mitochondrial OS=Mus musculus GN=Hmgcs2 PE=1 SV=2;Hydroxymethylglutaryl-CoA synthase, mitochondrial OS=Mus musculus GN=Hmgcs2 PE=1 SV=2
GeneID:58237	950.00	0.21	8.98	5.21422669266243	3.29484940598776e-08	8.84978740451524e-06	PREDICTED: sodium/potassium-transporting ATPase subunit beta-1-interacting protein 4 isoform X3 [Mus musculus];PREDICTED: sodium/potassium-transporting ATPase subunit beta-1-interacting protein 4 isoform X2 [Mus musculus]; Short=Na(+)/K(+)-transporting ATPase subunit beta-1-interacting protein 4; AltName: Full=Protein FAM77A<>BAA92746.1 unnamed protein product [Mus musculus]<>BAB23914.1 unnamed p…	GO:0016020;GO:0005886;GO:0016021;GO:0002028;GO:0097458	membrane;plasma membrane;integral component of membrane;regulation of sodium ion transport;neuron part	-	-	-	-	-	-	gnl|BL_ORD_ID|110342	sp|Q9JMG4|NKAI4_MOUSE Sodium/potassium-transporting ATPase subunit beta-1-interacting protein 4 OS=Mus musculus GN=Nkain4 PE=1 SV=1
GeneID:53945	3380.00	59.96	3.80	-4.11110358649861	3.39082710476077e-08	8.98614393789668e-06	Short=MTP1<>AAF36696.1 ferroportin1 [Mus musculus]<>AAF80987.1 SLC11A3 iron transporter [Mus musculus]<>BAB25840.1 unnamed protein product [Mus musculus]<>AAH03438.1 Solute carrier family 40 (iron-regulated transporter), member 1 [Mus musculus]<>BAE27707.1 unnamed protein product [Mus musculus]<>BAE34969.1 unnamed protein product [Mus musculus]<>BAE26063.1 unnamed protein product [Mus musculus]<>…	GO:0005515;GO:0005771;GO:0034755;GO:0005886;GO:0006879;GO:0002260;GO:0006826;GO:0006810;GO:0016021;GO:0048536;GO:1903988;GO:0004872;GO:0055072;GO:0003158;GO:0097689;GO:0043066;GO:0015093;GO:0005622;GO:0060345;GO:0017046;GO:0060586;GO:0045944;GO:0008021;GO:0016020;GO:0006811;GO:0005381;GO:0034395;GO:0016323	protein binding;multivesicular body;iron ion transmembrane transport;plasma membrane;cellular iron ion homeostasis;lymphocyte homeostasis;iron ion transport;transport;integral component of membrane;spleen development;ferrous iron export across plasma membrane;receptor activity;iron ion homeostasis;endothelium development;iron channel activity;negative regulation of apoptotic process;ferrous iron …	K14685	SLC40A1,FPN1	http://www.genome.jp/dbget-bin/www_bget?ko:K14685	Ferroptosis;Mineral absorption	ko04216,ko04978	-	gnl|BL_ORD_ID|482985	sp|Q9JHI9|S40A1_MOUSE Solute carrier family 40 member 1 OS=Mus musculus GN=Slc40a1 PE=1 SV=1
GeneID:13117	1715.72	34.82	2.00	-4.18954877694525	3.58495585013788e-08	9.37560295754481e-06	AltName: Full=Long-chain fatty acid omega-monooxygenase<>BAB22165.1 unnamed protein product [Mus musculus]; AltName: Full=Long-chain fatty acid omega-monooxygenase &gt; AltName: Full=Cytochrome P450-LA-omega 1;cytochrome P450 4A10 [Mus musculus]<>O88833.2 RecName: Full=Cytochrome P450 4A10;O88833.2 RecName: Full=Cytochrome P450 4A10; AltName: Full=Cytochrome P452; AltName: Full=CYPIVA10;P450 4A10…	GO:0005737;GO:0043231;GO:0046456;GO:0004497;GO:0046872;GO:0016491;GO:0008392;GO:0050051;GO:0043651;GO:0018685;GO:0020037;GO:0048252;GO:0006631;GO:0016021;GO:0016324;GO:0019369;GO:0070062;GO:0008391;GO:0016020;GO:0016705;GO:0005506;GO:0005783;GO:0055114;GO:0005789;GO:0001890;GO:0001822;GO:0031090	cytoplasm;intracellular membrane-bounded organelle;icosanoid biosynthetic process;monooxygenase activity;metal ion binding;oxidoreductase activity;arachidonic acid epoxygenase activity;leukotriene-B4 20-monooxygenase activity;linoleic acid metabolic process;alkane 1-monooxygenase activity;heme binding;lauric acid metabolic process;fatty acid metabolic process;integral component of membrane;apical…	K07425	CYP4A	http://www.genome.jp/dbget-bin/www_bget?ko:K07425	Arachidonic acid metabolism;Fatty acid degradation;Retinol metabolism;Vascular smooth muscle contraction;PPAR signaling pathway;Inflammatory mediator regulation of TRP channels	ko00590,ko00071,ko00830,ko04270,ko03320,ko04750	KOG0157(QI)(Cytochrome P450 CYP4/CYP19/CYP26 subfamilies)	Cytochrome;gnl|BL_ORD_ID|339246	Cytochrome P450 4A10 OS=Mus musculus GN=Cyp4a10 PE=2 SV=2;sp|O88833|CP4AA_MOUSE Cytochrome P450 4A10 OS=Mus musculus GN=Cyp4a10 PE=2 SV=2
novel.139	1352.00	4.10	0.05	-6.40033550523437	3.67356616949209e-08	9.48257158244477e-06	RNA and export factor-binding protein 2-like isoform X1 [Mus musculus] &gt;XP_017169550.1 PREDICTED: RNA and export factor-binding protein 2-like isoform X1 [Mus musculus];XP_017169244.1 PREDICTED: RNA and export factor-binding protein 2-like isoform X1 [Mus musculus] &gt;XP_017169242.1 PREDICTED: RNA and export factor-binding protein 2-like isoform X1 [Mus musculus] &gt;XP_017169243.1 PREDICTED:…	GO:0008150;GO:0005575;GO:0003676;GO:0000166;GO:0003674	biological_process;cellular_component;nucleic acid binding;nucleotide binding;molecular_function	K12881	THOC4,ALY	http://www.genome.jp/dbget-bin/www_bget?ko:K12881	Spliceosome;RNA transport;mRNA surveillance pathway	ko03040,ko03013,ko03015	KOG0123(AJ)(Polyadenylate-binding protein (RRM superfamily))	THO	THO complex subunit 4 OS=Mus musculus GN=Alyref PE=1 SV=3
GeneID:65969	3640.84	1.57	29.69	4.0847548759378	4.36302746976633e-08	1.11178889729584e-05	Q9JLB4.3 RecName: Full=Cubilin; Flags: Precursor;precursor [Mus musculus] &gt; AltName: Full=Intrinsic factor-cobalamin receptor;cubilin precursor [Mus musculus]<>Q9JLB4.3 RecName: Full=Cubilin	GO:0015889;GO:0070207;GO:0005768;GO:0005903;GO:0030492;GO:0006629;GO:0042802;GO:0006810;GO:0005783;GO:0001701;GO:0005764;GO:0005515;GO:0005886;GO:0008202;GO:0005509;GO:0016020;GO:0042803;GO:0005905;GO:0005794;GO:0010008;GO:0070062;GO:0006766;GO:0016324;GO:0005765;GO:0031526;GO:0031419;GO:0015031;GO:0004872;GO:0030139;GO:0045177;GO:0020028;GO:0042953;GO:0046872;GO:0007584;GO:0043202;GO:0008203;GO:…	cobalamin transport;protein homotrimerization;endosome;brush border;hemoglobin binding;lipid metabolic process;identical protein binding;transport;endoplasmic reticulum;in utero embryonic development;lysosome;protein binding;plasma membrane;steroid metabolic process;calcium ion binding;membrane;protein homodimerization activity;clathrin-coated pit;Golgi apparatus;endosome membrane;extracellular e…	K14616	CUBN	http://www.genome.jp/dbget-bin/www_bget?ko:K14616	Vitamin digestion and absorption	ko04977	KOG1217(T)(Fibrillins and related proteins containing Ca2+-binding EGF-like domains)	Cubilin;gnl|BL_ORD_ID|338684	Cubilin OS=Mus musculus GN=Cubn PE=1 SV=3;sp|Q9JLB4|CUBN_MOUSE Cubilin OS=Mus musculus GN=Cubn PE=1 SV=3
novel.8060	371.00	32.34	0.00	-9.0960424410586	4.61803291210696e-08	1.16187369824099e-05	partial [Mus musculus]	-	-	-	-	-	-	-	-	Ig	Ig kappa chain V19-17 OS=Mus musculus GN=Igk-V19-17 PE=1 SV=1
GeneID:626708	387.00	51.28	1131.89	4.06810473276866	5.02372109081236e-08	1.24814350501233e-05	alpha-defensin 26 precursor [Mus musculus]<>Q3L180.1 RecName: Full=Alpha-defensin 26; Flags: Precursor<>AAX10126.1 defensin related cryptdin 26 [Mus musculus]<>AAI48678.1 Defensin related cryptdin 26, partial [synthetic construct]; AltName: Full=Defensin-related cryptdin-26	GO:0008150;GO:0005576;GO:0050830;GO:0005575;GO:0042493;GO:0050829;GO:0042742;GO:0005615;GO:0003674;GO:0006952;GO:0071222	biological_process;extracellular region;defense response to Gram-positive bacterium;cellular_component;response to drug;defense response to Gram-negative bacterium;defense response to bacterium;extracellular space;molecular_function;defense response;cellular response to lipopolysaccharide	K05230	DEFA	http://www.genome.jp/dbget-bin/www_bget?ko:K05230	-	-	-	gnl|BL_ORD_ID|358003	sp|Q3L180|DFA26_MOUSE Alpha-defensin 26 OS=Mus musculus GN=Defa26 PE=3 SV=1
GeneID:55925	1381.00	2.24	0.00	-9.07769770991736	5.21777744614682e-08	1.28035240147672e-05	synaptotagmin-8 isoform c [Mus musculus]<>XP_011240318.1 PREDICTED: synaptotagmin-8 isoform X4 [Mus musculus]<>Q9R0N6.1 RecName: Full=Synaptotagmin-8; Short=SytVIII<>BAA85777.1 synaptotagmin VIII [Mus musculus]<>EDL18145.1 synaptotagmin VIII, isoform CRA_a [Mus musculus];PREDICTED: synaptotagmin-8 isoform X7 [Mus musculus];PREDICTED: synaptotagmin-8 isoform X5 [Mus musculus]; AltName: Full=Synapt…	GO:0017158;GO:0005509;GO:0030276;GO:0098793;GO:0019905;GO:0005737;GO:0001669;GO:0016021;GO:0031410;GO:0006887;GO:0007340;GO:0005544;GO:0048306;GO:0016020;GO:0031982;GO:0005886;GO:0048791;GO:0006906	regulation of calcium ion-dependent exocytosis;calcium ion binding;clathrin binding;presynapse;syntaxin binding;cytoplasm;acrosomal vesicle;integral component of membrane;cytoplasmic vesicle;exocytosis;acrosome reaction;calcium-dependent phospholipid binding;calcium-dependent protein binding;membrane;vesicle;plasma membrane;calcium ion-regulated exocytosis of neurotransmitter;vesicle fusion	K19908	SYT8	http://www.genome.jp/dbget-bin/www_bget?ko:K19908	-	-	KOG1028(TU)(Ca2+-dependent phospholipid-binding protein Synaptotagmin, required for synaptic vesicle and secretory granule exocytosis)	gnl|BL_ORD_ID|508273	sp|Q9R0N6|SYT8_MOUSE Synaptotagmin-8 OS=Mus musculus GN=Syt8 PE=1 SV=1
GeneID:13106	1759.00	1.78	0.00	-9.05911670697538	5.90432711011353e-08	1.4311512883002e-05	cytochrome P450 2E1 [Mus musculus]<>Q05421.1 RecName: Full=Cytochrome P450 2E1; AltName: Full=Cytochrome P450-J<>CAA44481.1 mouse Cyp2e1 [Mus musculus]<>AAA39879.1 cytochrome P-450 IIE1 [Mus musculus domesticus]<>AAH13451.1 Cytochrome P450, family 2, subfamily e, polypeptide 1 [Mus musculus]<>EDL17945.1 cytochrome P450, family 2, subfamily e, polypeptide 1, isoform CRA_e [Mus musculus]<>prf||1802…	GO:0043719;GO:0034791;GO:0016705;GO:0018656;GO:0016020;GO:0018644;GO:0016098;GO:0010243;GO:0052872;GO:0018651;GO:0055114;GO:0046483;GO:0031090;GO:0018634;GO:0005783;GO:0005739;GO:0045471;GO:0018633;GO:0016491;GO:0018643;GO:0018650;GO:0008688;GO:0043231;GO:0019113;GO:0018649;GO:0018638;GO:0018652;GO:0031227;GO:0018639;GO:0018636;GO:0018657;GO:0034785;GO:0020037;GO:0016709;GO:0042493;GO:0005506;GO:…	2-octaprenyl-3-methyl-6-methoxy-1,4-benzoquinol hydroxylase activity;isobutylamine N-hydroxylase activity;oxidoreductase activity, acting on paired donors, with incorporation or reduction of molecular oxygen;phenanthrene 3,4-monooxygenase activity;membrane;toluene 2-monooxygenase activity;monoterpenoid metabolic process;response to organonitrogen compound;tocotrienol omega-hydroxylase activity;to…	K07415	CYP2E1	http://www.genome.jp/dbget-bin/www_bget?ko:K07415	Arachidonic acid metabolism;Linoleic acid metabolism;Steroid hormone biosynthesis;Drug metabolism - cytochrome P450;Metabolism of xenobiotics by cytochrome P450	ko00590,ko00591,ko00140,ko00982,ko00980	KOG0156(Q)(Cytochrome P450 CYP2 subfamily)	gnl|BL_ORD_ID|320043	sp|Q05421|CP2E1_MOUSE Cytochrome P450 2E1 OS=Mus musculus GN=Cyp2e1 PE=1 SV=1
NT_078572.1_GeneID:71163	5329.00	1.34	0.05	-4.83612558613147	6.16719160792668e-08	1.47545701408574e-05	zinc finger protein 626 [Mus musculus]<>XP_017167792.1 PREDICTED: zinc finger protein 626 isoform X1 [Mus musculus]<>XP_017167793.1 PREDICTED: zinc finger protein 626 isoform X1 [Mus musculus]	GO:0046872;GO:0005622;GO:0003676;GO:0006355;GO:0003700;GO:0005575	metal ion binding;intracellular;nucleic acid binding;regulation of transcription, DNA-templated;transcription factor activity, sequence-specific DNA binding;cellular_component	K09228	KRAB	http://www.genome.jp/dbget-bin/www_bget?ko:K09228	-	-	-	gnl|BL_ORD_ID|549941	sp|P16374|ZFP60_MOUSE Zinc finger protein 60 OS=Mus musculus GN=Zfp60 PE=2 SV=2
GeneID:16365	2588.00	0.27	6.09	4.35266450163316	6.23558005550424e-08	1.47545701408574e-05	mCG114119, partial [Mus musculus]	GO:0007566;GO:0071393;GO:0071346;GO:0002760;GO:0045824;GO:0072573;GO:0047613;GO:0006952;GO:0034136;GO:0071222;GO:0005739;GO:0050728;GO:0006954;GO:0071347;GO:0071356;GO:0016829;GO:0071219;GO:0045087;GO:0034144;GO:0035458;GO:0032496;GO:0008152;GO:0032088;GO:0032480;GO:0002376;GO:2000379	embryo implantation;cellular response to progesterone stimulus;cellular response to interferon-gamma;positive regulation of antimicrobial humoral response;negative regulation of innate immune response;tolerance induction to lipopolysaccharide;aconitate decarboxylase activity;defense response;negative regulation of toll-like receptor 2 signaling pathway;cellular response to lipopolysaccharide;mito…	K17724	IRG1	http://www.genome.jp/dbget-bin/www_bget?ko:K17724	C5-Branched dibasic acid metabolism	ko00660	-	gnl|BL_ORD_ID|58564	sp|P54987|IRG1_MOUSE Cis-aconitate decarboxylase OS=Mus musculus GN=Acod1 PE=1 SV=2
GeneID:100647	2036.00	0.51	10.82	4.25255827136887	6.71306849839748e-08	1.56975234675469e-05	uroplakin 3B, partial [Mus musculus]	GO:0070062;GO:0016020;GO:0005886;GO:0046325;GO:0010629;GO:0016021	extracellular exosome;membrane;plasma membrane;negative regulation of glucose import;negative regulation of gene expression;integral component of membrane	-	-	-	-	-	-	gnl|BL_ORD_ID|232617	sp|Q80YF6|UPK3B_MOUSE Uroplakin-3b OS=Mus musculus GN=Upk3b PE=1 SV=1
GeneID:20750	1423.00	49.23	3.29	-4.05958563382904	6.9027786332859e-08	1.59534451296733e-05	secreted phosphoprotein 1, isoform CRA_c [Mus musculus]	GO:0010811;GO:0006954;GO:0031982;GO:0001649;GO:0030154;GO:0042995;GO:0005615;GO:0005576;GO:0070062;GO:0045780;GO:0007155;GO:0001503;GO:0045177;GO:0050840;GO:0048471;GO:0033280;GO:0031214;GO:0030593;GO:0071498;GO:0043066;GO:0010033;GO:0005737;GO:0048545;GO:0005125;GO:0048685	positive regulation of cell-substrate adhesion;inflammatory response;vesicle;osteoblast differentiation;cell differentiation;cell projection;extracellular space;extracellular region;extracellular exosome;positive regulation of bone resorption;cell adhesion;ossification;apical part of cell;extracellular matrix binding;perinuclear region of cytoplasm;response to vitamin D;biomineral tissue developm…	K06250	SPP1,BNSP,OPN	http://www.genome.jp/dbget-bin/www_bget?ko:K06250	Focal adhesion;Apelin signaling pathway;PI3K-Akt signaling pathway;ECM-receptor interaction;Toll-like receptor signaling pathway	ko04510,ko04371,ko04151,ko04512,ko04620	-	gnl|BL_ORD_ID|423781	sp|P10923|OSTP_MOUSE Osteopontin OS=Mus musculus GN=Spp1 PE=1 SV=1
GeneID:12560	4037.00	0.04	1.41	5.07943005708491	7.04328170693131e-08	1.60910651962031e-05	Flags: Precursor<>BAC27327.1 unnamed protein product [Mus musculus]<>AAH98459.1 Cadherin 3 [Mus musculus]<>EDL11370.1 cadherin 3, isoform CRA_b [Mus musculus]; AltName: Full=Placental cadherin;cadherin-3 isoform b preproprotein [Mus musculus]<>BAC32194.1 unnamed protein product [Mus musculus]<>EDL11369.1 cadherin 3, isoform CRA_a [Mus musculus]; Short=P-cadherin;cadherin-3 isoform a preproprotein…	GO:0003674;GO:0060901;GO:0016021;GO:0007156;GO:0031424;GO:0005737;GO:0046872;GO:1902910;GO:0005913;GO:0051796;GO:0005509;GO:0007155;GO:0001895;GO:0042493;GO:0043568;GO:0042060;GO:0032912;GO:0016337;GO:0010838;GO:0005886;GO:0010628;GO:0060070;GO:0048023;GO:0022405;GO:0032773;GO:0016020	molecular_function;regulation of hair cycle by canonical Wnt signaling pathway;integral component of membrane;homophilic cell adhesion via plasma membrane adhesion molecules;keratinization;cytoplasm;metal ion binding;positive regulation of melanosome transport;cell-cell adherens junction;negative regulation of timing of catagen;calcium ion binding;cell adhesion;retina homeostasis;response to drug…	K06796	CDH3	http://www.genome.jp/dbget-bin/www_bget?ko:K06796	Cell adhesion molecules (CAMs)	ko04514	-	gnl|BL_ORD_ID|306535	sp|P10287|CADH3_MOUSE Cadherin-3 OS=Mus musculus GN=Cdh3 PE=1 SV=2
novel.24590	1781.00	0.00	1.90	9.00407923968268	8.63636266073176e-08	1.95064027550801e-05	-	-	-	-	-	-	-	-	-	-	-
novel.7980	2044.00	0.07	2.53	5.21504712424204	8.99553043110053e-08	2.0089344140287e-05	-	-	-	-	-	-	-	-	-	-	-
GeneID:73649	5208.00	16.11	1.13	-3.97994768561757	9.23301622685838e-08	2.03906033916708e-05	AltName: Full=Duodenal cytochrome b<>BAB25928.1 unnamed protein product [Mus musculus]<>BAC26304.1 unnamed protein product [Mus musculus]<>EDL27079.1 mCG19352 [Mus musculus];cytochrome b reductase 1 [Mus musculus]<>Q925G2.2 RecName: Full=Cytochrome b reductase 1	GO:0055114;GO:0006810;GO:0016020;GO:0031526;GO:0070062;GO:0016021;GO:0010039;GO:0046872;GO:0016491;GO:0000293	oxidation-reduction process;transport;membrane;brush border membrane;extracellular exosome;integral component of membrane;response to iron ion;metal ion binding;oxidoreductase activity;ferric-chelate reductase activity	K08370	CYBRD1,Dcytb	http://www.genome.jp/dbget-bin/www_bget?ko:K08370	Mineral absorption	ko04978	-	gnl|BL_ORD_ID|344666	sp|Q925G2|CYBR1_MOUSE Cytochrome b reductase 1 OS=Mus musculus GN=Cybrd1 PE=1 SV=2
novel.806	528.00	10.46	0.00	-8.96244297737799	9.83585747472227e-08	2.14832421063275e-05	60S ribosomal protein L28 isoform X1 [Mus musculus]	GO:0070062;GO:1903955;GO:0005622;GO:0005737;GO:1903146;GO:0003674;GO:0003735;GO:0030425;GO:0005840;GO:0044822;GO:0016020;GO:0030529;GO:0006412;GO:0008150;GO:0022625;GO:0036464;GO:0044297	extracellular exosome;positive regulation of protein targeting to mitochondrion;intracellular;cytoplasm;regulation of mitophagy;molecular_function;structural constituent of ribosome;dendrite;ribosome;RNA binding;membrane;intracellular ribonucleoprotein complex;translation;biological_process;cytosolic large ribosomal subunit;cytoplasmic ribonucleoprotein granule;cell body	K02903	RP-L28e,RPL28	http://www.genome.jp/dbget-bin/www_bget?ko:K02903	Ribosome	ko03010	KOG3412(J)(60S ribosomal protein L28)	60S	60S ribosomal protein L28 OS=Mus musculus GN=Rpl28 PE=1 SV=2
GeneID:270328	2153.39	0.52	12.91	4.08749519104102	1.04556336942931e-07	2.25856729230855e-05	XP_017172131.1 PREDICTED: gasdermin-C3 isoform X1 [Mus musculus] &gt;XP_017172133.1 PREDICTED: gasdermin-C3 isoform X1 [Mus musculus] &gt;gasdermin-C3 [Mus musculus]<>XP_006521088.1 PREDICTED: gasdermin-C3 isoform X1 [Mus musculus]<>XP_011243950.1 PREDICTED: gasdermin-C3 isoform X1 [Mus musculus]<>XP_017172127.1 PREDICTED: gasdermin-C3 isoform X1 [Mus musculus]<>XP_017172128.1 PREDICTED: gasdermi…	GO:0008150;GO:0005886;GO:0005739;GO:0012501;GO:0016020;GO:0005815;GO:0060576;GO:0003674;GO:0005737	biological_process;plasma membrane;mitochondrion;programmed cell death;membrane;microtubule organizing center;intestinal epithelial cell development;molecular_function;cytoplasm	-	-	-	-	-	-	Gasdermin-C3;gnl|BL_ORD_ID|30601	Gasdermin-C3 OS=Mus musculus GN=Gsdmc3 PE=2 SV=2;sp|Q8CB12|GSDC3_MOUSE Gasdermin-C3 OS=Mus musculus GN=Gsdmc3 PE=2 SV=2
GeneID:16012	1305.00	1.84	34.32	4.04470220320854	1.05985593601864e-07	2.25856729230855e-05	insulin-like growth factor-binding protein 6 precursor [Mus musculus]<>P47880.2 RecName: Full=Insulin-like growth factor-binding protein 6; Short=IBP-6; Short=IGFBP-6; Short=IGF-binding protein 6; Flags: Precursor<>AAH12723.1 Igfbp6 protein [Mus musculus]<>CAJ18392.1 Igfbp6 [Mus musculus]<>EDL04005.1 insulin-like growth factor binding protein 6 [Mus musculus]	GO:0005737;GO:0031995;GO:0005615;GO:0019838;GO:0070062;GO:0005794;GO:0001558;GO:0005520;GO:0043567;GO:0031994;GO:0008150;GO:0005576	cytoplasm;insulin-like growth factor II binding;extracellular space;growth factor binding;extracellular exosome;Golgi apparatus;regulation of cell growth;insulin-like growth factor binding;regulation of insulin-like growth factor receptor signaling pathway;insulin-like growth factor I binding;biological_process;extracellular region	-	-	-	-	-	-	gnl|BL_ORD_ID|40775	sp|P47880|IBP6_MOUSE Insulin-like growth factor-binding protein 6 OS=Mus musculus GN=Igfbp6 PE=2 SV=2
GeneID:545562	1380.00	3.47	0.05	-6.22073058729031	1.06814915212822e-07	2.25856729230855e-05	amylase 2b isoform 1 precursor [Mus musculus];amylase 2b isoform 2 precursor [Mus musculus]	-	-	K01176	E3.2.1.1,amyA,malS	http://www.genome.jp/dbget-bin/www_bget?ko:K01176	Starch and sucrose metabolism;Carbohydrate digestion and absorption	ko00500,ko04973	-	gnl|BL_ORD_ID|273577	sp|P00688|AMYP_MOUSE Pancreatic alpha-amylase OS=Mus musculus GN=Amy2 PE=1 SV=2
NT_187029.1_GeneID:54396	3537.00	0.00	0.84	8.97716520634873	1.12211895134155e-07	2.31636314077815e-05	interferon inducible GTPase 2 [Mus musculus]<>CAA07799.1 interferon-g induced GTPase [Mus musculus]<>BAE25015.1 unnamed protein product [Mus musculus]<>CBY65996.1 TPA: interferon-gamma-inducible GTPase Ifggd2 protein [Mus musculus]	GO:0005794;GO:0042742;GO:0005789;GO:0006952;GO:0016021;GO:0042832;GO:0035458;GO:0005525;GO:0020003;GO:0034341;GO:0003924	Golgi apparatus;defense response to bacterium;endoplasmic reticulum membrane;defense response;integral component of membrane;defense response to protozoan;cellular response to interferon-beta;GTP binding;symbiont-containing vacuole;response to interferon-gamma;GTPase activity	K14140	IGTP	http://www.genome.jp/dbget-bin/www_bget?ko:K14140	-	-	-	gnl|BL_ORD_ID|49351	sp|Q60766|IRGM1_MOUSE Immunity-related GTPase family M protein 1 OS=Mus musculus GN=Irgm1 PE=1 SV=1
novel.13502	542.00	0.00	11.96	8.97716520634873	1.12211895134155e-07	2.31636314077815e-05	-	-	-	-	-	-	-	-	-	-	-
GeneID:13226	419.42	1332.21	25132.06	3.8852994419753	1.13966896363833e-07	2.31636314077815e-05	Flags: Precursor &gt;protein [Mus musculus] &gt; AltName: Full=Defensin-related cryptdin-3; Flags: Precursor<>AAW78337.1 defensin-related cryptdin 23 [Mus musculus]<>EDL01247.1 mCG129183 [Mus musculus]<>AAI48567.1 Defensin related cryptdin 23, partial [synthetic construct]<>AAI53146.1 Defensin related cryptdin 23 [synthetic construct]; AltName: Full=Defensin-related cryptdin-23;NP_001161262.1 alp…	GO:0005615;GO:0042803;GO:0050829;GO:0042742;GO:0046982;GO:0006952;GO:0071222;GO:0003674;GO:0005576;GO:0050830;GO:0008150;GO:0005575;GO:0042493	extracellular space;protein homodimerization activity;defense response to Gram-negative bacterium;defense response to bacterium;protein heterodimerization activity;defense response;cellular response to lipopolysaccharide;molecular_function;extracellular region;defense response to Gram-positive bacterium;biological_process;cellular_component;response to drug	K05230	DEFA	http://www.genome.jp/dbget-bin/www_bget?ko:K05230	-	-	-	gnl|BL_ORD_ID|350461;Alpha-defensin;Alpha-defensin	sp|Q5G866|DFA23_MOUSE Alpha-defensin 23 OS=Mus musculus GN=Defa23 PE=3 SV=1;Alpha-defensin 3 OS=Mus musculus GN=Defa3 PE=1 SV=2;Alpha-defensin 23 OS=Mus musculus GN=Defa23 PE=3 SV=1
GeneID:320974	3809.48	0.10	2.45	4.37675150683573	1.14209895248671e-07	2.31636314077815e-05	AltName: Full=Neuronal leucine-rich repeat protein 4; Flags: Precursor<>BAC38065.1 unnamed protein product [Mus musculus]<>AAI66014.1 Leucine rich repeat neuronal 4 [synthetic construct];leucine-rich repeat neuronal protein 4 precursor [Mus musculus]<>XP_011237904.1 PREDICTED: leucine-rich repeat neuronal protein 4 isoform X1 [Mus musculus]<>P59383.2 RecName: Full=Leucine-rich repeat neuronal pro…	GO:0003674;GO:0007616;GO:0016021;GO:0070062;GO:0008542;GO:0005887;GO:0016020	molecular_function;long-term memory;integral component of membrane;extracellular exosome;visual learning;integral component of plasma membrane;membrane	-	-	-	-	-	KOG0619(R)(FOG: Leucine rich repeat)	gnl|BL_ORD_ID|77056	sp|P59383|LRRN4_MOUSE Leucine-rich repeat neuronal protein 4 OS=Mus musculus GN=Lrrn4 PE=1 SV=2
GeneID:192199	1779.13	0.18	4.59	4.51948837741436	1.15535053617739e-07	2.31957043000623e-05	R-spondin-1 precursor [Mus musculus]<>BAE21077.1 unnamed protein product [Mus musculus]<>EDL30336.1 R-spondin homolog (Xenopus laevis) [Mus musculus]<>AAI38834.1 R-spondin homolog (Xenopus laevis) [Mus musculus]<>AAI38832.1 R-spondin homolog (Xenopus laevis) [Mus musculus];PREDICTED: R-spondin-1 isoform X1 [Mus musculus]	GO:0005102;GO:0003674;GO:0005575;GO:0010468;GO:0008201;GO:0030177;GO:0090263;GO:2000052;GO:0008150;GO:0050896;GO:2000254;GO:0005515;GO:0001934;GO:0001664;GO:0005615;GO:0016055;GO:0002090;GO:0007140;GO:0005576;GO:0005634;GO:0060070	receptor binding;molecular_function;cellular_component;regulation of gene expression;heparin binding;positive regulation of Wnt signaling pathway;positive regulation of canonical Wnt signaling pathway;positive regulation of non-canonical Wnt signaling pathway;biological_process;response to stimulus;regulation of male germ cell proliferation;protein binding;positive regulation of protein phosphory…	K19471	RSPO1	http://www.genome.jp/dbget-bin/www_bget?ko:K19471	-	-	-	gnl|BL_ORD_ID|483552	sp|Q9Z132|RSPO1_MOUSE R-spondin-1 OS=Mus musculus GN=Rspo1 PE=1 SV=1
novel.16866	1253.69	9.69	64.16	3.90247565984516	1.22808404571978e-07	2.44093984927263e-05	partial [Mus musculus];endogenous retrovirus group K member 25 Pol protein-like, partial [Mus musculus];LOW QUALITY PROTEIN: uncharacterized protein LOC103610174 [Galeopterus variegatus]	-	-	-	-	-	-	-	KOG0017(R)(FOG: Transposon-encoded proteins with TYA, reverse transcriptase, integrase domains in various combinations)	Pol;Pol	Pol polyprotein (Fragment) OS=Feline endogenous virus ECE1 GN=pol PE=3 SV=1;Pol polyprotein OS=Gibbon ape leukemia virus GN=pol PE=3 SV=1
GeneID:22074	815.00	7.23	0.10	-6.19500071755985	1.27214573412657e-07	2.50348204074255e-05	trypsin 4 precursor [Mus musculus]<>AAB69056.1 trypsinogen 8 [Mus musculus]<>BAA74761.1 pancreatic trypsin [Mus musculus]<>BAB22542.1 unnamed protein product [Mus musculus]<>BAB25821.1 unnamed protein product [Mus musculus]<>AAH61135.1 Trypsin 4 [Mus musculus]<>EDL13537.1 mCG15085 [Mus musculus]	GO:0031638;GO:0005615;GO:0043542;GO:0070062;GO:0005509;GO:0008233;GO:0008236;GO:0004252;GO:0016787;GO:0007586;GO:0006508	zymogen activation;extracellular space;endothelial cell migration;extracellular exosome;calcium ion binding;peptidase activity;serine-type peptidase activity;serine-type endopeptidase activity;hydrolase activity;digestion;proteolysis	K01312	PRSS1_2_3	http://www.genome.jp/dbget-bin/www_bget?ko:K01312	Neuroactive ligand-receptor interaction;Pancreatic secretion;Protein digestion and absorption	ko04080,ko04972,ko04974	-	gnl|BL_ORD_ID|231561	sp|P00763|TRY2_RAT Anionic trypsin-2 OS=Rattus norvegicus GN=Prss2 PE=1 SV=2
NT_166287.2_GeneID:54524	4285.00	0.00	0.66	8.92178235283182	1.46827987007839e-07	2.83335249492021e-05	PREDICTED: synaptotagmin-6 isoform X3 [Papio anubis];synaptotagmin-6 isoform 1 [Mus musculus]<>Q9R0N8.2 RecName: Full=Synaptotagmin-6; Short=SytVI;synaptotagmin-6 isoform 4 [Mus musculus]<>BAE22400.1 unnamed protein product [Mus musculus]; AltName: Full=Synaptotagmin VI	GO:0048306;GO:0016020;GO:0005544;GO:0005886;GO:0048791;GO:0001786;GO:0019898;GO:0097038;GO:0006906;GO:0030054;GO:0045202;GO:0005509;GO:0042803;GO:0030276;GO:0017158;GO:0070382;GO:0019905;GO:0042802;GO:0005515;GO:0005829;GO:0046872;GO:0005737;GO:0030672;GO:0046982;GO:0007340;GO:0016021;GO:0060478;GO:0031410	calcium-dependent protein binding;membrane;calcium-dependent phospholipid binding;plasma membrane;calcium ion-regulated exocytosis of neurotransmitter;phosphatidylserine binding;extrinsic component of membrane;perinuclear endoplasmic reticulum;vesicle fusion;cell junction;synapse;calcium ion binding;protein homodimerization activity;clathrin binding;regulation of calcium ion-dependent exocytosis;…	K19906	SYT6	http://www.genome.jp/dbget-bin/www_bget?ko:K19906	-	-	KOG2674(ZU)(Cysteine protease required for autophagy - Apg4p/Aut2p);KOG1028(TU)(Ca2+-dependent phospholipid-binding protein Synaptotagmin, required for synaptic vesicle and secretory granule exocytosis)	gnl|BL_ORD_ID|509329	sp|Q9R0N8|SYT6_MOUSE Synaptotagmin-6 OS=Mus musculus GN=Syt6 PE=1 SV=2
novel.16722	421.00	18.25	0.00	-8.90116816986228	1.46827987007839e-07	2.83335249492021e-05	heavy chain, partial [Mus musculus]	-	-	K06856	IGH	http://www.genome.jp/dbget-bin/www_bget?ko:K06856	Phagosome;Calcium signaling pathway;NF-kappa B signaling pathway;PI3K-Akt signaling pathway;Phospholipase D signaling pathway;B cell receptor signaling pathway;Fc epsilon RI signaling pathway;Fc gamma R-mediated phagocytosis;Hematopoietic cell lineage;Intestinal immune network for IgA production;Natural killer cell mediated cytotoxicity	ko04145,ko04020,ko04064,ko04151,ko04072,ko04662,ko04664,ko04666,ko04640,ko04672,ko04650	-	Ig	Ig heavy chain V region IR2 OS=Rattus norvegicus PE=4 SV=1
GeneID:243362	5941.00	0.40	0.00	-8.8588229771498	1.68420338038404e-07	3.15804022533143e-05	serologically defined colon cancer antigen 13, isoform CRA_b, partial [Mus musculus];PREDICTED: stAR-related lipid transfer protein 13 isoform X2 [Mus musculus];PREDICTED: stAR-related lipid transfer protein 13 isoform X4 [Mus musculus];PREDICTED: stAR-related lipid transfer protein 13 isoform X1 [Mus musculus];serologically defined colon cancer antigen 13, isoform CRA_a, partial [Mus musculus]	GO:0008289;GO:0005811;GO:0016020;GO:0007049;GO:0043542;GO:0090051;GO:0060055;GO:0031966;GO:1903671;GO:0005739;GO:0097498;GO:0005737;GO:0005096;GO:0007165	lipid binding;lipid droplet;membrane;cell cycle;endothelial cell migration;negative regulation of cell migration involved in sprouting angiogenesis;angiogenesis involved in wound healing;mitochondrial membrane;negative regulation of sprouting angiogenesis;mitochondrion;endothelial tube lumen extension;cytoplasm;GTPase activator activity;signal transduction	-	-	-	-	-	KOG2200(T)(Tumour suppressor protein p122-RhoGAP/DLC1)	gnl|BL_ORD_ID|211644	sp|Q923Q2|STA13_MOUSE StAR-related lipid transfer protein 13 OS=Mus musculus GN=Stard13 PE=1 SV=5
GeneID:394435	2293.00	1.14	0.00	-8.8588229771498	1.68420338038404e-07	3.15804022533143e-05	UDP glucuronosyltransferase 1 family, polypeptide A6B precursor [Mus musculus]	GO:0032870;GO:0014070;GO:0016021;GO:0071385;GO:0001889;GO:0016740;GO:0005789;GO:0005743;GO:0032496;GO:0015020;GO:0052697;GO:0052696;GO:0032403;GO:0008152;GO:0005783;GO:0018880;GO:0016758;GO:0019899;GO:0016020;GO:0001972;GO:0009813;GO:0042803;GO:0070062;GO:0006805;GO:0046982;GO:0052695;GO:0016757;GO:0043434;GO:0019585;GO:0043231;GO:0043234	cellular response to hormone stimulus;response to organic cyclic compound;integral component of membrane;cellular response to glucocorticoid stimulus;liver development;transferase activity;endoplasmic reticulum membrane;mitochondrial inner membrane;response to lipopolysaccharide;glucuronosyltransferase activity;xenobiotic glucuronidation;flavonoid glucuronidation;protein complex binding;metabolic…	K00699	UGT	http://www.genome.jp/dbget-bin/www_bget?ko:K00699	Ascorbate and aldarate metabolism;Pentose and glucuronate interconversions;Steroid hormone biosynthesis;Porphyrin and chlorophyll metabolism;Retinol metabolism;Drug metabolism - cytochrome P450;Drug metabolism - other enzymes;Metabolism of xenobiotics by cytochrome P450	ko00053,ko00040,ko00140,ko00860,ko00830,ko00982,ko00983,ko00980	-	gnl|BL_ORD_ID|234545	sp|Q64435|UD16_MOUSE UDP-glucuronosyltransferase 1-6 OS=Mus musculus GN=Ugt1a6 PE=1 SV=1
GeneID:76701	972.00	3.35	0.00	-8.8588229771498	1.68420338038404e-07	3.15804022533143e-05	chymotrypsin-C precursor [Mus musculus]<>Q3SYP2.1 RecName: Full=Chymotrypsin-C; Flags: Precursor<>AAI03716.1 Chymotrypsin C (caldecrin) [Mus musculus]<>AAI15517.1 Chymotrypsin C (caldecrin) [Mus musculus]<>AAI15518.1 Chymotrypsin C (caldecrin) [Mus musculus]<>EDL13407.1 mCG20000, isoform CRA_b [Mus musculus]<>EDL13410.1 mCG20000, isoform CRA_d [Mus musculus]	GO:0016787;GO:0004252;GO:0008236;GO:0006508;GO:0006874;GO:0008233	hydrolase activity;serine-type endopeptidase activity;serine-type peptidase activity;proteolysis;cellular calcium ion homeostasis;peptidase activity	K01311	CTRC	http://www.genome.jp/dbget-bin/www_bget?ko:K01311	-	-	-	gnl|BL_ORD_ID|346659	sp|Q3SYP2|CTRC_MOUSE Chymotrypsin-C OS=Mus musculus GN=Ctrc PE=1 SV=1
GeneID:244810	3920.93	0.09	2.41	4.36309452224179	1.74649723732881e-07	3.24424103636891e-05	PREDICTED: BCSC-1 isoform X2 [Mus musculus];expressed sequence AW551984, isoform CRA_a, partial [Mus musculus]<>EDL25490.1 expressed sequence AW551984, isoform CRA_a, partial [Mus musculus]	GO:0055007;GO:0005575;GO:0060923;GO:0003674	cardiac muscle cell differentiation;cellular_component;cardiac muscle cell fate commitment;molecular_function	-	-	-	-	-	-	gnl|BL_ORD_ID|249500	sp|O00534|VMA5A_HUMAN von Willebrand factor A domain-containing protein 5A OS=Homo sapiens GN=VWA5A PE=2 SV=2
GeneID:217480	6451.88	0.11	2.29	4.15837773227639	1.86497879052635e-07	3.43225170745386e-05	Short=DGK-beta;diacylglycerol kinase beta [Mus musculus]<>XP_006515135.1 PREDICTED: diacylglycerol kinase beta isoform X4 [Mus musculus]<>AAH70461.1 Dgkb protein [Mus musculus]<>BAE23997.1 unnamed protein product [Mus musculus]<>ABK42185.1 DAGk-beta [synthetic construct]; AltName: Full=Diglyceride kinase beta;PREDICTED: diacylglycerol kinase beta isoform X1 [Mus musculus]<>XP_006515131.1 PREDICTE…	GO:0016020;GO:0005524;GO:0046486;GO:0005886;GO:0016310;GO:0005509;GO:0046834;GO:0007205;GO:0016740;GO:0016301;GO:0046872;GO:0005829;GO:0035556;GO:0005737;GO:0005622;GO:0000166;GO:0004143	membrane;ATP binding;glycerolipid metabolic process;plasma membrane;phosphorylation;calcium ion binding;lipid phosphorylation;protein kinase C-activating G-protein coupled receptor signaling pathway;transferase activity;kinase activity;metal ion binding;cytosol;intracellular signal transduction;cytoplasm;intracellular;nucleotide binding;diacylglycerol kinase activity	K00901	dgkA,DGK	http://www.genome.jp/dbget-bin/www_bget?ko:K00901	Phosphatidylinositol signaling system;Phospholipase D signaling pathway;Glycerolipid metabolism;Glycerophospholipid metabolism	ko04070,ko04072,ko00561,ko00564	KOG1169(IT)(Diacylglycerol kinase)	gnl|BL_ORD_ID|358765	sp|Q6NS52|DGKB_MOUSE Diacylglycerol kinase beta OS=Mus musculus GN=Dgkb PE=1 SV=2
GeneID:223499	3110.00	0.00	0.90	8.86418826822343	1.93557701924733e-07	3.5101796055163e-05	WD repeats and SOF domain containing 1, isoform CRA_b, partial [Mus musculus];dehydrogenase isoform 1 [Mus musculus]	GO:0043231;GO:0006417;GO:0016567;GO:0051402;GO:0006094;GO:0097452;GO:0006006;GO:0016491;GO:0051287;GO:0035606;GO:0032040;GO:0015630;GO:0031012;GO:0007275;GO:0006364;GO:0005856;GO:0006096;GO:0005634;GO:0043209;GO:0016020;GO:0030529;GO:0005811;GO:0005739;GO:0005886;GO:0050661;GO:0004365;GO:0031982;GO:0005813;GO:0055114;GO:0060359;GO:0031965;GO:0005737;GO:0000462;GO:0005730;GO:0005829;GO:0005975;GO:…	intracellular membrane-bounded organelle;regulation of translation;protein ubiquitination;neuron apoptotic process;gluconeogenesis;GAIT complex;glucose metabolic process;oxidoreductase activity;NAD binding;peptidyl-cysteine S-trans-nitrosylation;small-subunit processome;microtubule cytoskeleton;extracellular matrix;multicellular organism development;rRNA processing;cytoskeleton;glycolytic process…	K11806;K00134	WDSOF1;GAPDH,gapA	http://www.genome.jp/dbget-bin/www_bget?ko:K11806;http://www.genome.jp/dbget-bin/www_bget?ko:K00134	HIF-1 signaling pathway;Glycolysis / Gluconeogenesis;Carbon fixation in photosynthetic organisms;Biosynthesis of amino acids;Carbon metabolism	ko04066,ko00010,ko00710,ko01230,ko01200	KOG0268(A)(Sof1-like rRNA processing protein (contains WD40 repeats));KOG0657(G)(Glyceraldehyde 3-phosphate dehydrogenase)	gnl|BL_ORD_ID|349603;Glyceraldehyde-3-phosphate	sp|Q6PAC3|DCA13_MOUSE DDB1- and CUL4-associated factor 13 OS=Mus musculus GN=Dcaf13 PE=2 SV=2;Glyceraldehyde-3-phosphate dehydrogenase OS=Mus musculus GN=Gapdh PE=1 SV=2
GeneID:20310	1083.00	1.76	31.74	3.98926127970442	1.94264317069226e-07	3.5101796055163e-05	Short=MIP2; Flags: Precursor<>CAA37807.1 unnamed protein product [Mus musculus]<>BAE33956.1 unnamed protein product [Mus musculus]<>BAE33502.1 unnamed protein product [Mus musculus]<>BAE23436.1 unnamed protein product [Mus musculus]<>AAI19513.1 Chemokine (C-X-C motif) ligand 2 [Mus musculus]<>AAI19512.1 Chemokine (C-X-C motif) ligand 2 [Mus musculus]<>EDL05300.1 mCG1710 [Mus musculus];C-X-C motif…	GO:0005515;GO:0007186;GO:0051384;GO:0032355;GO:0009408;GO:0071347;GO:0006954;GO:0042127;GO:0001975;GO:0005576;GO:0010332;GO:0008009;GO:0006955;GO:0090023;GO:0005615;GO:0070997;GO:0032496;GO:0005623;GO:0030593;GO:0042060;GO:0030595;GO:0006952;GO:0002237;GO:0045236;GO:0006935;GO:0007204;GO:0071222;GO:0070098;GO:0005829;GO:0005125	protein binding;G-protein coupled receptor signaling pathway;response to glucocorticoid;response to estradiol;response to heat;cellular response to interleukin-1;inflammatory response;regulation of cell proliferation;response to amphetamine;extracellular region;response to gamma radiation;chemokine activity;immune response;positive regulation of neutrophil chemotaxis;extracellular space;neuron de…	K05505	CXCL1_2_3,GRO	http://www.genome.jp/dbget-bin/www_bget?ko:K05505	TNF signaling pathway;Cytokine-cytokine receptor interaction;Chemokine signaling pathway;IL-17 signaling pathway;NOD-like receptor signaling pathway	ko04668,ko04060,ko04062,ko04657,ko04621	-	gnl|BL_ORD_ID|339749	sp|P10889|CXCL2_MOUSE C-X-C motif chemokine 2 OS=Mus musculus GN=Cxcl2 PE=1 SV=2
GeneID:237987	2223.00	1.11	0.08	-4.43811949294033	2.00860743261443e-07	3.59667399375174e-05	EDL34473.1 otopetrin 2 [Mus musculus];AAI41530.1 Otopetrin 2, partial [synthetic construct] &gt;DAA00891.1 TPA_exp: otopetrin 2 [Mus musculus] &gt;[Mus musculus] &gt;BAC67684.1 hypothetical protein containing ten transmembrane-spanning domain [Mus musculus] &gt;DAA00893.1 TPA_exp: otopetrin 2 isoform b [Mus musculus] &gt;Q80SX5.1 RecName: Full=Otopetrin-2 &gt;XP_006533319.1 PREDICTED: otopetrin-2…	GO:0003674;GO:0016021;GO:0005575;GO:0008150;GO:0016020	molecular_function;integral component of membrane;cellular_component;biological_process;membrane	-	-	-	-	-	KOG4740(S)(Uncharacterized conserved protein)	Otopetrin-2;gnl|BL_ORD_ID|429881	Otopetrin-2 OS=Mus musculus GN=Otop2 PE=2 SV=1;sp|Q80SX5|OTOP2_MOUSE Otopetrin-2 OS=Mus musculus GN=Otop2 PE=2 SV=1
GeneID:380601	3164.00	0.78	0.00	-8.81519721016662	2.22884626458782e-07	3.95540610312032e-05	FAST kinase domain-containing protein 5, mitochondrial [Mus musculus]<>NP_001139556.1 FAST kinase domain-containing protein 5, mitochondrial [Mus musculus]<>BAE25612.1 unnamed protein product [Mus musculus]	GO:0004672;GO:0042645;GO:0045333;GO:0005739;GO:0006397;GO:0000963;GO:0003723;GO:0019843;GO:0044822;GO:0035770	protein kinase activity;mitochondrial nucleoid;cellular respiration;mitochondrion;mRNA processing;mitochondrial RNA processing;RNA binding;rRNA binding;RNA binding;ribonucleoprotein granule	-	-	-	-	-	-	gnl|BL_ORD_ID|394392	sp|Q7TMV3|FAKD5_MOUSE FAST kinase domain-containing protein 5, mitochondrial OS=Mus musculus GN=Fastkd5 PE=2 SV=1
GeneID:20706	1930.00	3.83	0.19	-4.4656724590472	2.53080223078386e-07	4.45152434858938e-05	serine (or cysteine) proteinase inhibitor, clade B, member 9b [Mus musculus]<>BAB24076.1 unnamed protein product [Mus musculus]<>AAB57817.2 R86 [Mus musculus]<>BAE42697.1 unnamed protein product [Mus musculus]<>EDL32350.1 serine (or cysteine) peptidase inhibitor, clade B, member 9b [Mus musculus]	GO:0005575;GO:0043066;GO:0010628;GO:0002448;GO:0008150;GO:0043027;GO:0070233;GO:0016020;GO:0033668;GO:0005634;GO:0002020;GO:0003674;GO:0001913;GO:0005829;GO:0010951;GO:0005622;GO:0005737;GO:0042742;GO:0042270;GO:0002438;GO:0005515;GO:0071391;GO:0019835;GO:0005615;GO:0006955;GO:0004867;GO:0009617;GO:0070062	cellular_component;negative regulation of apoptotic process;positive regulation of gene expression;mast cell mediated immunity;biological_process;cysteine-type endopeptidase inhibitor activity involved in apoptotic process;negative regulation of T cell apoptotic process;membrane;negative regulation by symbiont of host apoptotic process;nucleus;protease binding;molecular_function;T cell mediated c…	K13963	SERPINB	http://www.genome.jp/dbget-bin/www_bget?ko:K13963	-	-	-	gnl|BL_ORD_ID|207515	sp|P50453|SPB9_HUMAN Serpin B9 OS=Homo sapiens GN=SERPINB9 PE=1 SV=1
GeneID:19693	692.00	5.46	0.00	-8.79287944070482	2.57174568990903e-07	4.48386116952912e-05	Short=PTP; Short=PSP; Short=REG-2;lithostathine-2 precursor [Mus musculus]<>Q08731.1 RecName: Full=Lithostathine-2; AltName: Full=Pancreatic stone protein 2; AltName: Full=Islet of Langerhans regenerating protein 2; AltName: Full=Pancreatic thread protein 2; Flags: Precursor<>BAA03112.1 regenerating protein II [Mus musculus domesticus]<>BAB25526.1 unnamed protein product [Mus musculus]<>AAH98503.…	GO:0008285;GO:0008284;GO:0042802;GO:0032590;GO:0005515;GO:1990785;GO:0010628;GO:1904699;GO:0097421;GO:0030426;GO:0051260;GO:0014070;GO:1904692;GO:1990878;GO:0001967;GO:1990867;GO:1990798;GO:0005615;GO:0005576;GO:0007494;GO:0070062;GO:1903861;GO:0055074;GO:1903492;GO:0019903;GO:0042803;GO:0008083;GO:0030246;GO:0042588;GO:0051262;GO:1990864;GO:0045178;GO:0032809;GO:0042060;GO:1990869;GO:0005102;GO:…	negative regulation of cell proliferation;positive regulation of cell proliferation;identical protein binding;dendrite membrane;protein binding;response to water-immersion restraint stress;positive regulation of gene expression;positive regulation of acinar cell proliferation;liver regeneration;growth cone;protein homooligomerization;response to organic cyclic compound;positive regulation of type…	-	-	-	-	-	KOG4297(TV)(C-type lectin)	gnl|BL_ORD_ID|76746	sp|Q08731|LIT2_MOUSE Lithostathine-2 OS=Mus musculus GN=Reg2 PE=1 SV=1
GeneID:433485	2073.00	0.10	2.90	4.7390662563194	2.66421340665773e-07	4.60468744962861e-05	Short=DSPC2; Short=SynDIG1;synapse differentiation-inducing gene protein 1 [Mus musculus]<>XP_006499937.1 PREDICTED: synapse differentiation-inducing gene protein 1 isoform X1 [Mus musculus]<>XP_011237987.1 PREDICTED: synapse differentiation-inducing gene protein 1 isoform X1 [Mus musculus]<>XP_011237989.1 PREDICTED: synapse differentiation-inducing gene protein 1 isoform X1 [Mus musculus]<>A2ANU…	GO:0043198;GO:0060076;GO:0014069;GO:0030425;GO:0003674;GO:0006886;GO:0097091;GO:0005575;GO:0016021;GO:0044297;GO:0042995;GO:0051965;GO:0043197;GO:0030054;GO:0005887;GO:0045202;GO:0009607;GO:0016020;GO:0042803;GO:0000139;GO:0031901;GO:0005886;GO:0045211;GO:0035254;GO:0005768;GO:0008150;GO:0098793	dendritic shaft;excitatory synapse;postsynaptic density of dendrite;dendrite;molecular_function;intracellular protein transport;synaptic vesicle clustering;cellular_component;integral component of membrane;cell body;cell projection;positive regulation of synapse assembly;dendritic spine;cell junction;integral component of plasma membrane;synapse;response to biotic stimulus;membrane;protein homodi…	-	-	-	-	-	-	gnl|BL_ORD_ID|499348	sp|A2ANU3|SYNG1_MOUSE Synapse differentiation-inducing gene protein 1 OS=Mus musculus GN=Syndig1 PE=1 SV=1
novel.8048	380.88	159.98	13.50	-4.02066597367582	2.69348899673102e-07	4.61515407750222e-05	light chain variable region, partial [Mus musculus];2055.5.C14 immunoglobulin kappa light chain [Mus musculus]	GO:0006955;GO:0005615;GO:0002377;GO:0003823	immune response;extracellular space;immunoglobulin production;antigen binding	-	-	-	-	-	-	Ig;Ig;Ig	Ig kappa chain V-IV region S107B OS=Mus musculus PE=4 SV=1;Ig kappa chain V-VI region NQ2-6.1 OS=Mus musculus PE=2 SV=1;Ig kappa chain V-VI region NQ2-17.4.1 OS=Mus musculus PE=2 SV=1
GeneID:23855	411.69	306.00	5244.00	3.73972180551251	2.81608650356813e-07	4.7839773799077e-05	AltName: Full=Defensin-related cryptdin-3; Flags: Precursor &gt;alpha-defensin 3 precursor [Mus musculus]<>NP_001161262.1 alpha-defensin 17 preproprotein [Mus musculus]<>P28310.2 RecName: Full=Alpha-defensin 3;AAA20972.1 cryptdin 3 [Mus musculus] &gt;AAI52856.1 Defensin related cryptdin 3, partial [synthetic construct] &gt; Flags: Precursor<>AAB60677.1 cryptdin-3 [Mus musculus]<>AAA20972.1 cryptd…	GO:0003674;GO:0006952;GO:0046982;GO:0071222;GO:0042742;GO:0050829;GO:0005615;GO:0042803;GO:0005575;GO:0042493;GO:0008150;GO:0050830;GO:0005576	molecular_function;defense response;protein heterodimerization activity;cellular response to lipopolysaccharide;defense response to bacterium;defense response to Gram-negative bacterium;extracellular space;protein homodimerization activity;cellular_component;response to drug;biological_process;defense response to Gram-positive bacterium;extracellular region	K05230	DEFA	http://www.genome.jp/dbget-bin/www_bget?ko:K05230	-	-	-	gnl|BL_ORD_ID|353566;Alpha-defensin	sp|P28310|DEFA3_MOUSE Alpha-defensin 3 OS=Mus musculus GN=Defa3 PE=1 SV=2;Alpha-defensin 3 OS=Mus musculus GN=Defa3 PE=1 SV=2
novel.23565	975.00	0.13	5.72	5.01537506382411	2.90727135533336e-07	4.89702758123778e-05	protein product [Mus musculus]	GO:0005622;GO:0005737;GO:0051219;GO:0046982;GO:0046872;GO:0016874;GO:0007026;GO:0005881;GO:0042803;GO:0005874;GO:0042802;GO:0005515;GO:0008017;GO:0008270;GO:0035372;GO:0015630;GO:0032874;GO:0005856;GO:0031625	intracellular;cytoplasm;phosphoprotein binding;protein heterodimerization activity;metal ion binding;ligase activity;negative regulation of microtubule depolymerization;cytoplasmic microtubule;protein homodimerization activity;microtubule;identical protein binding;protein binding;microtubule binding;zinc ion binding;protein localization to microtubule;microtubule cytoskeleton;positive regulation …	-	-	-	-	-	-	-	-
GeneID:209131	7025.00	0.00	0.36	8.80419901051794	2.97358095395732e-07	4.96662983536603e-05	unnamed protein product [Mus musculus];sorting nexin-30 [Mus musculus]<>Q8CE50.1 RecName: Full=Sorting nexin-30<>BAC26242.1 unnamed protein product [Mus musculus]<>AAH99674.1 Sorting nexin family member 30 [Mus musculus]<>BAE42020.1 unnamed protein product [Mus musculus]<>BAE42170.1 unnamed protein product [Mus musculus]<>BAE38299.1 unnamed protein product [Mus musculus]	GO:0006810;GO:0005768;GO:0006897;GO:0019898;GO:0015031;GO:0005737;GO:0035091;GO:0016050	transport;endosome;endocytosis;extrinsic component of membrane;protein transport;cytoplasm;phosphatidylinositol binding;vesicle organization	K17921	SNX7_30	http://www.genome.jp/dbget-bin/www_bget?ko:K17921	-	-	KOG2273(U)(Membrane coat complex Retromer, subunit VPS5/SNX1, Sorting nexins, and related PX domain-containing proteins)	gnl|BL_ORD_ID|206392	sp|Q8CE50|SNX30_MOUSE Sorting nexin-30 OS=Mus musculus GN=Snx30 PE=1 SV=1
GeneID:56183	828.00	0.89	19.05	4.21279884944242	3.05729335136677e-07	5.06389688764716e-05	Flags: Precursor<>AAF20198.1 neuromedin U precursor [Mus musculus]<>BAC36820.1 unnamed protein product [Mus musculus]<>AAI25546.1 Neuromedin U [Mus musculus]<>EDL37901.1 neuromedin U, isoform CRA_a [Mus musculus]<>AAI38072.1 Neuromedin U [Mus musculus];neuromedin-U precursor [Mus musculus]<>Q9QXK8.1 RecName: Full=Neuromedin-U; Short=NmU-23; Contains: RecName: Full=Neuromedin-U-23	GO:0009648;GO:0050806;GO:0006940;GO:0042755;GO:0042922;GO:0046887;GO:0001696;GO:0045987;GO:0007218;GO:0005576;GO:0019233;GO:0043195	photoperiodism;positive regulation of synaptic transmission;regulation of smooth muscle contraction;eating behavior;neuromedin U receptor binding;positive regulation of hormone secretion;gastric acid secretion;positive regulation of smooth muscle contraction;neuropeptide signaling pathway;extracellular region;sensory perception of pain;terminal bouton	K05249	NMU	http://www.genome.jp/dbget-bin/www_bget?ko:K05249	Neuroactive ligand-receptor interaction	ko04080	-	gnl|BL_ORD_ID|421665	sp|Q9QXK8|NMU_MOUSE Neuromedin-U OS=Mus musculus GN=Nmu PE=2 SV=1
GeneID:56047	2114.00	1.18	18.78	3.83093887167136	3.12484626075445e-07	5.13301192386409e-05	Short=MPF;PREDICTED: mesothelin isoform X1 [Mus musculus]; Contains: RecName: Full=Mesothelin, cleaved form;mesothelin precursor [Mus musculus]<>XP_006524713.1 PREDICTED: mesothelin isoform X2 [Mus musculus]<>Q61468.1 RecName: Full=Mesothelin; Flags: Precursor<>BAA13077.1 megakaryocyte potentiating factor [Mus musculus]<>AAH23753.1 Mesothelin [Mus musculus]<>BAE27441.1 unnamed protein product [Mu…	GO:0005794;GO:0007155;GO:0009986;GO:0005615;GO:0007160;GO:0005515;GO:0003674;GO:0016020;GO:0005576;GO:0031016;GO:0005886;GO:0031225	Golgi apparatus;cell adhesion;cell surface;extracellular space;cell-matrix adhesion;protein binding;molecular_function;membrane;extracellular region;pancreas development;plasma membrane;anchored component of membrane	-	-	-	-	-	-	gnl|BL_ORD_ID|105161	sp|Q61468|MSLN_MOUSE Mesothelin OS=Mus musculus GN=Msln PE=1 SV=1
novel.22005	667.00	0.07	8.64	6.17130480778227	3.18926510263852e-07	5.15364497398725e-05	protein product, partial [Mus musculus]	-	-	-	-	-	-	-	-	Retrovirus-related	Retrovirus-related Gag polyprotein OS=Mouse intracisternal a-particle MIA14 GN=gag PE=4 SV=2
novel.36	371.00	0.72	45.73	5.26545372550156	3.18926510263852e-07	5.15364497398725e-05	[Mus musculus]	-	-	-	-	-	-	-	-	-	-
GeneID:13079	1909.00	1.31	0.00	-8.74718067551537	3.44557793077595e-07	5.47874455616822e-05	21-hydroxylase precursor [Mus musculus] &gt;EDL26775.1 mCG134597 [Mus musculus];AAC05278.1 cytochrome P450 hydroxylase A [Mus musculus] &gt;unnamed protein product [Mus musculus]	GO:0004497;GO:0046872;GO:0008395;GO:0042448;GO:0004509;GO:0005496;GO:0005506;GO:0046677;GO:0008289;GO:0008202;GO:0005789;GO:0071375;GO:0043231;GO:0006705;GO:0016491;GO:0006694;GO:0020037;GO:0016020;GO:0016705;GO:0005783;GO:0055114;GO:0006700;GO:0031090	monooxygenase activity;metal ion binding;steroid hydroxylase activity;progesterone metabolic process;steroid 21-monooxygenase activity;steroid binding;iron ion binding;response to antibiotic;lipid binding;steroid metabolic process;endoplasmic reticulum membrane;cellular response to peptide hormone stimulus;intracellular membrane-bounded organelle;mineralocorticoid biosynthetic process;oxidoreduct…	K00513	CYP21A	http://www.genome.jp/dbget-bin/www_bget?ko:K00513	Steroid hormone biosynthesis;Aldosterone synthesis and secretion	ko00140,ko04925	KOG0156(Q)(Cytochrome P450 CYP2 subfamily)	gnl|BL_ORD_ID|337959;Steroid	sp|P03940|CP21A_MOUSE Steroid 21-hydroxylase OS=Mus musculus GN=Cyp21 PE=2 SV=3;Steroid 21-hydroxylase OS=Mus musculus GN=Cyp21 PE=2 SV=3
novel.8058	387.00	21.36	0.00	-8.72377674196058	3.44557793077595e-07	5.47874455616822e-05	partial [Mus musculus]	-	-	-	-	-	-	-	-	Immunoglobulin	Immunoglobulin kappa variable 4-1 OS=Homo sapiens GN=IGKV4-1 PE=1 SV=1
novel.21382	4136.00	10.31	0.83	-3.78030107520397	3.98489092089906e-07	6.28600729712616e-05	cadherin-11-like [Mus musculus]	GO:0021957;GO:0005886;GO:0016020;GO:0001503;GO:0016021;GO:0007156;GO:0001501;GO:0005737;GO:0046872;GO:0070062;GO:0007155;GO:0005509;GO:0034332	corticospinal tract morphogenesis;plasma membrane;membrane;ossification;integral component of membrane;homophilic cell adhesion via plasma membrane adhesion molecules;skeletal system development;cytoplasm;metal ion binding;extracellular exosome;cell adhesion;calcium ion binding;adherens junction organization	K06803	CDH11	http://www.genome.jp/dbget-bin/www_bget?ko:K06803	-	-	-	Cadherin-11	Cadherin-11 OS=Mus musculus GN=Cdh11 PE=1 SV=1
GeneID:12613	2080.00	1.80	0.03	-5.97075659606519	4.29559367196492e-07	6.72277321448619e-05	bile salt-activated lipase precursor [Mus musculus]<>Q64285.1 RecName: Full=Bile salt-activated lipase; AltName: Full=Cholesterol esterase; AltName: Full=Carboxyl ester lipase; AltName: Full=Pancreatic lysophospholipase; AltName: Full=Bile salt-stimulated lipase; AltName: Full=Sterol esterase; Flags: Precursor<>AAA92088.1 cholesterol esterase precursor [Mus musculus]<>AAC52279.1 carboxyl ester li…	GO:0004771;GO:0046514;GO:0007158;GO:0005615;GO:0007416;GO:0070062;GO:0005576;GO:0009986;GO:0043208;GO:0045202;GO:0005887;GO:0030157;GO:0005794;GO:0032403;GO:0042043;GO:0042572;GO:0008150;GO:0016788;GO:0006629;GO:0005737;GO:0043234;GO:0043231;GO:0006707;GO:0005829;GO:0016042;GO:0050253;GO:0016787;GO:0005791;GO:0042588;GO:0004622;GO:0050804;GO:0052689;GO:0004806;GO:0045121;GO:0004872	sterol esterase activity;ceramide catabolic process;neuron cell-cell adhesion;extracellular space;synapse assembly;extracellular exosome;extracellular region;cell surface;glycosphingolipid binding;synapse;integral component of plasma membrane;pancreatic juice secretion;Golgi apparatus;protein complex binding;neurexin family protein binding;retinol metabolic process;biological_process;hydrolase ac…	K12298	CEL	http://www.genome.jp/dbget-bin/www_bget?ko:K12298	Glycerolipid metabolism;Steroid biosynthesis;Fat digestion and absorption;Pancreatic secretion	ko00561,ko00100,ko04975,ko04972	KOG4389(T)(Acetylcholinesterase/Butyrylcholinesterase)	gnl|BL_ORD_ID|324068	sp|Q64285|CEL_MOUSE Bile salt-activated lipase OS=Mus musculus GN=Cel PE=1 SV=1
GeneID:331063	2193.59	1.66	26.62	3.73281269027185	4.55719462785283e-07	7.07646878306272e-05	XP_006521160.1 PREDICTED: gasdermin-C2 isoform X1 [Mus musculus] &gt;XP_011243979.1 PREDICTED: gasdermin-C2 isoform X1 [Mus musculus] &gt;XP_011243972.1 PREDICTED: gasdermin-C2 isoform X1 [Mus musculus] &gt;[Mus musculus] &gt;XP_011243977.1 PREDICTED: gasdermin-C2 isoform X1 [Mus musculus] &gt;XP_011243971.1 PREDICTED: gasdermin-C2 isoform X1 [Mus musculus] &gt;XP_011243978.1 PREDICTED: gasdermin…	GO:0060576;GO:0003674;GO:0005737;GO:0008150;GO:0005886;GO:0005739;GO:0012501;GO:0016020;GO:0005815	intestinal epithelial cell development;molecular_function;cytoplasm;biological_process;plasma membrane;mitochondrion;programmed cell death;membrane;microtubule organizing center	-	-	-	-	-	-	Gasdermin-C2;gnl|BL_ORD_ID|21106	Gasdermin-C2 OS=Mus musculus GN=Gsdmc2 PE=2 SV=2;sp|Q2KHK6|GSDC2_MOUSE Gasdermin-C2 OS=Mus musculus GN=Gsdmc2 PE=2 SV=2
GeneID:109697	1594.00	2.89	0.08	-5.26546012078881	4.65717921985382e-07	7.13427810430624e-05	Flags: Precursor<>AAH52661.1 Carboxypeptidase A1 [Mus musculus]<>EDL13735.1 carboxypeptidase A1, isoform CRA_b [Mus musculus];carboxypeptidase A1 preproprotein [Mus musculus]<>Q7TPZ8.1 RecName: Full=Carboxypeptidase A1	GO:0005576;GO:0051603;GO:0005615;GO:0004180;GO:0008238;GO:0008233;GO:0008270;GO:0008237;GO:0004181;GO:0016787;GO:0046872;GO:0006508	extracellular region;proteolysis involved in cellular protein catabolic process;extracellular space;carboxypeptidase activity;exopeptidase activity;peptidase activity;zinc ion binding;metallopeptidase activity;metallocarboxypeptidase activity;hydrolase activity;metal ion binding;proteolysis	K08779	CPA1	http://www.genome.jp/dbget-bin/www_bget?ko:K08779	Pancreatic secretion;Protein digestion and absorption	ko04972,ko04974	KOG2650(S)(Zinc carboxypeptidase)	gnl|BL_ORD_ID|310605	sp|Q7TPZ8|CBPA1_MOUSE Carboxypeptidase A1 OS=Mus musculus GN=Cpa1 PE=1 SV=1
GeneID:69602	1668.09	80.22	7.12	-3.68632019306738	4.6811017737776e-07	7.13427810430624e-05	isoform 2 [Mus musculus] &gt;PREDICTED: otopetrin-3 isoform X2 [Mus musculus];Q80UF9.2 RecName: Full=Otopetrin-3 &gt;AAI50804.1 Otop3 protein [Mus musculus];otopetrin 3, isoform CRA_a, partial [Mus musculus]	GO:0016020;GO:0008150;GO:0016021;GO:0003674	membrane;biological_process;integral component of membrane;molecular_function	-	-	-	-	-	KOG4740(S)(Uncharacterized conserved protein)	Otopetrin-3;gnl|BL_ORD_ID|425677	Otopetrin-3 OS=Mus musculus GN=Otop3 PE=2 SV=2;sp|Q80UF9|OTOP3_MOUSE Otopetrin-3 OS=Mus musculus GN=Otop3 PE=2 SV=2
NT_109599.1_GeneID:330122	1018.00	0.66	13.26	4.14320399933772	4.70210521062647e-07	7.13427810430624e-05	C-X-C motif chemokine 3 precursor [Mus musculus]<>Q6W5C0.1 RecName: Full=C-X-C motif chemokine 3; AltName: Full=Dendritic cell inflammatory protein 1; Flags: Precursor<>AAQ86936.1 dendritic cell inflammatory protein-1 precursor [Mus musculus]<>AAQ86937.1 dendritic cell inflammatory protein-1 precursor [Mus musculus]<>BAE32520.1 unnamed protein product [Mus musculus]<>BAE29460.1 unnamed protein pr…	GO:0030593;GO:0005829;GO:0005125;GO:0071222;GO:0070098;GO:0045236;GO:0030595;GO:0006952;GO:0002237;GO:0001975;GO:0005515;GO:0070997;GO:0006955;GO:0090023;GO:0005615;GO:0010332;GO:0042060;GO:0005623;GO:0032496;GO:0007204;GO:0006935;GO:0071347;GO:0006954;GO:0042127;GO:0032355;GO:0009408;GO:0051384;GO:0007186;GO:0008009;GO:0005576	neutrophil chemotaxis;cytosol;cytokine activity;cellular response to lipopolysaccharide;chemokine-mediated signaling pathway;CXCR chemokine receptor binding;leukocyte chemotaxis;defense response;response to molecule of bacterial origin;response to amphetamine;protein binding;neuron death;immune response;positive regulation of neutrophil chemotaxis;extracellular space;response to gamma radiation;w…	K05505	CXCL1_2_3,GRO	http://www.genome.jp/dbget-bin/www_bget?ko:K05505	TNF signaling pathway;Cytokine-cytokine receptor interaction;Chemokine signaling pathway;IL-17 signaling pathway;NOD-like receptor signaling pathway	ko04668,ko04060,ko04062,ko04657,ko04621	-	gnl|BL_ORD_ID|338756	sp|Q6W5C0|CXCL3_MOUSE C-X-C motif chemokine 3 OS=Mus musculus GN=Cxcl3 PE=2 SV=1
GeneID:100038927	390.00	24.16	425.07	3.73892126285976	5.09315218097411e-07	7.66905248098799e-05	predicted gene 15284 precursor [Mus musculus]	GO:0050829;GO:0042742;GO:0005615;GO:0003674;GO:0006952;GO:0019731;GO:0071222;GO:0008150;GO:0005576;GO:0050830;GO:0005575;GO:0042493	defense response to Gram-negative bacterium;defense response to bacterium;extracellular space;molecular_function;defense response;antibacterial humoral response;cellular response to lipopolysaccharide;biological_process;extracellular region;defense response to Gram-positive bacterium;cellular_component;response to drug	K05230	DEFA	http://www.genome.jp/dbget-bin/www_bget?ko:K05230	-	-	-	gnl|BL_ORD_ID|352827	sp|Q5G865|DFA24_MOUSE Alpha-defensin 24 OS=Mus musculus GN=Defa24 PE=3 SV=1
GeneID:14428	1985.19	0.18	3.79	4.21925417861737	5.5027443490267e-07	8.22349975047027e-05	PREDICTED: galanin receptor type 2 isoform X2 [Mus musculus]; Short=GAL2-R;PREDICTED: galanin receptor type 2 isoform X3 [Mus musculus]; Short=GALR-2<>AAI16981.1 Galanin receptor 2 [Mus musculus]<>AAI16983.1 Galanin receptor 2 [Mus musculus]<>EDL34569.1 galanin receptor 2 [Mus musculus];galanin receptor type 2 [Mus musculus]<>O88854.2 RecName: Full=Galanin receptor type 2	GO:0007200;GO:0045944;GO:0017046;GO:0007218;GO:0007194;GO:0007188;GO:0004966;GO:0043647;GO:0005829;GO:0016021;GO:0007165;GO:0016020;GO:0005887;GO:0004930;GO:0004871;GO:1902608;GO:0031175;GO:0046488;GO:0007186;GO:0005886;GO:0007204;GO:0042923;GO:0007189	phospholipase C-activating G-protein coupled receptor signaling pathway;positive regulation of transcription from RNA polymerase II promoter;peptide hormone binding;neuropeptide signaling pathway;negative regulation of adenylate cyclase activity;adenylate cyclase-modulating G-protein coupled receptor signaling pathway;galanin receptor activity;inositol phosphate metabolic process;cytosol;integral…	K04231	GALR2	http://www.genome.jp/dbget-bin/www_bget?ko:K04231	Neuroactive ligand-receptor interaction	ko04080	KOG3656(R)(FOG: 7 transmembrane receptor)	gnl|BL_ORD_ID|10690	sp|O88854|GALR2_MOUSE Galanin receptor type 2 OS=Mus musculus GN=Galr2 PE=2 SV=2
GeneID:57262	598.00	0.56	16.40	4.60315489574649	5.63816372299351e-07	8.36299568344918e-05	resistin-like alpha [Mus musculus]<>EDK98099.1 resistin like alpha [Mus musculus]	GO:0005576;GO:0005179;GO:0002408;GO:0005125;GO:0005615	extracellular region;hormone activity;myeloid dendritic cell chemotaxis;cytokine activity;extracellular space	-	-	-	-	-	-	gnl|BL_ORD_ID|166182	sp|Q9EP95|RETNA_MOUSE Resistin-like alpha OS=Mus musculus GN=Retnla PE=1 SV=1
GeneID:14725	15467.00	0.01	0.23	4.893565541041	5.81628195052176e-07	8.56329037396819e-05	AltName: Full=Megalin; Flags: Precursor; Short=LRP-2; Short=gp330;low-density lipoprotein receptor-related protein 2 precursor [Mus musculus]<>A2ARV4.1 RecName: Full=Low-density lipoprotein receptor-related protein 2; AltName: Full=Glycoprotein 330	GO:0010165;GO:0050750;GO:0005794;GO:0006897;GO:0016197;GO:0016020;GO:0005509;GO:0007568;GO:0005905;GO:0006766;GO:0070062;GO:0005765;GO:0016324;GO:0031526;GO:0043235;GO:0005615;GO:0030492;GO:0045056;GO:0005768;GO:0005903;GO:0003281;GO:0005515;GO:0042562;GO:0046879;GO:0032403;GO:0005886;GO:0008283;GO:0005783;GO:0032526;GO:0010951;GO:0042954;GO:0017124;GO:0031100;GO:0046872;GO:0060976;GO:0035904;GO:…	response to X-ray;low-density lipoprotein particle receptor binding;Golgi apparatus;endocytosis;endosomal transport;membrane;calcium ion binding;aging;clathrin-coated pit;vitamin metabolic process;extracellular exosome;lysosomal membrane;apical plasma membrane;brush border membrane;receptor complex;extracellular space;hemoglobin binding;transcytosis;endosome;brush border;ventricular septum develo…	K06233	LRP2	http://www.genome.jp/dbget-bin/www_bget?ko:K06233	Hedgehog signaling pathway;Thyroid hormone synthesis	ko04340,ko04918	KOG1215(T)(Low-density lipoprotein receptors containing Ca2+-binding EGF-like domains)	gnl|BL_ORD_ID|406466	sp|A2ARV4|LRP2_MOUSE Low-density lipoprotein receptor-related protein 2 OS=Mus musculus GN=Lrp2 PE=1 SV=1
GeneID:14858	1006.83	35.19	3.00	-3.75806184911465	6.29309401185963e-07	9.08634984786378e-05	AltName: Full=Glutathione S-transferase GT41A<>AAH61133.1 Glutathione S-transferase, alpha 2 (Yc2) [Mus musculus]<>EDL26384.1 mCG129928, isoform CRA_a [Mus musculus]<>EDL26385.1 mCG129928, isoform CRA_a [Mus musculus]<>EDL26386.1 mCG129928, isoform CRA_a [Mus musculus]<>EDL26387.1 mCG129928, isoform CRA_a [Mus musculus];glutathione S-transferase A2 [Mus musculus]<>XP_006510877.1 PREDICTED: glutat…	GO:0070062;GO:0016740;GO:0004364;GO:0035634;GO:0003674;GO:0006749;GO:0008150;GO:0008152;GO:0005575	extracellular exosome;transferase activity;glutathione transferase activity;response to stilbenoid;molecular_function;glutathione metabolic process;biological_process;metabolic process;cellular_component	K00799	GST,gst	http://www.genome.jp/dbget-bin/www_bget?ko:K00799	Glutathione metabolism;Drug metabolism - cytochrome P450;Metabolism of xenobiotics by cytochrome P450	ko00480,ko00982,ko00980	-	gnl|BL_ORD_ID|31236	sp|P10648|GSTA2_MOUSE Glutathione S-transferase A2 OS=Mus musculus GN=Gsta2 PE=1 SV=3
GeneID:53417	6916.00	1.07	0.06	-4.23960339467728	6.31663577969524e-07	9.08634984786378e-05	Short=IPAS; AltName: Full=Member of PAS protein 7; Short=HIF-3-alpha; AltName: Full=Neonatal and embryonic PAS protein; Short=HIF3-alpha;hypoxia-inducible factor 3-alpha isoform 1 [Mus musculus]; AltName: Full=Inhibitory PAS domain protein; AltName: Full=HIF3-alpha-1;hypoxia-inducible factor 3-alpha isoform 2 [Mus musculus]<>Q0VBL6.2 RecName: Full=Hypoxia-inducible factor 3-alpha; AltName: Full=B…	GO:0001666;GO:0005737;GO:0003714;GO:0006351;GO:0046983;GO:0003677;GO:1903507;GO:0003700;GO:0071456;GO:0006366;GO:0007275;GO:0006355;GO:0006915;GO:0005634;GO:0045944;GO:0006357;GO:0000981;GO:0005515;GO:0005739;GO:0016607;GO:0001525;GO:0003713	response to hypoxia;cytoplasm;transcription corepressor activity;transcription, DNA-templated;protein dimerization activity;DNA binding;negative regulation of nucleic acid-templated transcription;transcription factor activity, sequence-specific DNA binding;cellular response to hypoxia;transcription from RNA polymerase II promoter;multicellular organism development;regulation of transcription, DNA…	K09096	HIF3A	http://www.genome.jp/dbget-bin/www_bget?ko:K09096	-	-	KOG3559(K)(Transcriptional regulator SIM1)	gnl|BL_ORD_ID|397281	sp|Q0VBL6|HIF3A_MOUSE Hypoxia-inducible factor 3-alpha OS=Mus musculus GN=Hif3a PE=1 SV=2
novel.4995	554.00	0.00	8.91	8.64231173922851	6.35441048929898e-07	9.08634984786378e-05	[Mus musculus]	-	-	-	-	-	-	-	-	-	-
novel.12484	545.00	7.76	0.00	-8.62616886322424	6.35441048929898e-07	9.08634984786378e-05	ubiquitin-40S ribosomal protein S27a [Ovis aries]	GO:0042787;GO:0019985;GO:0031145;GO:0002756;GO:0034220;GO:0008150;GO:0000209;GO:0075733;GO:0005886;GO:0038128;GO:0006412;GO:0044267;GO:0006283;GO:0000122;GO:0030529;GO:0045087;GO:0006413;GO:0016020;GO:0010803;GO:0016197;GO:0019058;GO:0005634;GO:0043209;GO:0002755;GO:0042769;GO:0016055;GO:0022627;GO:0090090;GO:0032480;GO:0006977;GO:0016236;GO:0006364;GO:0038061;GO:0035666;GO:0008543;GO:0005978;GO:…	protein ubiquitination involved in ubiquitin-dependent protein catabolic process;translesion synthesis;anaphase-promoting complex-dependent catabolic process;MyD88-independent toll-like receptor signaling pathway;ion transmembrane transport;biological_process;protein polyubiquitination;intracellular transport of virus;plasma membrane;ERBB2 signaling pathway;translation;cellular protein metabolic …	K02977	RP-S27Ae,RPS27A	http://www.genome.jp/dbget-bin/www_bget?ko:K02977	Ribosome	ko03010	KOG0004(J)(Ubiquitin/40S ribosomal protein S27a fusion)	Ubiquitin-40S	Ubiquitin-40S ribosomal protein S27a OS=Mus musculus GN=Rps27a PE=1 SV=2
GeneID:19223	1751.00	0.56	9.21	3.87494249876297	6.66445910864607e-07	9.46162780310352e-05	prostacyclin synthase precursor [Mus musculus]<>O35074.1 RecName: Full=Prostacyclin synthase; AltName: Full=Prostaglandin I2 synthase<>BAA21717.1 prostacyclin synthase [Mus musculus]<>BAC36403.1 unnamed protein product [Mus musculus]<>AAH62151.1 Prostaglandin I2 (prostacyclin) synthase [Mus musculus]<>EDL06504.1 prostaglandin I2 (prostacyclin) synthase, isoform CRA_b [Mus musculus]	GO:0020037;GO:0071354;GO:0071456;GO:0032088;GO:0016021;GO:0006631;GO:0006693;GO:0004497;GO:0001666;GO:0035360;GO:0005737;GO:0008116;GO:0042981;GO:0046872;GO:0007566;GO:0005783;GO:0045766;GO:0005901;GO:0006629;GO:0050728;GO:0071347;GO:0001516;GO:0055114;GO:0005789;GO:0006633;GO:1900119;GO:0045019;GO:0005634;GO:0046697;GO:0016853;GO:0005615;GO:0097190;GO:0016020;GO:0016705;GO:0005506	heme binding;cellular response to interleukin-6;cellular response to hypoxia;negative regulation of NF-kappaB transcription factor activity;integral component of membrane;fatty acid metabolic process;prostaglandin metabolic process;monooxygenase activity;response to hypoxia;positive regulation of peroxisome proliferator activated receptor signaling pathway;cytoplasm;prostaglandin-I synthase activ…	K01831	PTGIS,CYP8A	http://www.genome.jp/dbget-bin/www_bget?ko:K01831	Arachidonic acid metabolism	ko00590	-	gnl|BL_ORD_ID|140555	sp|O35074|PTGIS_MOUSE Prostacyclin synthase OS=Mus musculus GN=Ptgis PE=1 SV=1
GeneID:100042314	874.00	9.67	0.55	-4.30074980586612	6.94914845101415e-07	9.79583507889059e-05	uncharacterized protein LOC100042314 [Mus musculus]	GO:0016740;GO:0070062;GO:0035634;GO:0003674;GO:0004364;GO:0008150;GO:0006749;GO:0008152;GO:0005575	transferase activity;extracellular exosome;response to stilbenoid;molecular_function;glutathione transferase activity;biological_process;glutathione metabolic process;metabolic process;cellular_component	K00799	GST,gst	http://www.genome.jp/dbget-bin/www_bget?ko:K00799	Glutathione metabolism;Drug metabolism - cytochrome P450;Metabolism of xenobiotics by cytochrome P450	ko00480,ko00982,ko00980	-	gnl|BL_ORD_ID|31236	sp|P10648|GSTA2_MOUSE Glutathione S-transferase A2 OS=Mus musculus GN=Gsta2 PE=1 SV=3
GeneID:319403	2481.00	3.45	0.33	-3.95333292880243	7.01612674664475e-07	9.8206010715712e-05	-	-	-	-	-	-	-	-	-	-	-
GeneID:22072	826.00	5.74	0.10	-5.89287590985673	7.15570159060281e-07	9.94592481222527e-05	AltName: Full=Pretrypsinogen II;anionic trypsin-2 precursor [Mus musculus]<>P07146.1 RecName: Full=Anionic trypsin-2; AltName: Full=Serine protease 2; AltName: Full=Anionic trypsin II; Flags: Precursor<>CAA28243.1 unnamed protein product [Mus musculus]<>AAB69089.1 trypsinogen 20 [Mus musculus]<>BAA74759.1 pancreatic trypsin [Mus musculus]<>BAB22554.1 unnamed protein product [Mus musculus]<>EDL135…	GO:0005515;GO:0031000;GO:0008233;GO:0005509;GO:0005576;GO:0070062;GO:0030574;GO:0005615;GO:0006508;GO:0007586;GO:0005575;GO:0016787;GO:0004252;GO:0007584;GO:0046872;GO:0035094;GO:0072562;GO:0008236;GO:0010033	protein binding;response to caffeine;peptidase activity;calcium ion binding;extracellular region;extracellular exosome;collagen catabolic process;extracellular space;proteolysis;digestion;cellular_component;hydrolase activity;serine-type endopeptidase activity;response to nutrient;metal ion binding;response to nicotine;blood microparticle;serine-type peptidase activity;response to organic substan…	K01312	PRSS1_2_3	http://www.genome.jp/dbget-bin/www_bget?ko:K01312	Neuroactive ligand-receptor interaction;Pancreatic secretion;Protein digestion and absorption	ko04080,ko04972,ko04974	-	gnl|BL_ORD_ID|231560	sp|P07146|TRY2_MOUSE Anionic trypsin-2 OS=Mus musculus GN=Prss2 PE=1 SV=1
GeneID:80721	2871.00	6.92	0.56	-3.73841317272917	8.73473146086505e-07	0.000120563557302885	AltName: Full=Solute carrier family 19 member 3<>AAI09156.1 Slc19a3 protein [Mus musculus]<>AAI09155.1 Solute carrier family 19 (sodium/hydrogen exchanger), member 3 [Mus musculus]; Short=ThTr-2; Short=ThTr2;thiamine transporter 2 [Mus musculus]<>XP_006496642.1 PREDICTED: thiamine transporter 2 isoform X1 [Mus musculus]<>XP_006496643.1 PREDICTED: thiamine transporter 2 isoform X1 [Mus musculus]<>…	GO:0016020;GO:0015234;GO:0005887;GO:0015888;GO:0015403;GO:0016021;GO:0015884;GO:0071934;GO:0005886;GO:0008517;GO:0006810	membrane;thiamine transmembrane transporter activity;integral component of plasma membrane;thiamine transport;thiamine uptake transmembrane transporter activity;integral component of membrane;folic acid transport;thiamine transmembrane transport;plasma membrane;folic acid transporter activity;transport	K14610	SLC19A2_3,THTR	http://www.genome.jp/dbget-bin/www_bget?ko:K14610	Vitamin digestion and absorption	ko04977	KOG3810(H)(Micronutrient transporters (folate transporter family))	gnl|BL_ORD_ID|482944	sp|Q99PL8|S19A3_MOUSE Thiamine transporter 2 OS=Mus musculus GN=Slc19a3 PE=2 SV=2
GeneID:68854	1462.00	3.89	0.20	-4.52970128199496	9.286630378236e-07	0.000127297286481254	ankyrin repeat and SOCS box protein 11 isoform 2 [Mus musculus]<>BAB23286.1 unnamed protein product [Mus musculus]<>AAH64047.1 Ankyrin repeat and SOCS box-containing 11 [Mus musculus];PREDICTED: ankyrin repeat and SOCS box protein 11 isoform X2 [Mus musculus];PREDICTED: ankyrin repeat and SOCS box protein 11 isoform X3 [Mus musculus];ankyrin repeat and SOCS box protein 11 isoform 1 [Mus musculus]…	GO:0008150;GO:0016020;GO:0005575;GO:0016567;GO:0016021;GO:0003674;GO:0035556;GO:0005622	biological_process;membrane;cellular_component;protein ubiquitination;integral component of membrane;molecular_function;intracellular signal transduction;intracellular	K10333	ASB11	http://www.genome.jp/dbget-bin/www_bget?ko:K10333	-	-	KOG4177(M)(Ankyrin)	gnl|BL_ORD_ID|284993	sp|Q9CQ31|ASB11_MOUSE Ankyrin repeat and SOCS box protein 11 OS=Mus musculus GN=Asb11 PE=2 SV=1
novel.18143	1623.00	2.57	0.08	-5.12944159316785	9.54583210686781e-07	0.000129677114173954	-	-	-	-	-	-	-	-	-	-	-
GeneID:56811	3705.00	0.21	3.44	3.88175525766407	9.59073042039207e-07	0.000129677114173954	PREDICTED: dickkopf-related protein 2 isoform X1 [Mus musculus]; Flags: Precursor<>BAC27536.1 unnamed protein product [Mus musculus]<>BAC25824.1 unnamed protein product [Mus musculus]<>AAH96448.1 Dickkopf homolog 2 (Xenopus laevis) [Mus musculus]<>EDL12195.1 dickkopf homolog 2 (Xenopus laevis) [Mus musculus]; Short=Dkk-2;dickkopf-related protein 2 precursor [Mus musculus]<>Q9QYZ8.2 RecName: Full=…	GO:0005576;GO:0039706;GO:0016055;GO:0005615;GO:0090263;GO:0090090;GO:0030178;GO:0007275	extracellular region;co-receptor binding;Wnt signaling pathway;extracellular space;positive regulation of canonical Wnt signaling pathway;negative regulation of canonical Wnt signaling pathway;negative regulation of Wnt signaling pathway;multicellular organism development	K02165	DKK	http://www.genome.jp/dbget-bin/www_bget?ko:K02165	Wnt signaling pathway	ko04310	-	gnl|BL_ORD_ID|363566	sp|Q9QYZ8|DKK2_MOUSE Dickkopf-related protein 2 OS=Mus musculus GN=Dkk2 PE=1 SV=2
GeneID:193736	1947.00	1.08	0.00	-8.5214748416926	1.03207686051889e-06	0.000138605132970766	PREDICTED: zinc finger and BTB domain-containing protein 12 isoform X1 [Ceratotherium simum simum]	GO:0005575;GO:0046872;GO:0003676	cellular_component;metal ion binding;nucleic acid binding	K10499	ZBTB12	http://www.genome.jp/dbget-bin/www_bget?ko:K10499	-	-	-	gnl|BL_ORD_ID|551299	sp|Q9Y330|ZBT12_HUMAN Zinc finger and BTB domain-containing protein 12 OS=Homo sapiens GN=ZBTB12 PE=1 SV=1
GeneID:674895	6290.80	0.47	0.02	-5.115106928728	1.04805789475062e-06	0.000139806702792371	PREDICTED: serine/threonine-protein kinase Nek10 isoform X1 [Mus musculus]<>XP_011243073.1 PREDICTED: serine/threonine-protein kinase Nek10 isoform X1 [Mus musculus];PREDICTED: serine/threonine-protein kinase Nek10 isoform X3 [Mus musculus];serine/threonine-protein kinase Nek10 [Mus musculus];PREDICTED: serine/threonine-protein kinase Nek10 isoform X2 [Mus musculus]	GO:0031954;GO:0005813;GO:0005634;GO:0006468;GO:0005524;GO:0070372;GO:0043406;GO:0016310;GO:1902749;GO:1902911;GO:0016301;GO:0004674;GO:0016740;GO:0004672;GO:0007017;GO:0000166;GO:0007059;GO:0005737;GO:0046872	positive regulation of protein autophosphorylation;centrosome;nucleus;protein phosphorylation;ATP binding;regulation of ERK1 and ERK2 cascade;positive regulation of MAP kinase activity;phosphorylation;regulation of cell cycle G2/M phase transition;protein kinase complex;kinase activity;protein serine/threonine kinase activity;transferase activity;protein kinase activity;microtubule-based process;…	K08857	NEK	http://www.genome.jp/dbget-bin/www_bget?ko:K08857	-	-	KOG0580(D)(Serine/threonine protein kinase);KOG0589(R)(Serine/threonine protein kinase)	gnl|BL_ORD_ID|115741	sp|Q3UGM2|NEK10_MOUSE Serine/threonine-protein kinase Nek10 OS=Mus musculus GN=Nek10 PE=2 SV=2
GeneID:14734	2272.00	0.09	2.20	4.48781672827892	1.07214461054628e-06	0.000142066308528119	Glypican 3 [Rattus norvegicus]	GO:0009948;GO:0005578;GO:0010466;GO:0070062;GO:0005615;GO:0001822;GO:0060422;GO:0005764;GO:0005515;GO:0045879;GO:0045926;GO:0005796;GO:0050680;GO:0040008;GO:0045732;GO:0001658;GO:0072138;GO:2000096;GO:0009887;GO:0030414;GO:0030324;GO:0003674;GO:0072180;GO:0016020;GO:0005887;GO:0010171;GO:0005576;GO:0045807;GO:0030316;GO:0008150;GO:0072203;GO:0043395;GO:0005886;GO:0008285;GO:0046658;GO:0030513;GO:…	anterior/posterior axis specification;proteinaceous extracellular matrix;negative regulation of peptidase activity;extracellular exosome;extracellular space;kidney development;peptidyl-dipeptidase inhibitor activity;lysosome;protein binding;negative regulation of smoothened signaling pathway;negative regulation of growth;Golgi lumen;negative regulation of epithelial cell proliferation;regulation …	K08109	GPC3	http://www.genome.jp/dbget-bin/www_bget?ko:K08109	-	-	-	gnl|BL_ORD_ID|21806	sp|Q8CFZ4|GPC3_MOUSE Glypican-3 OS=Mus musculus GN=Gpc3 PE=2 SV=1
NT_099024.1_GeneID:22673	3554.02	0.00	0.62	8.53567424710397	1.21972719879504e-06	0.000159251627995986	zinc finger protein 185 isoform a [Mus musculus]<>XP_006528024.1 PREDICTED: zinc finger protein 185 isoform X1 [Mus musculus]<>EDL26555.1 zinc finger protein 185, isoform CRA_b [Mus musculus];zinc finger protein 185, isoform CRA_a, partial [Mus musculus]	GO:0005886;GO:0008270;GO:0005856;GO:0030054;GO:0005925;GO:0046872;GO:0015629;GO:0005737	plasma membrane;zinc ion binding;cytoskeleton;cell junction;focal adhesion;metal ion binding;actin cytoskeleton;cytoplasm	-	-	-	-	-	-	gnl|BL_ORD_ID|551056	sp|Q62394|ZN185_MOUSE Zinc finger protein 185 OS=Mus musculus GN=Znf185 PE=1 SV=1
novel.19299	549.00	6.93	0.00	-8.49406960411361	1.21972719879504e-06	0.000159251627995986	[Mus musculus]	GO:0003723;GO:0044822;GO:0005840;GO:0003735;GO:0003674;GO:0005654;GO:0019083;GO:0005730;GO:0005829;GO:0005622;GO:0006614;GO:0005925;GO:0005515;GO:0070062;GO:0006364;GO:0002181;GO:0000184;GO:0008150;GO:0022625;GO:0006412;GO:0030529;GO:0016020;GO:0006413	RNA binding;RNA binding;ribosome;structural constituent of ribosome;molecular_function;nucleoplasm;viral transcription;nucleolus;cytosol;intracellular;SRP-dependent cotranslational protein targeting to membrane;focal adhesion;protein binding;extracellular exosome;rRNA processing;cytoplasmic translation;nuclear-transcribed mRNA catabolic process, nonsense-mediated decay;biological_process;cytosoli…	K02910	RP-L31e,RPL31	http://www.genome.jp/dbget-bin/www_bget?ko:K02910	Ribosome	ko03010	KOG0893(J)(60S ribosomal protein L31)	60S	60S ribosomal protein L31 OS=Homo sapiens GN=RPL31 PE=1 SV=1
GeneID:414126	9235.00	0.61	0.03	-4.32199912403652	1.22587538153481e-06	0.000159251627995986	-	-	-	-	-	-	-	-	-	-	-
GeneID:20568	894.00	10.73	141.60	3.53155618565872	1.23511976296809e-06	0.000159410652004895	Flags: Precursor<>AAF19194.1 secretory leukocyte protease inhibitor [Mus musculus]<>AAC53047.1 secretory leukocyte protease inhibitor [Mus musculus]<>AAC53140.1 secretory leukocyte protease inhibitor [Mus musculus]<>AAC53394.1 secretory leukoprotease inhibitor [Mus musculus]<>AAD09307.1 secretory leukoprotease inhibitor [Mus musculus]<>AAH28509.1 Secretory leukocyte peptidase inhibitor [Mus muscu…	GO:0031012;GO:0005575;GO:0032496;GO:0003674;GO:0030414;GO:0002376;GO:0032091;GO:0010951;GO:0019731;GO:0004866;GO:0019899;GO:0042742;GO:0050728;GO:0045071;GO:0070062;GO:0010466;GO:0005576;GO:0005615;GO:0006955;GO:0004867;GO:0045087	extracellular matrix;cellular_component;response to lipopolysaccharide;molecular_function;peptidase inhibitor activity;immune system process;negative regulation of protein binding;negative regulation of endopeptidase activity;antibacterial humoral response;endopeptidase inhibitor activity;enzyme binding;defense response to bacterium;negative regulation of inflammatory response;negative regulation…	-	-	-	-	-	-	gnl|BL_ORD_ID|201097	sp|P97430|SLPI_MOUSE Antileukoproteinase OS=Mus musculus GN=Slpi PE=1 SV=1
novel.8454	902.00	2.87	0.00	-8.46613368333987	1.44560260597931e-06	0.000185372886428676	5B32_G Chain G, The Crystal Structure Of The Heterotypic H2az/h2a Nucleosome With H3.3. &gt;3WA9_G Chain G, The Nucleosome Containing Human H2a.z.1 &gt;5B31_G Chain G, The Crystal Structure Of The Heterotypic H2az/h2a Nucleosome With H3.1. &gt;C, The Nucleosome Containing Human H2a.z.1 &gt;5B33_C Chain C, The Crystal Structure Of The H2az Nucleosome With H3.3. &gt;5B33_G Chain G, The Crystal Stru…	GO:0007275;GO:0032869;GO:0000786;GO:0003677;GO:0006342;GO:0005719;GO:0005634;GO:0000978;GO:0005694;GO:0031490;GO:0046982;GO:0031492;GO:0001740;GO:0003674;GO:0045944;GO:0000979;GO:0070062;GO:0000790;GO:0000980;GO:0071392;GO:0005720;GO:0005515	multicellular organism development;cellular response to insulin stimulus;nucleosome;DNA binding;chromatin silencing;nuclear euchromatin;nucleus;RNA polymerase II core promoter proximal region sequence-specific DNA binding;chromosome;chromatin DNA binding;protein heterodimerization activity;nucleosomal DNA binding;Barr body;molecular_function;positive regulation of transcription from RNA polymeras…	K11251	H2A	http://www.genome.jp/dbget-bin/www_bget?ko:K11251	Necroptosis	ko04217	KOG1757(B)(Histone 2A)	Histone	Histone H2A.Z OS=Pongo abelii GN=H2AFZ PE=2 SV=3
GeneID:22431	2759.41	0.07	1.53	4.55740177561363	1.53653207537605e-06	0.000195769945706246	tumor homolog, partial [Mus musculus];Wilms tumor protein homolog [Mus musculus]	GO:0060539;GO:0060009;GO:0007530;GO:0001822;GO:0072284;GO:0016607;GO:0072207;GO:0032836;GO:0060231;GO:0072520;GO:0008380;GO:0001656;GO:0003676;GO:0008285;GO:0001823;GO:0030308;GO:2000195;GO:0030855;GO:0030325;GO:0005515;GO:0007281;GO:0044729;GO:0072166;GO:0072278;GO:0071371;GO:0006357;GO:1900212;GO:0000122;GO:0045944;GO:0045893;GO:0044212;GO:0009888;GO:0005634;GO:0003156;GO:0006915;GO:0006355;GO:…	diaphragm development;Sertoli cell development;sex determination;kidney development;metanephric S-shaped body morphogenesis;nuclear speck;metanephric epithelium development;glomerular basement membrane development;mesenchymal to epithelial transition;seminiferous tubule development;RNA splicing;metanephros development;nucleic acid binding;negative regulation of cell proliferation;mesonephros deve…	K09234	WT1	http://www.genome.jp/dbget-bin/www_bget?ko:K09234	-	-	KOG1721(R)(FOG: Zn-finger)	gnl|BL_ORD_ID|248022;Wilms	sp|P22561|WT1_MOUSE Wilms tumor protein homolog OS=Mus musculus GN=Wt1 PE=1 SV=1;Wilms tumor protein homolog OS=Rattus norvegicus GN=Wt1 PE=2 SV=1
GeneID:80885	1947.00	0.14	3.14	4.26527379303764	1.61668973883102e-06	0.000204670861458633	AltName: Full=Nicotinic acid receptor; AltName: Full=G-protein coupled receptor 109A; AltName: Full=Protein PUMA-G<>CAC17790.1 putative seven transmembrane spanning receptor [Mus musculus]<>CAC17791.1 putative seven transmembrane spanning receptor [Mus musculus]<>BAE29858.1 unnamed protein product [Mus musculus]<>AAI20716.1 Niacin receptor 1 [Mus musculus]<>AAI25297.1 Niacin receptor 1 [Mus muscu…	GO:0007165;GO:0070165;GO:0016021;GO:0033031;GO:0035590;GO:0005525;GO:0007186;GO:0005886;GO:0004930;GO:0001781;GO:0004871;GO:0006915;GO:0070553;GO:0001614;GO:0050995;GO:0016020;GO:0030054	signal transduction;positive regulation of adiponectin secretion;integral component of membrane;positive regulation of neutrophil apoptotic process;purinergic nucleotide receptor signaling pathway;GTP binding;G-protein coupled receptor signaling pathway;plasma membrane;G-protein coupled receptor activity;neutrophil apoptotic process;signal transducer activity;apoptotic process;nicotinic acid rece…	K08402	GPR109	http://www.genome.jp/dbget-bin/www_bget?ko:K08402	cAMP signaling pathway	ko04024	-	gnl|BL_ORD_ID|37187	sp|Q9EP66|HCAR2_MOUSE Hydroxycarboxylic acid receptor 2 OS=Mus musculus GN=Hcar2 PE=1 SV=1
GeneID:15425	2164.04	0.42	5.50	3.81101756550675	1.68513568214289e-06	0.000211985802647292	PREDICTED: homeobox protein Hox-C6 isoform X2 [Mustela putorius furo];hypothetical protein A6R68_16189, partial [Neotoma lepida];PREDICTED: homeobox protein Hox-C6 isoform X2 [Balaenoptera acutorostrata scammoni]	GO:0006357;GO:1903507;GO:0006351;GO:0005654;GO:0048706;GO:0005737;GO:0005634;GO:0007275;GO:0006355;GO:0003677;GO:0003700;GO:0003714;GO:0009952;GO:0043565	regulation of transcription from RNA polymerase II promoter;negative regulation of nucleic acid-templated transcription;transcription, DNA-templated;nucleoplasm;embryonic skeletal system development;cytoplasm;nucleus;multicellular organism development;regulation of transcription, DNA-templated;DNA binding;transcription factor activity, sequence-specific DNA binding;transcription corepressor activ…	K09306	HOX_6	http://www.genome.jp/dbget-bin/www_bget?ko:K09306	-	-	KOG0489(R)(Transcription factor zerknullt and related HOX domain proteins)	gnl|BL_ORD_ID|42540;gnl|BL_ORD_ID|45857	sp|P09630|HXC6_HUMAN Homeobox protein Hox-C6 OS=Homo sapiens GN=HOXC6 PE=2 SV=3;sp|P10629|HXC6_MOUSE Homeobox protein Hox-C6 OS=Mus musculus GN=Hoxc6 PE=2 SV=2
novel.16730	395.00	78.04	7.16	-3.865412860144	1.91786336064487e-06	0.000239088929149872	gamma heavy chain, partial [Mus musculus]	-	-	K06856	IGH	http://www.genome.jp/dbget-bin/www_bget?ko:K06856	Phagosome;Calcium signaling pathway;NF-kappa B signaling pathway;PI3K-Akt signaling pathway;Phospholipase D signaling pathway;B cell receptor signaling pathway;Fc epsilon RI signaling pathway;Fc gamma R-mediated phagocytosis;Hematopoietic cell lineage;Intestinal immune network for IgA production;Natural killer cell mediated cytotoxicity	ko04145,ko04020,ko04064,ko04151,ko04072,ko04662,ko04664,ko04666,ko04640,ko04672,ko04650	-	Ig	Ig heavy chain V region 108A OS=Mus musculus GN=Igh-VJ558 PE=4 SV=1
novel.8041	462.00	15.96	0.34	-5.70512581072061	1.92464422740891e-06	0.000239088929149872	partial [Mus musculus]	GO:0002377;GO:0006955;GO:0005615;GO:0003823	immunoglobulin production;immune response;extracellular space;antigen binding	-	-	-	-	-	-	Ig	Ig kappa chain V-IV region S107B OS=Mus musculus PE=4 SV=1
GeneID:105244832	1989.00	4.92	0.38	-3.88903021341106	1.96317926328334e-06	0.00024236118656534	PREDICTED: proline-rich protein 36-like isoform X2 [Mus musculus]<>XP_017177346.1 PREDICTED: proline-rich protein 36-like [Mus musculus]<>XP_017177348.1 PREDICTED: proline-rich protein 36-like [Mus musculus];PREDICTED: extensin-like isoform X2 [Mus musculus]	-	-	-	-	-	-	-	-	-	-
GeneID:26359	1840.00	34.28	3.46	-3.46826977985772	2.00117281086716e-06	0.000245526609807381	AltName: Full=Annexin-10<>BAE40557.1 unnamed protein product [Mus musculus]<>AAI25320.1 Annexin A10 [Mus musculus]<>AAI32208.1 Anxa10 protein [Mus musculus]<>EDL28663.1 annexin A10, isoform CRA_c [Mus musculus];annexin A10 isoform 1 [Mus musculus]<>Q9QZ10.2 RecName: Full=Annexin A10;annexin A10 isoform 2 [Mus musculus]<>BAB32056.1 unnamed protein product [Mus musculus]<>EDL28662.1 annexin A10, is…	GO:0005544;GO:0005739;GO:0005509	calcium-dependent phospholipid binding;mitochondrion;calcium ion binding	K17097	ANXA10	http://www.genome.jp/dbget-bin/www_bget?ko:K17097	-	-	KOG0819(U)(Annexin)	gnl|BL_ORD_ID|283531	sp|Q9QZ10|ANX10_MOUSE Annexin A10 OS=Mus musculus GN=Anxa10 PE=2 SV=2
NT_187022.1_GeneID:74044	4555.00	0.39	0.00	-8.40858468892225	2.04881124054979e-06	0.000249829277405936	AltName: Full=RNA polymerase II termination factor;transcription termination factor 2 [Mus musculus]<>Q5NC05.2 RecName: Full=Transcription termination factor 2; AltName: Full=Transcription release factor 2<>AAH96625.1 Transcription termination factor, RNA polymerase II [Mus musculus]	GO:0003677;GO:0006355;GO:0004386;GO:0008270;GO:0008150;GO:0005634;GO:0005524;GO:0006353;GO:0000166;GO:0006397;GO:0005737;GO:0006351;GO:0016787;GO:0003676;GO:0008380;GO:0008026;GO:0005681	DNA binding;regulation of transcription, DNA-templated;helicase activity;zinc ion binding;biological_process;nucleus;ATP binding;DNA-templated transcription, termination;nucleotide binding;mRNA processing;cytoplasm;transcription, DNA-templated;hydrolase activity;nucleic acid binding;RNA splicing;ATP-dependent helicase activity;spliceosomal complex	K15173	TTF2	http://www.genome.jp/dbget-bin/www_bget?ko:K15173	Thyroid hormone synthesis	ko04918	KOG1002(L)(Nucleotide excision repair protein RAD16)	gnl|BL_ORD_ID|225441	sp|Q5NC05|TTF2_MOUSE Transcription termination factor 2 OS=Mus musculus GN=Ttf2 PE=1 SV=2
novel.23078	1853.00	1.04	0.00	-8.37892579266457	2.45053893477523e-06	0.000296993365046296	protein product [Mus musculus]	-	-	-	-	-	-	-	-	TLC	TLC domain-containing protein 2 OS=Mus musculus GN=Tlcd2 PE=2 SV=1
novel.19246	2425.00	2.25	26.81	3.4128953712194	2.68448407681358e-06	0.000323374578853011	[Rattus norvegicus]	GO:0051287;GO:0050660;GO:0009115;GO:0051537;GO:0004031;GO:0000387;GO:0032797;GO:0005634;GO:0016614;GO:0055114;GO:0034719;GO:0005829;GO:0005730;GO:0004854;GO:0005737;GO:0005622;GO:0006397;GO:0016903;GO:0005506;GO:0005681;GO:0009055;GO:0008380;GO:0000245	NAD binding;flavin adenine dinucleotide binding;xanthine catabolic process;2 iron, 2 sulfur cluster binding;aldehyde oxidase activity;spliceosomal snRNP assembly;SMN complex;nucleus;oxidoreductase activity, acting on CH-OH group of donors;oxidation-reduction process;SMN-Sm protein complex;cytosol;nucleolus;xanthine dehydrogenase activity;cytoplasm;intracellular;mRNA processing;oxidoreductase acti…	-	-	-	-	-	-	-	-
GeneID:18174	2753.83	84.86	13.39	-3.36030153168074	2.78776903249459e-06	0.000332028477430084	natural resistance associated macrophage protein-2 [Mus musculus];P49282.2 RecName: Full=Natural resistance-associated macrophage protein 2;natural resistance-associated macrophage protein 2 isoform X1 [Mus musculus];XP_006520641.1 PREDICTED: natural resistance-associated macrophage protein 2 isoform X2 [Mus musculus] &gt; Short=NRAMP 2; AltName: Full=Divalent metal transporter 1;resistance-assoc…	GO:0070574;GO:0010042;GO:0005507;GO:0046686;GO:0030904;GO:0006825;GO:0048821;GO:0005770;GO:0003032;GO:0005215;GO:0034599;GO:0006779;GO:0006828;GO:0015085;GO:0071421;GO:0005741;GO:0030145;GO:0001666;GO:0008270;GO:0048813;GO:1902861;GO:0005381;GO:0005375;GO:0005886;GO:0005739;GO:0006783;GO:0006810;GO:0015639;GO:0005903;GO:0022890;GO:0005802;GO:0015692;GO:0071356;GO:0006878;GO:0031526;GO:0005634;GO:…	cadmium ion transmembrane transport;response to manganese ion;copper ion binding;response to cadmium ion;retromer complex;copper ion transport;erythrocyte development;late endosome;detection of oxygen;transporter activity;cellular response to oxidative stress;porphyrin-containing compound biosynthetic process;manganese ion transport;calcium ion transmembrane transporter activity;manganese ion tra…	K12347	SLC11A,NRAMP	http://www.genome.jp/dbget-bin/www_bget?ko:K12347	Lysosome	ko04142	KOG1291(P)(Mn2+ and Fe2+ transporters of the NRAMP family)	Natural;gnl|BL_ORD_ID|419821	Natural resistance-associated macrophage protein 2 OS=Mus musculus GN=Slc11a2 PE=1 SV=2;sp|P49282|NRAM2_MOUSE Natural resistance-associated macrophage protein 2 OS=Mus musculus GN=Slc11a2 PE=1 SV=2
GeneID:433016	414.00	2.51	49.94	3.937747395822	2.78973413819803e-06	0.000332028477430084	EG433016 protein [Mus musculus]<>EDK97914.1 mCG130182, isoform CRA_a [Mus musculus]<>AAI47083.1 Predicted gene, EG433016 [Mus musculus]<>AAI47082.1 Predicted gene, EG433016 [Mus musculus]	GO:0001533;GO:0030674;GO:0004869;GO:0005575;GO:0031012;GO:0005634;GO:0008150;GO:0005737;GO:0005622;GO:0010951;GO:0002020;GO:0003674;GO:0030414;GO:0005615;GO:0070062;GO:0010466;GO:0005198;GO:0004866	cornified envelope;protein binding, bridging;cysteine-type endopeptidase inhibitor activity;cellular_component;extracellular matrix;nucleus;biological_process;cytoplasm;intracellular;negative regulation of endopeptidase activity;protease binding;molecular_function;peptidase inhibitor activity;extracellular space;extracellular exosome;negative regulation of peptidase activity;structural molecule a…	K13907	CSTA_B	http://www.genome.jp/dbget-bin/www_bget?ko:K13907	-	-	-	gnl|BL_ORD_ID|341617	sp|P56567|CYTA_MOUSE Cystatin-A OS=Mus musculus GN=Csta PE=3 SV=1
GeneID:67801	1889.00	17.19	1.73	-3.47449345145047	2.83416595219381e-06	0.000333793718467435	AltName: Full=Plasma membrane proteolipid<>BAB22130.1 unnamed protein product [Mus musculus]<>CAC88126.1 plasmolipin [Mus musculus]<>AAH24534.1 Plasma membrane proteolipid [Mus musculus]<>BAC27916.1 unnamed protein product [Mus musculus]<>EDL11142.1 plasma membrane proteolipid [Mus musculus];plasmolipin [Mus musculus]<>Q9DCU2.1 RecName: Full=Plasmolipin	GO:0008104;GO:0016021;GO:0045121;GO:0019911;GO:0070062;GO:0043218;GO:0042552;GO:0009611;GO:0001766;GO:0006810;GO:0016020;GO:0006811	protein localization;integral component of membrane;membrane raft;structural constituent of myelin sheath;extracellular exosome;compact myelin;myelination;response to wounding;membrane raft polarization;transport;membrane;ion transport	-	-	-	-	-	-	gnl|BL_ORD_ID|129866	sp|Q9DCU2|PLLP_MOUSE Plasmolipin OS=Mus musculus GN=Pllp PE=1 SV=1
GeneID:58991	515.88	94.64	10.03	-3.48086012652183	2.83815347257982e-06	0.000333793718467435	PREDICTED: appetite-regulating hormone isoform X1 [Peromyscus maniculatus bairdii];appetite-regulating hormone isoform 4 precursor [Mus musculus]<>BAC77409.1 Ghrelin delta2 [Mus musculus];ghrelin, isoform CRA_b, partial [Mus musculus];PREDICTED: appetite-regulating hormone isoform X3 [Cricetulus griseus]<>XP_016827547.1 PREDICTED: appetite-regulating hormone isoform X3 [Cricetulus griseus];appeti…	GO:0060079;GO:0031768;GO:0001664;GO:0030424;GO:0032691;GO:0051464;GO:0005179;GO:0051965;GO:0005576;GO:2000506;GO:0008542;GO:0005615;GO:0042536;GO:0046697;GO:0008154;GO:0016608;GO:0050728;GO:2000507;GO:0042127;GO:0007186;GO:0032024;GO:0032095;GO:0045409;GO:0043627;GO:0098794;GO:0001937;GO:0040013;GO:0032100;GO:0009725;GO:0007204;GO:0060124;GO:0000187;GO:0042322;GO:0016358;GO:0005829;GO:0032097;GO:…	excitatory postsynaptic potential;ghrelin receptor binding;G-protein coupled receptor binding;axon;negative regulation of interleukin-1 beta production;positive regulation of cortisol secretion;hormone activity;positive regulation of synapse assembly;extracellular region;negative regulation of energy homeostasis;visual learning;extracellular space;negative regulation of tumor necrosis factor bios…	K05254	GHRL	http://www.genome.jp/dbget-bin/www_bget?ko:K05254	cAMP signaling pathway	ko04024	-	gnl|BL_ORD_ID|22930	sp|Q9EQX0|GHRL_MOUSE Appetite-regulating hormone OS=Mus musculus GN=Ghrl PE=1 SV=1
GeneID:74558	8515.00	0.04	0.69	3.90989755264252	2.8802843740032e-06	0.000336756071868751	XP_017167845.1 PREDICTED: interferon-induced very large GTPase 1 isoform X1 [Mus musculus] &gt;very large GTPase 1 [Mus musculus] &gt;AAI72717.1 GTPase, very large interferon inducible 1 [synthetic construct];AAI72613.1 GTPase, very large interferon inducible 1, partial [synthetic construct] &gt;NP_001034249.2 interferon-induced very large GTPase 1 [Mus musculus] &gt;interferon-induced very large…	GO:0008150;GO:0005634;GO:0005575;GO:0005525;GO:0000166;GO:0003674;GO:0005829;GO:0005737	biological_process;nucleus;cellular_component;GTP binding;nucleotide binding;molecular_function;cytosol;cytoplasm	-	-	-	-	-	KOG2203(R)(GTP-binding protein)	Interferon-induced;gnl|BL_ORD_ID|27649	Interferon-induced very large GTPase 1 OS=Mus musculus GN=Gvin1 PE=1 SV=1;sp|Q80SU7|GVIN1_MOUSE Interferon-induced very large GTPase 1 OS=Mus musculus GN=Gvin1 PE=1 SV=1
GeneID:16664	1301.71	0.40	5.34	3.83949658162607	2.90501717312314e-06	0.000337661528263132	mCG144006, partial [Mus musculus];keratin, type I cytoskeletal 14 isoform 2 [Mus musculus];epidermal keratin type I, partial [Mus musculus]	GO:0045110;GO:0005634;GO:0007568;GO:1990254;GO:0042633;GO:0010212;GO:0045095;GO:0010043;GO:0005198;GO:0070062;GO:0005515;GO:0030855;GO:0005737;GO:0005622;GO:0071944;GO:0003674;GO:0045178;GO:0005882	intermediate filament bundle assembly;nucleus;aging;keratin filament binding;hair cycle;response to ionizing radiation;keratin filament;response to zinc ion;structural molecule activity;extracellular exosome;protein binding;epithelial cell differentiation;cytoplasm;intracellular;cell periphery;molecular_function;basal part of cell;intermediate filament	K07604	KRT1	http://www.genome.jp/dbget-bin/www_bget?ko:K07604	-	-	-	gnl|BL_ORD_ID|62442;gnl|BL_ORD_ID|60962	sp|Q6IFW5|K1C12_RAT Keratin, type I cytoskeletal 12 OS=Rattus norvegicus GN=Krt12 PE=3 SV=1;sp|Q61781|K1C14_MOUSE Keratin, type I cytoskeletal 14 OS=Mus musculus GN=Krt14 PE=1 SV=2
novel.8016	416.00	36.70	2.32	-4.03271786998212	2.98589524092184e-06	0.000345044498886991	3BKM_L Chain L, Structure Of Anti-Amyloid-Beta Fab Wo2 (Form A, P212121) &gt;CAP45600.1 anti-amyloid beta antibody light chain WO2, partial [Mus musculus];L, Crystal Structure Of Anti-Amyloid Beta Fab Wo2 (P21, Formb) &gt;kappa chain, partial [Mus musculus];3BKJ_L Chain L, Crystal Structure Of Fab Wo2 Bound To The N Terminal Domain Of Amyloid Beta Peptide (1-16) &gt	-	-	-	-	-	-	-	-	Ig;Immunoglobulin	Ig kappa chain V-II region 26-10 OS=Mus musculus PE=1 SV=1;Immunoglobulin kappa variable 2-30 OS=Homo sapiens GN=IGKV2-30 PE=3 SV=2
GeneID:66183	1753.00	19.62	2.03	-3.43755561339305	3.09651239343784e-06	0.000355758845849541	RIKEN cDNA 1110032A04, isoform CRA_a, partial [Mus musculus]<>EDL15492.1 RIKEN cDNA 1110032A04, isoform CRA_a, partial [Mus musculus]	GO:0046513;GO:0016021;GO:0017059;GO:0006629;GO:0005789;GO:0030148;GO:0004758;GO:0005783;GO:0006665;GO:0016020;GO:1904220;GO:0007029	ceramide biosynthetic process;integral component of membrane;serine C-palmitoyltransferase complex;lipid metabolic process;endoplasmic reticulum membrane;sphingolipid biosynthetic process;serine C-palmitoyltransferase activity;endoplasmic reticulum;sphingolipid metabolic process;membrane;regulation of serine C-palmitoyltransferase activity;endoplasmic reticulum organization	-	-	-	-	-	-	gnl|BL_ORD_ID|204211	sp|Q925E8|SPTSB_MOUSE Serine palmitoyltransferase small subunit B OS=Mus musculus GN=Sptssb PE=2 SV=1
GeneID:66406	2521.75	9.67	86.20	3.34117338928191	3.18776301270964e-06	0.00036413780253228	domain containing 1, isoform CRA_a [Mus musculus];SAC3 domain-containing protein 1 [Mus musculus]<>EDL33216.1 SAC3 domain containing 1, isoform CRA_c [Mus musculus]	GO:0015630;GO:0005856;GO:0005815;GO:0051301;GO:0005813;GO:0005634;GO:0051225;GO:0051298;GO:0005819;GO:0050776;GO:0046426;GO:0005737;GO:0007067;GO:0005515;GO:0007049	microtubule cytoskeleton;cytoskeleton;microtubule organizing center;cell division;centrosome;nucleus;spindle assembly;centrosome duplication;spindle;regulation of immune response;negative regulation of JAK-STAT cascade;cytoplasm;mitotic cell cycle;protein binding;cell cycle	K16734	SAC3D1,SHD1	http://www.genome.jp/dbget-bin/www_bget?ko:K16734	-	-	KOG1860(UD)(Nuclear protein export factor)	SAC3;gnl|BL_ORD_ID|487294	SAC3 domain-containing protein 1 OS=Mus musculus GN=Sac3d1 PE=1 SV=1;sp|A6H687|SAC31_MOUSE SAC3 domain-containing protein 1 OS=Mus musculus GN=Sac3d1 PE=1 SV=1
GeneID:270192	4660.00	0.16	2.30	3.66264693118421	3.34272745135451e-06	0.000379657433274985	PREDICTED: ras-related protein Rab-6B isoform X3 [Mus musculus];PREDICTED: ras-related protein Rab-6B isoform X1 [Mus musculus];PREDICTED: ras-related protein Rab-6B isoform X2 [Mus musculus];PREDICTED: ras-related protein Rab-6B [Capra hircus]	GO:0005254;GO:0005524;GO:1902476;GO:0016020;GO:0006811;GO:0045494;GO:0016324;GO:0005244;GO:0005216;GO:0005247;GO:1903428;GO:0045794;GO:0006890;GO:0005886;GO:0070050;GO:0015297;GO:0006810;GO:0006821;GO:0008021;GO:0006911;GO:0042581;GO:0005525;GO:0006891;GO:0048388;GO:0016192;GO:0030165;GO:0005770;GO:0015031;GO:0003924;GO:0072320;GO:0005623;GO:0000139;GO:0005794;GO:0097401;GO:0045202;GO:0005769;GO:…	chloride channel activity;ATP binding;chloride transmembrane transport;membrane;ion transport;photoreceptor cell maintenance;apical plasma membrane;voltage-gated ion channel activity;ion channel activity;voltage-gated chloride channel activity;positive regulation of reactive oxygen species biosynthetic process;negative regulation of cell volume;retrograde vesicle-mediated transport, Golgi to ER;p…	K07894	RAB6B	http://www.genome.jp/dbget-bin/www_bget?ko:K07894	-	-	KOG0094(U)(GTPase Rab6/YPT6/Ryh1, small G protein superfamily)	gnl|BL_ORD_ID|152504;gnl|BL_ORD_ID|160077	sp|A6QR46|RAB6B_BOVIN Ras-related protein Rab-6B OS=Bos taurus GN=RAB6B PE=2 SV=1;sp|P61294|RAB6B_MOUSE Ras-related protein Rab-6B OS=Mus musculus GN=Rab6b PE=1 SV=1
GeneID:503491	418.90	605.21	7677.20	3.31602167696977	3.43808242263958e-06	0.000388268899047638	AltName: Full=Defensin-related cryptdin-24;24 precursor [Mus musculus] &gt;alpha-defensin 24 precursor [Mus musculus]<>Q5G865.1 RecName: Full=Alpha-defensin 24;Q5G865.1 RecName: Full=Alpha-defensin 24;AAI48618.1 Defensin related cryptdin 24, partial [synthetic construct] &gt;AAI53184.1 Defensin related cryptdin 24 [synthetic construct]; Flags: Precursor &gt; Flags: Precursor<>AAW78338.1 defensin-…	GO:0003674;GO:0046982;GO:0006952;GO:0019731;GO:0071222;GO:0042742;GO:0050829;GO:0005615;GO:0042803;GO:0005575;GO:0042493;GO:0008150;GO:0050830;GO:0005576	molecular_function;protein heterodimerization activity;defense response;antibacterial humoral response;cellular response to lipopolysaccharide;defense response to bacterium;defense response to Gram-negative bacterium;extracellular space;protein homodimerization activity;cellular_component;response to drug;biological_process;defense response to Gram-positive bacterium;extracellular region	K05230	DEFA	http://www.genome.jp/dbget-bin/www_bget?ko:K05230	-	-	-	gnl|BL_ORD_ID|352827;Alpha-defensin	sp|Q5G865|DFA24_MOUSE Alpha-defensin 24 OS=Mus musculus GN=Defa24 PE=3 SV=1;Alpha-defensin 24 OS=Mus musculus GN=Defa24 PE=3 SV=1
NT_039223.3_GeneID:13661	4387.00	1.99	0.17	-3.74491177736245	3.59578904521896e-06	0.000402833280134021	ets homologous factor, isoform CRA_d, partial [Mus musculus]	GO:0006366;GO:0006351;GO:0050673;GO:0005654;GO:0030855;GO:0030154;GO:0045893;GO:0005794;GO:0045944;GO:0006357;GO:0000981;GO:0003677;GO:0003700;GO:0006355;GO:0043565;GO:0001077;GO:0000978;GO:0005634	transcription from RNA polymerase II promoter;transcription, DNA-templated;epithelial cell proliferation;nucleoplasm;epithelial cell differentiation;cell differentiation;positive regulation of transcription, DNA-templated;Golgi apparatus;positive regulation of transcription from RNA polymerase II promoter;regulation of transcription from RNA polymerase II promoter;RNA polymerase II transcription …	K17102	EHF	http://www.genome.jp/dbget-bin/www_bget?ko:K17102	-	-	KOG3806(K)(Predicted transcription factor)	gnl|BL_ORD_ID|375946	sp|O70273|EHF_MOUSE ETS homologous factor OS=Mus musculus GN=Ehf PE=2 SV=1
GeneID:104001	1623.08	0.90	12.40	3.49291693307844	3.60758320908914e-06	0.000402833280134021	reticulon-1 isoform C [Mus musculus]<>XP_008762912.1 PREDICTED: reticulon-1 isoform X1 [Rattus norvegicus]<>AAC53045.1 rS-Rex-s [Rattus norvegicus]<>DAA01938.1 TPA_inf: RTN1-C [Mus musculus]<>EDM03588.1 reticulon 1, isoform CRA_a [Rattus norvegicus];reticulon 1, isoform CRA_b, partial [Mus musculus];reticulon 1A [Mus musculus];reticulon-1 isoform A2 [Mus musculus]<>DAA02033.1 TPA_inf: RTN1-A2 [Mu…	GO:0030182;GO:0005790;GO:0030176;GO:0016020;GO:0005783;GO:0008150;GO:0012505;GO:0016021;GO:0005515;GO:0005789	neuron differentiation;smooth endoplasmic reticulum;integral component of endoplasmic reticulum membrane;membrane;endoplasmic reticulum;biological_process;endomembrane system;integral component of membrane;protein binding;endoplasmic reticulum membrane	-	-	-	-	-	KOG1792(U)(Reticulon)	gnl|BL_ORD_ID|480198;gnl|BL_ORD_ID|484768	sp|Q8K0T0|RTN1_MOUSE Reticulon-1 OS=Mus musculus GN=Rtn1 PE=1 SV=1;sp|Q64548|RTN1_RAT Reticulon-1 OS=Rattus norvegicus GN=Rtn1 PE=1 SV=1
GeneID:107771	861.00	52.44	5.62	-3.41049259179441	3.70336796755914e-06	0.000411218668844724	protein B-Myc [Mus musculus]<>Q6P8Z1.1 RecName: Full=Protein B-Myc<>AAH61001.1 Brain expressed myelocytomatosis oncogene [Mus musculus]<>BAE34577.1 unnamed protein product [Mus musculus]<>BAE43234.1 unnamed protein product [Mus musculus]<>AAH56436.1 Brain expressed myelocytomatosis oncogene [Mus musculus]<>AAH60207.1 Brain expressed myelocytomatosis oncogene [Mus musculus]<>EDL08275.1 brain expre…	GO:0006355;GO:0003700;GO:0005515;GO:0005819;GO:0005634	regulation of transcription, DNA-templated;transcription factor activity, sequence-specific DNA binding;protein binding;spindle;nucleus	K09111	BMYC,MYCB	http://www.genome.jp/dbget-bin/www_bget?ko:K09111	-	-	-	gnl|BL_ORD_ID|408569	sp|Q6P8Z1|MYCB_MOUSE Protein B-Myc OS=Mus musculus GN=Mycb PE=1 SV=1
GeneID:100041895	408.87	89.52	1149.18	3.3205740680759	3.76523619038498e-06	0.000415765747333844	alpha-defensin 5-like precursor [Mus musculus]<>NP_001257542.1 alpha-defensin 5-like precursor [Mus musculus];5-like precursor [Mus musculus] &gt;NP_001257542.1 alpha-defensin 5-like precursor [Mus musculus]	GO:0071222;GO:0046982;GO:0006952;GO:0003674;GO:0042803;GO:0005615;GO:0050829;GO:0042742;GO:0005575;GO:0042493;GO:0005576;GO:0050830;GO:0008150	cellular response to lipopolysaccharide;protein heterodimerization activity;defense response;molecular_function;protein homodimerization activity;extracellular space;defense response to Gram-negative bacterium;defense response to bacterium;cellular_component;response to drug;extracellular region;defense response to Gram-positive bacterium;biological_process	K05230	DEFA	http://www.genome.jp/dbget-bin/www_bget?ko:K05230	-	-	-	Alpha-defensin;gnl|BL_ORD_ID|353567	Alpha-defensin 5 OS=Mus musculus GN=Defa5 PE=1 SV=2;sp|P28312|DEFA5_MOUSE Alpha-defensin 5 OS=Mus musculus GN=Defa5 PE=1 SV=2
NT_187004.1_GeneID:15002	2670.00	0.62	0.00	-8.25378883650768	4.27844093612288e-06	0.000467243362892189	histocompatibility 2, O region beta locus precursor [Mus musculus]<>AAB81530.1 IAbeta2 subunit [Mus musculus]	GO:0006955;GO:0042613;GO:0005764;GO:0005622;GO:0016021;GO:0023026;GO:0002587;GO:0002504	immune response;MHC class II protein complex;lysosome;intracellular;integral component of membrane;MHC class II protein complex binding;negative regulation of antigen processing and presentation of peptide antigen via MHC class II;antigen processing and presentation of peptide or polysaccharide antigen via MHC class II	K06752	MHC2	http://www.genome.jp/dbget-bin/www_bget?ko:K06752	Phagosome;Cell adhesion molecules (CAMs);Antigen processing and presentation;Hematopoietic cell lineage;Intestinal immune network for IgA production;Th1 and Th2 cell differentiation;Th17 cell differentiation	ko04145,ko04514,ko04612,ko04640,ko04672,ko04658,ko04659	-	gnl|BL_ORD_ID|361753	sp|P13765|DOB_HUMAN HLA class II histocompatibility antigen, DO beta chain OS=Homo sapiens GN=HLA-DOB PE=1 SV=1
novel.23328	460.00	9.08	0.00	-8.25378883650768	4.27844093612288e-06	0.000467243362892189	-	-	-	-	-	-	-	-	-	-	-
GeneID:20778	2510.46	35.05	4.02	-3.28087989929537	5.12011554738137e-06	0.000556106101747279	scavenger receptor class B member 1 isoform 1 [Mus musculus]<>Q61009.1 RecName: Full=Scavenger receptor class B member 1; AltName: Full=SR-BI<>AAC52378.1 scavenger receptor class B type I [Mus musculus]<>AAH04656.1 Scavenger receptor class B, member 1 [Mus musculus]<>BAC28157.1 unnamed protein product [Mus musculus]<>BAC25802.1 unnamed protein product [Mus musculus]<>CAJ18430.1 Scarb1 [Mus muscul…	GO:0034185;GO:0006694;GO:0010899;GO:0010867;GO:0016021;GO:0006869;GO:0034375;GO:0032497;GO:0015920;GO:0050764;GO:0070508;GO:0006707;GO:0005319;GO:0005737;GO:0001875;GO:0035461;GO:0006702;GO:0043231;GO:0006898;GO:0001786;GO:0031663;GO:0044406;GO:0010886;GO:0051000;GO:0005886;GO:0034384;GO:0042632;GO:0006910;GO:0070328;GO:0005901;GO:0033344;GO:0031528;GO:0050892;GO:0070062;GO:0005765;GO:0015914;GO:…	apolipoprotein binding;steroid biosynthetic process;regulation of phosphatidylcholine catabolic process;positive regulation of triglyceride biosynthetic process;integral component of membrane;lipid transport;high-density lipoprotein particle remodeling;detection of lipopolysaccharide;lipopolysaccharide transport;regulation of phagocytosis;cholesterol import;cholesterol catabolic process;lipid tra…	K13885	SCARB1	http://www.genome.jp/dbget-bin/www_bget?ko:K13885	Phagosome;Bile secretion;Fat digestion and absorption;Vitamin digestion and absorption;Aldosterone synthesis and secretion;Ovarian Steroidogenesis	ko04145,ko04976,ko04975,ko04977,ko04925,ko04913	KOG3776(T)(Plasma membrane glycoprotein CD36 and related membrane receptors)	gnl|BL_ORD_ID|200203	sp|Q61009|SCRB1_MOUSE Scavenger receptor class B member 1 OS=Mus musculus GN=Scarb1 PE=1 SV=1
GeneID:67868	897.00	3.88	0.09	-5.51025153952429	5.76671565428574e-06	0.000622930654046649	chymotrypsin-like elastase family member 3B precursor [Mus musculus]<>Q9CQ52.1 RecName: Full=Chymotrypsin-like elastase family member 3B; AltName: Full=Elastase-3B; AltName: Full=Elastase IIIB; AltName: Full=Protease E; Flags: Precursor<>BAB26092.1 unnamed protein product [Mus musculus]<>BAB26734.1 unnamed protein product [Mus musculus]<>AAH61066.1 Elastase 3, pancreatic [Mus musculus]	GO:0005615;GO:0008233;GO:0016787;GO:0008203;GO:0004252;GO:0008236;GO:0006508	extracellular space;peptidase activity;hydrolase activity;cholesterol metabolic process;serine-type endopeptidase activity;serine-type peptidase activity;proteolysis	K01345	CELA3	http://www.genome.jp/dbget-bin/www_bget?ko:K01345	Pancreatic secretion;Protein digestion and absorption	ko04972,ko04974	-	gnl|BL_ORD_ID|323633	sp|Q9CQ52|CEL3B_MOUSE Chymotrypsin-like elastase family member 3B OS=Mus musculus GN=Cela3b PE=1 SV=1
GeneID:269120	1050.76	2.20	25.33	3.34996360352964	6.0025775383538e-06	0.000644903952174703	Flags: Precursor &gt;opticin isoform 1 [Mus musculus]<>XP_006529723.1 PREDICTED: opticin isoform X2 [Mus musculus]<>XP_006529724.1 PREDICTED: opticin isoform X2 [Mus musculus]<>EDL39633.1 opticin [Mus musculus];opticin isoform 4 [Mus musculus];AAL78287.1 opticin [Mus musculus];PREDICTED: opticin isoform X3 [Mus musculus];opticin isoform 2 [Mus musculus]<>NP_001153893.1 opticin isoform 2 [Mus musc…	GO:0016525;GO:0003674;GO:0005576;GO:0005578	negative regulation of angiogenesis;molecular_function;extracellular region;proteinaceous extracellular matrix	K08128	OPTC	http://www.genome.jp/dbget-bin/www_bget?ko:K08128	-	-	KOG4641(T)(FOG: Toll/interleukin receptor and related proteins containing LRR and TIR repeats);KOG0619(R)(FOG: Leucine rich repeat)	gnl|BL_ORD_ID|426572;Opticin	sp|Q920A0|OPT_MOUSE Opticin OS=Mus musculus GN=Optc PE=2 SV=2;Opticin OS=Mus musculus GN=Optc PE=2 SV=2
NT_187005.1_GeneID:14229	3884.00	31.73	3.74	-3.23802976586477	6.12381896497906e-06	0.000654392611547978	Short=FKBP-5; Short=51 kDa FKBP; AltName: Full=FK506-binding protein 5; Short=PPIase FKBP5;peptidyl-prolyl cis-trans isomerase FKBP5 [Mus musculus]<>Q64378.1 RecName: Full=Peptidyl-prolyl cis-trans isomerase FKBP5; AltName: Full=51 kDa FK506-binding protein; AltName: Full=Rotamase<>AAA86983.1 FKBP51 [Mus musculus]<>AAA89162.1 FK506 binding protein 51 [Mus musculus]<>AAH15260.1 FK506 binding prote…	GO:0005737;GO:0000413;GO:0061077;GO:0005654;GO:0003674;GO:0003755;GO:0070062;GO:0006457;GO:0016853;GO:0005515;GO:0031072;GO:0005789;GO:0005528;GO:0005575;GO:0005634;GO:0016020;GO:0008150	cytoplasm;protein peptidyl-prolyl isomerization;chaperone-mediated protein folding;nucleoplasm;molecular_function;peptidyl-prolyl cis-trans isomerase activity;extracellular exosome;protein folding;isomerase activity;protein binding;heat shock protein binding;endoplasmic reticulum membrane;FK506 binding;cellular_component;nucleus;membrane;biological_process	K09571	FKBP4_5	http://www.genome.jp/dbget-bin/www_bget?ko:K09571	Estrogen signaling pathway	ko04915	KOG0543(O)(FKBP-type peptidyl-prolyl cis-trans isomerase)	gnl|BL_ORD_ID|720	sp|Q64378|FKBP5_MOUSE Peptidyl-prolyl cis-trans isomerase FKBP5 OS=Mus musculus GN=Fkbp5 PE=1 SV=1
novel.6214	824.00	25.54	2.72	-3.42350444699467	6.30567488570008e-06	0.000657337418359091	[Mus musculus]	-	-	-	-	-	-	-	-	-	-
GeneID:56363	3339.00	0.00	0.53	8.20547123922642	6.3167361092064e-06	0.000657337418359091	PREDICTED: tomoregulin-2 isoform X1 [Rhinopithecus roxellana]	GO:0016020;GO:0005576;GO:0008150;GO:0016021;GO:0030336;GO:0051497;GO:0003674;GO:0005575;GO:0045720;GO:0044319	membrane;extracellular region;biological_process;integral component of membrane;negative regulation of cell migration;negative regulation of stress fiber assembly;molecular_function;cellular_component;negative regulation of integrin biosynthetic process;wound healing, spreading of cells	-	-	-	-	-	KOG3649(R)(FOG: Kazal-type serine protease inhibitor domain)	gnl|BL_ORD_ID|213924	sp|Q9QYM9|TEFF2_MOUSE Tomoregulin-2 OS=Mus musculus GN=Tmeff2 PE=2 SV=1
GeneID:72175	2856.00	0.00	0.62	8.20547123922642	6.3167361092064e-06	0.000657337418359091	RIKEN cDNA 2810423E13, isoform CRA_a [Mus musculus];major facilitator superfamily domain-containing protein 8 [Mus musculus]<>Q8BH31.1 RecName: Full=Major facilitator superfamily domain-containing protein 8<>BAC27687.1 unnamed protein product [Mus musculus]<>BAC37083.1 unnamed protein product [Mus musculus]<>AAI13184.1 Major facilitator superfamily domain containing 8 [Mus musculus]<>AAI13791.1 M…	GO:0048666;GO:0005765;GO:0016020;GO:0005764;GO:0006810;GO:0043231;GO:0007040;GO:0005654;GO:0010506;GO:0003674;GO:0055085;GO:0016021	neuron development;lysosomal membrane;membrane;lysosome;transport;intracellular membrane-bounded organelle;lysosome organization;nucleoplasm;regulation of autophagy;molecular_function;transmembrane transport;integral component of membrane	K12307	MSFD8,CLN7	http://www.genome.jp/dbget-bin/www_bget?ko:K12307	Lysosome	ko04142	-	gnl|BL_ORD_ID|85438	sp|Q8BH31|MFSD8_MOUSE Major facilitator superfamily domain-containing protein 8 OS=Mus musculus GN=Mfsd8 PE=2 SV=1
NT_187027.1_GeneID:224703	1498.00	0.00	1.33	8.20547123922642	6.3167361092064e-06	0.000657337418359091	protein product [Mus musculus];E3 ubiquitin-protein ligase MARCH2 isoform 1 [Mus musculus]<>BAC30451.1 unnamed protein product [Mus musculus]<>AAI32542.1 Membrane-associated ring finger (C3HC4) 2 [Mus musculus]<>AAI38065.1 Membrane-associated ring finger (C3HC4) 2 [Mus musculus];E3 ubiquitin-protein ligase [Cricetulus griseus]	GO:0046872;GO:0016874;GO:0031410;GO:0016021;GO:0010008;GO:0005789;GO:0005768;GO:0005764;GO:0008270;GO:0016567;GO:0006897;GO:0016020;GO:0004842;GO:0005765;GO:0005783	metal ion binding;ligase activity;cytoplasmic vesicle;integral component of membrane;endosome membrane;endoplasmic reticulum membrane;endosome;lysosome;zinc ion binding;protein ubiquitination;endocytosis;membrane;ubiquitin-protein transferase activity;lysosomal membrane;endoplasmic reticulum	K10657	MARCH2	http://www.genome.jp/dbget-bin/www_bget?ko:K10657	-	-	KOG1609(A)(Protein involved in mRNA turnover and stability)	gnl|BL_ORD_ID|82164;E3	sp|Q99M02|MARH2_MOUSE E3 ubiquitin-protein ligase MARCH2 OS=Mus musculus GN=March2 PE=2 SV=1;E3 ubiquitin-protein ligase MARCH2 OS=Mus musculus GN=March2 PE=2 SV=1
novel.6967	668.00	3.85	0.00	-8.18689969289559	6.3167361092064e-06	0.000657337418359091	60S ribosomal protein L29-like isoform X1 [Mus musculus]	GO:0002181;GO:0008201;GO:0042788;GO:0019898;GO:0007568;GO:0016020;GO:0030529;GO:0035264;GO:0006412;GO:0031589;GO:0022625;GO:0005622;GO:0003674;GO:0003735;GO:0005840;GO:0044822;GO:0008283;GO:0022626	cytoplasmic translation;heparin binding;polysomal ribosome;extrinsic component of membrane;aging;membrane;intracellular ribonucleoprotein complex;multicellular organism growth;translation;cell-substrate adhesion;cytosolic large ribosomal subunit;intracellular;molecular_function;structural constituent of ribosome;ribosome;RNA binding;cell proliferation;cytosolic ribosome	K02905	RP-L29e,RPL29	http://www.genome.jp/dbget-bin/www_bget?ko:K02905	Ribosome	ko03010	KOG3504(J)(60S ribosomal protein L29)	60S	60S ribosomal protein L29 OS=Mus musculus GN=Rpl29 PE=2 SV=2
novel.6617	3480.00	7.11	0.79	-3.31160897204194	7.24734788196807e-06	0.000743388859183331	adhesion G protein-coupled receptor L3 isoform X10 [Mus musculus] &gt; Flags: Precursor; AltName: Full=Lectomedin-3;Q80TS3.3 RecName: Full=Adhesion G protein-coupled receptor L3;XP_017176402.1 PREDICTED: adhesion G protein-coupled receptor L3 isoform X10 [Mus musculus] &gt; AltName: Full=Latrophilin-3	GO:0005515;GO:0030054;GO:0005509;GO:0042220;GO:0004888;GO:0031987;GO:0016021;GO:0001764;GO:0007165;GO:0046872;GO:0004930;GO:0004871;GO:0007166;GO:0005886;GO:0007186;GO:0030424;GO:0005887;GO:0016020;GO:0030246;GO:0007416;GO:0042995;GO:0098609;GO:0051965;GO:0005911	protein binding;cell junction;calcium ion binding;response to cocaine;transmembrane signaling receptor activity;locomotion involved in locomotory behavior;integral component of membrane;neuron migration;signal transduction;metal ion binding;G-protein coupled receptor activity;signal transducer activity;cell surface receptor signaling pathway;plasma membrane;G-protein coupled receptor signaling pa…	K04594	LPHN3	http://www.genome.jp/dbget-bin/www_bget?ko:K04594	-	-	-	Adhesion	Adhesion G protein-coupled receptor L3 OS=Mus musculus GN=Adgrl3 PE=1 SV=3
GeneID:327978	6105.00	0.52	0.03	-4.38655164255968	7.25585825526093e-06	0.000743388859183331	schlafen 5, isoform CRA_a, partial [Mus musculus]	GO:0000166;GO:0030154;GO:0005524;GO:0005634	nucleotide binding;cell differentiation;ATP binding;nucleus	-	-	-	-	-	-	gnl|BL_ORD_ID|201578	sp|Q8CBA2|SLFN5_MOUSE Schlafen family member 5 OS=Mus musculus GN=Slfn5 PE=1 SV=2
GeneID:15415	1269.00	0.17	3.55	4.1403863121816	7.25585825526093e-06	0.000743388859183331	homeobox protein Hox-B7 [Mus musculus]<>P09024.2 RecName: Full=Homeobox protein Hox-B7; AltName: Full=Homeobox protein Hox-2.3; AltName: Full=Homeobox protein MH-22B; AltName: Full=Homeobox protein MuB1<>AAI40345.1 Homeo box B7, partial [synthetic construct]	GO:0006351;GO:0005654;GO:0005737;GO:0048704;GO:0006355;GO:0090190;GO:0030099;GO:0007275;GO:0003677;GO:0003700;GO:0009952;GO:0043565;GO:0005634	transcription, DNA-templated;nucleoplasm;cytoplasm;embryonic skeletal system morphogenesis;regulation of transcription, DNA-templated;positive regulation of branching involved in ureteric bud morphogenesis;myeloid cell differentiation;multicellular organism development;DNA binding;transcription factor activity, sequence-specific DNA binding;anterior/posterior pattern specification;sequence-specif…	K09307	HOX_7	http://www.genome.jp/dbget-bin/www_bget?ko:K09307	-	-	KOG0489(R)(Transcription factor zerknullt and related HOX domain proteins)	gnl|BL_ORD_ID|41545	sp|P09024|HXB7_MOUSE Homeobox protein Hox-B7 OS=Mus musculus GN=Hoxb7 PE=2 SV=2
GeneID:13603	1431.81	6.22	0.53	-3.60689641723598	7.52886696896135e-06	0.000767258842206915	PREDICTED: opsin-3 isoform X1 [Mus musculus]; AltName: Full=Encephalopsin;opsin-3 [Mus musculus]<>Q9WUK7.1 RecName: Full=Opsin-3; AltName: Full=Panopsin<>AAD32670.1 encephalopsin [Mus musculus]<>AAO15719.1 encephalopsin [Mus musculus]<>BAC31471.1 unnamed protein product [Mus musculus]<>BAE21380.1 unnamed protein product [Mus musculus]<>EDL13207.1 opsin (encephalopsin) [Mus musculus]<>AAI56121.1 O…	GO:0007602;GO:0007165;GO:0016021;GO:0018298;GO:0005887;GO:0016020;GO:0009881;GO:0008020;GO:0071482;GO:0007186;GO:0004871;GO:0009584;GO:0004930;GO:0050896	phototransduction;signal transduction;integral component of membrane;protein-chromophore linkage;integral component of plasma membrane;membrane;photoreceptor activity;G-protein coupled photoreceptor activity;cellular response to light stimulus;G-protein coupled receptor signaling pathway;signal transducer activity;detection of visible light;G-protein coupled receptor activity;response to stimulus	K04256	OPN3	http://www.genome.jp/dbget-bin/www_bget?ko:K04256	-	-	-	gnl|BL_ORD_ID|424626	sp|Q9WUK7|OPN3_MOUSE Opsin-3 OS=Mus musculus GN=Opn3 PE=1 SV=1
GeneID:20494	4009.00	0.05	1.03	4.04893781484091	7.66181667719453e-06	0.000767258842206915	AltName: Full=Apical sodium-dependent bile acid transporter; Short=ISBT; Short=IBAT;BAA19606.1 ISBT [Mus musculus] &gt;AAI20704.1 Solute carrier family 10, member 2 [Mus musculus] &gt; Short=ASBT; AltName: Full=Solute carrier family 10 member 2<>BAA19606.1 ISBT [Mus musculus]<>AAS20611.1 solute carrier family 10, member 2 [Mus musculus]<>AAI20704.1 Solute carrier family 10, member 2 [Mus musculus…	GO:0016324;GO:0005634;GO:0016020;GO:0006811;GO:0005887;GO:0006810;GO:0015721;GO:0000502;GO:0015293;GO:0006814;GO:0005902;GO:0008206;GO:0008508;GO:0016021;GO:0055085	apical plasma membrane;nucleus;membrane;ion transport;integral component of plasma membrane;transport;bile acid and bile salt transport;proteasome complex;symporter activity;sodium ion transport;microvillus;bile acid metabolic process;bile acid:sodium symporter activity;integral component of membrane;transmembrane transport	K14342	SLC10A2,ASBT	http://www.genome.jp/dbget-bin/www_bget?ko:K14342	Bile secretion	ko04976	KOG2718(P)(Na+-bile acid cotransporter)	Ileal;gnl|BL_ORD_ID|424111	Ileal sodium/bile acid cotransporter OS=Mus musculus GN=Slc10a2 PE=1 SV=2;sp|P70172|NTCP2_MOUSE Ileal sodium/bile acid cotransporter OS=Mus musculus GN=Slc10a2 PE=1 SV=2
GeneID:105245359	1341.00	0.00	1.50	8.15832842996515	7.72045524458559e-06	0.000767258842206915	-	-	-	-	-	-	-	-	-	-	-
GeneID:108995	1750.00	0.96	0.00	-8.1522550200055	7.72045524458559e-06	0.000767258842206915	AltName: Full=TBC1 domain family member 10C<>BAC30605.1 unnamed protein product [Mus musculus]<>BAE27160.1 unnamed protein product [Mus musculus]<>EDL33029.1 TBC1 domain family, member 10c, isoform CRA_b [Mus musculus]<>AAI60248.1 TBC1 domain family, member 10c [synthetic construct]<>BAH16639.1 TBC1 domain family, member 10C [Homo sapiens];carabin [Mus musculus]<>XP_006531689.1 PREDICTED: carabin…	GO:0016020;GO:0017137;GO:0031527;GO:0005886;GO:0051534;GO:0006886;GO:0090630;GO:1902017;GO:0005515;GO:0070373;GO:0005829;GO:0031338;GO:0005622;GO:0005096;GO:0012505;GO:0042147;GO:0050869	membrane;Rab GTPase binding;filopodium membrane;plasma membrane;negative regulation of NFAT protein import into nucleus;intracellular protein transport;activation of GTPase activity;regulation of cilium assembly;protein binding;negative regulation of ERK1 and ERK2 cascade;cytosol;regulation of vesicle fusion;intracellular;GTPase activator activity;endomembrane system;retrograde transport, endosom…	K19944	TBC1D10	http://www.genome.jp/dbget-bin/www_bget?ko:K19944	-	-	KOG4347(R)(GTPase-activating protein VRP);KOG1102(R)(Rab6 GTPase activator GAPCenA and related TBC domain proteins)	gnl|BL_ORD_ID|511983	sp|Q8C9V1|TB10C_MOUSE Carabin OS=Mus musculus GN=Tbc1d10c PE=1 SV=1
GeneID:107581	3446.00	0.42	0.00	-8.11675788193359	7.72045524458559e-06	0.000767258842206915	PREDICTED: collagen alpha-1(XVI) chain isoform X5 [Mus musculus];PREDICTED: collagen alpha-1(XVI) chain isoform X4 [Mus musculus]	GO:0071230;GO:0051894;GO:0005576;GO:0033627;GO:0033622;GO:0005178;GO:0005578;GO:0007155;GO:0005581	cellular response to amino acid stimulus;positive regulation of focal adhesion assembly;extracellular region;cell adhesion mediated by integrin;integrin activation;integrin binding;proteinaceous extracellular matrix;cell adhesion;collagen trimer	-	-	-	-	-	-	gnl|BL_ORD_ID|317615	sp|Q8BLX7|COGA1_MOUSE Collagen alpha-1(XVI) chain OS=Mus musculus GN=Col16a1 PE=1 SV=2
GeneID:242711	958.00	2.04	0.00	-8.11675788193359	7.72045524458559e-06	0.000767258842206915	uncharacterized protein LOC242711 precursor [Mus musculus]<>EDL29918.1 elastase 3, pancreatic [Mus musculus]	GO:0006508;GO:0008236;GO:0004252;GO:0008203;GO:0016787;GO:0008233;GO:0005615	proteolysis;serine-type peptidase activity;serine-type endopeptidase activity;cholesterol metabolic process;hydrolase activity;peptidase activity;extracellular space	K01345	CELA3	http://www.genome.jp/dbget-bin/www_bget?ko:K01345	Pancreatic secretion;Protein digestion and absorption	ko04972,ko04974	-	gnl|BL_ORD_ID|323633	sp|Q9CQ52|CEL3B_MOUSE Chymotrypsin-like elastase family member 3B OS=Mus musculus GN=Cela3b PE=1 SV=1
GeneID:69083	1465.00	4.13	0.31	-3.87566244571322	7.84901135190574e-06	0.000776153978261087	Short=ST1C2<>BAB25002.1 unnamed protein product [Mus musculus]<>AAG00823.1 sulfotransferase [Mus musculus]<>EDL23671.1 sulfotransferase family, cytosolic, 1C, member 2 [Mus musculus];sulfotransferase 1C2 [Mus musculus]<>Q9D939.1 RecName: Full=Sulfotransferase 1C2	GO:0008146;GO:0051923;GO:0070062;GO:0016740;GO:0005764	sulfotransferase activity;sulfation;extracellular exosome;transferase activity;lysosome	K01025	E2.8.2.-	http://www.genome.jp/dbget-bin/www_bget?ko:K01025	-	-	KOG1584(R)(Sulfotransferase)	gnl|BL_ORD_ID|209528	sp|Q9D939|ST1C2_MOUSE Sulfotransferase 1C2 OS=Mus musculus GN=Sult1c2 PE=1 SV=1
GeneID:17112	1538.00	1.17	13.12	3.32075212978627	8.02923922536942e-06	0.000790045340809122	AltName: Full=Membrane component chromosome 3 surface marker 1 homolog; AltName: Full=Tumor-associated antigen L6<>AAA17873.1 L6 antigen [Mus musculus domesticus]<>AAA39403.1 L6 antigen [Mus musculus domesticus]<>BAC36752.1 unnamed protein product [Mus musculus]<>AAH83073.1 Transmembrane 4 superfamily member 1 [Mus musculus]<>BAE37888.1 unnamed protein product [Mus musculus]<>EDL35309.1 transmemb…	GO:0016020;GO:0005887;GO:0016021	membrane;integral component of plasma membrane;integral component of membrane	-	-	-	-	-	-	gnl|BL_ORD_ID|511856	sp|Q64302|T4S1_MOUSE Transmembrane 4 L6 family member 1 OS=Mus musculus GN=Tm4sf1 PE=1 SV=1
novel.23813	442.00	90.73	10.98	-3.36399024579296	8.2205744744656e-06	0.000801406149101915	Flags: Precursor &gt;CAA24152.1 immunoglobulin heavy chain, partial [Mus musculus];Full=Ig heavy chain V region 441	-	-	K06856	IGH	http://www.genome.jp/dbget-bin/www_bget?ko:K06856	Phagosome;Calcium signaling pathway;NF-kappa B signaling pathway;PI3K-Akt signaling pathway;Phospholipase D signaling pathway;B cell receptor signaling pathway;Fc epsilon RI signaling pathway;Fc gamma R-mediated phagocytosis;Hematopoietic cell lineage;Intestinal immune network for IgA production;Natural killer cell mediated cytotoxicity	ko04145,ko04020,ko04064,ko04151,ko04072,ko04662,ko04664,ko04666,ko04640,ko04672,ko04650	-	Ig	Ig heavy chain V region 441 OS=Mus musculus PE=4 SV=1
GeneID:13166	2282.00	0.02	1.04	5.58760641287677	8.22533982777172e-06	0.000801406149101915	Contains: RecName: Full=Soluble dopamine beta-hydroxylase<>BAE21055.1 unnamed protein product [Mus musculus]<>EDL08360.1 dopamine beta hydroxylase [Mus musculus]<>AAI41023.1 Dopamine beta hydroxylase [Mus musculus]<>AAI71949.1 Dopamine beta hydroxylase [Mus musculus];dopamine beta-hydroxylase [Mus musculus]<>Q64237.2 RecName: Full=Dopamine beta-hydroxylase; AltName: Full=Dopamine beta-monooxygena…	GO:0032355;GO:0002443;GO:0014070;GO:0016715;GO:0060348;GO:0043195;GO:0001975;GO:0071316;GO:0055114;GO:0042127;GO:0008306;GO:0045471;GO:0030658;GO:0006584;GO:0042420;GO:0007626;GO:0050909;GO:0035900;GO:0003824;GO:0010259;GO:0048149;GO:0042593;GO:0004500;GO:0050900;GO:0048265;GO:0001974;GO:0030667;GO:0043025;GO:0030424;GO:0001816;GO:0016020;GO:0045202;GO:0010193;GO:0008542;GO:0005615;GO:0043196;GO:…	response to estradiol;leukocyte mediated immunity;response to organic cyclic compound;oxidoreductase activity, acting on paired donors, with incorporation or reduction of molecular oxygen, reduced ascorbate as one donor, and incorporation of one atom of oxygen;bone development;terminal bouton;response to amphetamine;cellular response to nicotine;oxidation-reduction process;regulation of cell prol…	K00503	DBH	http://www.genome.jp/dbget-bin/www_bget?ko:K00503	Tyrosine metabolism	ko00350	KOG3568(E)(Dopamine beta-monooxygenase)	gnl|BL_ORD_ID|361766	sp|Q64237|DOPO_MOUSE Dopamine beta-hydroxylase OS=Mus musculus GN=Dbh PE=1 SV=2
GeneID:18935	2856.00	0.32	3.82	3.42617268560015	8.5442163331181e-06	0.000825117520458787	PREDICTED: paired mesoderm homeobox protein 2B-like [Sinocyclocheilus anshuiensis]	GO:0071157;GO:0003357;GO:0005634;GO:0035914;GO:0048484;GO:0000790;GO:0045944;GO:0003358;GO:0002087;GO:0045665;GO:0010001;GO:0003360;GO:0048468;GO:0000978;GO:0021533;GO:0008285;GO:0010971;GO:1901166;GO:0060541;GO:0048839;GO:0043565;GO:0021723;GO:0048483;GO:0048486;GO:0001077;GO:0061549;GO:0071542;GO:0030182;GO:0003677;GO:0010468;GO:0048485;GO:0021934;GO:0000977;GO:0071773;GO:0001764;GO:0048894;GO:…	negative regulation of cell cycle arrest;noradrenergic neuron differentiation;nucleus;skeletal muscle cell differentiation;enteric nervous system development;nuclear chromatin;positive regulation of transcription from RNA polymerase II promoter;noradrenergic neuron development;regulation of respiratory gaseous exchange by neurological system process;negative regulation of neuron differentiation;g…	K09330	PHOX2,PMX2	http://www.genome.jp/dbget-bin/www_bget?ko:K09330	-	-	KOG0484(K)(Transcription factor PHOX2/ARIX, contains HOX domain)	gnl|BL_ORD_ID|127082	sp|Q99453|PHX2B_HUMAN Paired mesoderm homeobox protein 2B OS=Homo sapiens GN=PHOX2B PE=1 SV=2
novel.8038	439.05	20.46	0.57	-5.42428057982862	8.5517311941291e-06	0.000825117520458787	light chain variable region, partial [Mus musculus];partial [Mus musculus]	-	-	-	-	-	-	-	-	Ig	Ig kappa chain V-V region L7 (Fragment) OS=Mus musculus GN=Gm10881 PE=1 SV=1
GeneID:23957	1282.00	3.74	0.26	-3.96132379142908	8.62385955438554e-06	0.000828057161850082	AltName: Full=Orphan nuclear receptor SHP; AltName: Full=Small heterodimer partner<>AAB59732.1 shp [Mus musculus]<>AAH19540.1 Nuclear receptor subfamily 0, group B, member 2 [Mus musculus]<>AAQ55057.1 nuclear receptor subfamily 0 group B member 2 [Mus musculus]<>AAQ55058.1 nuclear receptor subfamily 0 group B member 2 [Mus musculus]<>EDL30060.1 nuclear receptor subfamily 0, group B, member 2, iso…	GO:0031100;GO:0010629;GO:0003707;GO:0006351;GO:0003714;GO:0043401;GO:0005737;GO:0043433;GO:0043234;GO:0006355;GO:0045892;GO:0042975;GO:0019904;GO:0007219;GO:0008134;GO:0042974;GO:0003677;GO:0042803;GO:0000122;GO:0046966;GO:0005634;GO:0046965;GO:0010628;GO:0009749;GO:0005515;GO:0032024;GO:0032403	animal organ regeneration;negative regulation of gene expression;steroid hormone receptor activity;transcription, DNA-templated;transcription corepressor activity;steroid hormone mediated signaling pathway;cytoplasm;negative regulation of sequence-specific DNA binding transcription factor activity;protein complex;regulation of transcription, DNA-templated;negative regulation of transcription, DNA…	K08563	NR0B2,SHP	http://www.genome.jp/dbget-bin/www_bget?ko:K08563	Bile secretion	ko04976	-	gnl|BL_ORD_ID|116699	sp|Q62227|NR0B2_MOUSE Nuclear receptor subfamily 0 group B member 2 OS=Mus musculus GN=Nr0b2 PE=1 SV=1
GeneID:234564	1800.12	100.04	13.00	-3.16320198429769	8.95891918073312e-06	0.000856093642481978	AAH13479.1 Expressed sequence AU018778 [Mus musculus];Q91WU0.1 RecName: Full=Carboxylesterase 1F; AltName: Full=Triacylglycerol hydrolase 2;1F precursor [Mus musculus] &gt; AltName: Full=Carboxylic ester hydrolase;PREDICTED: liver carboxylesterase B-1 isoform X1 [Mus musculus]; Short=TGH-2; Flags: Precursor &gt;expressed sequence AU018778, partial [Mus musculus];sequence AU018778, partial [Mus mu…	GO:0005615;GO:0016787;GO:0005829;GO:0005737;GO:0005788;GO:0005811;GO:0019626;GO:0005783;GO:0052689	extracellular space;hydrolase activity;cytosol;cytoplasm;endoplasmic reticulum lumen;lipid droplet;short-chain fatty acid catabolic process;endoplasmic reticulum;carboxylic ester hydrolase activity	-	-	-	-	-	KOG1516(R)(Carboxylesterase and related proteins);KOG4389(T)(Acetylcholinesterase/Butyrylcholinesterase)	gnl|BL_ORD_ID|325083;Carboxylesterase	sp|Q91WU0|CES1F_MOUSE Carboxylesterase 1F OS=Mus musculus GN=Ces1f PE=1 SV=1;Carboxylesterase 1F OS=Mus musculus GN=Ces1f PE=1 SV=1
novel.19715	873.43	70.86	9.92	-3.20234878229098	9.05424231731231e-06	0.000861062776549759	lambda chain, partial [Mus musculus];protein product [Mus musculus] &gt;BAB25659.1 unnamed protein product [Mus musculus];BAB25546.1 unnamed protein product [Mus musculus] &gt;Full=Ig lambda-3 chain C region &gt;lambda-1 light chain precursor [Mus musculus] &gt;anti-estradiol 10G6D6 immunoglobulin lambda chain, partial [Mus musculus];AAB59670.1 immunoglobulin lambda chain C3 region, partial [Mus …	GO:0050853;GO:0042742;GO:0034987;GO:0009897;GO:0042571;GO:0006910;GO:0045087;GO:0006958;GO:0003823;GO:0072562;GO:0006911;GO:0050871	B cell receptor signaling pathway;defense response to bacterium;immunoglobulin receptor binding;external side of plasma membrane;immunoglobulin complex, circulating;phagocytosis, recognition;innate immune response;complement activation, classical pathway;antigen binding;blood microparticle;phagocytosis, engulfment;positive regulation of B cell activation	K06554	IGLL1,IGLL	http://www.genome.jp/dbget-bin/www_bget?ko:K06554	-	-	-	Ig;Ig	Ig lambda-1 chain V region H2020 OS=Mus musculus PE=3 SV=1;Ig lambda-3 chain C region OS=Mus musculus GN=Iglc3 PE=1 SV=1
GeneID:14864	1042.63	176.76	21.91	-3.16084026190487	9.21368427603228e-06	0.000869113364383991	AAH44927.1 Glutathione S-transferase, mu 3 [Mus musculus];partial [Mus musculus]; AltName: Full=Glutathione S-transferase GT9.3 &gt;mCG144941, partial [Mus musculus];P19639.2 RecName: Full=Glutathione S-transferase Mu 3;S-transferase Mu 3 [Mus musculus] &gt; AltName: Full=GST class-mu 3	GO:0042803;GO:0016740;GO:0035690;GO:0005737;GO:0004364;GO:0008152;GO:0071407	protein homodimerization activity;transferase activity;cellular response to drug;cytoplasm;glutathione transferase activity;metabolic process;cellular response to organic cyclic compound	K00799	GST,gst	http://www.genome.jp/dbget-bin/www_bget?ko:K00799	Glutathione metabolism;Drug metabolism - cytochrome P450;Metabolism of xenobiotics by cytochrome P450	ko00480,ko00982,ko00980	KOG1695(O)(Glutathione S-transferase)	gnl|BL_ORD_ID|30261;Glutathione	sp|P19639|GSTM3_MOUSE Glutathione S-transferase Mu 3 OS=Mus musculus GN=Gstm3 PE=1 SV=2;Glutathione S-transferase Mu 3 OS=Mus musculus GN=Gstm3 PE=1 SV=2
GeneID:12266	2928.53	15.10	143.02	3.14532271260093	9.22634936028488e-06	0.000869113364383991	PREDICTED: complement C3 isoform X1 [Mus musculus];complement component 3, isoform CRA_c, partial [Mus musculus]	GO:0070062;GO:0005615;GO:0008289;GO:0048037;GO:0032026;GO:0005515;GO:0004866;GO:0006629;GO:0045766;GO:0070374;GO:0010884;GO:0031715;GO:2000427;GO:0050766;GO:0010951;GO:0001798;GO:0010828;GO:0045745;GO:0001970;GO:0010866;GO:0005576;GO:0045087;GO:0001934;GO:0043627;GO:0032570;GO:0051384;GO:0006956;GO:0032355;GO:0048639;GO:0006954;GO:0072562;GO:0006935;GO:0010575;GO:0006957;GO:0002507;GO:0006958;GO:…	extracellular exosome;extracellular space;lipid binding;cofactor binding;response to magnesium ion;protein binding;endopeptidase inhibitor activity;lipid metabolic process;positive regulation of angiogenesis;positive regulation of ERK1 and ERK2 cascade;positive regulation of lipid storage;C5L2 anaphylatoxin chemotactic receptor binding;positive regulation of apoptotic cell clearance;positive regu…	K03990	C3	http://www.genome.jp/dbget-bin/www_bget?ko:K03990	Phagosome;Complement and coagulation cascades	ko04145,ko04610	KOG1366(O)(Alpha-macroglobulin)	gnl|BL_ORD_ID|317983	sp|P01027|CO3_MOUSE Complement C3 OS=Mus musculus GN=C3 PE=1 SV=3
GeneID:70147	2226.69	16.07	2.87	-3.19089966756815	9.28632722145399e-06	0.000870636980441602	[Mus musculus]	GO:0005575;GO:0005840;GO:0003735;GO:0003674;GO:0019843;GO:0000027;GO:0044822;GO:0005622;GO:0002094;GO:0005762;GO:0006412;GO:0005761;GO:0005783;GO:0005739;GO:0008150;GO:0016740;GO:0016765;GO:0030529;GO:0016094;GO:0016020	cellular_component;ribosome;structural constituent of ribosome;molecular_function;rRNA binding;ribosomal large subunit assembly;RNA binding;intracellular;polyprenyltransferase activity;mitochondrial large ribosomal subunit;translation;mitochondrial ribosome;endoplasmic reticulum;mitochondrion;biological_process;transferase activity;transferase activity, transferring alkyl or aryl (other than meth…	-	-	-	-	-	-	-	-
novel.23770	2713.00	0.55	0.00	-8.08036526666795	9.47510416380966e-06	0.000880033506354583	BAA11361.1 Ig gamma-chain, partial [Mus musculus];AAB59661.1 immunoglobulin gamma 2A chain, partial [Mus musculus domesticus] &gt;Full=Ig gamma-2A chain C region, membrane-bound form &gt	GO:0045022;GO:0042742;GO:0001798;GO:0050778;GO:0045087;GO:0008333;GO:0006910;GO:0003823;GO:0006911;GO:0050871;GO:0006958;GO:0030162;GO:0034987;GO:0050853;GO:0005771;GO:0042571;GO:0050766;GO:0009897;GO:0001788;GO:0045807;GO:0002455;GO:0001812;GO:0019882;GO:0072562;GO:0016064	early endosome to late endosome transport;defense response to bacterium;positive regulation of type IIa hypersensitivity;positive regulation of immune response;innate immune response;endosome to lysosome transport;phagocytosis, recognition;antigen binding;phagocytosis, engulfment;positive regulation of B cell activation;complement activation, classical pathway;regulation of proteolysis;immunoglob…	K06856	IGH	http://www.genome.jp/dbget-bin/www_bget?ko:K06856	Phagosome;Calcium signaling pathway;NF-kappa B signaling pathway;PI3K-Akt signaling pathway;Phospholipase D signaling pathway;B cell receptor signaling pathway;Fc epsilon RI signaling pathway;Fc gamma R-mediated phagocytosis;Hematopoietic cell lineage;Intestinal immune network for IgA production;Natural killer cell mediated cytotoxicity	ko04145,ko04020,ko04064,ko04151,ko04072,ko04662,ko04664,ko04666,ko04640,ko04672,ko04650	-	Ig	Ig gamma-2A chain C region, membrane-bound form OS=Mus musculus GN=Igh-1a PE=1 SV=3
novel.687	630.00	3.95	0.00	-8.08036526666795	9.47510416380966e-06	0.000880033506354583	4W27_S Chain S, Structure Of The Translating Mammalian Ribosome-sec61 Complex (this Entry Contains The Large Ribosomal Subunit Proteins);S, Structure Of The Mammalian 60s Ribosomal Subunit (this Entry Contains The Large Ribosomal Proteins) &gt;4W22_S Chain S, Structure Of The 80s Mammalian Ribosome Bound To Eef2 (this Entry Contains The Large Ribosomal Subunit Proteins) &gt;4W25_S Chain S, Struct…	GO:0000184;GO:0006364;GO:0006413;GO:0016020;GO:0030529;GO:0006412;GO:0022625;GO:0006614;GO:0019083;GO:0005829;GO:0005840;GO:0003735;GO:0003674;GO:0044822;GO:0097327;GO:0003723;GO:0005515	nuclear-transcribed mRNA catabolic process, nonsense-mediated decay;rRNA processing;translational initiation;membrane;intracellular ribonucleoprotein complex;translation;cytosolic large ribosomal subunit;SRP-dependent cotranslational protein targeting to membrane;viral transcription;cytosol;ribosome;structural constituent of ribosome;molecular_function;RNA binding;response to antineoplastic agent…	K02882	RP-L18Ae,RPL18A	http://www.genome.jp/dbget-bin/www_bget?ko:K02882	Ribosome	ko03010	KOG0829(J)(60S ribosomal protein L18A)	60S	60S ribosomal protein L18a OS=Mus musculus GN=Rpl18a PE=1 SV=1
GeneID:67564	1979.00	0.08	1.70	4.18963620909805	1.05607963953182e-05	0.000976308786759744	Transmembrane protein 35 [Tupaia chinensis]	GO:0005778;GO:0008150;GO:0016020;GO:0005575;GO:0003674;GO:0031410;GO:0016021;GO:0005777	peroxisomal membrane;biological_process;membrane;cellular_component;molecular_function;cytoplasmic vesicle;integral component of membrane;peroxisome	-	-	-	-	-	-	gnl|BL_ORD_ID|218876	sp|Q9D328|TM35A_MOUSE Transmembrane protein 35A OS=Mus musculus GN=Tmem35a PE=1 SV=1
GeneID:22268	1884.85	0.74	9.08	3.30007408000841	1.06422657369793e-05	0.000976957750593892	[Mus musculus] &gt; Short=UPIb<>AAM97593.1 uroplakin Ib [Mus musculus]<>BAC35237.1 unnamed protein product [Mus musculus]<>BAC39763.1 unnamed protein product [Mus musculus]<>AAH46604.1 Uroplakin 1B [Mus musculus]<>EDK97994.1 uroplakin 1B [Mus musculus];BAC39763.1 unnamed protein product [Mus musculus] &gt;AAM97593.1 uroplakin Ib [Mus musculus] &gt; AltName: Full=Uroplakin Ib;AAH46604.1 Uroplakin …	GO:0030855;GO:0070062;GO:0016021;GO:0007166;GO:0016324;GO:0016020;GO:0005887	epithelial cell differentiation;extracellular exosome;integral component of membrane;cell surface receptor signaling pathway;apical plasma membrane;membrane;integral component of plasma membrane	K17347	UPK1	http://www.genome.jp/dbget-bin/www_bget?ko:K17347	-	-	KOG3882(R)(Tetraspanin family integral membrane protein)	gnl|BL_ORD_ID|235581;Uroplakin-1b	sp|Q9Z2C6|UPK1B_MOUSE Uroplakin-1b OS=Mus musculus GN=Upk1b PE=2 SV=3;Uroplakin-1b OS=Mus musculus GN=Upk1b PE=2 SV=3
novel.23768	3814.00	1.53	0.13	-3.67071979019469	1.06661215475385e-05	0.000976957750593892	Full=Ig gamma-1 chain C region, membrane-bound form	GO:0006910;GO:0045087;GO:0050778;GO:0006958;GO:0006911;GO:0050871;GO:0003823;GO:0042742;GO:0005615;GO:0001798;GO:0019731;GO:0002455;GO:0001812;GO:0001788;GO:0072562;GO:0016064;GO:0050853;GO:0034987;GO:0009897;GO:0042571;GO:0050766	phagocytosis, recognition;innate immune response;positive regulation of immune response;complement activation, classical pathway;phagocytosis, engulfment;positive regulation of B cell activation;antigen binding;defense response to bacterium;extracellular space;positive regulation of type IIa hypersensitivity;antibacterial humoral response;humoral immune response mediated by circulating immunoglob…	K06856	IGH	http://www.genome.jp/dbget-bin/www_bget?ko:K06856	Phagosome;Calcium signaling pathway;NF-kappa B signaling pathway;PI3K-Akt signaling pathway;Phospholipase D signaling pathway;B cell receptor signaling pathway;Fc epsilon RI signaling pathway;Fc gamma R-mediated phagocytosis;Hematopoietic cell lineage;Intestinal immune network for IgA production;Natural killer cell mediated cytotoxicity	ko04145,ko04020,ko04064,ko04151,ko04072,ko04662,ko04664,ko04666,ko04640,ko04672,ko04650	-	Ig	Ig gamma-1 chain C region, membrane-bound form OS=Mus musculus GN=Ighg1 PE=1 SV=2
novel.3064	5845.00	1.77	0.19	-3.39436276421169	1.13178906123133e-05	0.00103190088903825	partial [Mus musculus]	GO:0048246;GO:0008283;GO:0005615;GO:0030593;GO:0016021;GO:0030595;GO:0048247;GO:0032940;GO:0016020;GO:0005576;GO:0008009	macrophage chemotaxis;cell proliferation;extracellular space;neutrophil chemotaxis;integral component of membrane;leukocyte chemotaxis;lymphocyte chemotaxis;secretion by cell;membrane;extracellular region;chemokine activity	-	-	-	-	-	-	-	-
GeneID:230459	3868.22	0.02	0.58	5.51380532587606	1.13841205220871e-05	0.00103319990637901	PREDICTED: cytochrome P450, family 2, subfamily j, polypeptide 13 isoform X1 [Mus musculus];cytochrome P450, family 2, subfamily j, polypeptide 13 isoform 2 [Mus musculus];cytochrome P450, family 2, subfamily j, polypeptide 13 isoform 1 [Mus musculus]<>BAE25592.1 unnamed protein product [Mus musculus]<>BAE25643.1 unnamed protein product [Mus musculus]<>BAE38165.1 unnamed protein product [Mus musc…	GO:0008395;GO:0016021;GO:0020037;GO:0001523;GO:0043651;GO:0008405;GO:0008392;GO:0046872;GO:0016491;GO:0004497;GO:0071614;GO:0016712;GO:0008404;GO:0003958;GO:0043231;GO:0014070;GO:0019373;GO:0055114;GO:0005783;GO:0007565;GO:0016020;GO:0016705;GO:0005506;GO:0070062;GO:0019369	steroid hydroxylase activity;integral component of membrane;heme binding;retinoid metabolic process;linoleic acid metabolic process;arachidonic acid 11,12-epoxygenase activity;arachidonic acid epoxygenase activity;metal ion binding;oxidoreductase activity;monooxygenase activity;linoleic acid epoxygenase activity;oxidoreductase activity, acting on paired donors, with incorporation or reduction of …	K07418	CYP2J	http://www.genome.jp/dbget-bin/www_bget?ko:K07418	Arachidonic acid metabolism;Linoleic acid metabolism;Longevity regulating pathway - worm;Ovarian Steroidogenesis;Serotonergic synapse;Inflammatory mediator regulation of TRP channels	ko00590,ko00591,ko04212,ko04913,ko04726,ko04750	KOG0156(Q)(Cytochrome P450 CYP2 subfamily)	gnl|BL_ORD_ID|338511	sp|P51590|CP2J3_RAT Cytochrome P450 2J3 OS=Rattus norvegicus GN=Cyp2j3 PE=2 SV=1
GeneID:432982	2320.00	0.63	0.00	-8.04303082243617	1.16786167600443e-05	0.00104560444469658	-	-	-	-	-	-	-	-	-	-	-
novel.12581	642.00	3.75	0.00	-8.04303082243617	1.16786167600443e-05	0.00104560444469658	-	-	-	-	-	-	-	-	-	-	-
novel.8063	389.00	13.06	0.00	-8.04303082243617	1.16786167600443e-05	0.00104560444469658	partial [Mus musculus]	-	-	-	-	-	-	-	-	Immunoglobulin	Immunoglobulin kappa variable 4-1 OS=Homo sapiens GN=IGKV4-1 PE=1 SV=1
novel.23804	540.00	4613.58	642.73	-3.09720205698158	1.19589570536346e-05	0.00106590237846656	protein [Mus musculus]	GO:0002455;GO:0002385;GO:0016064;GO:0042571;GO:0003823	humoral immune response mediated by circulating immunoglobulin;mucosal immune response;immunoglobulin mediated immune response;immunoglobulin complex, circulating;antigen binding	K06856	IGH	http://www.genome.jp/dbget-bin/www_bget?ko:K06856	Phagosome;Calcium signaling pathway;NF-kappa B signaling pathway;PI3K-Akt signaling pathway;Phospholipase D signaling pathway;B cell receptor signaling pathway;Fc epsilon RI signaling pathway;Fc gamma R-mediated phagocytosis;Hematopoietic cell lineage;Intestinal immune network for IgA production;Natural killer cell mediated cytotoxicity	ko04145,ko04020,ko04064,ko04151,ko04072,ko04662,ko04664,ko04666,ko04640,ko04672,ko04650	-	Ig	Ig alpha chain C region OS=Mus musculus PE=1 SV=1
novel.2124	799.54	68.80	9.04	-3.16333992795473	1.25645552889156e-05	0.00111487991483253	partial [Mus musculus]	-	-	-	-	-	-	-	-	-	-
GeneID:19225	4460.00	0.16	1.96	3.42917585348266	1.30322015338076e-05	0.00115123572304871	AltName: Full=PES-2; AltName: Full=Prostaglandin H2 synthase 2; AltName: Full=Glucocorticoid-regulated inflammatory cyclooxygenase; AltName: Full=Macrophage activation-associated marker protein P71/73; Short=PGH synthase 2; AltName: Full=Gripghs; AltName: Full=Cyclooxygenase-2; Short=PGHS-2; Short=COX-2;prostaglandin G/H synthase 2 precursor [Mus musculus]<>Q05769.1 RecName: Full=Prostaglandin G/…	GO:0008217;GO:0032227;GO:0045986;GO:0090362;GO:0046872;GO:0016491;GO:0045907;GO:0043065;GO:0007612;GO:0051213;GO:0050873;GO:0043231;GO:0071636;GO:0043234;GO:0035633;GO:0005737;GO:0004666;GO:0051926;GO:0010575;GO:0071498;GO:0034644;GO:0006693;GO:0006631;GO:0004601;GO:0045987;GO:0030282;GO:0043005;GO:0045786;GO:0031622;GO:0020037;GO:0019371;GO:0032496;GO:0007613;GO:0048661;GO:0008289;GO:0042803;GO:…	regulation of blood pressure;negative regulation of synaptic transmission, dopaminergic;negative regulation of smooth muscle contraction;positive regulation of platelet-derived growth factor production;metal ion binding;oxidoreductase activity;positive regulation of vasoconstriction;positive regulation of apoptotic process;learning;dioxygenase activity;brown fat cell differentiation;intracellular…	K11987	PTGS2,COX2	http://www.genome.jp/dbget-bin/www_bget?ko:K11987	NF-kappa B signaling pathway;TNF signaling pathway;VEGF signaling pathway;Arachidonic acid metabolism;Ovarian Steroidogenesis;Oxytocin signaling pathway;Regulation of lipolysis in adipocyte;IL-17 signaling pathway;Retrograde endocannabinoid signaling;Serotonergic synapse	ko04064,ko04668,ko04370,ko00590,ko04913,ko04921,ko04923,ko04657,ko04723,ko04726	KOG0039(PQ)(Ferric reductase, NADH/NADPH oxidase and related proteins)	gnl|BL_ORD_ID|124583	sp|Q05769|PGH2_MOUSE Prostaglandin G/H synthase 2 OS=Mus musculus GN=Ptgs2 PE=1 SV=1
GeneID:19242	1357.19	2.69	27.03	3.16764648478241	1.31709607579024e-05	0.00115834520364632	PREDICTED: pleiotrophin [Eptesicus fuscus];pleiotrophin, isoform CRA_d [Rattus norvegicus]	GO:0005539;GO:0060221;GO:1990089;GO:1904389;GO:1904397;GO:0050680;GO:2000347;GO:0043065;GO:0007612;GO:1904399;GO:0038085;GO:0016525;GO:0007507;GO:0034644;GO:0005737;GO:0008360;GO:0060253;GO:0021510;GO:0030336;GO:0071407;GO:0010976;GO:0044849;GO:0072201;GO:0048471;GO:0060291;GO:0030282;GO:0014823;GO:0030902;GO:0008201;GO:0042493;GO:0030324;GO:0035374;GO:0007420;GO:0001503;GO:0031594;GO:0071456;GO:…	glycosaminoglycan binding;retinal rod cell differentiation;response to nerve growth factor;rod bipolar cell differentiation;negative regulation of neuromuscular junction development;negative regulation of epithelial cell proliferation;positive regulation of hepatocyte proliferation;positive regulation of apoptotic process;learning;heparan sulfate binding;vascular endothelial growth factor binding…	K16642	PTN	http://www.genome.jp/dbget-bin/www_bget?ko:K16642	-	-	-	gnl|BL_ORD_ID|438445;gnl|BL_ORD_ID|435699	sp|P63089|PTN_MOUSE Pleiotrophin OS=Mus musculus GN=Ptn PE=1 SV=1;sp|P63090|PTN_RAT Pleiotrophin OS=Rattus norvegicus GN=Ptn PE=1 SV=1
GeneID:13101	1585.00	2.11	0.11	-4.28602682989652	1.34873195408285e-05	0.0011809425691344	AltName: Full=Cytochrome P450-16-alpha; AltName: Full=CYPIID10;PREDICTED: cytochrome P450 2D10 isoform X1 [Mus musculus];cytochrome P450 2D10 [Mus musculus]<>P24456.2 RecName: Full=Cytochrome P450 2D10; AltName: Full=Cytochrome P450CB; AltName: Full=Testosterone 16-alpha hydroxylase<>AAH10989.1 Cytochrome P450, family 2, subfamily d, polypeptide 10 [Mus musculus]<>AAH57924.1 Cytochrome P450, fami…	GO:0005789;GO:0019369;GO:0005506;GO:0070330;GO:0016021;GO:0008395;GO:0004497;GO:0016712;GO:0046872;GO:0008392;GO:0005783;GO:0055114;GO:0031090;GO:0016705;GO:0016020;GO:0020037;GO:0043231;GO:0016491	endoplasmic reticulum membrane;arachidonic acid metabolic process;iron ion binding;aromatase activity;integral component of membrane;steroid hydroxylase activity;monooxygenase activity;oxidoreductase activity, acting on paired donors, with incorporation or reduction of molecular oxygen, reduced flavin or flavoprotein as one donor, and incorporation of one atom of oxygen;metal ion binding;arachido…	K17712;K07414	CYP2D6;CYP2D	http://www.genome.jp/dbget-bin/www_bget?ko:K17712;http://www.genome.jp/dbget-bin/www_bget?ko:K07414	Steroid hormone biosynthesis;Serotonergic synapse;Drug metabolism - cytochrome P450;Metabolism of xenobiotics by cytochrome P450	ko00140,ko04726,ko00982,ko00980	KOG0156(Q)(Cytochrome P450 CYP2 subfamily)	gnl|BL_ORD_ID|317006	sp|P24456|CP2DA_MOUSE Cytochrome P450 2D10 OS=Mus musculus GN=Cyp2d10 PE=1 SV=2
novel.4480	4618.00	0.07	0.99	3.64070227973778	1.39764804654424e-05	0.00121840581461023	-	-	-	-	-	-	-	-	-	-	-
novel.32	344.00	20.67	0.00	-8.00470450273368	1.44592397981502e-05	0.00125498624553726	-	-	-	-	-	-	-	-	-	-	-
GeneID:13076	2639.33	35.88	4.70	-3.08983444229816	1.46149651492817e-05	0.00126298716220489	AltName: Full=CYPIA1; AltName: Full=Cytochrome P450-P1<>CAA68277.1 unnamed protein product [Mus musculus]<>AAA37507.1 cytochrome P1-450, partial [Mus musculus]<>CAA25836.1 cytochrome P1-450 [Mus musculus]<>BAB23734.1 unnamed protein product [Mus musculus]<>AAI25441.1 Cytochrome P450, family 1, subfamily a, polypeptide 1 [Mus musculus]<>AAI25445.1 Cytochrome P450, family 1, subfamily a, polypeptid…	GO:0034875;GO:0017143;GO:0009820;GO:0007568;GO:0002933;GO:0009403;GO:0016705;GO:0016020;GO:0101020;GO:0071615;GO:0016098;GO:0009636;GO:0001889;GO:0046483;GO:0016679;GO:0031090;GO:0014070;GO:0042904;GO:0071276;GO:0055114;GO:0070989;GO:0042738;GO:1900087;GO:0042737;GO:0003824;GO:0031966;GO:0005739;GO:0005783;GO:0009804;GO:0032787;GO:0035902;GO:0009624;GO:0016491;GO:0009308;GO:0009611;GO:0009404;GO:…	caffeine oxidase activity;insecticide metabolic process;alkaloid metabolic process;aging;lipid hydroxylation;toxin biosynthetic process;oxidoreductase activity, acting on paired donors, with incorporation or reduction of molecular oxygen;membrane;estrogen 16-alpha-hydroxylase activity;oxidative deethylation;monoterpenoid metabolic process;response to toxic substance;liver development;heterocycle …	K07408	CYP1A1	http://www.genome.jp/dbget-bin/www_bget?ko:K07408	Tryptophan metabolism;Steroid hormone biosynthesis;Retinol metabolism;Metabolism of xenobiotics by cytochrome P450;Ovarian Steroidogenesis	ko00380,ko00140,ko00830,ko00980,ko04913	KOG0156(Q)(Cytochrome P450 CYP2 subfamily)	gnl|BL_ORD_ID|316985	sp|P00184|CP1A1_MOUSE Cytochrome P450 1A1 OS=Mus musculus GN=Cyp1a1 PE=1 SV=2
GeneID:239606	6541.00	0.03	0.56	3.9271282920578	1.47086188815987e-05	0.00126557796056561	Short=H(+)-myo-inositol cotransporter;proton myo-inositol cotransporter [Mus musculus]<>Q3UHK1.2 RecName: Full=Proton myo-inositol cotransporter; AltName: Full=H(+)-myo-inositol symporter; Short=Hmit; AltName: Full=Solute carrier family 2 member 13	GO:0016020;GO:0005887;GO:1904659;GO:0005355;GO:0022857;GO:0006810;GO:0046323;GO:0005215;GO:0035428;GO:0015992;GO:0005351;GO:0022891;GO:0016021;GO:0055085	membrane;integral component of plasma membrane;glucose transmembrane transport;glucose transmembrane transporter activity;transmembrane transporter activity;transport;glucose import;transporter activity;hexose transmembrane transport;proton transport;sugar:proton symporter activity;substrate-specific transmembrane transporter activity;integral component of membrane;transmembrane transport	K08150	SLC2A13,ITR	http://www.genome.jp/dbget-bin/www_bget?ko:K08150	-	-	KOG0254(R)(Predicted transporter (major facilitator superfamily))	gnl|BL_ORD_ID|410773	sp|Q3UHK1|MYCT_MOUSE Proton myo-inositol cotransporter OS=Mus musculus GN=Slc2a13 PE=1 SV=2
novel.3708	1434.00	1.78	0.07	-5.30907024137391	1.4829535983284e-05	0.00127048214311962	polyprotein - murine endogenous retrovirus ERV-L (fragment) &gt;CAA73251.1 Pro-Pol-dUTPase polyprotein, partial [Mus musculus]	-	-	-	-	-	-	-	KOG3370(F)(dUTPase)	Pro-Pol	Pro-Pol polyprotein OS=Feline foamy virus GN=pol PE=3 SV=1
GeneID:18546	669.00	14.57	144.43	3.09192207480941	1.58126198813686e-05	0.00134889112773426	Purkinje cell protein 4, isoform CRA_b [Rattus norvegicus]	GO:0005515;GO:0006469;GO:0005516;GO:0003723;GO:0043524;GO:0033603;GO:0005829;GO:0005737;GO:0005883;GO:0007417;GO:0001649;GO:0030424;GO:0005634;GO:0006970;GO:0010976;GO:0043005;GO:1904009	protein binding;negative regulation of protein kinase activity;calmodulin binding;RNA binding;negative regulation of neuron apoptotic process;positive regulation of dopamine secretion;cytosol;cytoplasm;neurofilament;central nervous system development;osteoblast differentiation;axon;nucleus;response to osmotic stress;positive regulation of neuron projection development;neuron projection;cellular r…	-	-	-	-	-	-	gnl|BL_ORD_ID|119087	sp|P63055|PCP4_RAT Purkinje cell protein 4 OS=Rattus norvegicus GN=Pcp4 PE=1 SV=2
GeneID:84112	1571.00	0.03	1.47	5.43602444201806	1.5927855128145e-05	0.00135291473729492	AltName: Full=G-protein coupled receptor 91<>AAH96665.1 Succinate receptor 1 [Mus musculus]<>EDL35372.1 succinate receptor 1 [Mus musculus];succinate receptor 1 [Mus musculus]<>Q99MT6.2 RecName: Full=Succinate receptor 1	GO:0070062;GO:0016020;GO:0005886;GO:0007186;GO:0004871;GO:0004930;GO:0007165;GO:0016021	extracellular exosome;membrane;plasma membrane;G-protein coupled receptor signaling pathway;signal transducer activity;G-protein coupled receptor activity;signal transduction;integral component of membrane	K10042	SUCNR1,GPR91	http://www.genome.jp/dbget-bin/www_bget?ko:K10042	cAMP signaling pathway	ko04024	-	gnl|BL_ORD_ID|210317	sp|Q99MT6|SUCR1_MOUSE Succinate receptor 1 OS=Mus musculus GN=Sucnr1 PE=2 SV=2
GeneID:13370	1707.00	1.65	16.28	3.13345748811004	1.63742403024629e-05	0.00138491234149682	type I iodothyronine deiodinase [Mus musculus]<>AAH89608.1 Deiodinase, iodothyronine, type I [Mus musculus]	GO:0016020;GO:0004800;GO:0005783;GO:0008430;GO:0005789;GO:0055114;GO:0016491;GO:0006091;GO:0016021;GO:0042446	membrane;thyroxine 5'-deiodinase activity;endoplasmic reticulum;selenium binding;endoplasmic reticulum membrane;oxidation-reduction process;oxidoreductase activity;generation of precursor metabolites and energy;integral component of membrane;hormone biosynthetic process	K01562	DIO1	http://www.genome.jp/dbget-bin/www_bget?ko:K01562	Thyroid hormone signaling pathway	ko04919	-	gnl|BL_ORD_ID|48708	sp|Q61153|IOD1_MOUSE Type I iodothyronine deiodinase OS=Mus musculus GN=Dio1 PE=1 SV=3
GeneID:210998	5397.14	9.34	1.23	-3.08475211856909	1.68186933502171e-05	0.00141647605520726	protein FAM91A1 [Mus musculus]<>Q3UVG3.1 RecName: Full=Protein FAM91A1<>BAE23306.1 unnamed protein product [Mus musculus]<>ABB17071.1 skeletal muscle cells re-entry induced [Mus musculus]<>AAH70426.1 DNA segment, Chr 15, ERATO Doi 621, expressed [Mus musculus]<>EDL29306.1 DNA segment, Chr 15, ERATO Doi 621, expressed, isoform CRA_a [Mus musculus];PREDICTED: protein FAM91A1 isoform X1 [Mus musculu…	GO:0003674;GO:0008150;GO:0005575	molecular_function;biological_process;cellular_component	-	-	-	-	-	KOG3707(S)(Uncharacterized conserved protein)	gnl|BL_ORD_ID|389683;gnl|BL_ORD_ID|383496	sp|Q3UVG3|F91A1_MOUSE Protein FAM91A1 OS=Mus musculus GN=Fam91a1 PE=1 SV=1;sp|Q658Y4|F91A1_HUMAN Protein FAM91A1 OS=Homo sapiens GN=FAM91A1 PE=1 SV=3
GeneID:102637763	7285.00	0.44	0.02	-4.60142639427508	1.71225012667311e-05	0.0014359782075002	-	-	-	-	-	-	-	-	-	-	-
GeneID:235633	5075.46	9.87	1.30	-3.08192805489996	1.74680034021632e-05	0.00145879846899746	ALS2 C-terminal-like protein [Mus musculus]<>NP_001139531.1 ALS2 C-terminal-like protein [Mus musculus]<>NP_001139532.1 ALS2 C-terminal-like protein [Mus musculus]<>XP_006512166.1 PREDICTED: ALS2 C-terminal-like protein isoform X1 [Mus musculus]<>XP_017168843.1 PREDICTED: ALS2 C-terminal-like protein isoform X1 [Mus musculus]<>XP_017168844.1 PREDICTED: ALS2 C-terminal-like protein isoform X1 [Mus…	GO:0042802;GO:0005515;GO:0017112;GO:0007032;GO:0008104;GO:0031410;GO:0005096;GO:0005737;GO:0035023;GO:0017137;GO:0005089;GO:0043547	identical protein binding;protein binding;Rab guanyl-nucleotide exchange factor activity;endosome organization;protein localization;cytoplasmic vesicle;GTPase activator activity;cytoplasm;regulation of Rho protein signal transduction;Rab GTPase binding;Rho guanyl-nucleotide exchange factor activity;positive regulation of GTPase activity	-	-	-	-	-	-	gnl|BL_ORD_ID|272051;ALS2	sp|Q60I26|AL2CL_MOUSE ALS2 C-terminal-like protein OS=Mus musculus GN=Als2cl PE=1 SV=1;ALS2 C-terminal-like protein OS=Mus musculus GN=Als2cl PE=1 SV=1
GeneID:23972	3612.48	357.17	48.77	-3.02576828294184	1.78202246522496e-05	0.00147933597402689	AltName: Full=3'-phosphoadenosine-5'-phosphosulfate synthase; AltName: Full=ATP-sulfurylase; Short=SK 2;bifunctional 3'-phosphoadenosine 5'-phosphosulfate synthase 2 isoform 2 [Mus musculus]; AltName: Full=Adenosine-5'-phosphosulfate 3'-phosphotransferase; Short=SAT; Includes: RecName: Full=Sulfate adenylyltransferase;bifunctional 3'-phosphoadenosine 5'-phosphosulfate synthase 2 isoform 1 [Mus mu…	GO:0050428;GO:0005829;GO:0003674;GO:0000166;GO:0016301;GO:0060348;GO:0016740;GO:0008152;GO:0016310;GO:0000103;GO:0005575;GO:0007596;GO:0004020;GO:0016779;GO:0098616;GO:0001887;GO:0005524;GO:0004781;GO:0003824;GO:0008150	3'-phosphoadenosine 5'-phosphosulfate biosynthetic process;cytosol;molecular_function;nucleotide binding;kinase activity;bone development;transferase activity;metabolic process;phosphorylation;sulfate assimilation;cellular_component;blood coagulation;adenylylsulfate kinase activity;nucleotidyltransferase activity;selenate adenylyltransferase (ATP) activity;selenium compound metabolic process;ATP …	K13811	PAPSS	http://www.genome.jp/dbget-bin/www_bget?ko:K13811	Monobactam biosynthesis;Sulfur metabolism;Selenocompound metabolism;Purine metabolism	ko00261,ko00920,ko00450,ko00230	KOG0635(P)(Adenosine 5'-phosphosulfate kinase)	gnl|BL_ORD_ID|435244	sp|O88428|PAPS2_MOUSE Bifunctional 3'-phosphoadenosine 5'-phosphosulfate synthase 2 OS=Mus musculus GN=Papss2 PE=1 SV=2
novel.6527	3796.00	0.87	0.06	-3.99989892339476	1.78627809300893e-05	0.00147933597402689	[Mus musculus]	-	-	-	-	-	-	-	-	-	-
GeneID:353237	5422.00	0.00	0.27	8.00688631476484	1.79858836513575e-05	0.00148335030478997	protocadherin alpha-C2 precursor [Mus musculus]<>AAK26058.1 protocadherin alpha C2 [Mus musculus]<>AAI67253.1 Protocadherin alpha subfamily C, 2 [synthetic construct]	GO:0003674;GO:0016021;GO:0007156;GO:0005509;GO:0007155;GO:0045202;GO:0042802;GO:0007267;GO:0007399;GO:0016020;GO:0005887;GO:0005783;GO:0005886;GO:0042476	molecular_function;integral component of membrane;homophilic cell adhesion via plasma membrane adhesion molecules;calcium ion binding;cell adhesion;synapse;identical protein binding;cell-cell signaling;nervous system development;membrane;integral component of plasma membrane;endoplasmic reticulum;plasma membrane;odontogenesis	K16493	PCDHA	http://www.genome.jp/dbget-bin/www_bget?ko:K16493	-	-	-	gnl|BL_ORD_ID|117232	sp|Q9Y5I4|PCDC2_HUMAN Protocadherin alpha-C2 OS=Homo sapiens GN=PCDHAC2 PE=2 SV=1
GeneID:18295	2540.00	1.64	15.58	3.08776324770136	1.88371826311983e-05	0.00154713984288304	AltName: Full=Osteoglycin;mimecan precursor [Mus musculus]<>Q62000.1 RecName: Full=Mimecan; Flags: Precursor<>BAA06721.1 osteoglycin precursor [Mus musculus]<>AAH21939.1 Osteoglycin [Mus musculus]<>BAC35462.1 unnamed protein product [Mus musculus]<>BAE35995.1 unnamed protein product [Mus musculus]<>EDL41086.1 osteoglycin [Mus musculus]	GO:0048662;GO:0035385;GO:0008201;GO:0031012;GO:0005576;GO:0008083;GO:0007409;GO:0048846;GO:0050770;GO:0005615;GO:1903561;GO:0070062;GO:0005578;GO:0048495	negative regulation of smooth muscle cell proliferation;Roundabout signaling pathway;heparin binding;extracellular matrix;extracellular region;growth factor activity;axonogenesis;axon extension involved in axon guidance;regulation of axonogenesis;extracellular space;extracellular vesicle;extracellular exosome;proteinaceous extracellular matrix;Roundabout binding	K08126	OGN	http://www.genome.jp/dbget-bin/www_bget?ko:K08126	-	-	KOG0619(R)(FOG: Leucine rich repeat)	gnl|BL_ORD_ID|87976	sp|Q62000|MIME_MOUSE Mimecan OS=Mus musculus GN=Ogn PE=1 SV=1
GeneID:246086	4705.00	0.53	0.02	-4.58071094275325	1.93925318231872e-05	0.00157969656769536	PREDICTED: one cut domain family member 3-like [Melopsittacus undulatus]	GO:0005634;GO:0001228;GO:0001077;GO:0006355;GO:0003677;GO:0003700;GO:0045944;GO:0006357;GO:0030154;GO:0031018;GO:0006351;GO:0005829;GO:0048731;GO:0005667;GO:0000977	nucleus;transcriptional activator activity, RNA polymerase II transcription regulatory region sequence-specific binding;transcriptional activator activity, RNA polymerase II core promoter proximal region sequence-specific binding;regulation of transcription, DNA-templated;DNA binding;transcription factor activity, sequence-specific DNA binding;positive regulation of transcription from RNA polymer…	-	-	-	-	-	KOG2252(K)(CCAAT displacement protein and related homeoproteins)	gnl|BL_ORD_ID|423532	sp|Q8K557|ONEC3_MOUSE One cut domain family member 3 OS=Mus musculus GN=Onecut3 PE=1 SV=2
GeneID:665037	2459.00	1.06	0.05	-4.55969370242624	1.93925318231872e-05	0.00157969656769536	-	-	-	-	-	-	-	-	-	-	-
GeneID:12661	7476.00	0.11	1.21	3.27304232967776	1.96751669398112e-05	0.00159617803304362	PREDICTED: neural cell adhesion molecule L1-like protein isoform X3 [Mus musculus]<>XP_011239500.1 PREDICTED: neural cell adhesion molecule L1-like protein isoform X3 [Mus musculus];PREDICTED: neural cell adhesion molecule L1-like protein isoform X1 [Mus musculus]<>XP_006505531.1 PREDICTED: neural cell adhesion molecule L1-like protein isoform X1 [Mus musculus]<>XP_006505532.1 PREDICTED: neural c…	GO:0031175;GO:0005886;GO:0031103;GO:0005515;GO:0035640;GO:0030154;GO:0007399;GO:0070062;GO:0005576;GO:0005578;GO:0007155;GO:0016020;GO:0050890;GO:0045177;GO:0002020;GO:0030425;GO:0001764;GO:0008344;GO:0007411;GO:0007275;GO:0016021;GO:0007156;GO:0043524	neuron projection development;plasma membrane;axon regeneration;protein binding;exploration behavior;cell differentiation;nervous system development;extracellular exosome;extracellular region;proteinaceous extracellular matrix;cell adhesion;membrane;cognition;apical part of cell;protease binding;dendrite;neuron migration;adult locomotory behavior;axon guidance;multicellular organism development;i…	K06758	CHL1	http://www.genome.jp/dbget-bin/www_bget?ko:K06758	-	-	KOG3513(T)(Neural cell adhesion molecule L1)	gnl|BL_ORD_ID|110732	sp|P70232|NCHL1_MOUSE Neural cell adhesion molecule L1-like protein OS=Mus musculus GN=Chl1 PE=1 SV=2
novel.8015	407.00	118.15	16.67	-3.18647945660858	2.02226398524225e-05	0.00163392353539329	AAA39062.1 immunoglobulin kappa chain, partial [Mus musculus] &gt;kappa V-region 24B, partial [Mus musculus] &gt;CAB46112.1 immunoglobulin light chain variable region, partial [Mus musculus]	-	-	-	-	-	-	-	-	Ig	Ig kappa chain V-II region 17S29.1 OS=Mus musculus PE=1 SV=1
GeneID:13112	2053.00	567.72	79.49	-2.99657660795528	2.09833899356499e-05	0.00168852574235214	AltName: Full=Cytochrome P-450IIIAM1; AltName: Full=CYPIIIA11;cytochrome P450 3A11 [Mus musculus]<>Q64459.1 RecName: Full=Cytochrome P450 3A11; AltName: Full=Cytochrome P-450UT<>CAA42981.1 cytochrome P-450IIIA [Mus musculus]<>AAH10528.1 Cytochrome P450, family 3, subfamily a, polypeptide 11 [Mus musculus]<>BAE28873.1 unnamed protein product [Mus musculus]<>EDL05792.1 mCG15287 [Mus musculus]	GO:0051384;GO:0005783;GO:0055114;GO:0070989;GO:0005789;GO:0031090;GO:0101020;GO:0017144;GO:0016705;GO:0016020;GO:0007568;GO:0005506;GO:0070330;GO:0032451;GO:0046686;GO:0005575;GO:0042493;GO:0010468;GO:0020037;GO:0010038;GO:0016021;GO:0043231;GO:0004497;GO:0016712;GO:0016491;GO:0046872;GO:0007584;GO:0050649	response to glucocorticoid;endoplasmic reticulum;oxidation-reduction process;oxidative demethylation;endoplasmic reticulum membrane;organelle membrane;estrogen 16-alpha-hydroxylase activity;drug metabolic process;oxidoreductase activity, acting on paired donors, with incorporation or reduction of molecular oxygen;membrane;aging;iron ion binding;aromatase activity;demethylase activity;response to …	K07424	CYP3A	http://www.genome.jp/dbget-bin/www_bget?ko:K07424	Linoleic acid metabolism;Steroid hormone biosynthesis;Retinol metabolism	ko00591,ko00140,ko00830	KOG0158(Q)(Cytochrome P450 CYP3/CYP5/CYP6/CYP9 subfamilies)	gnl|BL_ORD_ID|336813	sp|Q64459|CP3AB_MOUSE Cytochrome P450 3A11 OS=Mus musculus GN=Cyp3a11 PE=1 SV=1
GeneID:219228	9901.00	0.04	0.46	3.54214414837124	2.13110880412059e-05	0.00170798058833471	PREDICTED: protocadherin-17 isoform X2 [Mus musculus];PREDICTED: protocadherin-17 isoform X2 [Myotis brandtii];PREDICTED: protocadherin-17 isoform X3 [Myotis brandtii];PREDICTED: protocadherin-17 isoform X1 [Mus musculus]	GO:0016021;GO:0007156;GO:0030534;GO:0007267;GO:0005509;GO:0007155;GO:0050805;GO:2000807;GO:0005886;GO:1904071;GO:0007416;GO:0016020;GO:0005887	integral component of membrane;homophilic cell adhesion via plasma membrane adhesion molecules;adult behavior;cell-cell signaling;calcium ion binding;cell adhesion;negative regulation of synaptic transmission;regulation of synaptic vesicle clustering;plasma membrane;presynaptic active zone assembly;synapse assembly;membrane;integral component of plasma membrane	K16499	PCDHD2	http://www.genome.jp/dbget-bin/www_bget?ko:K16499	-	-	-	gnl|BL_ORD_ID|120489	sp|O14917|PCD17_HUMAN Protocadherin-17 OS=Homo sapiens GN=PCDH17 PE=2 SV=2
GeneID:14168	2038.21	0.42	4.69	3.25634817073143	2.20712604919367e-05	0.0017504046452416	PREDICTED: fibroblast growth factor 13 isoform X3 [Mus musculus];fibroblast growth factor 13 isoform 2 [Mus musculus]<>XP_004405968.1 PREDICTED: fibroblast growth factor 13 isoform X1 [Odobenus rosmarus divergens]<>XP_004405969.1 PREDICTED: fibroblast growth factor 13 isoform X1 [Odobenus rosmarus divergens]<>XP_004685904.1 PREDICTED: fibroblast growth factor 13 isoform X2 [Condylura cristata]<>X…	GO:0048487;GO:0007612;GO:0032147;GO:0016328;GO:0043005;GO:0006814;GO:0044325;GO:0005102;GO:0030175;GO:0014704;GO:0042995;GO:0007399;GO:0005634;GO:0045200;GO:0005576;GO:0030424;GO:0030295;GO:0008083;GO:0005886;GO:0021766;GO:0030426;GO:0005737;GO:0000165;GO:0005730;GO:0005829;GO:0007026;GO:0007613;GO:0017080;GO:0001764;GO:0030425;GO:0007165;GO:1990834;GO:0072659;GO:0048671;GO:0006915;GO:0005874;GO:…	beta-tubulin binding;learning;activation of protein kinase activity;lateral plasma membrane;neuron projection;sodium ion transport;ion channel binding;receptor binding;filopodium;intercalated disc;cell projection;nervous system development;nucleus;establishment of neuroblast polarity;extracellular region;axon;protein kinase activator activity;growth factor activity;plasma membrane;hippocampus dev…	K04358	FGF	http://www.genome.jp/dbget-bin/www_bget?ko:K04358	Regulation of actin cytoskeleton;MAPK signaling pathway;PI3K-Akt signaling pathway;Rap1 signaling pathway;Ras signaling pathway	ko04810,ko04010,ko04151,ko04015,ko04014	KOG3885(T)(Fibroblast growth factor)	gnl|BL_ORD_ID|394915;gnl|BL_ORD_ID|391859	sp|Q9ERW3|FGF13_RAT Fibroblast growth factor 13 OS=Rattus norvegicus GN=Fgf13 PE=1 SV=2;sp|P70377|FGF13_MOUSE Fibroblast growth factor 13 OS=Mus musculus GN=Fgf13 PE=1 SV=2
novel.4952	929.00	0.00	2.17	7.95265423353691	2.24823545641969e-05	0.0017504046452416	-	-	-	-	-	-	-	-	-	-	-
novel.688	627.00	0.00	4.19	7.95265423353691	2.24823545641969e-05	0.0017504046452416	4W22_S Chain S, Structure Of The 80s Mammalian Ribosome Bound To Eef2 (this Entry Contains The Large Ribosomal Subunit Proteins) &gt;S, Structure Of The Mammalian 60s Ribosomal Subunit (this Entry Contains The Large Ribosomal Proteins) &gt;4W25_S Chain S, Structure Of The Idle Mammalian Ribosome-sec61 Complex (this Entry Contains The Large Ribosomal Subunit Proteins) &gt;4W27_S Chain S, Structure…	GO:0022625;GO:0006412;GO:0030529;GO:0006413;GO:0016020;GO:0006364;GO:0000184;GO:0005515;GO:0003723;GO:0044822;GO:0097327;GO:0005840;GO:0003674;GO:0003735;GO:0019083;GO:0005829;GO:0006614	cytosolic large ribosomal subunit;translation;intracellular ribonucleoprotein complex;translational initiation;membrane;rRNA processing;nuclear-transcribed mRNA catabolic process, nonsense-mediated decay;protein binding;RNA binding;RNA binding;response to antineoplastic agent;ribosome;molecular_function;structural constituent of ribosome;viral transcription;cytosol;SRP-dependent cotranslational p…	K02882	RP-L18Ae,RPL18A	http://www.genome.jp/dbget-bin/www_bget?ko:K02882	Ribosome	ko03010	KOG0829(J)(60S ribosomal protein L18A)	60S	60S ribosomal protein L18a OS=Mus musculus GN=Rpl18a PE=1 SV=1
NT_039634.4_GeneID:110948	4833.00	0.26	0.00	-7.92485510008891	2.24823545641969e-05	0.0017504046452416	PREDICTED: biotin--protein ligase isoform X1 [Mus musculus]	GO:0000166;GO:0005829;GO:0016874;GO:0006464;GO:0018271;GO:0005737;GO:0004079;GO:0009305;GO:0009374;GO:0008283;GO:0004080;GO:0019899;GO:0004078;GO:0042803;GO:0004077;GO:0008152;GO:0016363;GO:0071110;GO:0070781;GO:0005739;GO:0003824;GO:0005652;GO:0005524;GO:0000785;GO:0016570	nucleotide binding;cytosol;ligase activity;cellular protein modification process;biotin-protein ligase activity;cytoplasm;biotin-[methylmalonyl-CoA-carboxytransferase] ligase activity;protein biotinylation;biotin binding;cell proliferation;biotin-[propionyl-CoA-carboxylase (ATP-hydrolyzing)] ligase activity;enzyme binding;biotin-[methylcrotonoyl-CoA-carboxylase] ligase activity;protein homodimeri…	K01942	HLCS	http://www.genome.jp/dbget-bin/www_bget?ko:K01942	Biotin metabolism	ko00780	KOG1536(H)(Biotin holocarboxylase synthetase/biotin-protein ligase)	gnl|BL_ORD_ID|305051	sp|Q920N2|BPL1_MOUSE Biotin--protein ligase OS=Mus musculus GN=Hlcs PE=1 SV=1
NW_012132910.1_GeneID:19395	2235.44	0.62	0.00	-7.92485510008891	2.24823545641969e-05	0.0017504046452416	XP_006531748.1 PREDICTED: RAS guanyl-releasing protein 2 isoform X1 [Mus musculus] &gt;XP_006531752.1 PREDICTED: RAS guanyl-releasing protein 2 isoform X1 [Mus musculus] &gt;RAS guanyl-releasing protein 2 [Mus musculus]<>XP_006531748.1 PREDICTED: RAS guanyl-releasing protein 2 isoform X1 [Mus musculus]<>XP_006531749.1 PREDICTED: RAS guanyl-releasing protein 2 isoform X1 [Mus musculus]<>XP_0065317…	GO:0008289;GO:0030054;GO:0045202;GO:0005509;GO:0019992;GO:0007264;GO:0030168;GO:0035556;GO:0005829;GO:0032587;GO:0046872;GO:0005737;GO:0007265;GO:0007165;GO:0043547;GO:0016020;GO:0042995;GO:0005886;GO:0005085;GO:0071277;GO:0043005;GO:0001558	lipid binding;cell junction;synapse;calcium ion binding;diacylglycerol binding;small GTPase mediated signal transduction;platelet activation;intracellular signal transduction;cytosol;ruffle membrane;metal ion binding;cytoplasm;Ras protein signal transduction;signal transduction;positive regulation of GTPase activity;membrane;cell projection;plasma membrane;guanyl-nucleotide exchange factor activi…	K12361	RASGRP2	http://www.genome.jp/dbget-bin/www_bget?ko:K12361	MAPK signaling pathway;Rap1 signaling pathway;Ras signaling pathway;Chemokine signaling pathway;Platelet activation	ko04010,ko04015,ko04014,ko04062,ko04611	KOG3417(T)(Ras1 guanine nucleotide exchange factor)	gnl|BL_ORD_ID|20967;RAS	sp|Q9QUG9|GRP2_MOUSE RAS guanyl-releasing protein 2 OS=Mus musculus GN=Rasgrp2 PE=1 SV=2;RAS guanyl-releasing protein 2 OS=Mus musculus GN=Rasgrp2 PE=1 SV=2
novel.17133	3615.00	0.36	0.00	-7.92485510008891	2.24823545641969e-05	0.0017504046452416	partial [Mus musculus]	GO:0008283;GO:0048246;GO:0005615;GO:0030593;GO:0016021;GO:0030595;GO:0032940;GO:0048247;GO:0008009;GO:0005576;GO:0016020	cell proliferation;macrophage chemotaxis;extracellular space;neutrophil chemotaxis;integral component of membrane;leukocyte chemotaxis;secretion by cell;lymphocyte chemotaxis;chemokine activity;extracellular region;membrane	-	-	-	-	-	-	-	-
novel.789	2567.00	0.53	0.00	-7.92485510008891	2.24823545641969e-05	0.0017504046452416	isoform CRA_a, partial [Mus musculus] &gt;EDL00467.1 mCG1042565, isoform CRA_a, partial [Mus musculus]	GO:0051101;GO:0005762;GO:0042981;GO:0042345;GO:0007249;GO:0043066;GO:0042088;GO:0045727;GO:0019843;GO:0010225;GO:0032729;GO:0002268;GO:0019730;GO:0003677;GO:0003700;GO:0045171;GO:0030529;GO:0002467;GO:0032996;GO:0042771;GO:0030198;GO:0005634;GO:0045082;GO:0033257;GO:0042536;GO:0030330;GO:0005761;GO:0005739;GO:0002455;GO:0006412;GO:0006351;GO:0005654;GO:0009615;GO:0043234;GO:0006974;GO:0005737;GO:…	regulation of DNA binding;mitochondrial large ribosomal subunit;regulation of apoptotic process;regulation of NF-kappaB import into nucleus;I-kappaB kinase/NF-kappaB signaling;negative regulation of apoptotic process;T-helper 1 type immune response;positive regulation of translation;rRNA binding;response to UV-C;positive regulation of interferon-gamma production;follicular dendritic cell differen…	-	-	-	-	-	-	-	-
novel.4953	1572.00	0.03	1.43	5.39550275568493	2.25449581999321e-05	0.0017504046452416	[Mus musculus]	GO:0030169;GO:0050750;GO:0042803;GO:0071732;GO:0005509;GO:0070062;GO:0005615;GO:0045429;GO:0009314;GO:0005515;GO:0046790;GO:0010288;GO:0033574;GO:0046872;GO:0015485;GO:0032930;GO:1900006;GO:0016021;GO:0071354;GO:0010745;GO:0007568;GO:0010888;GO:0001849;GO:0030426;GO:0032355;GO:0010628;GO:0010988;GO:0032929;GO:0045471;GO:0006953;GO:0001666;GO:2000482;GO:0042060;GO:0030175;GO:0071277;GO:0051258;GO:…	low-density lipoprotein particle binding;low-density lipoprotein particle receptor binding;protein homodimerization activity;cellular response to nitric oxide;calcium ion binding;extracellular exosome;extracellular space;positive regulation of nitric oxide biosynthetic process;response to radiation;protein binding;virion binding;response to lead ion;response to testosterone;metal ion binding;chol…	-	-	-	-	-	-	LINE-1	LINE-1 retrotransposable element ORF2 protein OS=Mus musculus GN=Pol PE=1 SV=2
GeneID:14560	2613.00	0.18	2.21	3.48540171675377	2.32415860305636e-05	0.00179746989861277	growth differentiation factor 10, partial [Mus musculus]	GO:0005576;GO:0008083;GO:0021549;GO:0045669;GO:0030278;GO:0001649;GO:0010862;GO:0042981;GO:0060395;GO:0045444;GO:0071559;GO:0005615;GO:0048468;GO:0045668;GO:0005160;GO:0042698;GO:0005125;GO:0030509;GO:0001503;GO:0043408	extracellular region;growth factor activity;cerebellum development;positive regulation of osteoblast differentiation;regulation of ossification;osteoblast differentiation;positive regulation of pathway-restricted SMAD protein phosphorylation;regulation of apoptotic process;SMAD protein signal transduction;fat cell differentiation;response to transforming growth factor beta;extracellular space;cel…	K05496	BMP3_3B	http://www.genome.jp/dbget-bin/www_bget?ko:K05496	-	-	KOG3900(T)(Transforming growth factor beta, bone morphogenetic protein and related proteins)	gnl|BL_ORD_ID|11786	sp|P97737|GDF10_MOUSE Growth/differentiation factor 10 OS=Mus musculus GN=Gdf10 PE=1 SV=2
GeneID:215085	4973.00	0.04	0.71	3.83980495737349	2.40774166093912e-05	0.00185489431212504	solute carrier family 35 member F1 [Mus musculus]<>Q8BGK5.1 RecName: Full=Solute carrier family 35 member F1<>BAC30061.1 unnamed protein product [Mus musculus]<>BAC35383.1 unnamed protein product [Mus musculus]<>BAC39016.1 unnamed protein product [Mus musculus]<>AAH59075.1 Solute carrier family 35, member F1 [Mus musculus]<>BAE23959.1 unnamed protein product [Mus musculus]<>EDL05081.1 solute carr…	GO:0003674;GO:0016021;GO:0016020;GO:0006810;GO:0008150;GO:0005575	molecular_function;integral component of membrane;membrane;transport;biological_process;cellular_component	K15287	SLC35F1_2	http://www.genome.jp/dbget-bin/www_bget?ko:K15287	-	-	KOG2766(S)(Predicted membrane protein)	gnl|BL_ORD_ID|492127	sp|Q8BGK5|S35F1_MOUSE Solute carrier family 35 member F1 OS=Mus musculus GN=Slc35f1 PE=1 SV=1
GeneID:100041688	403.00	33.32	350.12	3.02674353022982	2.64123583570245e-05	0.00202691905291204	predicted gene 10104 precursor [Mus musculus]	GO:0008150;GO:0005576;GO:0050830;GO:0005575;GO:0042493;GO:0050829;GO:0042742;GO:0005615;GO:0042803;GO:0003674;GO:0006952;GO:0046982;GO:0071222	biological_process;extracellular region;defense response to Gram-positive bacterium;cellular_component;response to drug;defense response to Gram-negative bacterium;defense response to bacterium;extracellular space;protein homodimerization activity;molecular_function;defense response;protein heterodimerization activity;cellular response to lipopolysaccharide	K05230	DEFA	http://www.genome.jp/dbget-bin/www_bget?ko:K05230	-	-	-	gnl|BL_ORD_ID|353567	sp|P28312|DEFA5_MOUSE Alpha-defensin 5 OS=Mus musculus GN=Defa5 PE=1 SV=2
GeneID:244867	6365.00	0.01	0.29	4.44795886130394	2.69459260827937e-05	0.00205991241085234	rho GTPase-activating protein 20 [Mus musculus]<>Q6IFT4.1 RecName: Full=Rho GTPase-activating protein 20; AltName: Full=RA and RhoGAP domain-containing protein; Short=RARhoGAP; AltName: Full=Rho-type GTPase-activating protein 20<>DAA04568.1 TPA_exp: RhoGTPase activating protein [Mus musculus]	GO:0043547;GO:0017048;GO:0035023;GO:0007165;GO:0003674;GO:0005096	positive regulation of GTPase activity;Rho GTPase binding;regulation of Rho protein signal transduction;signal transduction;molecular_function;GTPase activator activity	-	-	-	-	-	KOG4724(T)(Predicted Rho GTPase-activating protein)	gnl|BL_ORD_ID|165296	sp|Q6IFT4|RHG20_MOUSE Rho GTPase-activating protein 20 OS=Mus musculus GN=Arhgap20 PE=1 SV=1
novel.23544	387.00	0.00	15.74	7.89630362797044	2.8247060862709e-05	0.0021511056770391	partial [Mus musculus]	-	-	-	-	-	-	-	-	-	-
GeneID:64654	1693.50	0.72	6.75	3.07535033264152	2.83681850523364e-05	0.00215208414542076	PREDICTED: fibroblast growth factor 23 isoform X1 [Mus musculus];fibroblast growth factor 23 precursor [Mus musculus]<>Q9EPC2.1 RecName: Full=Fibroblast growth factor 23; Short=FGF-23; Flags: Precursor<>AAG09916.1 FGF23 [Mus musculus]<>BAB13478.1 FGF-23 [Mus musculus]<>BAE33388.1 unnamed protein product [Mus musculus]<>EDK99853.1 fibroblast growth factor 23 [Mus musculus]	GO:0005622;GO:0000165;GO:0044320;GO:0090080;GO:0006796;GO:0071354;GO:0005623;GO:0046888;GO:0030643;GO:0010980;GO:0042369;GO:0008543;GO:0005105;GO:0005615;GO:0030502;GO:0045893;GO:0071374;GO:0005576;GO:0071305;GO:0030500;GO:0010966;GO:0055062;GO:0008083;GO:0045668;GO:0032026;GO:0005515;GO:0042359;GO:0070374;GO:1904383;GO:0005104;GO:0030154	intracellular;MAPK cascade;cellular response to leptin stimulus;positive regulation of MAPKKK cascade by fibroblast growth factor receptor signaling pathway;phosphate-containing compound metabolic process;cellular response to interleukin-6;cell;negative regulation of hormone secretion;cellular phosphate ion homeostasis;positive regulation of vitamin D 24-hydroxylase activity;vitamin D catabolic p…	K04358	FGF	http://www.genome.jp/dbget-bin/www_bget?ko:K04358	Regulation of actin cytoskeleton;MAPK signaling pathway;PI3K-Akt signaling pathway;Rap1 signaling pathway;Ras signaling pathway	ko04810,ko04010,ko04151,ko04015,ko04014	-	gnl|BL_ORD_ID|391548	sp|Q9EPC2|FGF23_MOUSE Fibroblast growth factor 23 OS=Mus musculus GN=Fgf23 PE=1 SV=1
novel.8023	400.00	16.86	0.56	-5.15745255263081	3.08679040211573e-05	0.00233281543849628	light chain precursor [Mus musculus]	-	-	-	-	-	-	-	-	Ig	Ig kappa chain V-V region MOPC 173 OS=Mus musculus PE=1 SV=1
GeneID:14469	2353.00	0.99	8.71	3.04266840757615	3.198039304368e-05	0.00240518997264068	EDL12051.1 mCG122229 [Mus musculus]; Short=GBP-2;guanylate-binding protein 1 [Mus musculus]<>Q9Z0E6.1 RecName: Full=Guanylate-binding protein 1; AltName: Full=GTP-binding protein 2;Q9Z0E6.1 RecName: Full=Guanylate-binding protein 1;CAA07797.1 interferon-g induced GTPase [Mus musculus] &gt;AAC98287.1 interferon-induced guanylate binding protein GBP-2 [Mus musculus] &gt; AltName: Full=Interferon-in…	GO:0071346;GO:0035458;GO:0016020;GO:0000139;GO:0005794;GO:0050830;GO:0048471;GO:0000166;GO:0031410;GO:0042832;GO:0003924;GO:0044406;GO:0005525;GO:0071222;GO:0016787;GO:0005737;GO:0020005	cellular response to interferon-gamma;cellular response to interferon-beta;membrane;Golgi membrane;Golgi apparatus;defense response to Gram-positive bacterium;perinuclear region of cytoplasm;nucleotide binding;cytoplasmic vesicle;defense response to protozoan;GTPase activity;adhesion of symbiont to host;GTP binding;cellular response to lipopolysaccharide;hydrolase activity;cytoplasm;symbiont-cont…	-	-	-	-	-	KOG2037(R)(Guanylate-binding protein)	gnl|BL_ORD_ID|8950;Guanylate-binding	sp|Q9Z0E6|GBP2_MOUSE Guanylate-binding protein 2 OS=Mus musculus GN=Gbp2 PE=1 SV=1;Guanylate-binding protein 2 OS=Mus musculus GN=Gbp2 PE=1 SV=1
novel.2398	1214.00	0.02	1.87	5.31087629200726	3.23096056900313e-05	0.00240518997264068	protein product [Mus musculus]	GO:0016021;GO:0003674;GO:0016020;GO:0008150;GO:0005575	integral component of membrane;molecular_function;membrane;biological_process;cellular_component	-	-	-	-	-	-	TLC	TLC domain-containing protein 2 OS=Mus musculus GN=Tlcd2 PE=2 SV=1
GeneID:70911	2723.00	0.03	0.67	4.40502520972655	3.23096056900313e-05	0.00240518997264068	unnamed protein product [Mus musculus];phytanoyl-CoA hydroxylase-interacting protein-like isoform 1 [Mus musculus]<>Q8BGT8.1 RecName: Full=Phytanoyl-CoA hydroxylase-interacting protein-like<>BAC27735.1 unnamed protein product [Mus musculus]<>BAC38729.1 unnamed protein product [Mus musculus]<>AAH37618.2 Phytanoyl-CoA hydroxylase interacting protein-like [Mus musculus]<>EDL31965.1 phytanoyl-CoA hyd…	GO:0005737;GO:0003674;GO:0005739;GO:0008150	cytoplasm;molecular_function;mitochondrion;biological_process	-	-	-	-	-	-	gnl|BL_ORD_ID|124752	sp|Q8BGT8|PHIPL_MOUSE Phytanoyl-CoA hydroxylase-interacting protein-like OS=Mus musculus GN=Phyhipl PE=1 SV=1
GeneID:75409	4617.00	0.02	0.37	4.40502520972655	3.23096056900313e-05	0.00240518997264068	PREDICTED: SLIT and NTRK-like protein 5 isoform X1 [Mus musculus]	GO:0021756;GO:0043588;GO:0072358;GO:0009410;GO:0048813;GO:0016020;GO:0051965;GO:0043235;GO:0016021;GO:0007268;GO:0003674;GO:0007625;GO:0030534;GO:0007409	striatum development;skin development;cardiovascular system development;response to xenobiotic stimulus;dendrite morphogenesis;membrane;positive regulation of synapse assembly;receptor complex;integral component of membrane;chemical synaptic transmission;molecular_function;grooming behavior;adult behavior;axonogenesis	-	-	-	-	-	-	gnl|BL_ORD_ID|201067	sp|Q810B7|SLIK5_MOUSE SLIT and NTRK-like protein 5 OS=Mus musculus GN=Slitrk5 PE=2 SV=1
novel.5666	792.00	114.20	989.13	2.91631448703477	3.28632741943788e-05	0.00243727775331147	AHB62392.1 phospholipase A2 group IIa [Mus musculus];AAH45156.1 Pla2g2a protein [Mus musculus] &gt;P31482.3 RecName: Full=Phospholipase A2, membrane associated; AltName: Full=GIIC sPLA2; AltName: Full=Enhancing factor; Flags: Precursor &gt;A2, membrane associated precursor [Mus musculus] &gt; AltName: Full=Group IIA phospholipase A2; Short=EF;AAC52252.1 secretory group II phospholipase A2 [Mus mu…	GO:0016020;GO:0004623;GO:0005543;GO:0005576;GO:0042127;GO:0005739;GO:0005783;GO:0008285;GO:0046473;GO:0005886;GO:0047498;GO:0006644;GO:0005509;GO:0005615;GO:0070062;GO:0070374;GO:0006629;GO:0050678;GO:0030141;GO:0035019;GO:0046872;GO:0050680;GO:0016787;GO:0016042;GO:0040008;GO:0048471;GO:0050482;GO:0042130	membrane;phospholipase A2 activity;phospholipid binding;extracellular region;regulation of cell proliferation;mitochondrion;endoplasmic reticulum;negative regulation of cell proliferation;phosphatidic acid metabolic process;plasma membrane;calcium-dependent phospholipase A2 activity;phospholipid metabolic process;calcium ion binding;extracellular space;extracellular exosome;positive regulation of…	K01047	PLA2G,SPLA2	http://www.genome.jp/dbget-bin/www_bget?ko:K01047	Ras signaling pathway;Arachidonic acid metabolism;Ether lipid metabolism;Glycerophospholipid metabolism;Linoleic acid metabolism;alpha-Linolenic acid metabolism;Vascular smooth muscle contraction;Fat digestion and absorption;Pancreatic secretion	ko04014,ko00590,ko00565,ko00564,ko00591,ko00592,ko04270,ko04975,ko04972	-	Phospholipase	Phospholipase A2, membrane associated OS=Mus musculus GN=Pla2g2a PE=1 SV=3
GeneID:20983	3901.00	0.35	3.29	3.0878255681815	3.33353011846219e-05	0.00246309459608009	Short=SytIV<>BAC27705.1 unnamed protein product [Mus musculus]<>BAC34301.1 unnamed protein product [Mus musculus]<>BAC39080.1 unnamed protein product [Mus musculus]<>AAH58208.1 Synaptotagmin IV [Mus musculus]<>BAE28640.1 unnamed protein product [Mus musculus]<>EDK97028.1 synaptotagmin IV [Mus musculus];synaptotagmin-4 [Mus musculus]<>P40749.2 RecName: Full=Synaptotagmin-4; AltName: Full=Synaptota…	GO:0005544;GO:0030667;GO:0045955;GO:0005543;GO:0030424;GO:0016020;GO:1903861;GO:0030100;GO:0030348;GO:0031339;GO:0033604;GO:0031982;GO:0014059;GO:0005886;GO:0061792;GO:0008021;GO:0001786;GO:0048791;GO:0048174;GO:0007269;GO:0043231;GO:0043005;GO:0048489;GO:0006906;GO:0031045;GO:0046929;GO:0017158;GO:0005794;GO:0043025;GO:0030276;GO:0036477;GO:0042803;GO:0005509;GO:0045202;GO:0030054;GO:1905415;GO:…	calcium-dependent phospholipid binding;secretory granule membrane;negative regulation of calcium ion-dependent exocytosis;phospholipid binding;axon;membrane;positive regulation of dendrite extension;regulation of endocytosis;syntaxin-3 binding;negative regulation of vesicle fusion;negative regulation of catecholamine secretion;vesicle;regulation of dopamine secretion;plasma membrane;secretory gra…	K19904	SYT4	http://www.genome.jp/dbget-bin/www_bget?ko:K19904	-	-	KOG1028(TU)(Ca2+-dependent phospholipid-binding protein Synaptotagmin, required for synaptic vesicle and secretory granule exocytosis)	gnl|BL_ORD_ID|506226	sp|P40749|SYT4_MOUSE Synaptotagmin-4 OS=Mus musculus GN=Syt4 PE=1 SV=2
GeneID:66959	1778.94	0.23	2.88	3.45583837869561	3.40324641818621e-05	0.0025052935484396	PREDICTED: dual specificity protein phosphatase 26 [Carlito syrichta]	GO:0035335;GO:1902310;GO:0070373;GO:0044387;GO:0016791;GO:0045785;GO:0005794;GO:0070062;GO:0016311;GO:0004721;GO:0008138;GO:0016787;GO:0002039;GO:0005737;GO:0004647;GO:0005739;GO:0000122;GO:0001102;GO:0005634;GO:0006470;GO:0004725	peptidyl-tyrosine dephosphorylation;positive regulation of peptidyl-serine dephosphorylation;negative regulation of ERK1 and ERK2 cascade;negative regulation of protein kinase activity by regulation of protein phosphorylation;phosphatase activity;positive regulation of cell adhesion;Golgi apparatus;extracellular exosome;dephosphorylation;phosphoprotein phosphatase activity;protein tyrosine/serine…	K14165	K14165	http://www.genome.jp/dbget-bin/www_bget?ko:K14165	-	-	KOG1717(V)(Dual specificity phosphatase)	gnl|BL_ORD_ID|368826	sp|Q9D700|DUS26_MOUSE Dual specificity protein phosphatase 26 OS=Mus musculus GN=Dusp26 PE=2 SV=2
GeneID:230775	4729.07	0.00	0.28	7.83766222952075	3.56804979318428e-05	0.00258826852880769	PREDICTED: adhesion G protein-coupled receptor B2 isoform X7 [Mus musculus];brain-specific angiogenesis inhibitor 2, isoform CRA_b, partial [Mus musculus];adhesion G protein-coupled receptor B2 isoform 4 precursor [Mus musculus]; Flags: Precursor;PREDICTED: adhesion G protein-coupled receptor B2 isoform X5 [Mus musculus];PREDICTED: adhesion G protein-coupled receptor B2 isoform X1 [Mus musculus];…	GO:0004930;GO:0004871;GO:0007166;GO:0005886;GO:0007186;GO:0005515;GO:0016020;GO:0004888;GO:0051965;GO:0016021;GO:0007165;GO:0007422;GO:0016525	G-protein coupled receptor activity;signal transducer activity;cell surface receptor signaling pathway;plasma membrane;G-protein coupled receptor signaling pathway;protein binding;membrane;transmembrane signaling receptor activity;positive regulation of synapse assembly;integral component of membrane;signal transduction;peripheral nervous system development;negative regulation of angiogenesis	K04597	BAI2	http://www.genome.jp/dbget-bin/www_bget?ko:K04597	-	-	-	gnl|BL_ORD_ID|270498;gnl|BL_ORD_ID|277634	sp|Q8CGM1|AGRB2_MOUSE Adhesion G protein-coupled receptor B2 OS=Mus musculus GN=Adgrb2 PE=1 SV=2;sp|Q5R7Y0|AGRB2_PONAB Adhesion G protein-coupled receptor B2 OS=Pongo abelii GN=ADGRB2 PE=2 SV=2
GeneID:100038862	2172.00	0.58	0.00	-7.79612855468536	3.56804979318428e-05	0.00258826852880769	PREDICTED: butyrophilin-like protein 1 isoform X1 [Mus musculus];butyrophilin-like protein 1 precursor [Mus musculus]<>Q7TST0.3 RecName: Full=Butyrophilin-like protein 1; Flags: Precursor<>CAO77747.1 butyrophilin-like 1 [Mus musculus]	GO:0003674;GO:0016021;GO:0009986;GO:0008150;GO:0016020	molecular_function;integral component of membrane;cell surface;biological_process;membrane	K06712	BTN	http://www.genome.jp/dbget-bin/www_bget?ko:K06712	-	-	-	gnl|BL_ORD_ID|307191	sp|Q7TST0|BTNL1_MOUSE Butyrophilin-like protein 1 OS=Mus musculus GN=Btnl1 PE=2 SV=3
GeneID:102634210	2048.00	0.53	0.00	-7.79612855468536	3.56804979318428e-05	0.00258826852880769	-	-	-	-	-	-	-	-	-	-	-
GeneID:51811	2400.00	0.51	0.00	-7.79612855468536	3.56804979318428e-05	0.00258826852880769	C-type lectin domain family 4 member F [Mus musculus]<>BAC30671.1 unnamed protein product [Mus musculus]<>EDK99093.1 C-type lectin domain family 4, member f, isoform CRA_b [Mus musculus]	GO:0005886;GO:0030246;GO:0051861;GO:0051132;GO:0016020;GO:0006897;GO:0004872;GO:0016021;GO:0005534	plasma membrane;carbohydrate binding;glycolipid binding;NK T cell activation;membrane;endocytosis;receptor activity;integral component of membrane;galactose binding	K10060	CLEC4F,CLECSF13	http://www.genome.jp/dbget-bin/www_bget?ko:K10060	-	-	KOG4297(TV)(C-type lectin)	gnl|BL_ORD_ID|335646	sp|P70194|CLC4F_MOUSE C-type lectin domain family 4 member F OS=Mus musculus GN=Clec4f PE=1 SV=1
GeneID:74574	4224.00	0.03	0.49	4.12959249819492	3.59784514253068e-05	0.00259096992945434	PREDICTED: aminopeptidase Q isoform X2 [Mus musculus];PREDICTED: aminopeptidase Q isoform X1 [Mus musculus];aminopeptidase Q [Mus musculus]	GO:0008270;GO:0008237;GO:0006508;GO:0043171;GO:0016020;GO:0005886;GO:0042277;GO:0016787;GO:0008217;GO:0046872;GO:0005737;GO:0016021;GO:0007165;GO:0070006;GO:0007267;GO:0008233	zinc ion binding;metallopeptidase activity;proteolysis;peptide catabolic process;membrane;plasma membrane;peptide binding;hydrolase activity;regulation of blood pressure;metal ion binding;cytoplasm;integral component of membrane;signal transduction;metalloaminopeptidase activity;cell-cell signaling;peptidase activity	K13724	AQPEP	http://www.genome.jp/dbget-bin/www_bget?ko:K13724	-	-	KOG1046(EO)(Puromycin-sensitive aminopeptidase and related aminopeptidases)	gnl|BL_ORD_ID|275547	sp|Q6Q4G3|AMPQ_HUMAN Aminopeptidase Q OS=Homo sapiens GN=LVRN PE=1 SV=4
novel.7247	282.00	4.61	146.89	4.12959249819492	3.59784514253068e-05	0.00259096992945434	protein product, partial [Mus musculus]	GO:0005575;GO:0008150;GO:0005739;GO:0003674	cellular_component;biological_process;mitochondrion;molecular_function	-	-	-	-	-	-	-	-
GeneID:77125	2549.31	1.72	14.78	2.95319002045629	3.77163962005123e-05	0.00270632162773062	Contains: RecName: Full=Interleukin-33(109-266); Short=IL-33;interleukin-33 [Mus musculus]<>NP_001158196.1 interleukin-33 [Mus musculus]<>XP_006527526.1 PREDICTED: interleukin-33 isoform X1 [Mus musculus]<>XP_011245701.1 PREDICTED: interleukin-33 isoform X1 [Mus musculus]<>Q8BVZ5.1 RecName: Full=Interleukin-33; Flags: Precursor<>BAC36003.1 unnamed protein product [Mus musculus]<>BAE37352.1 unname…	GO:0051025;GO:0001819;GO:0006351;GO:0032436;GO:0005125;GO:0002830;GO:0050729;GO:0031410;GO:0061518;GO:0043032;GO:0005615;GO:0002282;GO:0045944;GO:0032753;GO:0097191;GO:0032755;GO:0090197;GO:0032754;GO:0051024;GO:0032689;GO:0002686;GO:0051607;GO:0002826;GO:0005576;GO:0005634;GO:0030133;GO:0002281;GO:0005694;GO:0042092;GO:0032736;GO:0010628	negative regulation of immunoglobulin secretion;positive regulation of cytokine production;transcription, DNA-templated;positive regulation of proteasomal ubiquitin-dependent protein catabolic process;cytokine activity;positive regulation of type 2 immune response;positive regulation of inflammatory response;cytoplasmic vesicle;microglial cell proliferation;positive regulation of macrophage activ…	K12967	IL33	http://www.genome.jp/dbget-bin/www_bget?ko:K12967	Necroptosis;Cytosolic DNA-sensing pathway	ko04217,ko04623	-	gnl|BL_ORD_ID|46826	sp|Q8BVZ5|IL33_MOUSE Interleukin-33 OS=Mus musculus GN=Il33 PE=1 SV=1
GeneID:102641931	4068.00	1.05	0.10	-3.58647970397402	3.86346108309584e-05	0.00276223570099327	-	-	-	-	-	-	-	-	-	-	-
GeneID:225518	2808.40	0.03	0.71	4.36077458872259	3.88700910579674e-05	0.00276911085974251	putative histone-lysine N-methyltransferase PRDM6 [Mus musculus]<>XP_017173378.1 PREDICTED: putative histone-lysine N-methyltransferase PRDM6 isoform X2 [Mus musculus]<>Q3UZD5.1 RecName: Full=Putative histone-lysine N-methyltransferase PRDM6; AltName: Full=PR domain-containing protein 6;PREDICTED: putative histone-lysine N-methyltransferase PRDM6 isoform X4 [Mus musculus]; AltName: Full=PR domain…	GO:0022008;GO:0051151;GO:0005634;GO:0008150;GO:0006355;GO:0005575;GO:0042803;GO:0018024;GO:0016740;GO:0032259;GO:0003676;GO:0006351;GO:0046872;GO:0016569;GO:0045892;GO:0008168;GO:0003674	neurogenesis;negative regulation of smooth muscle cell differentiation;nucleus;biological_process;regulation of transcription, DNA-templated;cellular_component;protein homodimerization activity;histone-lysine N-methyltransferase activity;transferase activity;methylation;nucleic acid binding;transcription, DNA-templated;metal ion binding;covalent chromatin modification;negative regulation of trans…	-	-	-	-	-	-	gnl|BL_ORD_ID|139618	sp|Q3UZD5|PRDM6_MOUSE Putative histone-lysine N-methyltransferase PRDM6 OS=Mus musculus GN=Prdm6 PE=1 SV=1
novel.7389	2628.00	2.16	18.34	2.92811536876209	4.02797979206555e-05	0.00285929022668196	gag-pol protein [Mus musculus]	GO:0005737;GO:0048260;GO:0005515;GO:0008017;GO:0043195;GO:0005905;GO:0030136;GO:0015631;GO:0017124;GO:0005886;GO:0030122;GO:0097320;GO:0006897;GO:0016020;GO:0005543	cytoplasm;positive regulation of receptor-mediated endocytosis;protein binding;microtubule binding;terminal bouton;clathrin-coated pit;clathrin-coated vesicle;tubulin binding;SH3 domain binding;plasma membrane;AP-2 adaptor complex;plasma membrane tubulation;endocytosis;membrane;phospholipid binding	-	-	-	-	-	-	Probable	Probable Pol polyprotein OS=Mouse intracisternal a-particle IL3 PE=3 SV=1
GeneID:100039795	7844.00	0.07	0.76	3.23955909504098	4.11730827293751e-05	0.00291229961682939	PREDICTED: immunoglobulin-like domain-containing receptor 2 isoform X2 [Microtus ochrogaster];PREDICTED: immunoglobulin-like domain-containing receptor 2 isoform X6 [Macaca nemestrina];PREDICTED: immunoglobulin-like domain-containing receptor 2 isoform X4 [Mus musculus];PREDICTED: immunoglobulin-like domain-containing receptor 2 isoform X1 [Mus musculus];PREDICTED: immunoglobulin-like domain-cont…	GO:0005789;GO:0030073;GO:0009749;GO:0030154;GO:0005783;GO:0048873;GO:0031016;GO:0016020;GO:0016021	endoplasmic reticulum membrane;insulin secretion;response to glucose;cell differentiation;endoplasmic reticulum;homeostasis of number of cells within a tissue;pancreas development;membrane;integral component of membrane	-	-	-	-	-	-	gnl|BL_ORD_ID|51869	sp|B5TVM2|ILDR2_MOUSE Immunoglobulin-like domain-containing receptor 2 OS=Mus musculus GN=Ildr2 PE=1 SV=2
GeneID:102640189	2164.00	1.10	0.06	-4.40331951485155	4.23373634201275e-05	0.00298120123516896	-	-	-	-	-	-	-	-	-	-	-
GeneID:246316	5654.00	0.35	3.08	2.98261611075099	4.24471699312143e-05	0.00298120123516896	mKIAA1916 protein, partial [Mus musculus]<>EDL37658.1 leucine-rich repeat LGI family, member 2, isoform CRA_b, partial [Mus musculus]; AltName: Full=Leucine-rich glioma-inactivated protein 2; Flags: Precursor<>CAD31783.1 leucine-rich glioma inactivated protein 2 [Mus musculus]<>AAI48508.1 Leucine-rich repeat LGI family, member 2, partial [synthetic construct];leucine-rich repeat LGI family member…	GO:0003674;GO:0005615;GO:0005576;GO:0008150	molecular_function;extracellular space;extracellular region;biological_process	-	-	-	-	-	KOG4237(WT)(Extracellular matrix protein slit, contains leucine-rich and EGF-like repeats)	gnl|BL_ORD_ID|54037;gnl|BL_ORD_ID|73204	sp|Q8K4Z0|LGI2_MOUSE Leucine-rich repeat LGI family member 2 OS=Mus musculus GN=Lgi2 PE=2 SV=1;sp|Q8N0V4|LGI2_HUMAN Leucine-rich repeat LGI family member 2 OS=Homo sapiens GN=LGI2 PE=2 SV=1
GeneID:243764	5288.34	1.11	8.90	2.91085307687329	4.39725988601517e-05	0.00307746258783231	PREDICTED: muscarinic acetylcholine receptor M2 isoform X1 [Peromyscus maniculatus bairdii]	GO:0032279;GO:0004930;GO:0004871;GO:0007197;GO:0045211;GO:0007207;GO:0005886;GO:0007186;GO:0005887;GO:0045202;GO:0030054;GO:0016020;GO:0007213;GO:0016907;GO:0043679;GO:0032280;GO:0016021;GO:0030425;GO:0007165;GO:0007271;GO:0008016;GO:0006940;GO:0008144;GO:0009615	asymmetric synapse;G-protein coupled receptor activity;signal transducer activity;adenylate cyclase-inhibiting G-protein coupled acetylcholine receptor signaling pathway;postsynaptic membrane;phospholipase C-activating G-protein coupled acetylcholine receptor signaling pathway;plasma membrane;G-protein coupled receptor signaling pathway;integral component of plasma membrane;synapse;cell junction;…	K04130	CHRM2	http://www.genome.jp/dbget-bin/www_bget?ko:K04130	Regulation of actin cytoskeleton;Calcium signaling pathway;PI3K-Akt signaling pathway;cAMP signaling pathway;Neuroactive ligand-receptor interaction;Cholinergic synapse	ko04810,ko04020,ko04151,ko04024,ko04080,ko04725	KOG4220(T)(Muscarinic acetylcholine receptor)	gnl|BL_ORD_ID|264155	sp|Q9ERZ4|ACM2_MOUSE Muscarinic acetylcholine receptor M2 OS=Mus musculus GN=Chrm2 PE=1 SV=2
GeneID:18778	499.33	11.37	0.00	-7.75053423426882	4.53238757512601e-05	0.00314985088962254	phospholipase A2 precursor [Mus musculus]<>Q9Z0Y2.1 RecName: Full=Phospholipase A2; AltName: Full=Phosphatidylcholine 2-acylhydrolase 1B; AltName: Full=Group IB phospholipase A2; Flags: Precursor<>AAD45806.1 group I phospholipase A2 [Mus musculus]<>AAF44297.1 pancreatic phospholipase A2 [Mus musculus]<>AAG27064.1 soluble PLA2-Ib precursor [Mus musculus]<>AAD19896.1 group IB pancreatic-type secret…	GO:0006644;GO:0009395;GO:0015758;GO:0050482;GO:0032869;GO:0005102;GO:0046470;GO:0016042;GO:0019731;GO:0016787;GO:0046872;GO:0047498;GO:0030141;GO:0006629;GO:0002227;GO:0005576;GO:0006633;GO:0009986;GO:0050830;GO:0005615;GO:0044240;GO:0004623;GO:0045740;GO:0005509	phospholipid metabolic process;phospholipid catabolic process;glucose transport;arachidonic acid secretion;cellular response to insulin stimulus;receptor binding;phosphatidylcholine metabolic process;lipid catabolic process;antibacterial humoral response;hydrolase activity;metal ion binding;calcium-dependent phospholipase A2 activity;secretory granule;lipid metabolic process;innate immune respons…	K01047	PLA2G,SPLA2	http://www.genome.jp/dbget-bin/www_bget?ko:K01047	Ras signaling pathway;Arachidonic acid metabolism;Ether lipid metabolism;Glycerophospholipid metabolism;Linoleic acid metabolism;alpha-Linolenic acid metabolism;Vascular smooth muscle contraction;Fat digestion and absorption;Pancreatic secretion	ko04014,ko00590,ko00565,ko00564,ko00591,ko00592,ko04270,ko04975,ko04972	-	Phospholipase;gnl|BL_ORD_ID|430843	Phospholipase A2 OS=Mus musculus GN=Pla2g1b PE=1 SV=1;sp|Q9Z0Y2|PA21B_MOUSE Phospholipase A2 OS=Mus musculus GN=Pla2g1b PE=1 SV=1
NT_187004.1_GeneID:57315	2341.00	0.51	0.00	-7.75053423426882	4.53238757512601e-05	0.00314985088962254	WD repeat-containing protein 46 [Mus musculus]<>Q9Z0H1.1 RecName: Full=WD repeat-containing protein 46; AltName: Full=WD repeat-containing protein BING4<>AAC69896.1 BING4 [Mus musculus]<>AAC97976.1 BING4 [Mus musculus]<>AAH46977.1 WD repeat domain 46 [Mus musculus]<>EDL10229.1 WD repeat domain 46 [Mus musculus];protein product [Mus musculus]	GO:1903955;GO:0044822;GO:0000462;GO:0005730;GO:0005634;GO:0032040;GO:0030686	positive regulation of protein targeting to mitochondrion;RNA binding;maturation of SSU-rRNA from tricistronic rRNA transcript (SSU-rRNA, 5.8S rRNA, LSU-rRNA);nucleolus;nucleus;small-subunit processome;90S preribosome	K14768	UTP7,WDR46	http://www.genome.jp/dbget-bin/www_bget?ko:K14768	-	-	KOG1272(A)(WD40-repeat-containing subunit of the 18S rRNA processing complex)	gnl|BL_ORD_ID|248724;WD	sp|Q9Z0H1|WDR46_MOUSE WD repeat-containing protein 46 OS=Mus musculus GN=Wdr46 PE=2 SV=1;WD repeat-containing protein 46 OS=Mus musculus GN=Wdr46 PE=2 SV=1
GeneID:71660	728.27	19.10	163.64	2.88052418925045	4.55045066370007e-05	0.00315138527497222	retinoic acid receptor responder (tazarotene induced) 2, isoform CRA_b, partial [Mus musculus];retinoic acid receptor responder protein 2 isoform 1 preproprotein [Mus musculus]<>XP_011239769.1 PREDICTED: retinoic acid receptor responder protein 2 isoform X1 [Mus musculus]	GO:0050994;GO:0001701;GO:0005515;GO:0050921;GO:0006954;GO:0030154;GO:0005615;GO:0005576;GO:0070062;GO:0001934;GO:0010759;GO:0001523;GO:0048566;GO:0031012;GO:0005102;GO:0006935;GO:0050873;GO:0045600;GO:2001275	regulation of lipid catabolic process;in utero embryonic development;protein binding;positive regulation of chemotaxis;inflammatory response;cell differentiation;extracellular space;extracellular region;extracellular exosome;positive regulation of protein phosphorylation;positive regulation of macrophage chemotaxis;retinoid metabolic process;embryonic digestive tract development;extracellular mat…	K10044	RARRES2	http://www.genome.jp/dbget-bin/www_bget?ko:K10044	-	-	-	gnl|BL_ORD_ID|154805	sp|Q9DD06|RARR2_MOUSE Retinoic acid receptor responder protein 2 OS=Mus musculus GN=Rarres2 PE=1 SV=1
GeneID:15572	3830.12	0.27	2.43	3.06071001769623	4.59724433139986e-05	0.00317273709482304	PREDICTED: ELAV-like protein 4 isoform X8 [Mus musculus];PREDICTED: ELAV-like protein 4 isoform X1 [Camelus bactrianus]<>XP_004371813.2 PREDICTED: ELAV-like protein 4 isoform X1 [Trichechus manatus latirostris]<>XP_004588714.2 PREDICTED: ELAV-like protein 4 isoform X2 [Ochotona princeps]<>XP_005326154.2 PREDICTED: ELAV-like protein 4 isoform X1 [Ictidomys tridecemlineatus]<>XP_006180288.2 PREDICT…	GO:0003730;GO:0030425;GO:0042788;GO:0006396;GO:0003723;GO:0000166;GO:0005856;GO:1990090;GO:0006397;GO:0007612;GO:1900006;GO:0048813;GO:0005737;GO:0034976;GO:0031099;GO:0030182;GO:0005829;GO:0008306;GO:0005515;GO:0007626;GO:0003729;GO:0003676;GO:0043488;GO:0030426;GO:0017091;GO:0005634;GO:0042220;GO:0007399;GO:0043025;GO:0007568;GO:0005635;GO:0016020	mRNA 3'-UTR binding;dendrite;polysomal ribosome;RNA processing;RNA binding;nucleotide binding;cytoskeleton;cellular response to nerve growth factor stimulus;mRNA processing;learning;positive regulation of dendrite development;dendrite morphogenesis;cytoplasm;response to endoplasmic reticulum stress;regeneration;neuron differentiation;cytosol;associative learning;protein binding;locomotory behavio…	K13208	ELAVL2_3_4	http://www.genome.jp/dbget-bin/www_bget?ko:K13208	-	-	KOG0123(AJ)(Polyadenylate-binding protein (RRM superfamily));KOG0145(A)(RNA-binding protein ELAV/HU (RRM superfamily))	gnl|BL_ORD_ID|375025;gnl|BL_ORD_ID|380061	sp|P26378|ELAV4_HUMAN ELAV-like protein 4 OS=Homo sapiens GN=ELAVL4 PE=1 SV=2;sp|Q61701|ELAV4_MOUSE ELAV-like protein 4 OS=Mus musculus GN=Elavl4 PE=1 SV=1
GeneID:102636655	1536.63	0.94	0.08	-4.7959830625576	4.6924325382676e-05	0.00320414070414351	partial [Mus musculus]	-	-	-	-	-	-	-	-	-	-
GeneID:109828	2709.00	0.03	0.66	4.31512363973984	4.6924325382676e-05	0.00320414070414351	complement component C7 precursor [Mus musculus]	GO:0006883;GO:0006955;GO:0005579;GO:0070062;GO:0003674	cellular sodium ion homeostasis;immune response;membrane attack complex;extracellular exosome;molecular_function	K03996	C7	http://www.genome.jp/dbget-bin/www_bget?ko:K03996	Complement and coagulation cascades	ko04610	-	gnl|BL_ORD_ID|317994	sp|P10643|CO7_HUMAN Complement component C7 OS=Homo sapiens GN=C7 PE=1 SV=2
GeneID:80891	1991.00	0.04	0.92	4.31512363973984	4.6924325382676e-05	0.00320414070414351	Fc receptor-like S, scavenger receptor precursor [Mus musculus]<>XP_006502432.1 PREDICTED: Fc receptor-like S, scavenger receptor isoform X1 [Mus musculus]<>AAL23896.1 IFGP2 [Mus musculus]<>BAB18569.1 MMAN-g [Mus musculus]<>BAC28595.1 unnamed protein product [Mus musculus]<>BAC36201.1 unnamed protein product [Mus musculus]<>EDL15362.1 macrophage scavenger receptor 2 [Mus musculus]	GO:0008150;GO:0005070;GO:0016020;GO:0005575;GO:0003674;GO:0005044;GO:0006898	biological_process;SH3/SH2 adaptor activity;membrane;cellular_component;molecular_function;scavenger receptor activity;receptor-mediated endocytosis	K06727	FCRL,IRTA	http://www.genome.jp/dbget-bin/www_bget?ko:K06727	-	-	-	gnl|BL_ORD_ID|386908	sp|Q96LA5|FCRL2_HUMAN Fc receptor-like protein 2 OS=Homo sapiens GN=FCRL2 PE=1 SV=1
GeneID:12805	5671.00	0.06	0.74	3.38287228579359	4.70723025563446e-05	0.00320414070414351	PREDICTED: contactin-1 isoform X2 [Mus musculus]<>XP_017171912.1 PREDICTED: contactin-1 isoform X2 [Mus musculus]; AltName: Full=Neural cell surface protein F3;contactin-1 precursor [Mus musculus]<>NP_001153119.1 contactin-1 precursor [Mus musculus]<>NP_001153120.1 contactin-1 precursor [Mus musculus]<>XP_017171911.1 PREDICTED: contactin-1 isoform X1 [Mus musculus]<>P12960.1 RecName: Full=Contact…	GO:0043209;GO:0010765;GO:0007399;GO:0021549;GO:0030246;GO:0016020;GO:0005886;GO:0031175;GO:0010628;GO:0031225;GO:0007219;GO:0010976;GO:0070062;GO:0007155;GO:0005515;GO:0050731;GO:0001948;GO:0045121	myelin sheath;positive regulation of sodium ion transport;nervous system development;cerebellum development;carbohydrate binding;membrane;plasma membrane;neuron projection development;positive regulation of gene expression;anchored component of membrane;Notch signaling pathway;positive regulation of neuron projection development;extracellular exosome;cell adhesion;protein binding;positive regulat…	K06759	CNTN1	http://www.genome.jp/dbget-bin/www_bget?ko:K06759	Cell adhesion molecules (CAMs)	ko04514	KOG3510(T)(FOG: Immunoglobulin C-2 Type/fibronectin type III domains);KOG4222(T)(Axon guidance receptor Dscam)	gnl|BL_ORD_ID|315844	sp|P12960|CNTN1_MOUSE Contactin-1 OS=Mus musculus GN=Cntn1 PE=1 SV=1
GeneID:18261	731.44	2.60	23.92	3.05094690242181	4.92082598892152e-05	0.00332800896060667	AltName: Full=Parvalbumin beta &gt;AAB24617.1 oncomodulin [Mus sp.] &gt; Short=OM;EDL19025.1 oncomodulin [Mus musculus];PREDICTED: oncomodulin isoform X1 [Mus musculus]<>XP_011239306.1 PREDICTED: oncomodulin isoform X1 [Mus musculus]<>XP_011239307.1 PREDICTED: oncomodulin isoform X1 [Mus musculus];P51879.2 RecName: Full=Oncomodulin; AltName: Full=Parvalbumin beta<>pir||I54105 oncomodulin - mouse<…	GO:0042803;GO:0005509;GO:0005634;GO:0051480;GO:0005623;GO:0046872;GO:0005829;GO:0046982;GO:0043234;GO:0005737	protein homodimerization activity;calcium ion binding;nucleus;regulation of cytosolic calcium ion concentration;cell;metal ion binding;cytosol;protein heterodimerization activity;protein complex;cytoplasm	-	-	-	-	-	-	gnl|BL_ORD_ID|430140;Oncomodulin	sp|P51879|ONCO_MOUSE Oncomodulin OS=Mus musculus GN=Ocm PE=2 SV=2;Oncomodulin OS=Mus musculus GN=Ocm PE=2 SV=2
novel.24692	1057.00	0.13	2.62	4.05579141119421	4.92269387411129e-05	0.00332800896060667	60S acidic ribosomal protein P0 [Carlito syrichta]	GO:0005925;GO:0070062;GO:0022625;GO:0005634;GO:0036464;GO:0042254;GO:0044822;GO:0005840;GO:0005737;GO:0005622;GO:0016020;GO:0030529	focal adhesion;extracellular exosome;cytosolic large ribosomal subunit;nucleus;cytoplasmic ribonucleoprotein granule;ribosome biogenesis;RNA binding;ribosome;cytoplasm;intracellular;membrane;intracellular ribonucleoprotein complex	K02941	RP-LP0,RPLP0	http://www.genome.jp/dbget-bin/www_bget?ko:K02941	Ribosome	ko03010	KOG0815(J)(60S acidic ribosomal protein P0)	60S	60S acidic ribosomal protein P0 OS=Homo sapiens GN=RPLP0 PE=1 SV=1
GeneID:216616	1687.79	0.60	5.83	3.09797431647404	5.125878245027e-05	0.00345362562705616	PREDICTED: EGF-containing fibulin-like extracellular matrix protein 1 isoform X3 [Mus musculus];PREDICTED: EGF-containing fibulin-like extracellular matrix protein 1 isoform X2 [Mus musculus]; AltName: Full=Fibulin-3;EGF-containing fibulin-like extracellular matrix protein 1 precursor [Mus musculus]<>XP_006514723.1 PREDICTED: EGF-containing fibulin-like extracellular matrix protein 1 isoform X1 […	GO:0005615;GO:0005154;GO:0070062;GO:0005578;GO:0005509;GO:0010977;GO:0008284;GO:0005604;GO:0005006;GO:0005515;GO:0031346;GO:0005737;GO:0048048;GO:0032331;GO:0007173;GO:0005576;GO:0008083;GO:1903975;GO:0008150;GO:0018108;GO:0048050;GO:0031012;GO:0043010;GO:0006355	extracellular space;epidermal growth factor receptor binding;extracellular exosome;proteinaceous extracellular matrix;calcium ion binding;negative regulation of neuron projection development;positive regulation of cell proliferation;basement membrane;epidermal growth factor-activated receptor activity;protein binding;positive regulation of cell projection organization;cytoplasm;embryonic eye morp…	K18262	EFEMP1,FBLN3	http://www.genome.jp/dbget-bin/www_bget?ko:K18262	-	-	KOG1217(T)(Fibrillins and related proteins containing Ca2+-binding EGF-like domains)	gnl|BL_ORD_ID|387609	sp|Q8BPB5|FBLN3_MOUSE EGF-containing fibulin-like extracellular matrix protein 1 OS=Mus musculus GN=Efemp1 PE=1 SV=1
GeneID:14860	970.00	101.81	15.95	-2.85815068152967	5.16859296090635e-05	0.00347064032739779	unnamed protein product [Mus musculus]	GO:0006805;GO:0010043;GO:0009635;GO:0042803;GO:0016740;GO:0005737;GO:0008144;GO:0035094;GO:0004364;GO:0071285;GO:0006749;GO:0005739;GO:0043295;GO:0008152	xenobiotic metabolic process;response to zinc ion;response to herbicide;protein homodimerization activity;transferase activity;cytoplasm;drug binding;response to nicotine;glutathione transferase activity;cellular response to lithium ion;glutathione metabolic process;mitochondrion;glutathione binding;metabolic process	K00799	GST,gst	http://www.genome.jp/dbget-bin/www_bget?ko:K00799	Glutathione metabolism;Drug metabolism - cytochrome P450;Metabolism of xenobiotics by cytochrome P450	ko00480,ko00982,ko00980	-	gnl|BL_ORD_ID|31824	sp|P24472|GSTA4_MOUSE Glutathione S-transferase A4 OS=Mus musculus GN=Gsta4 PE=1 SV=3
novel.23803	1227.64	1051.19	181.83	-2.82878747585929	5.24672752783595e-05	0.00349955955712703	protein [Mus musculus];heavy chain constant region, partial [Mus musculus domesticus];alpha chain [Mus musculus]	-	-	K06856	IGH	http://www.genome.jp/dbget-bin/www_bget?ko:K06856	Phagosome;Calcium signaling pathway;NF-kappa B signaling pathway;PI3K-Akt signaling pathway;Phospholipase D signaling pathway;B cell receptor signaling pathway;Fc epsilon RI signaling pathway;Fc gamma R-mediated phagocytosis;Hematopoietic cell lineage;Intestinal immune network for IgA production;Natural killer cell mediated cytotoxicity	ko04145,ko04020,ko04064,ko04151,ko04072,ko04662,ko04664,ko04666,ko04640,ko04672,ko04650	-	Ig;Ig	Ig alpha chain C region OS=Mus musculus PE=1 SV=1;Ig gamma-1 chain C region secreted form OS=Mus musculus GN=Ighg1 PE=1 SV=1
GeneID:77583	2020.00	1.55	0.15	-3.61991539027078	5.24687436115846e-05	0.00349955955712703	PREDICTED: palmitoleoyl-protein carboxylesterase NOTUM isoform X4 [Mus musculus];PREDICTED: palmitoleoyl-protein carboxylesterase NOTUM isoform X1 [Mus musculus]<>EDL34784.1 mCG2125 [Mus musculus];PREDICTED: palmitoleoyl-protein carboxylesterase NOTUM isoform X3 [Mus musculus]	GO:1990699;GO:0030178;GO:1990697;GO:0016787;GO:0006507;GO:0016055;GO:0005576;GO:0090090;GO:0052689;GO:0005575	palmitoleyl hydrolase activity;negative regulation of Wnt signaling pathway;protein depalmitoleylation;hydrolase activity;GPI anchor release;Wnt signaling pathway;extracellular region;negative regulation of canonical Wnt signaling pathway;carboxylic ester hydrolase activity;cellular_component	K19882	NOTUM	http://www.genome.jp/dbget-bin/www_bget?ko:K19882	Wnt signaling pathway	ko04310	-	gnl|BL_ORD_ID|116131	sp|Q8R116|NOTUM_MOUSE Palmitoleoyl-protein carboxylesterase NOTUM OS=Mus musculus GN=Notum PE=1 SV=2
GeneID:15437	1683.00	0.08	1.62	3.86839765390562	5.56909457589899e-05	0.00370205096289526	AltName: Full=Homeobox protein Hox-5.4<>AAI56342.1 Homeo box D8, partial [synthetic construct]<>AAI72665.1 Homeo box D8 [synthetic construct];homeobox protein Hox-D8 isoform b [Mus musculus];homeobox protein Hox-D8 isoform a [Mus musculus]<>P23463.4 RecName: Full=Homeobox protein Hox-D8; AltName: Full=Homeobox protein Hox-4.3	GO:0001228;GO:0000122;GO:0045944;GO:0005634;GO:0006355;GO:0007275;GO:0006366;GO:0003700;GO:0000977;GO:0003677;GO:0005575;GO:0006351;GO:0048705;GO:0009952;GO:0043565	transcriptional activator activity, RNA polymerase II transcription regulatory region sequence-specific binding;negative regulation of transcription from RNA polymerase II promoter;positive regulation of transcription from RNA polymerase II promoter;nucleus;regulation of transcription, DNA-templated;multicellular organism development;transcription from RNA polymerase II promoter;transcription fac…	K09308	HOX_8	http://www.genome.jp/dbget-bin/www_bget?ko:K09308	-	-	KOG0489(R)(Transcription factor zerknullt and related HOX domain proteins)	gnl|BL_ORD_ID|41562	sp|P23463|HXD8_MOUSE Homeobox protein Hox-D8 OS=Mus musculus GN=Hoxd8 PE=3 SV=4
GeneID:105246917	925.00	0.05	2.52	5.17383191275928	5.68506249828575e-05	0.00376654340719758	-	-	-	-	-	-	-	-	-	-	-
GeneID:78785	3941.00	0.24	2.16	3.07496831480722	5.73585588230101e-05	0.00377590370665256	XP_006525208.1 PREDICTED: CAP-Gly domain-containing linker protein 4 isoform X1 [Mus musculus] &gt;domain-containing linker protein 4 isoform 1 [Mus musculus] &gt;CAP-Gly domain-containing linker protein 4 isoform 1 [Mus musculus]<>XP_006525206.1 PREDICTED: CAP-Gly domain-containing linker protein 4 isoform X1 [Mus musculus]<>XP_006525207.1 PREDICTED: CAP-Gly domain-containing linker protein 4 is…	GO:0005575;GO:0008150;GO:0003674	cellular_component;biological_process;molecular_function	K10423	CLIP3_4	http://www.genome.jp/dbget-bin/www_bget?ko:K10423	-	-	KOG3206(O)(Alpha-tubulin folding cofactor B);KOG4568(ZR)(Cytoskeleton-associated protein and related proteins)	gnl|BL_ORD_ID|327829;CAP-Gly	sp|Q8CI96|CLIP4_MOUSE CAP-Gly domain-containing linker protein 4 OS=Mus musculus GN=Clip4 PE=1 SV=1;CAP-Gly domain-containing linker protein 4 OS=Mus musculus GN=Clip4 PE=1 SV=1
GeneID:114584	1127.00	0.00	1.47	7.77653586374245	5.79138412377211e-05	0.00377590370665256	BAE29513.1 unnamed protein product [Mus musculus] &gt;AAC84155.1 CLCP [Mus musculus] &gt; Short=NCC27<>AAC84155.1 CLCP [Mus musculus]<>AAH04658.1 Chloride intracellular channel 1 [Mus musculus]<>BAC40585.1 unnamed protein product [Mus musculus]<>BAE29702.1 unnamed protein product [Mus musculus]<>BAE32054.1 unnamed protein product [Mus musculus]<>BAE40210.1 unnamed protein product [Mus musculus]<>…	GO:0098641;GO:0072562;GO:0005739;GO:0006810;GO:0006821;GO:0045669;GO:0005886;GO:0005903;GO:0031982;GO:0031965;GO:0006749;GO:0051726;GO:0005247;GO:0005244;GO:0005634;GO:0016020;GO:0006811;GO:0005635;GO:0005254;GO:1902476;GO:0007165;GO:0048471;GO:0016021;GO:0005737;GO:0070527;GO:1903959;GO:0004364;GO:0005515;GO:0051881;GO:0034765;GO:0005615;GO:0070062;GO:0005913;GO:0034707	cadherin binding involved in cell-cell adhesion;blood microparticle;mitochondrion;transport;chloride transport;positive regulation of osteoblast differentiation;plasma membrane;brush border;vesicle;nuclear membrane;glutathione metabolic process;regulation of cell cycle;voltage-gated chloride channel activity;voltage-gated ion channel activity;nucleus;membrane;ion transport;nuclear envelope;chlori…	K05021	CLIC1	http://www.genome.jp/dbget-bin/www_bget?ko:K05021	-	-	KOG1422(P)(Intracellular Cl- channel CLIC, contains GST domain)	Chloride;gnl|BL_ORD_ID|335700	Chloride intracellular channel protein 1 OS=Mus musculus GN=Clic1 PE=1 SV=3;sp|Q9Z1Q5|CLIC1_MOUSE Chloride intracellular channel protein 1 OS=Mus musculus GN=Clic1 PE=1 SV=3
GeneID:13516	1723.00	0.00	0.84	7.77653586374245	5.79138412377211e-05	0.00377590370665256	epiphycan [Rattus norvegicus]<>EDM16829.1 dermatan sulphate proteoglycan 3 (predicted) [Rattus norvegicus]	GO:0005576;GO:0008201;GO:0035385;GO:0048495;GO:0005615;GO:0005578;GO:0050770;GO:0016021;GO:0007409;GO:0048846	extracellular region;heparin binding;Roundabout signaling pathway;Roundabout binding;extracellular space;proteinaceous extracellular matrix;regulation of axonogenesis;integral component of membrane;axonogenesis;axon extension involved in axon guidance	K08127	DSPG3	http://www.genome.jp/dbget-bin/www_bget?ko:K08127	-	-	KOG0619(R)(FOG: Leucine rich repeat)	gnl|BL_ORD_ID|390660	sp|P70186|EPYC_MOUSE Epiphycan OS=Mus musculus GN=Epyc PE=2 SV=1
novel.2449	516.00	0.00	5.70	7.77653586374245	5.79138412377211e-05	0.00377590370665256	and histidine-rich protein 1 isoform 3 [Mus musculus]	GO:0016567;GO:0008270;GO:0005635;GO:0004842;GO:0008150;GO:0046872;GO:0005654;GO:0005737;GO:0005515	protein ubiquitination;zinc ion binding;nuclear envelope;ubiquitin-protein transferase activity;biological_process;metal ion binding;nucleoplasm;cytoplasm;protein binding	-	-	-	-	-	-	-	-
GeneID:53422	1668.16	2.06	0.10	-3.60307006633154	5.79417705035737e-05	0.00377590370665256	PREDICTED: Y-box-binding protein 2 isoform X2 [Cricetulus griseus];PREDICTED: Y-box-binding protein 2 isoform X2 [Rhinolophus sinicus];PREDICTED: Y-box-binding protein 2 isoform X3 [Ceratotherium simum simum]	GO:0030529;GO:0005634;GO:0048255;GO:0003729;GO:0007286;GO:0006355;GO:0003677;GO:0008289;GO:0003676;GO:0005730;GO:0005844;GO:0048477;GO:0005737;GO:0045182;GO:0003723;GO:0003682;GO:0017148;GO:0051100;GO:0043021;GO:0003730	intracellular ribonucleoprotein complex;nucleus;mRNA stabilization;mRNA binding;spermatid development;regulation of transcription, DNA-templated;DNA binding;lipid binding;nucleic acid binding;nucleolus;polysome;oogenesis;cytoplasm;translation regulator activity;RNA binding;chromatin binding;negative regulation of translation;negative regulation of binding;ribonucleoprotein complex binding;mRNA 3'…	K09277	YBX2	http://www.genome.jp/dbget-bin/www_bget?ko:K09277	-	-	KOG3070(J)(Predicted RNA-binding protein containing PIN domain and invovled in translation or RNA processing)	gnl|BL_ORD_ID|534527;gnl|BL_ORD_ID|531521	sp|Q9Z2C8|YBOX2_MOUSE Y-box-binding protein 2 OS=Mus musculus GN=Ybx2 PE=1 SV=1;sp|Q9Y2T7|YBOX2_HUMAN Y-box-binding protein 2 OS=Homo sapiens GN=YBX2 PE=1 SV=2
GeneID:64435	3938.86	0.89	0.15	-3.2414306628418	5.88916598702776e-05	0.00382526350190078	Flags: Precursor;PREDICTED: high affinity immunoglobulin alpha and immunoglobulin mu Fc receptor isoform X1 [Mus musculus]<>XP_017177411.1 PREDICTED: high affinity immunoglobulin alpha and immunoglobulin mu Fc receptor isoform X1 [Mus musculus]<>XP_017177412.1 PREDICTED: high affinity immunoglobulin alpha and immunoglobulin mu Fc receptor isoform X1 [Mus musculus]<>XP_017177413.1 PREDICTED: high …	GO:0005886;GO:0006955;GO:0004888;GO:0016020;GO:0002250;GO:0007165;GO:0002376;GO:0016021;GO:0001791;GO:0019862	plasma membrane;immune response;transmembrane signaling receptor activity;membrane;adaptive immune response;signal transduction;immune system process;integral component of membrane;IgM binding;IgA binding	K16851	FCAMR	http://www.genome.jp/dbget-bin/www_bget?ko:K16851	-	-	-	gnl|BL_ORD_ID|385506	sp|Q2TB54|FCAMR_MOUSE High affinity immunoglobulin alpha and immunoglobulin mu Fc receptor OS=Mus musculus GN=Fcamr PE=1 SV=2
GeneID:18761	3295.34	0.39	3.48	3.01497750298454	6.03429002522616e-05	0.003894076251344	PREDICTED: protein kinase C theta type isoform X2 [Mus musculus];protein kinase C theta type [Mus musculus]<>Q02111.1 RecName: Full=Protein kinase C theta type;PREDICTED: protein kinase C theta type isoform X3 [Mus musculus]<>BAB68538.1 protein kinase C thetaII [Mus musculus]; AltName: Full=nPKC-theta<>BAA01864.1 protein kinase [Mus musculus]<>EDL08010.1 protein kinase C, theta, isoform CRA_b [Mu…	GO:0045086;GO:0046872;GO:0030182;GO:0035556;GO:0051092;GO:0005737;GO:0004697;GO:0051973;GO:0001666;GO:0042246;GO:0032212;GO:0006355;GO:0002376;GO:0051496;GO:0000166;GO:0019229;GO:0001772;GO:0042383;GO:0090330;GO:0031594;GO:0016310;GO:0070233;GO:0032753;GO:0016020;GO:0018105;GO:0007568;GO:0050870;GO:0004672;GO:0005524;GO:0032740;GO:1904355;GO:0006468;GO:0050714;GO:0045730;GO:0032868;GO:2000570;GO:…	positive regulation of interleukin-2 biosynthetic process;metal ion binding;neuron differentiation;intracellular signal transduction;positive regulation of NF-kappaB transcription factor activity;cytoplasm;protein kinase C activity;positive regulation of telomerase activity;response to hypoxia;tissue regeneration;positive regulation of telomere maintenance via telomerase;regulation of transcripti…	K18052	PRKCQ	http://www.genome.jp/dbget-bin/www_bget?ko:K18052	Autophagy - animal;NF-kappa B signaling pathway;Vascular smooth muscle contraction;Adipocytokine signaling pathway;T cell receptor signaling pathway;Th1 and Th2 cell differentiation;Th17 cell differentiation;Inflammatory mediator regulation of TRP channels	ko04140,ko04064,ko04270,ko04920,ko04660,ko04658,ko04659,ko04750	KOG0694(T)(Serine/threonine protein kinase)	gnl|BL_ORD_ID|70754	sp|Q02111|KPCT_MOUSE Protein kinase C theta type OS=Mus musculus GN=Prkcq PE=1 SV=1
GeneID:15414	2666.52	0.55	5.05	2.97333192970436	6.03429002522616e-05	0.003894076251344	PREDICTED: homeobox protein Hox-B6 isoform X1 [Peromyscus maniculatus bairdii]<>XP_015863224.1 PREDICTED: homeobox protein Hox-B6 isoform X1 [Peromyscus maniculatus bairdii]<>XP_015863229.1 PREDICTED: homeobox protein Hox-B6 isoform X1 [Peromyscus maniculatus bairdii];PREDICTED: homeobox protein Hox-B6 isoform X1 [Mus musculus];homeobox protein Hox-B6 isoform X1 [Mus musculus]	GO:0048704;GO:0005515;GO:0034101;GO:0044822;GO:0048706;GO:0006351;GO:0005634;GO:0003700;GO:0003677;GO:0007275;GO:0006355;GO:0043565;GO:0009952	embryonic skeletal system morphogenesis;protein binding;erythrocyte homeostasis;RNA binding;embryonic skeletal system development;transcription, DNA-templated;nucleus;transcription factor activity, sequence-specific DNA binding;DNA binding;multicellular organism development;regulation of transcription, DNA-templated;sequence-specific DNA binding;anterior/posterior pattern specification	K09306	HOX_6	http://www.genome.jp/dbget-bin/www_bget?ko:K09306	-	-	KOG0489(R)(Transcription factor zerknullt and related HOX domain proteins)	gnl|BL_ORD_ID|45849;Homeobox	sp|P09023|HXB6_MOUSE Homeobox protein Hox-B6 OS=Mus musculus GN=Hoxb6 PE=1 SV=2;Homeobox protein Hox-B6 OS=Mus musculus GN=Hoxb6 PE=1 SV=2
GeneID:17022	2075.00	3.27	26.14	2.83841252946252	6.09272448260661e-05	0.00391906122382813	Short=KSPG lumican; Flags: Precursor<>AAH05550.1 Lumican [Mus musculus]<>BAC35919.1 unnamed protein product [Mus musculus]<>BAE37912.1 unnamed protein product [Mus musculus]<>EDL21630.1 lumican [Mus musculus]; AltName: Full=Keratan sulfate proteoglycan lumican;lumican precursor [Mus musculus]<>P51885.2 RecName: Full=Lumican	GO:0030199;GO:0007409;GO:0003674;GO:0005578;GO:0045944;GO:0005615;GO:0005583;GO:0007601;GO:0070062;GO:0070848;GO:0031012;GO:0005518;GO:0005576;GO:0014070;GO:0051216;GO:0032914	collagen fibril organization;axonogenesis;molecular_function;proteinaceous extracellular matrix;positive regulation of transcription from RNA polymerase II promoter;extracellular space;fibrillar collagen trimer;visual perception;extracellular exosome;response to growth factor;extracellular matrix;collagen binding;extracellular region;response to organic cyclic compound;cartilage development;posit…	K08122	LUM	http://www.genome.jp/dbget-bin/www_bget?ko:K08122	-	-	KOG0619(R)(FOG: Leucine rich repeat)	gnl|BL_ORD_ID|81850	sp|P51885|LUM_MOUSE Lumican OS=Mus musculus GN=Lum PE=1 SV=2
novel.8043	520.00	16.40	1.73	-3.48443002728759	6.12016833583952e-05	0.00392401502719827	partial [Mus musculus]	-	-	-	-	-	-	-	-	Ig	Ig kappa chain V-IV region S107B OS=Mus musculus PE=4 SV=1
novel.3433	2720.00	1.06	0.09	-3.7563996497888	6.23732748298431e-05	0.00398627398880373	partial [Mus musculus]	GO:0005761;GO:0005739;GO:0006412;GO:0008150;GO:0030529;GO:0005575;GO:0019843;GO:0005762;GO:0005840;GO:0003735;GO:0003674;GO:0000027;GO:0044822;GO:0005622	mitochondrial ribosome;mitochondrion;translation;biological_process;intracellular ribonucleoprotein complex;cellular_component;rRNA binding;mitochondrial large ribosomal subunit;ribosome;structural constituent of ribosome;molecular_function;ribosomal large subunit assembly;RNA binding;intracellular	-	-	-	-	-	-	-	-
GeneID:75745	1561.45	2.24	15.66	2.87534438687722	6.37924442102225e-05	0.00406390583693071	isoform CRA_b, partial [Mus musculus]	-	-	-	-	-	-	-	-	-	-
novel.8025	390.50	19.25	1.19	-4.33073966349615	6.40524009075373e-05	0.00406742977775786	light chain variable region, partial [Mus musculus]	-	-	-	-	-	-	-	-	Ig	Ig kappa chain V-IV region S107B OS=Mus musculus PE=4 SV=1
GeneID:12332	1304.90	85.32	14.02	-2.8123725962998	6.48981205463421e-05	0.00410800969420094	macrophage-capping protein [Mus musculus]<>NP_031625.2 macrophage-capping protein [Mus musculus]<>NP_001258324.1 macrophage-capping protein [Mus musculus]<>NP_001258344.1 macrophage-capping protein [Mus musculus]<>XP_017176859.1 PREDICTED: macrophage-capping protein isoform X1 [Mus musculus]<>AAH03480.1 Capping protein (actin filament), gelsolin-like [Mus musculus]<>AAH23101.1 Capping protein (ac…	GO:0051016;GO:0003779;GO:0032403;GO:0098609;GO:0005615;GO:0070062;GO:0005576;GO:0005913;GO:0005634;GO:0090543;GO:0072686;GO:0030031;GO:0042470;GO:0022617;GO:0051693;GO:0019904;GO:0005737;GO:0098641;GO:0005654;GO:0005730;GO:0005814;GO:0071803	barbed-end actin filament capping;actin binding;protein complex binding;cell-cell adhesion;extracellular space;extracellular exosome;extracellular region;cell-cell adherens junction;nucleus;Flemming body;mitotic spindle;cell projection assembly;melanosome;extracellular matrix disassembly;actin filament capping;protein domain specific binding;cytoplasm;cadherin binding involved in cell-cell adhesi…	K10368	CAPG	http://www.genome.jp/dbget-bin/www_bget?ko:K10368	-	-	KOG0444(Z)(Cytoskeletal regulator Flightless-I (contains leucine-rich and gelsolin repeats))	gnl|BL_ORD_ID|307996	sp|Q6AYC4|CAPG_RAT Macrophage-capping protein OS=Rattus norvegicus GN=Capg PE=1 SV=1
GeneID:21822	2809.00	0.15	1.65	3.30230734903469	6.62134810705713e-05	0.00417796555478944	T-cell specific GTPase, isoform CRA_a, partial [Mus musculus]	GO:0016020;GO:0035458;GO:0003924;GO:0005525;GO:0034341;GO:0005789;GO:0006955;GO:0035455;GO:0006952;GO:0009615;GO:0005622	membrane;cellular response to interferon-beta;GTPase activity;GTP binding;response to interferon-gamma;endoplasmic reticulum membrane;immune response;response to interferon-alpha;defense response;response to virus;intracellular	-	-	-	-	-	-	gnl|BL_ORD_ID|512668	sp|Q62293|TGTP1_MOUSE T-cell-specific guanine nucleotide triphosphate-binding protein 1 OS=Mus musculus GN=Tgtp1 PE=1 SV=1
GeneID:100039192	1425.28	22.14	4.01	-2.8557110078073	6.79105799046291e-05	0.00426546140926743	transmembrane protein 254 isoform 2 [Mus musculus]<>NP_001257425.1 transmembrane protein 254b isoform 2 [Mus musculus]<>NP_001257428.1 transmembrane protein 254c isoform 2 [Mus musculus]<>BAB25584.1 unnamed protein product [Mus musculus];transmembrane protein 254 isoform 1 [Mus musculus]<>NP_001257424.1 transmembrane protein 254b isoform 1 [Mus musculus]<>NP_001257427.1 transmembrane protein 254c…	GO:0016021;GO:0003674;GO:0005575;GO:0008150;GO:0016020	integral component of membrane;molecular_function;cellular_component;biological_process;membrane	-	-	-	-	-	-	gnl|BL_ORD_ID|505824	sp|P0DN91|T254C_MOUSE Transmembrane protein 254c OS=Mus musculus GN=Tmem254c PE=1 SV=1
GeneID:381338	6929.00	0.02	0.28	3.9780105273362	6.802934527761e-05	0.00426546140926743	PREDICTED: LON peptidase N-terminal domain and RING finger protein 2 isoform X1 [Mus musculus];LON peptidase N-terminal domain and RING finger protein 2 [Mus musculus]<>AAI39128.1 LON peptidase N-terminal domain and ring finger 2 [Mus musculus]<>AAI39131.1 LON peptidase N-terminal domain and ring finger 2 [Mus musculus]	GO:0046872;GO:0008270;GO:0008150;GO:0006508;GO:0004176;GO:0005575;GO:0003674	metal ion binding;zinc ion binding;biological_process;proteolysis;ATP-dependent peptidase activity;cellular_component;molecular_function	-	-	-	-	-	KOG4159(O)(Predicted E3 ubiquitin ligase)	gnl|BL_ORD_ID|402950	sp|Q1L5Z9|LONF2_HUMAN LON peptidase N-terminal domain and RING finger protein 2 OS=Homo sapiens GN=LONRF2 PE=2 SV=3
novel.8055	407.00	11.49	0.52	-4.68944863632995	6.91331674174254e-05	0.00432104036348663	partial [Mus musculus]	-	-	-	-	-	-	-	-	Immunoglobulin	Immunoglobulin kappa variable 4-1 OS=Homo sapiens GN=IGKV4-1 PE=1 SV=1
GeneID:63913	5685.04	1.31	10.49	2.81280025708183	6.94020023753185e-05	0.00432424513859508	AltName: Full=Protein FAM129A;protein Niban [Mus musculus]<>Q3UW53.2 RecName: Full=Protein Niban	GO:0005737;GO:0006417;GO:0034976;GO:0003674;GO:0045727;GO:0070062;GO:0016020;GO:0001934;GO:0005886;GO:0001933	cytoplasm;regulation of translation;response to endoplasmic reticulum stress;molecular_function;positive regulation of translation;extracellular exosome;membrane;positive regulation of protein phosphorylation;plasma membrane;negative regulation of protein phosphorylation	-	-	-	-	-	-	gnl|BL_ORD_ID|109722	sp|Q3UW53|NIBAN_MOUSE Protein Niban OS=Mus musculus GN=Fam129a PE=1 SV=2
NW_019168531.1_GeneID:78789	2594.50	1.10	0.09	-3.71799955831089	6.97257315190669e-05	0.00433083949897804	PREDICTED: V-set and immunoglobulin domain-containing protein 1 isoform X1 [Mus musculus]<>AAI45051.1 Vsig1 protein [Mus musculus];V-set and immunoglobulin domain containing 1, partial [Mus musculus]	GO:0030277;GO:0016020;GO:0005886;GO:0003674;GO:0016021;GO:0016323;GO:0003382	maintenance of gastrointestinal epithelium;membrane;plasma membrane;molecular_function;integral component of membrane;basolateral plasma membrane;epithelial cell morphogenesis	-	-	-	-	-	-	gnl|BL_ORD_ID|249693	sp|Q9D2J4|VSIG1_MOUSE V-set and immunoglobulin domain-containing protein 1 OS=Mus musculus GN=Vsig1 PE=1 SV=1
GeneID:19283	5544.00	0.05	0.60	3.36413554501457	7.08666466585305e-05	0.00438799211521792	PREDICTED: receptor-type tyrosine-protein phosphatase zeta isoform X4 [Mus musculus];PREDICTED: receptor-type tyrosine-protein phosphatase zeta isoform X5 [Mus musculus];PREDICTED: receptor-type tyrosine-protein phosphatase zeta isoform X1 [Mus musculus];receptor-type tyrosine-protein phosphatase zeta isoform 3 precursor [Mus musculus]<>B9EKR1.1 RecName: Full=Receptor-type tyrosine-protein phosph…	GO:0004725;GO:1900006;GO:0005737;GO:0006470;GO:2001224;GO:0007409;GO:0032587;GO:2000171;GO:0016787;GO:0007413;GO:0048146;GO:1901216;GO:0007420;GO:0030425;GO:0030335;GO:0017134;GO:0030175;GO:0016021;GO:0010976;GO:0031226;GO:0005615;GO:0004721;GO:0048709;GO:0008542;GO:0070445;GO:1900149;GO:0016311;GO:0048666;GO:0043197;GO:0030027;GO:0005576;GO:0005578;GO:0007611;GO:0030424;GO:0016020;GO:0002244;GO:…	protein tyrosine phosphatase activity;positive regulation of dendrite development;cytoplasm;protein dephosphorylation;positive regulation of neuron migration;axonogenesis;ruffle membrane;negative regulation of dendrite development;hydrolase activity;axonal fasciculation;positive regulation of fibroblast proliferation;positive regulation of neuron death;brain development;dendrite;positive regulati…	K08114	PTPRZ	http://www.genome.jp/dbget-bin/www_bget?ko:K08114	-	-	-	gnl|BL_ORD_ID|139161	sp|B9EKR1|PRPTZ_MOUSE Receptor-type tyrosine-protein phosphatase zeta OS=Mus musculus GN=Ptprz1 PE=1 SV=1
GeneID:23859	6141.37	0.07	0.68	3.26568866628656	7.1549304131488e-05	0.00441650300906042	Short=Chapsyn-110;PREDICTED: disks large homolog 2 isoform X17 [Mus musculus];PREDICTED: disks large homolog 2 isoform X7 [Mus musculus];PREDICTED: disks large homolog 2 isoform X18 [Mus musculus];disks large homolog 2 isoform 2 [Mus musculus];PREDICTED: disks large homolog 2 isoform X4 [Mus musculus];PREDICTED: disks large homolog 2 isoform X5 [Mus musculus];PREDICTED: disks large homolog 2 isof…	GO:0019900;GO:0035255;GO:0008022;GO:0043025;GO:0008328;GO:0016323;GO:0030424;GO:0019903;GO:0030054;GO:0045202;GO:0019233;GO:0016020;GO:0010923;GO:0042995;GO:0007399;GO:0005886;GO:0045211;GO:0005515;GO:0045161;GO:0097120;GO:0008076;GO:0014069;GO:0046037;GO:0046982;GO:0045197;GO:0043113;GO:0030165;GO:0044224;GO:0005737;GO:0007268;GO:0004385;GO:0046710;GO:0030425	kinase binding;ionotropic glutamate receptor binding;protein C-terminus binding;neuronal cell body;ionotropic glutamate receptor complex;basolateral plasma membrane;axon;protein phosphatase binding;cell junction;synapse;sensory perception of pain;membrane;negative regulation of phosphatase activity;cell projection;nervous system development;plasma membrane;postsynaptic membrane;protein binding;ne…	K12075	DLG2_3	http://www.genome.jp/dbget-bin/www_bget?ko:K12075	Tight junction;Hippo signaling pathway	ko04530,ko04390	KOG0609(T)(Calcium/calmodulin-dependent serine protein kinase/membrane-associated guanylate kinase)	gnl|BL_ORD_ID|362836;gnl|BL_ORD_ID|361296;gnl|BL_ORD_ID|366189	sp|Q63622|DLG2_RAT Disks large homolog 2 OS=Rattus norvegicus GN=Dlg2 PE=1 SV=1;sp|Q91XM9|DLG2_MOUSE Disks large homolog 2 OS=Mus musculus GN=Dlg2 PE=1 SV=2;sp|Q15700|DLG2_HUMAN Disks large homolog 2 OS=Homo sapiens GN=DLG2 PE=1 SV=3
GeneID:18645	1803.09	1.43	12.56	2.85906648033761	7.35569426639408e-05	0.00452593253646504	profilin-2 [Trichechus manatus latirostris];PREDICTED: profilin-2 [Chinchilla lanigera]	GO:0005737;GO:0005546;GO:0030036;GO:0005829;GO:0003785;GO:0030833;GO:0000774;GO:0010633;GO:0005856;GO:0051496;GO:0032781;GO:0070062;GO:1900028;GO:0030838;GO:0050821;GO:0030837;GO:0003779;GO:0005515;GO:0032233;GO:2000300;GO:0033138;GO:0043195	cytoplasm;phosphatidylinositol-4,5-bisphosphate binding;actin cytoskeleton organization;cytosol;actin monomer binding;regulation of actin filament polymerization;adenyl-nucleotide exchange factor activity;negative regulation of epithelial cell migration;cytoskeleton;positive regulation of stress fiber assembly;positive regulation of ATPase activity;extracellular exosome;negative regulation of ruf…	K05759	PFN	http://www.genome.jp/dbget-bin/www_bget?ko:K05759	Regulation of actin cytoskeleton;MAPK signaling pathway - fly;Rap1 signaling pathway	ko04810,ko04013,ko04015	-	Profilin-2;gnl|BL_ORD_ID|137665	Profilin-2 OS=Bos taurus GN=PFN2 PE=1 SV=2;sp|Q9JJV2|PROF2_MOUSE Profilin-2 OS=Mus musculus GN=Pfn2 PE=1 SV=3
GeneID:329178	13410.07	0.01	0.16	3.80144758560068	7.38123341637565e-05	0.00452593253646504	protein unc-80 homolog [Mus musculus]<>ACL00843.1 UNC-80 [Mus musculus];PREDICTED: protein unc-80 homolog isoform X18 [Mus musculus];PREDICTED: protein unc-80 homolog isoform X7 [Mus musculus];PREDICTED: protein unc-80 homolog isoform X1 [Mus musculus];PREDICTED: protein unc-80 homolog isoform X5 [Mus musculus];PREDICTED: protein unc-80 homolog isoform X2 [Manis javanica];PREDICTED: protein unc-8…	GO:0016020;GO:0016021;GO:0008150;GO:0005515;GO:0005575	membrane;integral component of membrane;biological_process;protein binding;cellular_component	-	-	-	-	-	-	gnl|BL_ORD_ID|242238	sp|Q8BLN6|UNC80_MOUSE Protein unc-80 homolog OS=Mus musculus GN=Unc80 PE=1 SV=2
GeneID:381813	2413.00	0.00	0.54	7.71270457114634	7.4460653019927e-05	0.00452593253646504	PREDICTED: protein arginine N-methyltransferase 8 isoform X1 [Capra hircus];protein arginine N-methyltransferase 8, isoform CRA_b [Mus musculus]<>EDM01802.1 rCG30143, isoform CRA_a [Rattus norvegicus]	GO:0005829;GO:0034969;GO:0046982;GO:0016571;GO:0008469;GO:0008757;GO:0035241;GO:0006355;GO:0005575;GO:0008168;GO:0003674;GO:0042803;GO:0016020;GO:0043393;GO:0005634;GO:0035242;GO:0016740;GO:0008150;GO:0019919;GO:0018216;GO:0006479;GO:0032259;GO:0005886;GO:0005515;GO:0042802	cytosol;histone arginine methylation;protein heterodimerization activity;histone methylation;histone-arginine N-methyltransferase activity;S-adenosylmethionine-dependent methyltransferase activity;protein-arginine omega-N monomethyltransferase activity;regulation of transcription, DNA-templated;cellular_component;methyltransferase activity;molecular_function;protein homodimerization activity;memb…	K11439	PRMT8	http://www.genome.jp/dbget-bin/www_bget?ko:K11439	-	-	KOG1499(OKT)(Protein arginine N-methyltransferase PRMT1 and related enzymes)	gnl|BL_ORD_ID|283107	sp|Q6PAK3|ANM8_MOUSE Protein arginine N-methyltransferase 8 OS=Mus musculus GN=Prmt8 PE=1 SV=2
novel.8003	450.00	6.30	0.00	-7.65478086767597	7.4460653019927e-05	0.00452593253646504	partial [Mus musculus]	-	-	-	-	-	-	-	-	Ig	Ig kappa chain V-II region 7S34.1 OS=Mus musculus PE=1 SV=1
novel.8010	733.00	2.24	0.00	-7.65478086767597	7.4460653019927e-05	0.00452593253646504	partial [Mus musculus]	-	-	-	-	-	-	-	-	Ig	Ig kappa chain V-V region MOPC 41 OS=Mus musculus GN=Gm5571 PE=1 SV=1
GeneID:16574	6867.00	0.16	1.39	2.97243221099938	7.47805644729258e-05	0.00453151981543864	mKIAA0531 protein, partial [Mus musculus]	GO:0035253;GO:0005874;GO:0051028;GO:0007018;GO:0005524;GO:0005871;GO:0006810;GO:0005515;GO:0008017;GO:0005737;GO:0034190;GO:0008045;GO:0003777;GO:0030705;GO:0043005;GO:0008574;GO:0005856;GO:0000166;GO:0007411;GO:0008104	ciliary rootlet;microtubule;mRNA transport;microtubule-based movement;ATP binding;kinesin complex;transport;protein binding;microtubule binding;cytoplasm;apolipoprotein receptor binding;motor neuron axon guidance;microtubule motor activity;cytoskeleton-dependent intracellular transport;neuron projection;ATP-dependent microtubule motor activity, plus-end-directed;cytoskeleton;nucleotide binding;ax…	K10396	KIF5	http://www.genome.jp/dbget-bin/www_bget?ko:K10396	Endocytosis;Dopaminergic synapse	ko04144,ko04728	KOG4280(Z)(Kinesin-like protein)	gnl|BL_ORD_ID|52074	sp|P28738|KIF5C_MOUSE Kinesin heavy chain isoform 5C OS=Mus musculus GN=Kif5c PE=1 SV=3
GeneID:12173	4663.00	0.05	0.64	3.59513155881176	7.80401236774587e-05	0.00471466716782118	PREDICTED: zinc finger protein basonuclin-1 isoform X1 [Mus musculus];zinc finger protein basonuclin-1 [Mus musculus]<>AAI65999.1 Basonuclin 1 [synthetic construct];PREDICTED: zinc finger protein basonuclin-1 isoform X2 [Mus musculus]	GO:0050679;GO:0006357;GO:0051276;GO:0005634;GO:0006356;GO:0030154;GO:0005515;GO:0006351;GO:0046872;GO:0007283;GO:0005737;GO:0042060;GO:0006355;GO:0003677	positive regulation of epithelial cell proliferation;regulation of transcription from RNA polymerase II promoter;chromosome organization;nucleus;regulation of transcription from RNA polymerase I promoter;cell differentiation;protein binding;transcription, DNA-templated;metal ion binding;spermatogenesis;cytoplasm;wound healing;regulation of transcription, DNA-templated;DNA binding	-	-	-	-	-	-	gnl|BL_ORD_ID|305008	sp|O35914|BNC1_MOUSE Zinc finger protein basonuclin-1 OS=Mus musculus GN=Bnc1 PE=1 SV=1
GeneID:81799	2350.00	0.21	2.23	3.21779582305543	8.20615935864274e-05	0.00494259464886009	complement C1q tumor necrosis factor-related protein 3 isoform 2 precursor [Mus musculus]<>Q9ES30.1 RecName: Full=Complement C1q tumor necrosis factor-related protein 3; Flags: Precursor<>AAG33704.1 collagenous repeat-containing sequence of 26kDa protein [Mus musculus]<>BAC26412.1 unnamed protein product [Mus musculus]<>BAC36016.1 unnamed protein product [Mus musculus]<>BAC38301.1 unnamed protein…	GO:0005576;GO:0016020;GO:0042593;GO:0050728;GO:0005581;GO:0051259;GO:0051897;GO:0045444;GO:0071638;GO:0045721;GO:0005623;GO:0070165;GO:0050715;GO:0005615;GO:0070062;GO:0042347;GO:0042802;GO:1900165;GO:0070206;GO:0070374;GO:0035356;GO:0010629	extracellular region;membrane;glucose homeostasis;negative regulation of inflammatory response;collagen trimer;protein oligomerization;positive regulation of protein kinase B signaling;fat cell differentiation;negative regulation of monocyte chemotactic protein-1 production;negative regulation of gluconeogenesis;cell;positive regulation of adiponectin secretion;positive regulation of cytokine sec…	-	-	-	-	-	-	gnl|BL_ORD_ID|310071	sp|Q9ES30|C1QT3_MOUSE Complement C1q tumor necrosis factor-related protein 3 OS=Mus musculus GN=C1qtnf3 PE=2 SV=1
GeneID:13239	421.00	44.65	392.72	2.78783663921732	8.2444441460571e-05	0.00495065171743296	alpha-defensin 5-like precursor [Mus musculus]<>NP_001257542.1 alpha-defensin 5-like precursor [Mus musculus]	GO:0042803;GO:0005615;GO:0050829;GO:0042742;GO:0071222;GO:0006952;GO:0046982;GO:0003674;GO:0005576;GO:0050830;GO:0008150;GO:0005575;GO:0042493	protein homodimerization activity;extracellular space;defense response to Gram-negative bacterium;defense response to bacterium;cellular response to lipopolysaccharide;defense response;protein heterodimerization activity;molecular_function;extracellular region;defense response to Gram-positive bacterium;biological_process;cellular_component;response to drug	K05230	DEFA	http://www.genome.jp/dbget-bin/www_bget?ko:K05230	-	-	-	gnl|BL_ORD_ID|353567	sp|P28312|DEFA5_MOUSE Alpha-defensin 5 OS=Mus musculus GN=Defa5 PE=1 SV=2
GeneID:270162	2605.00	0.01	0.65	5.12509643231952	8.43945324357924e-05	0.005037314494576	PREDICTED: ELMO domain-containing protein 1 isoform X1 [Peromyscus maniculatus bairdii];PREDICTED: ELMO domain-containing protein 1 isoform X3 [Peromyscus maniculatus bairdii];unnamed protein product, partial [Mus musculus]	GO:1903955;GO:0005654;GO:0005737;GO:0005096;GO:0043547;GO:0031647	positive regulation of protein targeting to mitochondrion;nucleoplasm;cytoplasm;GTPase activator activity;positive regulation of GTPase activity;regulation of protein stability	-	-	-	-	-	KOG2998(S)(Uncharacterized conserved protein)	gnl|BL_ORD_ID|377494;gnl|BL_ORD_ID|376904	sp|Q8N336|ELMD1_HUMAN ELMO domain-containing protein 1 OS=Homo sapiens GN=ELMOD1 PE=2 SV=3;sp|Q3V1U8|ELMD1_MOUSE ELMO domain-containing protein 1 OS=Mus musculus GN=Elmod1 PE=1 SV=2
GeneID:72049	1906.00	0.79	0.03	-4.65211419209817	8.43945324357924e-05	0.005037314494576	AltName: Full=BAFF receptor;tumor necrosis factor receptor superfamily member 13C [Mus musculus]<>Q9D8D0.1 RecName: Full=Tumor necrosis factor receptor superfamily member 13C; Short=BAFF-R; AltName: CD_antigen=CD268<>AAK91827.1 BAFF receptor [Mus musculus]<>BAB25490.1 unnamed protein product [Mus musculus]<>AAI04128.1 Tumor necrosis factor receptor superfamily, member 13c [Mus musculus]<>ABC24673…	GO:0001782;GO:0045078;GO:0016021;GO:0031295;GO:0009897;GO:0030890;GO:0050776;GO:0042102;GO:0031296;GO:0016020;GO:0002250;GO:0002376;GO:0002636	B cell homeostasis;positive regulation of interferon-gamma biosynthetic process;integral component of membrane;T cell costimulation;external side of plasma membrane;positive regulation of B cell proliferation;regulation of immune response;positive regulation of T cell proliferation;B cell costimulation;membrane;adaptive immune response;immune system process;positive regulation of germinal center …	K05151	TNFRSF13C,BAFFR	http://www.genome.jp/dbget-bin/www_bget?ko:K05151	NF-kappa B signaling pathway;Cytokine-cytokine receptor interaction;Intestinal immune network for IgA production	ko04064,ko04060,ko04672	-	gnl|BL_ORD_ID|222164	sp|Q9D8D0|TR13C_MOUSE Tumor necrosis factor receptor superfamily member 13C OS=Mus musculus GN=Tnfrsf13c PE=1 SV=1
novel.17335	1608.00	3.49	0.42	-3.15905364667069	8.53254117477693e-05	0.00507762839490617	CAA73251.1 Pro-Pol-dUTPase polyprotein, partial [Mus musculus];polyprotein - murine endogenous retrovirus ERV-L (fragment) &gt	-	-	-	-	-	-	-	KOG0017(R)(FOG: Transposon-encoded proteins with TYA, reverse transcriptase, integrase domains in various combinations)	Pro-Pol	Pro-Pol polyprotein OS=Koala retrovirus GN=pro-pol PE=3 SV=1
GeneID:13640	5178.00	0.31	2.51	2.87379392262663	9.14934528901255e-05	0.00542842946162428	PREDICTED: ephrin-A5 isoform X1 [Homo sapiens];PREDICTED: ephrin-A5 isoform X5 [Hipposideros armiger];PREDICTED: ephrin-A5 isoform X3 [Hipposideros armiger]	GO:0048668;GO:0007171;GO:0046875;GO:0005886;GO:0005901;GO:0048672;GO:0051893;GO:0005576;GO:0005168;GO:0051965;GO:0007399;GO:1900025;GO:0001934;GO:0016020;GO:0016310;GO:0007275;GO:0007411;GO:1904322;GO:0031225;GO:0022604;GO:0046658;GO:0005515;GO:0005170;GO:0005604;GO:0022407;GO:0071372;GO:0045499;GO:0016301;GO:0030154;GO:0031290;GO:0050731;GO:0061178;GO:0031362;GO:0006915;GO:0032956;GO:0005169;GO:…	collateral sprouting;activation of transmembrane receptor protein tyrosine kinase activity;ephrin receptor binding;plasma membrane;caveola;positive regulation of collateral sprouting;regulation of focal adhesion assembly;extracellular region;neurotrophin TRKA receptor binding;positive regulation of synapse assembly;nervous system development;negative regulation of substrate adhesion-dependent cel…	K05462	EFNA	http://www.genome.jp/dbget-bin/www_bget?ko:K05462	PI3K-Akt signaling pathway;Rap1 signaling pathway;Ras signaling pathway;Axon guidance	ko04151,ko04015,ko04014,ko04360	KOG3858(T)(Ephrin, ligand for Eph receptor tyrosine kinase)	gnl|BL_ORD_ID|372954	sp|O08543|EFNA5_MOUSE Ephrin-A5 OS=Mus musculus GN=Efna5 PE=1 SV=1
GeneID:15402	1877.00	0.47	4.20	2.98905882529538	9.28426080707245e-05	0.00549208237504083	PREDICTED: homeobox protein Hox-A5 [Peromyscus maniculatus bairdii]	GO:0060441;GO:0048286;GO:0033599;GO:0060480;GO:0000978;GO:0035264;GO:0048704;GO:0045944;GO:0045647;GO:0045639;GO:0003016;GO:0005634;GO:0060638;GO:0010870;GO:0006366;GO:0060764;GO:0060535;GO:0006355;GO:0060435;GO:0005575;GO:0003674;GO:0003700;GO:0009952;GO:0001077;GO:0030878;GO:0006351;GO:0016477;GO:0060749;GO:0060644;GO:0043565;GO:0060574;GO:0043065;GO:0007389;GO:0016525;GO:0060484	epithelial tube branching involved in lung morphogenesis;lung alveolus development;regulation of mammary gland epithelial cell proliferation;lung goblet cell differentiation;RNA polymerase II core promoter proximal region sequence-specific DNA binding;multicellular organism growth;embryonic skeletal system morphogenesis;positive regulation of transcription from RNA polymerase II promoter;negative…	K09305	HOX_5	http://www.genome.jp/dbget-bin/www_bget?ko:K09305	-	-	KOG0489(R)(Transcription factor zerknullt and related HOX domain proteins)	gnl|BL_ORD_ID|42521	sp|A2D5Y4|HXA5_LEMCA Homeobox protein Hox-A5 OS=Lemur catta GN=HOXA5 PE=3 SV=1
NT_166287.2_GeneID:18685	3207.00	0.00	0.39	7.64591782946349	9.63608450846118e-05	0.00567964364221147	phtf protein [Mus musculus];putative homeodomain transcription factor 1 isoform b [Mus musculus]<>BAC40522.1 unnamed protein product [Mus musculus];putative homeodomain transcription factor 1 isoform c [Mus musculus]<>AAH50825.1 Phtf1 protein [Mus musculus]	GO:0005783;GO:0008150;GO:0005634;GO:0016020;GO:0003677;GO:0006355;GO:0007283;GO:0005801;GO:0016021;GO:0005737;GO:0006351;GO:0005730	endoplasmic reticulum;biological_process;nucleus;membrane;DNA binding;regulation of transcription, DNA-templated;spermatogenesis;cis-Golgi network;integral component of membrane;cytoplasm;transcription, DNA-templated;nucleolus	-	-	-	-	-	-	gnl|BL_ORD_ID|129716;gnl|BL_ORD_ID|130447	sp|Q9QZ09|PHTF1_MOUSE Putative homeodomain transcription factor 1 OS=Mus musculus GN=Phtf1 PE=1 SV=2;sp|Q08DA4|PHTF1_BOVIN Putative homeodomain transcription factor 1 OS=Bos taurus GN=PHTF1 PE=2 SV=1
GeneID:19732	2774.66	1.41	0.15	-3.49764598132121	9.6584803334045e-05	0.00567964364221147	Short=RalGDS-like 2;PREDICTED: ral guanine nucleotide dissociation stimulator-like 2 isoform X2 [Mus musculus];ral guanine nucleotide dissociation stimulator-like 2 [Mus musculus]<>Q61193.2 RecName: Full=Ral guanine nucleotide dissociation stimulator-like 2; AltName: Full=Ras-associated protein RAB2L<>AAC69894.1 RalGDS-like factor [Mus musculus]<>AAC97974.1 RalGDS-like [Mus musculus]<>AAH68121.1 …	GO:0005085;GO:0032485;GO:0010667;GO:0014068;GO:0005089;GO:0043547;GO:0007165;GO:0005622;GO:0007264	guanyl-nucleotide exchange factor activity;regulation of Ral protein signal transduction;negative regulation of cardiac muscle cell apoptotic process;positive regulation of phosphatidylinositol 3-kinase signaling;Rho guanyl-nucleotide exchange factor activity;positive regulation of GTPase activity;signal transduction;intracellular;small GTPase mediated signal transduction	K17636	RGL2	http://www.genome.jp/dbget-bin/www_bget?ko:K17636	Ras signaling pathway	ko04014	KOG3417(T)(Ras1 guanine nucleotide exchange factor)	gnl|BL_ORD_ID|161320	sp|Q61193|RGL2_MOUSE Ral guanine nucleotide dissociation stimulator-like 2 OS=Mus musculus GN=Rgl2 PE=1 SV=2
GeneID:20262	1136.00	2.41	19.47	2.8322817167744	9.73393762331246e-05	0.00570713109737341	stathmin-like 3, isoform CRA_b [Rattus norvegicus]	GO:0005515;GO:0031175;GO:0030426;GO:0042995;GO:0008022;GO:0005794;GO:0035021;GO:0031110;GO:0030424;GO:0031122;GO:0043005;GO:0019904;GO:0043087;GO:0007019;GO:0048471;GO:0015631;GO:0005737;GO:0051493	protein binding;neuron projection development;growth cone;cell projection;protein C-terminus binding;Golgi apparatus;negative regulation of Rac protein signal transduction;regulation of microtubule polymerization or depolymerization;axon;cytoplasmic microtubule organization;neuron projection;protein domain specific binding;regulation of GTPase activity;microtubule depolymerization;perinuclear reg…	-	-	-	-	-	-	gnl|BL_ORD_ID|209222	sp|O70166|STMN3_MOUSE Stathmin-3 OS=Mus musculus GN=Stmn3 PE=1 SV=1
novel.3673	2282.00	0.24	2.41	3.1753668654849	9.91030452005892e-05	0.00577845852324708	partial [Mus musculus]	GO:0016903;GO:0006397;GO:0005622;GO:0005737;GO:0004854;GO:0005829;GO:0005730;GO:0005681;GO:0005506;GO:0000245;GO:0009055;GO:0008380;GO:0051287;GO:0009115;GO:0050660;GO:0032797;GO:0005634;GO:0000387;GO:0004031;GO:0051537;GO:0034719;GO:0055114;GO:0016614	oxidoreductase activity, acting on the aldehyde or oxo group of donors;mRNA processing;intracellular;cytoplasm;xanthine dehydrogenase activity;cytosol;nucleolus;spliceosomal complex;iron ion binding;spliceosomal complex assembly;electron carrier activity;RNA splicing;NAD binding;xanthine catabolic process;flavin adenine dinucleotide binding;SMN complex;nucleus;spliceosomal snRNP assembly;aldehyde…	-	-	-	-	-	-	-	-
GeneID:22635	16252.30	0.54	0.08	-2.95839694429284	9.91373695123392e-05	0.00577845852324708	PREDICTED: zonadhesin isoform X2 [Mus musculus];PREDICTED: zonadhesin isoform X4 [Mus musculus];PREDICTED: zonadhesin isoform X10 [Mus musculus];PREDICTED: zonadhesin isoform X5 [Mus musculus];PREDICTED: zonadhesin isoform X12 [Mus musculus];PREDICTED: zonadhesin isoform X6 [Mus musculus];PREDICTED: zonadhesin isoform X8 [Mus musculus];zonadhesin precursor [Mus musculus];PREDICTED: zonadhesin iso…	GO:0050840;GO:0016021;GO:0007339;GO:2000359;GO:0005886;GO:0016020;GO:0007155	extracellular matrix binding;integral component of membrane;binding of sperm to zona pellucida;regulation of binding of sperm to zona pellucida;plasma membrane;membrane;cell adhesion	-	-	-	-	-	KOG1216(WV)(von Willebrand factor and related coagulation proteins)	gnl|BL_ORD_ID|542995	sp|O88799|ZAN_MOUSE Zonadhesin OS=Mus musculus GN=Zan PE=1 SV=1
GeneID:14622	1704.00	0.05	1.03	4.1688058108389	0.000103439177017536	0.00601157041637587	AltName: Full=Connexin-31.1; Short=Cx31.1<>AAA37426.1 connexin 31.1 [Mus musculus]<>AAA37427.1 connexin 31.1 [Mus musculus]<>BAC38687.1 unnamed protein product [Mus musculus]<>EDL30251.1 gap junction membrane channel protein beta 5 [Mus musculus];gap junction beta-5 protein [Mus musculus]<>Q02739.1 RecName: Full=Gap junction beta-5 protein	GO:0007154;GO:0016021;GO:0060708;GO:0060713;GO:0005921;GO:0030054;GO:0016020;GO:0005886;GO:0005922;GO:0060707	cell communication;integral component of membrane;spongiotrophoblast differentiation;labyrinthine layer morphogenesis;gap junction;cell junction;membrane;plasma membrane;connexin complex;trophoblast giant cell differentiation	K07624	GJB5,CX31.1	http://www.genome.jp/dbget-bin/www_bget?ko:K07624	-	-	-	gnl|BL_ORD_ID|344603	sp|Q02739|CXB5_MOUSE Gap junction beta-5 protein OS=Mus musculus GN=Gjb5 PE=2 SV=1
GeneID:629059	3033.55	0.20	1.73	3.0612358236409	0.000106056199900702	0.00613128352632619	PREDICTED: protein FAM124A isoform X1 [Mus musculus];protein FAM124A [Mus musculus];FAM124A [Mus musculus]	GO:0003674;GO:0005575;GO:0008150	molecular_function;cellular_component;biological_process	-	-	-	-	-	-	gnl|BL_ORD_ID|382214;Protein	sp|Q5RA50|F124A_PONAB Protein FAM124A OS=Pongo abelii GN=FAM124A PE=2 SV=1;Protein FAM124A OS=Homo sapiens GN=FAM124A PE=1 SV=1
GeneID:241556	3745.53	0.34	2.77	2.86923129252579	0.000106115995826937	0.00613128352632619	Short=Tspan-18<>AAH52169.1 Tetraspanin 18 [Mus musculus]<>EDL27619.1 tetraspanin 18, isoform CRA_a [Mus musculus];tetraspanin-18 [Mus musculus]<>XP_006499537.1 PREDICTED: tetraspanin-18 isoform X1 [Mus musculus]<>XP_006499538.1 PREDICTED: tetraspanin-18 isoform X1 [Mus musculus]<>XP_006499539.1 PREDICTED: tetraspanin-18 isoform X1 [Mus musculus]<>XP_006499540.1 PREDICTED: tetraspanin-18 isoform X…	GO:0003674;GO:0016021;GO:0005887;GO:0016020;GO:0007166	molecular_function;integral component of membrane;integral component of plasma membrane;membrane;cell surface receptor signaling pathway	K17353	TSPAN18	http://www.genome.jp/dbget-bin/www_bget?ko:K17353	-	-	KOG3882(R)(Tetraspanin family integral membrane protein)	gnl|BL_ORD_ID|225369	sp|Q80WR1|TSN18_MOUSE Tetraspanin-18 OS=Mus musculus GN=Tspan18 PE=2 SV=1
GeneID:54003	3188.69	0.08	1.03	3.48049789641856	0.000107310678925825	0.00616447125528813	AltName: Full=NEL-like protein 2; AltName: Full=MEL91 protein; Flags: Precursor<>AAH51968.1 NEL-like 2 (chicken) [Mus musculus];PREDICTED: protein kinase C-binding protein NELL2 isoform X2 [Mus musculus];protein kinase C-binding protein NELL2 precursor [Mus musculus]<>XP_006521226.1 PREDICTED: protein kinase C-binding protein NELL2 isoform X1 [Mus musculus]<>XP_011243995.1 PREDICTED: protein kina…	GO:0005615;GO:0005509;GO:0005080;GO:0042802;GO:0040008;GO:0005737;GO:0030425;GO:0005576;GO:0016020;GO:0070050;GO:0043204;GO:0046543;GO:0070207;GO:0046887;GO:0008201	extracellular space;calcium ion binding;protein kinase C binding;identical protein binding;regulation of growth;cytoplasm;dendrite;extracellular region;membrane;neuron cellular homeostasis;perikaryon;development of secondary female sexual characteristics;protein homotrimerization;positive regulation of hormone secretion;heparin binding	-	-	-	-	-	KOG1217(T)(Fibrillins and related proteins containing Ca2+-binding EGF-like domains)	gnl|BL_ORD_ID|106892	sp|Q61220|NELL2_MOUSE Protein kinase C-binding protein NELL2 OS=Mus musculus GN=Nell2 PE=1 SV=3
novel.7388	666.00	0.74	8.50	3.29150788271076	0.000107310678925825	0.00616447125528813	partial [Mus musculus]	-	-	-	-	-	-	-	-	-	-
GeneID:13841	5451.21	0.08	0.70	3.14403858060989	0.000113547816088385	0.006503966549201	BAC28509.1 unnamed protein product [Mus musculus] &gt; Short=mDK-1;PREDICTED: ephrin type-A receptor 7 isoform X2 [Mus musculus]; Short=EHK-3;ephrin type-A receptor 7 isoform 2 precursor [Mus musculus]<>BAC28509.1 unnamed protein product [Mus musculus]<>EDL05515.1 Eph receptor A7, isoform CRA_a [Mus musculus];ephrin type-A receptor 7 isoform 1 precursor [Mus musculus]<>Q61772.2 RecName: Full=Ephr…	GO:0030425;GO:0048013;GO:0031594;GO:0007420;GO:0016310;GO:0043281;GO:0005003;GO:0050730;GO:0048755;GO:0000166;GO:0007275;GO:0016021;GO:0007169;GO:0004714;GO:0043525;GO:0005004;GO:0008046;GO:0018108;GO:0043065;GO:0022407;GO:0016301;GO:0045499;GO:0005515;GO:0005886;GO:0045211;GO:0046875;GO:0031952;GO:0051964;GO:0031290;GO:0016740;GO:0007399;GO:0072178;GO:0006468;GO:0048671;GO:0004713;GO:0006915;GO:…	dendrite;ephrin receptor signaling pathway;neuromuscular junction;brain development;phosphorylation;regulation of cysteine-type endopeptidase activity involved in apoptotic process;ephrin receptor activity;regulation of peptidyl-tyrosine phosphorylation;branching morphogenesis of a nerve;nucleotide binding;multicellular organism development;integral component of membrane;transmembrane receptor pr…	K05108	EPHA7,EHK3,HEK11	http://www.genome.jp/dbget-bin/www_bget?ko:K05108	Axon guidance	ko04360	KOG0196(T)(Tyrosine kinase, EPH (ephrin) receptor family)	gnl|BL_ORD_ID|377253;Ephrin	sp|Q61772|EPHA7_MOUSE Ephrin type-A receptor 7 OS=Mus musculus GN=Epha7 PE=1 SV=2;Ephrin type-A receptor 7 OS=Mus musculus GN=Epha7 PE=1 SV=2
GeneID:24052	6404.83	0.28	2.29	2.83960250429671	0.000114360268506906	0.0065316801633427	AltName: Full=35 kDa dystrophin-associated glycoprotein; Short=Delta-SG;XP_006533369.1 PREDICTED: delta-sarcoglycan isoform X1 [Mus musculus] &gt;BAC30766.1 unnamed protein product [Mus musculus] &gt;XP_006533370.1 PREDICTED: delta-sarcoglycan isoform X1 [Mus musculus] &gt;EDL33795.1 sarcoglycan, delta (dystrophin-associated glycoprotein), isoform CRA_a [Mus musculus];PREDICTED: delta-sarcoglycan…	GO:0005575;GO:0042383;GO:0005856;GO:0060047;GO:0005886;GO:0008150;GO:0007517;GO:0061024;GO:0005887;GO:0016020;GO:0003674;GO:0016021;GO:0016010;GO:0016012;GO:0005737;GO:0005515;GO:0048738;GO:0016011;GO:0055001	cellular_component;sarcolemma;cytoskeleton;heart contraction;plasma membrane;biological_process;muscle organ development;membrane organization;integral component of plasma membrane;membrane;molecular_function;integral component of membrane;dystrophin-associated glycoprotein complex;sarcoglycan complex;cytoplasm;protein binding;cardiac muscle tissue development;dystroglycan complex;muscle cell dev…	K12563	SGCD	http://www.genome.jp/dbget-bin/www_bget?ko:K12563	-	-	-	Delta-sarcoglycan;gnl|BL_ORD_ID|199723	Delta-sarcoglycan OS=Mus musculus GN=Sgcd PE=1 SV=1;sp|P82347|SGCD_MOUSE Delta-sarcoglycan OS=Mus musculus GN=Sgcd PE=1 SV=1
novel.16719	2154.00	1.55	0.17	-3.34500714505453	0.000115017622377174	0.00655040189790463	Full=Ig gamma-3 chain C region &gt;BAA11355.1 Ig gamma-chain, membrane-bound, partial [Mus musculus] &gt;AAB59655.1 immunoglobulin gamma-chain, partial [Mus musculus domesticus] &gt;EDL18546.1 mCG144678, isoform CRA_b, partial [Mus musculus]	GO:0005615;GO:0034987;GO:0008150	extracellular space;immunoglobulin receptor binding;biological_process	K06856	IGH	http://www.genome.jp/dbget-bin/www_bget?ko:K06856	Phagosome;Calcium signaling pathway;NF-kappa B signaling pathway;PI3K-Akt signaling pathway;Phospholipase D signaling pathway;B cell receptor signaling pathway;Fc epsilon RI signaling pathway;Fc gamma R-mediated phagocytosis;Hematopoietic cell lineage;Intestinal immune network for IgA production;Natural killer cell mediated cytotoxicity	ko04145,ko04020,ko04064,ko04151,ko04072,ko04662,ko04664,ko04666,ko04640,ko04672,ko04650	-	Ig	Ig gamma-3 chain C region OS=Mus musculus PE=1 SV=2
GeneID:241520	5869.00	0.12	1.11	3.00836406589054	0.000116641312711555	0.00662389351844248	RecName: Full=Protein FAM171B;protein FAM171B precursor [Mus musculus]<>BAC35021.1 unnamed protein product [Mus musculus]; Flags: Precursor	GO:0008150;GO:0016020;GO:0016021;GO:0003674;GO:0005575	biological_process;membrane;integral component of membrane;molecular_function;cellular_component	-	-	-	-	-	-	gnl|BL_ORD_ID|383462	sp|Q14CH0|F171B_MOUSE Protein FAM171B OS=Mus musculus GN=Fam171b PE=1 SV=2
GeneID:54199	1827.22	0.39	3.76	3.00660044682301	0.00012018525466039	0.00677634552135455	chemokine (C-C motif) receptor-like 2, isoform CRA_a, partial [Mus musculus]	GO:0016493;GO:0070098;GO:0007165;GO:0016021;GO:0016020;GO:0005887;GO:0048020;GO:0007186;GO:0005886;GO:0004930;GO:0006954;GO:0004871;GO:0042379;GO:0006935;GO:0004950	C-C chemokine receptor activity;chemokine-mediated signaling pathway;signal transduction;integral component of membrane;membrane;integral component of plasma membrane;CCR chemokine receptor binding;G-protein coupled receptor signaling pathway;plasma membrane;G-protein coupled receptor activity;inflammatory response;signal transducer activity;chemokine receptor binding;chemotaxis;chemokine recepto…	K08373	CCRL2	http://www.genome.jp/dbget-bin/www_bget?ko:K08373	-	-	-	gnl|BL_ORD_ID|323469	sp|O35457|CCRL2_MOUSE C-C chemokine receptor-like 2 OS=Mus musculus GN=Ccrl2 PE=1 SV=2
GeneID:14187	1304.00	22.70	3.78	-2.75465838739271	0.000120265386004942	0.00677634552135455	AltName: Full=Fibroblast growth factor-regulated protein; Short=AR;aldose reductase-related protein 2 [Mus musculus]<>P45377.2 RecName: Full=Aldose reductase-related protein 2; AltName: Full=Protein FR-1<>AAA16953.1 aldose reductase-related protein [Mus musculus]<>EDL13693.1 aldo-keto reductase family 1, member B8 [Mus musculus]; AltName: Full=Aldehyde reductase	GO:0044597;GO:0045550;GO:0055114;GO:0070062;GO:0047718;GO:0016488;GO:0044598;GO:0004032;GO:0005737;GO:0001758;GO:0016491	daunorubicin metabolic process;geranylgeranyl reductase activity;oxidation-reduction process;extracellular exosome;indanol dehydrogenase activity;farnesol catabolic process;doxorubicin metabolic process;alditol:NADP+ 1-oxidoreductase activity;cytoplasm;retinal dehydrogenase activity;oxidoreductase activity	K00011	E1.1.1.21,AKR1	http://www.genome.jp/dbget-bin/www_bget?ko:K00011	Fructose and mannose metabolism;Galactose metabolism;Pentose and glucuronate interconversions;Glycerolipid metabolism	ko00051,ko00052,ko00040,ko00561	KOG1577(R)(Aldo/keto reductase family proteins)	gnl|BL_ORD_ID|276981	sp|P45377|ALD2_MOUSE Aldose reductase-related protein 2 OS=Mus musculus GN=Akr1b8 PE=1 SV=2
GeneID:67374	4822.00	0.36	2.84	2.82806574526466	0.000120348660144806	0.00677634552135455	junctional adhesion molecule B precursor [Mus musculus]<>Q9JI59.1 RecName: Full=Junctional adhesion molecule B;PREDICTED: junctional adhesion molecule B isoform X1 [Mus musculus]; Short=VE-JAM; AltName: Full=Vascular endothelial junction-associated molecule; AltName: Full=Junctional adhesion molecule 2; Flags: Precursor<>AAF81224.1 vascular endothelial junction-associated molecule [Mus musculus]<…	GO:0005886;GO:0016020;GO:0007162;GO:0030054;GO:0016021;GO:0005923;GO:0046982	plasma membrane;membrane;negative regulation of cell adhesion;cell junction;integral component of membrane;bicellular tight junction;protein heterodimerization activity	K06735	JAM2	http://www.genome.jp/dbget-bin/www_bget?ko:K06735	Tight junction;Cell adhesion molecules (CAMs);Leukocyte transendothelial migration	ko04530,ko04514,ko04670	-	gnl|BL_ORD_ID|67234	sp|Q9JI59|JAM2_MOUSE Junctional adhesion molecule B OS=Mus musculus GN=Jam2 PE=1 SV=1
GeneID:19716	870.42	0.34	4.54	3.5128346719609	0.000124036838010952	0.00694304009023988	BEX1 [Mus musculus] &gt;AAD47168.1 Bex1 protein [Mus musculus] &gt; AltName: Full=Brain-expressed X-linked protein 1 homolog; AltName: Full=Reduced expression protein 3; Short=REX-3 &gt;EDL23851.1 mCG114173, isoform CRA_a [Mus musculus];AAH89464.1 Brain expressed gene 1 [Mus musculus] &gt;protein BEX1 [Mus musculus]<>Q9R224.2 RecName: Full=Protein BEX1; Short=REX-3<>AAD47168.1 Bex1 protein [Mus m…	GO:0002052;GO:0051091;GO:0001102;GO:0051726;GO:0007399;GO:0005634;GO:0007275;GO:0042981;GO:0030154;GO:0005515;GO:0045665;GO:0045944;GO:0048011;GO:0070062;GO:0006915;GO:0007049;GO:0005737;GO:0005667	positive regulation of neuroblast proliferation;positive regulation of sequence-specific DNA binding transcription factor activity;RNA polymerase II activating transcription factor binding;regulation of cell cycle;nervous system development;nucleus;multicellular organism development;regulation of apoptotic process;cell differentiation;protein binding;negative regulation of neuron differentiation;…	-	-	-	-	-	-	Protein;gnl|BL_ORD_ID|308297	Protein BEX1 OS=Mus musculus GN=Bex1 PE=1 SV=2;sp|Q9R224|BEX1_MOUSE Protein BEX1 OS=Mus musculus GN=Bex1 PE=1 SV=2
GeneID:214593	3507.86	4.87	37.16	2.67772879461643	0.00012510249512445	0.00694304009023988	dual oxidase 2 precursor [Mus musculus]<>AAI56281.1 Dual oxidase 2, partial [synthetic construct]<>AAI72692.1 Dual oxidase 2 [synthetic construct];PREDICTED: dual oxidase 2 isoform X1 [Mus musculus];dual oxidase 2 isoform X1 [Mus musculus]	GO:0004601;GO:0030282;GO:0042446;GO:0016021;GO:0042445;GO:0005575;GO:0042335;GO:0020037;GO:0016491;GO:0046872;GO:0030878;GO:0098869;GO:0051591;GO:0050665;GO:0048839;GO:0009615;GO:0055114;GO:0048855;GO:0035264;GO:0006590;GO:0005886;GO:0009566;GO:0030054;GO:0019221;GO:0005509;GO:0016020;GO:0042744;GO:0042403;GO:0016174;GO:0070062;GO:0016324;GO:0006979	peroxidase activity;bone mineralization;hormone biosynthetic process;integral component of membrane;hormone metabolic process;cellular_component;cuticle development;heme binding;oxidoreductase activity;metal ion binding;thyroid gland development;cellular oxidant detoxification;response to cAMP;hydrogen peroxide biosynthetic process;inner ear development;response to virus;oxidation-reduction proce…	K13411	DUOX,THOX	http://www.genome.jp/dbget-bin/www_bget?ko:K13411	MAPK signaling pathway - fly;Toll and Imd signaling pathway	ko04013,ko04624	KOG0039(PQ)(Ferric reductase, NADH/NADPH oxidase and related proteins)	gnl|BL_ORD_ID|364555;Dual	sp|Q9ES45|DUOX2_RAT Dual oxidase 2 OS=Rattus norvegicus GN=Duox2 PE=2 SV=1;Dual oxidase 2 OS=Rattus norvegicus GN=Duox2 PE=2 SV=1
GeneID:74562	5378.00	0.24	0.00	-7.55221757787344	0.000125561101170857	0.00694304009023988	fer-1-like protein 4 [Mus musculus];PREDICTED: fer-1-like protein 4 isoform X2 [Mus musculus];PREDICTED: fer-1-like protein 4 isoform X1 [Mus musculus]	GO:0016021;GO:0005575;GO:0003674;GO:0016020;GO:0008150	integral component of membrane;cellular_component;molecular_function;membrane;biological_process	K19949	OTOF	http://www.genome.jp/dbget-bin/www_bget?ko:K19949	-	-	KOG1012(R)(Ca2+-dependent lipid-binding protein CLB1/vesicle protein vp115/Granuphilin A, contains C2 domain)	gnl|BL_ORD_ID|392387	sp|A3KGK3|FR1L4_MOUSE Fer-1-like protein 4 OS=Mus musculus GN=Fer1l4 PE=2 SV=3
GeneID:77596	3990.00	0.19	0.00	-7.55221757787344	0.000125561101170857	0.00694304009023988	PREDICTED: adhesion G-protein coupled receptor F1 isoform X2 [Mus musculus];PREDICTED: adhesion G-protein coupled receptor F1 isoform X1 [Mus musculus]	GO:0016021;GO:0007165;GO:0004888;GO:0007166;GO:0004871;GO:0004930;GO:0007186;GO:0005886;GO:0016020	integral component of membrane;signal transduction;transmembrane signaling receptor activity;cell surface receptor signaling pathway;signal transducer activity;G-protein coupled receptor activity;G-protein coupled receptor signaling pathway;plasma membrane;membrane	K08453	GPR110	http://www.genome.jp/dbget-bin/www_bget?ko:K08453	-	-	KOG4193(T)(G protein-coupled receptors)	gnl|BL_ORD_ID|275898	sp|Q8VEC3|AGRF1_MOUSE Adhesion G-protein coupled receptor F1 OS=Mus musculus GN=Adgrf1 PE=2 SV=2
GeneID:105242557	745.00	1.96	0.00	-7.49806539946147	0.000125561101170857	0.00694304009023988	-	-	-	-	-	-	-	-	-	-	-
novel.16724	369.00	10.87	0.00	-7.49806539946147	0.000125561101170857	0.00694304009023988	[Mus musculus]	GO:0034987;GO:0042742;GO:0050853;GO:0042571;GO:0009897;GO:0045087;GO:0006910;GO:0006911;GO:0050871;GO:0003823;GO:0072562;GO:0006958	immunoglobulin receptor binding;defense response to bacterium;B cell receptor signaling pathway;immunoglobulin complex, circulating;external side of plasma membrane;innate immune response;phagocytosis, recognition;phagocytosis, engulfment;positive regulation of B cell activation;antigen binding;blood microparticle;complement activation, classical pathway	K06856	IGH	http://www.genome.jp/dbget-bin/www_bget?ko:K06856	Phagosome;Calcium signaling pathway;NF-kappa B signaling pathway;PI3K-Akt signaling pathway;Phospholipase D signaling pathway;B cell receptor signaling pathway;Fc epsilon RI signaling pathway;Fc gamma R-mediated phagocytosis;Hematopoietic cell lineage;Intestinal immune network for IgA production;Natural killer cell mediated cytotoxicity	ko04145,ko04020,ko04064,ko04151,ko04072,ko04662,ko04664,ko04666,ko04640,ko04672,ko04650	-	Ig	Ig heavy chain V region 93G7 OS=Mus musculus PE=2 SV=1
GeneID:12876	2183.00	12.63	89.92	2.67230643619262	0.000125754398897482	0.00694304009023988	AltName: Full=Carboxypeptidase H; Short=CPH; AltName: Full=Enkephalin convertase; Flags: Precursor<>AAB60488.1 carboxypeptidase E [Mus musculus musculus]<>AAH10197.1 Carboxypeptidase E [Mus musculus]<>BAC33184.1 unnamed protein product [Mus musculus];carboxypeptidase E preproprotein [Mus musculus]<>Q00493.2 RecName: Full=Carboxypeptidase E; AltName: Full=Prohormone-processing carboxypeptidase; Sh…	GO:0004185;GO:0006508;GO:0019904;GO:0031045;GO:0072657;GO:0004181;GO:0008270;GO:0008237;GO:0042043;GO:0016485;GO:0043204;GO:0050839;GO:0016486;GO:0030658;GO:0016020;GO:0043171;GO:0030667;GO:2000173;GO:0016055;GO:0005576;GO:0045121;GO:0031410;GO:0030070;GO:0030425;GO:0034230;GO:0046872;GO:0003214;GO:0016787;GO:0050897;GO:0097060;GO:0006518;GO:0008233;GO:0005515;GO:0030141;GO:0004180;GO:0043025;GO:…	serine-type carboxypeptidase activity;proteolysis;protein domain specific binding;dense core granule;protein localization to membrane;metallocarboxypeptidase activity;zinc ion binding;metallopeptidase activity;neurexin family protein binding;protein processing;perikaryon;cell adhesion molecule binding;peptide hormone processing;transport vesicle membrane;membrane;peptide catabolic process;secreto…	K01294	CPE	http://www.genome.jp/dbget-bin/www_bget?ko:K01294	-	-	KOG2649(R)(Zinc carboxypeptidase)	gnl|BL_ORD_ID|312826	sp|Q00493|CBPE_MOUSE Carboxypeptidase E OS=Mus musculus GN=Cpe PE=1 SV=2
GeneID:20508	2414.00	0.18	1.78	3.17038578443363	0.000127118264728489	0.006970937172097	vesicular acetylcholine transporter [Mus musculus]<>BAE34572.1 unnamed protein product [Mus musculus]<>AAI20499.1 Solute carrier family 18 (vesicular monoamine), member 3 [Mus musculus]<>EDL24839.1 solute carrier family 18 (vesicular monoamine), member 3 [Mus musculus]<>AAI37706.1 Solute carrier family 18 (vesicular monoamine), member 3 [Mus musculus]	GO:0007268;GO:0016021;GO:0043679;GO:0055085;GO:0031410;GO:0015844;GO:0008504;GO:1901374;GO:0030121;GO:0005737;GO:0030672;GO:0043195;GO:0005515;GO:0006836;GO:0043005;GO:0072488;GO:0042166;GO:0060201;GO:0008021;GO:0005277;GO:0006810;GO:0016020;GO:0005887;GO:0030424;GO:0030122	chemical synaptic transmission;integral component of membrane;axon terminus;transmembrane transport;cytoplasmic vesicle;monoamine transport;monoamine transmembrane transporter activity;acetate ester transport;AP-1 adaptor complex;cytoplasm;synaptic vesicle membrane;terminal bouton;protein binding;neurotransmitter transport;neuron projection;ammonium transmembrane transport;acetylcholine binding;c…	K14636	SLC18A3,VACHT	http://www.genome.jp/dbget-bin/www_bget?ko:K14636	Cholinergic synapse;Synaptic vesicle cycle	ko04725,ko04721	KOG3764(U)(Vesicular amine transporter)	gnl|BL_ORD_ID|242676	sp|O35304|VACHT_MOUSE Vesicular acetylcholine transporter OS=Mus musculus GN=Slc18a3 PE=1 SV=1
GeneID:237320	2243.00	0.63	0.03	-4.57441553256273	0.000127311843100785	0.006970937172097	AltName: Full=Retinal dehydrogenase 4<>AAH38493.1 Aldh8a1 protein [synthetic construct]<>BAC34173.1 unnamed protein product [Mus musculus]<>AAO64246.1 retinal dehydrogenase type 4 [Mus musculus]<>BAE25524.1 unnamed protein product [Mus musculus]<>EDL03414.1 aldehyde dehydrogenase 8 family, member A1 [Mus musculus];aldehyde dehydrogenase family 8 member A1 [Mus musculus]<>Q8BH00.1 RecName: Full=Al…	GO:0016620;GO:0042574;GO:0070062;GO:0004029;GO:0042573;GO:0005737;GO:0005622;GO:0001758;GO:0042904;GO:0055114;GO:0016491;GO:0008152	oxidoreductase activity, acting on the aldehyde or oxo group of donors, NAD or NADP as acceptor;retinal metabolic process;extracellular exosome;aldehyde dehydrogenase (NAD) activity;retinoic acid metabolic process;cytoplasm;intracellular;retinal dehydrogenase activity;9-cis-retinoic acid biosynthetic process;oxidation-reduction process;oxidoreductase activity;metabolic process	-	-	-	-	-	KOG2450(C)(Aldehyde dehydrogenase)	gnl|BL_ORD_ID|273907	sp|Q8BH00|AL8A1_MOUSE Aldehyde dehydrogenase family 8 member A1 OS=Mus musculus GN=Aldh8a1 PE=1 SV=1
GeneID:380842	1384.00	0.06	1.29	4.11653871527826	0.000127311843100785	0.006970937172097	stathmin domain-containing protein 1 [Mus musculus]<>Q6P3A1.1 RecName: Full=Stathmin domain-containing protein 1<>AAH64117.1 Gene model 1574, (NCBI) [Mus musculus]	GO:0031110	regulation of microtubule polymerization or depolymerization	-	-	-	-	-	-	gnl|BL_ORD_ID|501476	sp|Q6P3A1|STMD1_MOUSE Stathmin domain-containing protein 1 OS=Mus musculus GN=Stmnd1 PE=2 SV=1
GeneID:13179	1853.30	11.94	84.89	2.67105609112372	0.000129053645941192	0.00704689633716243	AltName: Full=Bone proteoglycan II; AltName: Full=PG-S2; AltName: Full=PG40;decorin preproprotein [Mus musculus]<>NP_001177380.1 decorin preproprotein [Mus musculus]<>P28654.1 RecName: Full=Decorin; Flags: Precursor<>CAA37876.1 decorin (PGII) [Mus musculus]<>BAE27613.1 unnamed protein product [Mus musculus]<>BAE22476.1 unnamed protein product [Mus musculus]<>BAE26740.1 unnamed protein product [Mu…	GO:0016239;GO:0005539;GO:0047485;GO:0090141;GO:0004860;GO:0016525;GO:0042060;GO:0051901;GO:0010596;GO:0007519;GO:0031012;GO:1900747;GO:0050840;GO:0032496;GO:0007568;GO:0005518;GO:0019221;GO:0014068;GO:0005576;GO:0009612;GO:0005737;GO:0046426;GO:0044822;GO:0005589;GO:0010508;GO:0005578;GO:0006469;GO:0045944;GO:0005615;GO:0019800;GO:0001822;GO:0001890	positive regulation of macroautophagy;glycosaminoglycan binding;protein N-terminus binding;positive regulation of mitochondrial fission;protein kinase inhibitor activity;negative regulation of angiogenesis;wound healing;positive regulation of mitochondrial depolarization;negative regulation of endothelial cell migration;skeletal muscle tissue development;extracellular matrix;negative regulation o…	K04660	DCN	http://www.genome.jp/dbget-bin/www_bget?ko:K04660	TGF-beta signaling pathway	ko04350	-	gnl|BL_ORD_ID|118188	sp|P28654|PGS2_MOUSE Decorin OS=Mus musculus GN=Dcn PE=1 SV=1
GeneID:100504232	694.00	3.19	26.65	2.8334725900074	0.000130394299576986	0.00710059479011557	predicted gene 11062 precursor [Mus musculus]<>EDL38994.1 mCG120048 [Mus musculus]	GO:0003674;GO:0005575;GO:0046872;GO:0008150;GO:0005576	molecular_function;cellular_component;metal ion binding;biological_process;extracellular region	-	-	-	-	-	-	gnl|BL_ORD_ID|104091	sp|Q8R1M8|MPTX_MOUSE Mucosal pentraxin OS=Mus musculus GN=Mptx1 PE=2 SV=1
GeneID:23967	1900.50	0.98	7.09	2.80582924869863	0.000131255568613819	0.00712796634362915	AAH23922.1 Odd-skipped related 1 (Drosophila) [Mus musculus] &gt;Q9WVG7.1 RecName: Full=Protein odd-skipped-related 1 &gt;EDM03089.1 odd-skipped related 1 (Drosophila) (predicted) [Rattus norvegicus] &gt;AAI59411.1 Odd-skipped related 1 (Drosophila) [Rattus norvegicus];XP_006239948.1 PREDICTED: protein odd-skipped-related 1 isoform X1 [Rattus norvegicus] &gt;EDK98421.1 odd-skipped related 1 (Dros…	GO:0072111;GO:0019898;GO:0048863;GO:0072190;GO:0035116;GO:0007231;GO:0006355;GO:0043066;GO:0072268;GO:0072239;GO:0072183;GO:0001657;GO:0060021;GO:0035115;GO:0008406;GO:0072259;GO:0048793;GO:0002062;GO:0072234;GO:0001823;GO:0018107;GO:0072207;GO:0042476;GO:0090094;GO:0001656;GO:0010628;GO:0005634;GO:0000122;GO:0072180;GO:0072168;GO:0060272;GO:2000543;GO:0072133;GO:0072498;GO:0001655;GO:1905408;GO:…	cell proliferation involved in kidney development;extrinsic component of membrane;stem cell differentiation;ureter urothelium development;embryonic hindlimb morphogenesis;osmosensory signaling pathway;regulation of transcription, DNA-templated;negative regulation of apoptotic process;pattern specification involved in metanephros development;metanephric glomerulus vasculature development;negative …	K09215	OSR,ODD	http://www.genome.jp/dbget-bin/www_bget?ko:K09215	-	-	KOG1721(R)(FOG: Zn-finger)	gnl|BL_ORD_ID|430759;Protein	sp|Q9WVG7|OSR1_MOUSE Protein odd-skipped-related 1 OS=Mus musculus GN=Osr1 PE=1 SV=1;Protein odd-skipped-related 1 OS=Mus musculus GN=Osr1 PE=1 SV=1
GeneID:66425	1575.00	3.86	28.16	2.70035115061938	0.000132054311443367	0.00715180243664405	unnamed protein product, partial [Mus musculus]<>BAC27734.1 unnamed protein product, partial [Mus musculus]	GO:0003674;GO:0005575;GO:0008150	molecular_function;cellular_component;biological_process	-	-	-	-	-	-	gnl|BL_ORD_ID|433064	sp|Q6W8Q3|PC4L1_MOUSE Purkinje cell protein 4-like protein 1 OS=Mus musculus GN=Pcp4l1 PE=1 SV=1
GeneID:76703	1503.00	1.46	0.09	-4.17361237700458	0.000132862041002157	0.00715872095103215	carboxypeptidase B precursor [Mus musculus]<>EDL34898.1 carboxypeptidase B1 (tissue), isoform CRA_b [Mus musculus]<>AAI38760.1 Carboxypeptidase B1 (tissue) [Mus musculus]<>AAI38763.1 Carboxypeptidase B1 (tissue) [Mus musculus]	GO:0005615;GO:0004180;GO:0008150;GO:0008270;GO:0004181;GO:0005575;GO:0006508	extracellular space;carboxypeptidase activity;biological_process;zinc ion binding;metallocarboxypeptidase activity;cellular_component;proteolysis	K01291	CPB1	http://www.genome.jp/dbget-bin/www_bget?ko:K01291	Pancreatic secretion;Protein digestion and absorption	ko04972,ko04974	KOG2650(S)(Zinc carboxypeptidase)	gnl|BL_ORD_ID|310617	sp|P19223|CBPB1_RAT Carboxypeptidase B OS=Rattus norvegicus GN=Cpb1 PE=1 SV=1
GeneID:72930	2079.00	0.13	1.53	3.4299652624413	0.00013290239640425	0.00715872095103215	serine/threonine-protein phosphatase 2A 55 kDa regulatory subunit B beta isoform isoform X1 [Peromyscus maniculatus bairdii];serine/threonine-protein phosphatase 2A 55 kDa regulatory subunit B beta isoform [Mus musculus]<>NP_858062.1 serine/threonine-protein phosphatase 2A 55 kDa regulatory subunit B beta isoform isoform b [Homo sapiens]<>NP_001259029.1 serine/threonine-protein phosphatase 2A 55 …	GO:0006626;GO:0032403;GO:0005739;GO:0016020;GO:0034047;GO:0000266;GO:0005856;GO:0000278;GO:0030182;GO:0005741;GO:0043525;GO:0007286;GO:0019888;GO:0005515;GO:0050790;GO:0004722;GO:0006915;GO:0043653;GO:0032502;GO:0070262;GO:0000159;GO:0007420;GO:0005829;GO:0005737	protein targeting to mitochondrion;protein complex binding;mitochondrion;membrane;regulation of phosphoprotein phosphatase activity;mitochondrial fission;cytoskeleton;mitotic cell cycle;neuron differentiation;mitochondrial outer membrane;positive regulation of neuron apoptotic process;spermatid development;protein phosphatase regulator activity;protein binding;regulation of catalytic activity;pro…	K04354	PPP2R2	http://www.genome.jp/dbget-bin/www_bget?ko:K04354	Cell cycle - yeast;Tight junction;AMPK signaling pathway;Hippo signaling pathway;Hippo signaling pathway -fly;PI3K-Akt signaling pathway;Sphingolipid signaling pathway;mRNA surveillance pathway;Adrenergic signaling in cardiomyocytes;Dopaminergic synapse	ko04111,ko04530,ko04152,ko04390,ko04391,ko04151,ko04071,ko03015,ko04261,ko04728	KOG1354(T)(Serine/threonine protein phosphatase 2A, regulatory subunit)	Serine/threonine-protein;gnl|BL_ORD_ID|265625	Serine/threonine-protein phosphatase 2A 55 kDa regulatory subunit B beta isoform OS=Macaca fascicularis GN=PPP2R2B PE=2 SV=1;sp|Q4R8L3|2ABB_MACFA Serine/threonine-protein phosphatase 2A 55 kDa regulatory subunit B beta isoform OS=Macaca fascicularis GN=PPP2R2B PE=2 SV=1
GeneID:102636690	1758.00	1.55	0.14	-3.57492936034983	0.000139734195837431	0.00748613713332822	PREDICTED: uncharacterized protein Gm33691 isoform X1 [Mus musculus]<>XP_017168524.1 PREDICTED: uncharacterized protein Gm33691 isoform X2 [Mus musculus]	-	-	-	-	-	-	-	-	-	-
GeneID:11830	1551.00	0.16	2.07	3.48432501353232	0.000139734195837431	0.00748613713332822	Aqp5 protein, partial [Rattus norvegicus]	GO:0016324;GO:0015793;GO:0005887;GO:0046541;GO:0016020;GO:0030157;GO:0005886;GO:0006810;GO:0005783;GO:0042476;GO:0034220;GO:0009992;GO:0048593;GO:0005215;GO:0070062;GO:0005902;GO:0015254;GO:0009925;GO:0005515;GO:0006833;GO:0015670;GO:0015250;GO:0016021;GO:0007588	apical plasma membrane;glycerol transport;integral component of plasma membrane;saliva secretion;membrane;pancreatic juice secretion;plasma membrane;transport;endoplasmic reticulum;odontogenesis;ion transmembrane transport;cellular water homeostasis;camera-type eye morphogenesis;transporter activity;extracellular exosome;microvillus;glycerol channel activity;basal plasma membrane;protein binding;…	K09867	AQP5	http://www.genome.jp/dbget-bin/www_bget?ko:K09867	Salivary secretion	ko04970	KOG0223(G)(Aquaporin (major intrinsic protein family))	gnl|BL_ORD_ID|283380	sp|Q9WTY4|AQP5_MOUSE Aquaporin-5 OS=Mus musculus GN=Aqp5 PE=1 SV=1
GeneID:15413	1912.00	0.75	5.94	2.81325001424914	0.000141219389879171	0.00754536718612474	homeobox protein Hox-B5 [Mus musculus]<>NP_001178854.1 homeobox protein Hox-B5 [Rattus norvegicus]<>P09079.3 RecName: Full=Homeobox protein Hox-B5; AltName: Full=Homeobox protein Hox-2.1; AltName: Full=Homeobox protein H24.1; AltName: Full=Homeobox protein Mu-1<>AAI03608.1 Homeo box B5 [Mus musculus]<>AAI03597.1 Homeo box B5 [Mus musculus]<>AAI03596.1 Homeo box B5 [Mus musculus]<>AAI03605.1 Homeo…	GO:0003700;GO:0003677;GO:0007275;GO:0006355;GO:0043565;GO:0009952;GO:0001205;GO:0045446;GO:0005634;GO:0006366;GO:0048706;GO:0006351;GO:0048704;GO:0000980;GO:0045944	transcription factor activity, sequence-specific DNA binding;DNA binding;multicellular organism development;regulation of transcription, DNA-templated;sequence-specific DNA binding;anterior/posterior pattern specification;transcriptional activator activity, RNA polymerase II distal enhancer sequence-specific binding;endothelial cell differentiation;nucleus;transcription from RNA polymerase II pro…	K09305	HOX_5	http://www.genome.jp/dbget-bin/www_bget?ko:K09305	-	-	KOG0489(R)(Transcription factor zerknullt and related HOX domain proteins)	gnl|BL_ORD_ID|398497	sp|P09079|HXB5_MOUSE Homeobox protein Hox-B5 OS=Mus musculus GN=Hoxb5 PE=2 SV=3
GeneID:241612	4434.23	6.86	46.88	2.64755632502484	0.000142911616400862	0.00759886627235367	AltName: Full=Low-affinity sodium-lactate cotransporter;Slc5a12 protein, partial [Mus musculus];carrier family 5 (sodium/glucose cotransporter), member 12, isoform CRA_a [Homo sapiens]; AltName: Full=Solute carrier family 5 member 12<>AAY32930.1 solute carrier family 5 member 12 [Mus musculus]<>BAE25658.1 unnamed protein product [Mus musculus]<>BAE38174.1 unnamed protein product [Mus musculus]<>E…	GO:0016324;GO:0070062;GO:0016020;GO:0006811;GO:0005887;GO:0006810;GO:0015355;GO:0005886;GO:0015129;GO:0015293;GO:0006814;GO:0055085;GO:0035873;GO:0016021;GO:0005215	apical plasma membrane;extracellular exosome;membrane;ion transport;integral component of plasma membrane;transport;secondary active monocarboxylate transmembrane transporter activity;plasma membrane;lactate transmembrane transporter activity;symporter activity;sodium ion transport;transmembrane transport;lactate transmembrane transport;integral component of membrane;transporter activity	K14388	SLC5A8_12,SMCT	http://www.genome.jp/dbget-bin/www_bget?ko:K14388	-	-	KOG2349(P)(Na+:iodide/myo-inositol/multivitamin symporters)	Sodium-coupled;gnl|BL_ORD_ID|481258	Sodium-coupled monocarboxylate transporter 2 OS=Mus musculus GN=Slc5a12 PE=1 SV=1;sp|Q49B93|SC5AC_MOUSE Sodium-coupled monocarboxylate transporter 2 OS=Mus musculus GN=Slc5a12 PE=1 SV=1
GeneID:14419	699.00	23.29	170.99	2.66473573421944	0.000142985308203878	0.00759886627235367	Contains: RecName: Full=Galanin message-associated peptide; Contains: RecName: Full=Galanin; Flags: Precursor<>AAB41545.1 galanin [Mus musculus]<>AAH44055.1 Galanin [Mus musculus]<>BAE21703.1 unnamed protein product [Mus musculus]<>EDL32940.1 galanin, isoform CRA_b [Mus musculus]; Short=GMAP;galanin peptides isoform 1 preproprotein [Mus musculus]<>P47212.1 RecName: Full=Galanin peptides	GO:0031765;GO:0006954;GO:1902608;GO:0008285;GO:0043627;GO:0050672;GO:0051464;GO:0001664;GO:0032868;GO:0007399;GO:0005179;GO:0005576;GO:1902891;GO:0042493;GO:0031766;GO:0031764;GO:0051795;GO:0035902;GO:0031943;GO:0043065;GO:0007631;GO:0030073;GO:0019933;GO:0030141;GO:0005515;GO:0010737;GO:0004966;GO:0005794;GO:0045944;GO:0043025;GO:0005615;GO:0007218;GO:0005184;GO:0005737;GO:0050776;GO:0031763	type 2 galanin receptor binding;inflammatory response;positive regulation of large conductance calcium-activated potassium channel activity;negative regulation of cell proliferation;response to estrogen;negative regulation of lymphocyte proliferation;positive regulation of cortisol secretion;G-protein coupled receptor binding;response to insulin;nervous system development;hormone activity;extrace…	K05244	GAL	http://www.genome.jp/dbget-bin/www_bget?ko:K05244	Neuroactive ligand-receptor interaction	ko04080	-	gnl|BL_ORD_ID|539	sp|P47212|GALA_MOUSE Galanin peptides OS=Mus musculus GN=Gal PE=2 SV=1
GeneID:12955	921.30	7.03	53.58	2.68664286434125	0.000145103216941999	0.0076908574398378	PREDICTED: alpha-crystallin B chain [Pteropus vampyrus]	GO:0042802;GO:1900034;GO:0030308;GO:0006936;GO:0005515;GO:0008017;GO:0008092;GO:0051403;GO:0042542;GO:0006457;GO:0009986;GO:2000378;GO:0070062;GO:0042803;GO:0045202;GO:0051082;GO:0005794;GO:0032432;GO:0031430;GO:0002088;GO:0097512;GO:0031674;GO:0005737;GO:0097060;GO:0043154;GO:0030018;GO:0046872;GO:0005654;GO:0005829;GO:0010629;GO:0014069;GO:0005739;GO:0043204;GO:0005886;GO:0007021;GO:0043292;GO:…	identical protein binding;regulation of cellular response to heat;negative regulation of cell growth;muscle contraction;protein binding;microtubule binding;cytoskeletal protein binding;stress-activated MAPK cascade;response to hydrogen peroxide;protein folding;cell surface;negative regulation of reactive oxygen species metabolic process;extracellular exosome;protein homodimerization activity;syna…	K09542	CRYAB	http://www.genome.jp/dbget-bin/www_bget?ko:K09542	Protein processing in endoplasmic reticulum;Longevity regulating pathway - multiple species	ko04141,ko04213	KOG3591(O)(Alpha crystallins)	gnl|BL_ORD_ID|340917	sp|P23927|CRYAB_MOUSE Alpha-crystallin B chain OS=Mus musculus GN=Cryab PE=1 SV=2
GeneID:15214	2549.00	0.08	1.01	3.55657322744633	0.00014721498184444	0.0077820345189896	AltName: Full=HES-related repressor protein 2; Short=HRT-2; AltName: Full=Protein gridlock homolog<>AAF14546.1 hairy-related transcription factor 2 [Mus musculus]<>AAF20174.1 basic helix-loop-helix factor 1 [Mus musculus]<>AAF37298.1 HES-related repressor protein 1 HERP1 [Mus musculus]<>CAB71346.1 basic-helix-loop-helix protein [Mus musculus]<>BAC55066.1 hairy and enhancer of split related 2 [Mus…	GO:0043565;GO:0060045;GO:0007389;GO:0090102;GO:0046983;GO:0060977;GO:0035910;GO:0003677;GO:0010468;GO:0060412;GO:0045746;GO:0042826;GO:0007219;GO:0003700;GO:0045165;GO:0060716;GO:0007275;GO:0001570;GO:0065004;GO:0003199;GO:0045607;GO:0006355;GO:0003195;GO:0060413;GO:0005634;GO:0003184;GO:0001568;GO:0003300;GO:0000122;GO:0010460;GO:0001102;GO:0003186;GO:0014898;GO:0003208;GO:0060633;GO:0016580;GO:…	sequence-specific DNA binding;positive regulation of cardiac muscle cell proliferation;pattern specification process;cochlea development;protein dimerization activity;coronary vasculature morphogenesis;ascending aorta morphogenesis;DNA binding;regulation of gene expression;ventricular septum morphogenesis;negative regulation of Notch signaling pathway;histone deacetylase binding;Notch signaling p…	K09091	HEY	http://www.genome.jp/dbget-bin/www_bget?ko:K09091	-	-	-	gnl|BL_ORD_ID|45249	sp|Q9QUS4|HEY2_MOUSE Hairy/enhancer-of-split related with YRPW motif protein 2 OS=Mus musculus GN=Hey2 PE=1 SV=1
novel.13267	882.00	0.89	7.96	2.99718050985086	0.00014987706243535	0.00790174136064989	[Mus musculus]	-	-	-	-	-	-	-	-	-	-
GeneID:20254	2405.69	1.89	13.43	2.68375658156328	0.000151387980857483	0.0079602844114374	Flags: Precursor<>CAA48727.1 secretogranin II [Mus musculus]; Short=SN; AltName: Full=Secretogranin II; Contains: RecName: Full=Manserin;secretogranin-2 isoform 1 precursor [Mus musculus]<>Q03517.1 RecName: Full=Secretogranin-2;secretogranin-2 isoform 2 precursor [Mus musculus]<>AAH48249.1 Scg2 protein [Mus musculus]; AltName: Full=Chromogranin-C; Short=SgII; Contains: RecName: Full=Secretoneurin	GO:2001237;GO:0005615;GO:0050930;GO:0005576;GO:0001938;GO:2000352;GO:0000165;GO:0005125;GO:0048245;GO:0035556;GO:0031045;GO:0030141;GO:0050918;GO:0001525;GO:0042056	negative regulation of extrinsic apoptotic signaling pathway;extracellular space;induction of positive chemotaxis;extracellular region;positive regulation of endothelial cell proliferation;negative regulation of endothelial cell apoptotic process;MAPK cascade;cytokine activity;eosinophil chemotaxis;intracellular signal transduction;dense core granule;secretory granule;positive chemotaxis;angiogen…	-	-	-	-	-	-	gnl|BL_ORD_ID|487378	sp|Q03517|SCG2_MOUSE Secretogranin-2 OS=Mus musculus GN=Scg2 PE=1 SV=1
GeneID:50706	3121.91	1.82	13.00	2.66989460505056	0.000153307421048776	0.00803994274608302	Flags: Precursor; AltName: Full=Osteoblast-specific factor 2;periostin isoform 4 precursor [Mus musculus]<>AIS73060.1 periostin isoform M2 [Mus musculus];periostin isoform 1 precursor [Mus musculus]<>BAA02835.1 osteoblast specific factor 2 precursor [Mus musculus]<>EDL35257.1 periostin, osteoblast specific factor, isoform CRA_a [Mus musculus]; Short=PN;periostin isoform 2 precursor [Mus musculus]…	GO:1904209;GO:0046872;GO:0009612;GO:0001666;GO:0005737;GO:0014911;GO:0042060;GO:1990523;GO:0031012;GO:0008201;GO:0031594;GO:0003674;GO:0003073;GO:0005794;GO:0071560;GO:1900025;GO:0044344;GO:0008593;GO:0005578;GO:0030198;GO:0007155;GO:0071356;GO:0005576;GO:0071307;GO:0009888;GO:0005615;GO:0032355;GO:0005802;GO:0050839;GO:0014850;GO:0001953;GO:1990138	positive regulation of chemokine (C-C motif) ligand 2 secretion;metal ion binding;response to mechanical stimulus;response to hypoxia;cytoplasm;positive regulation of smooth muscle cell migration;wound healing;bone regeneration;extracellular matrix;heparin binding;neuromuscular junction;molecular_function;regulation of systemic arterial blood pressure;Golgi apparatus;cellular response to transfor…	-	-	-	-	-	KOG1437(MW)(Fasciclin and related adhesion glycoproteins)	gnl|BL_ORD_ID|137217	sp|Q62009|POSTN_MOUSE Periostin OS=Mus musculus GN=Postn PE=1 SV=2
GeneID:320265	3578.70	0.05	0.66	3.6574376894541	0.000154728128927488	0.00809309550148092	PREDICTED: protein FAM19A1 isoform X1 [Mus musculus];PREDICTED: protein FAM19A1 isoform X1 [Condylura cristata]	GO:0003674;GO:0005515;GO:0005783;GO:0008150;GO:0005576	molecular_function;protein binding;endoplasmic reticulum;biological_process;extracellular region	-	-	-	-	-	-	gnl|BL_ORD_ID|387489	sp|Q7TPG8|F19A1_MOUSE Protein FAM19A1 OS=Mus musculus GN=Fam19a1 PE=2 SV=1
GeneID:11304	5441.00	0.01	0.26	4.06230663405033	0.000157376481949378	0.00818896827083541	PREDICTED: retinal-specific ATP-binding cassette transporter isoform X1 [Mus musculus]; AltName: Full=ATP-binding cassette sub-family A member 4; AltName: Full=RIM ABC transporter; Short=RmP<>AAC23916.1 ATP-binding cassette transporter [Mus musculus]<>AAH57853.1 ATP-binding cassette, sub-family A (ABC1), member 4 [Mus musculus];PREDICTED: retinal-specific ATP-binding cassette transporter isoform …	GO:0005548;GO:0043231;GO:0042626;GO:0000166;GO:0055085;GO:0006869;GO:0005215;GO:0016887;GO:0016021;GO:0003674;GO:0045332;GO:0090555;GO:0005575;GO:0045494;GO:0016020;GO:0005887;GO:0005524;GO:0007601;GO:0006649;GO:0001750;GO:0004012;GO:0050896;GO:0008150;GO:0006810	phospholipid transporter activity;intracellular membrane-bounded organelle;ATPase activity, coupled to transmembrane movement of substances;nucleotide binding;transmembrane transport;lipid transport;transporter activity;ATPase activity;integral component of membrane;molecular_function;phospholipid translocation;phosphatidylethanolamine-translocating ATPase activity;cellular_component;photorecepto…	K05644	ABCA4	http://www.genome.jp/dbget-bin/www_bget?ko:K05644	ABC transporters	ko02010	KOG0059(IR)(Lipid exporter ABCA1 and related proteins, ABC superfamily)	gnl|BL_ORD_ID|264529	sp|O35600|ABCA4_MOUSE Retinal-specific ATP-binding cassette transporter OS=Mus musculus GN=Abca4 PE=2 SV=1
GeneID:56857	8623.00	1.85	0.26	-2.8088510786734	0.000157385081478121	0.00818896827083541	sugar phosphate exchanger 2 isoform X5 [Equus przewalskii];solute carrier family 37 (glycerol-3-phosphate transporter), member 2, isoform CRA_a, partial [Mus musculus]	GO:0015794;GO:0016020;GO:0015760;GO:0006127;GO:0005783;GO:0022857;GO:0008643;GO:0006810;GO:0015297;GO:0005215;GO:0030176;GO:0070062;GO:0061513;GO:0005789;GO:0006072;GO:0006820;GO:0055085;GO:0016021;GO:0035435;GO:0015169	glycerol-3-phosphate transport;membrane;glucose-6-phosphate transport;glycerophosphate shuttle;endoplasmic reticulum;transmembrane transporter activity;carbohydrate transport;transport;antiporter activity;transporter activity;integral component of endoplasmic reticulum membrane;extracellular exosome;glucose 6-phosphate:inorganic phosphate antiporter activity;endoplasmic reticulum membrane;glycero…	K13783	SLC37A1_2	http://www.genome.jp/dbget-bin/www_bget?ko:K13783	-	-	KOG2533(G)(Permease of the major facilitator superfamily)	gnl|BL_ORD_ID|9512;Glucose-6-phosphate	sp|Q9WU81|G6PT3_MOUSE Glucose-6-phosphate exchanger SLC37A2 OS=Mus musculus GN=Slc37a2 PE=1 SV=1;Glucose-6-phosphate exchanger SLC37A2 OS=Mus musculus GN=Slc37a2 PE=1 SV=1
GeneID:22066	2357.33	0.33	2.67	2.9459569337459	0.000161183411940636	0.00836470364420907	Short=TrpC4;short transient receptor potential channel 4 isoform 1 [Mus musculus]<>XP_006501359.1 PREDICTED: short transient receptor potential channel 4 isoform X1 [Mus musculus]<>Q9QUQ5.1 RecName: Full=Short transient receptor potential channel 4;transient receptor potential cation channel, subfamily C, member 4, isoform CRA_b, partial [Mus musculus]<>EDL35255.1 transient receptor potential cat…	GO:0008013;GO:0005262;GO:0016021;GO:0045121;GO:0055085;GO:0014051;GO:0005737;GO:0043234;GO:0006828;GO:0006816;GO:0051924;GO:0005911;GO:0030863;GO:0070509;GO:0015279;GO:0045296;GO:0006810;GO:0005515;GO:0005886;GO:0070588;GO:0034704;GO:0005901;GO:0005216;GO:0070679;GO:0051480;GO:0048709;GO:0009986;GO:0016020;GO:0005887;GO:0006811;GO:0016323	beta-catenin binding;calcium channel activity;integral component of membrane;membrane raft;transmembrane transport;gamma-aminobutyric acid secretion;cytoplasm;protein complex;manganese ion transport;calcium ion transport;regulation of calcium ion transport;cell-cell junction;cortical cytoskeleton;calcium ion import;store-operated calcium channel activity;cadherin binding;transport;protein binding…	K04967	TRPC4	http://www.genome.jp/dbget-bin/www_bget?ko:K04967	Axon guidance;Phototransduction - fly	ko04360,ko04745	KOG3609(PT)(Receptor-activated Ca2+-permeable cation channels (STRPC family))	gnl|BL_ORD_ID|231299;gnl|BL_ORD_ID|229024	sp|O35119|TRPC4_RAT Short transient receptor potential channel 4 OS=Rattus norvegicus GN=Trpc4 PE=1 SV=2;sp|Q9QUQ5|TRPC4_MOUSE Short transient receptor potential channel 4 OS=Mus musculus GN=Trpc4 PE=1 SV=1
GeneID:14776	1071.00	189.57	1313.34	2.6133073638259	0.000163675386778201	0.00843160787086554	glutathione peroxidase 2 [Mus musculus]<>BAE20886.1 unnamed protein product [Mus musculus]	GO:0016491;GO:0055114;GO:0002862;GO:0098869;GO:0005829;GO:0005737;GO:0051702;GO:0001659;GO:0004601;GO:0070062;GO:0006979;GO:0009609;GO:0004602	oxidoreductase activity;oxidation-reduction process;negative regulation of inflammatory response to antigenic stimulus;cellular oxidant detoxification;cytosol;cytoplasm;interaction with symbiont;temperature homeostasis;peroxidase activity;extracellular exosome;response to oxidative stress;response to symbiotic bacterium;glutathione peroxidase activity	K00432	gpx	http://www.genome.jp/dbget-bin/www_bget?ko:K00432	Arachidonic acid metabolism;Glutathione metabolism;Thyroid hormone synthesis	ko00590,ko00480,ko04918	KOG1651(O)(Glutathione peroxidase)	gnl|BL_ORD_ID|29934	sp|Q9JHC0|GPX2_MOUSE Glutathione peroxidase 2 OS=Mus musculus GN=Gpx2 PE=2 SV=3
novel.20922	3110.00	0.00	0.35	7.50228594982994	0.00016479894528675	0.00843160787086554	endogenous retrovirus group K member 25 Pol protein-like, partial [Mus musculus]	-	-	-	-	-	-	-	-	Pol	Pol polyprotein (Fragment) OS=Feline endogenous virus ECE1 GN=pol PE=3 SV=1
GeneID:102633775	1491.00	0.52	0.00	-7.44180105713785	0.00016479894528675	0.00843160787086554	-	-	-	-	-	-	-	-	-	-	-
GeneID:223227	3798.00	0.24	0.00	-7.44180105713785	0.00016479894528675	0.00843160787086554	Sox21 protein, partial [Mus musculus]	GO:0006351;GO:0000981;GO:0006357;GO:0045665;GO:0001942;GO:0042633;GO:0048863;GO:0043588;GO:0006355;GO:0003677;GO:0005575;GO:0003700;GO:0005634	transcription, DNA-templated;RNA polymerase II transcription factor activity, sequence-specific DNA binding;regulation of transcription from RNA polymerase II promoter;negative regulation of neuron differentiation;hair follicle development;hair cycle;stem cell differentiation;skin development;regulation of transcription, DNA-templated;DNA binding;cellular_component;transcription factor activity, …	K09267	SOX1S	http://www.genome.jp/dbget-bin/www_bget?ko:K09267	-	-	KOG0527(K)(HMG-box transcription factor)	gnl|BL_ORD_ID|206980	sp|Q811W0|SOX21_MOUSE Transcription factor SOX-21 OS=Mus musculus GN=Sox21 PE=2 SV=1
novel.15921	1760.00	0.58	0.00	-7.44180105713785	0.00016479894528675	0.00843160787086554	BAE21906.1 unnamed protein product [Mus musculus] &gt;BAE39544.1 unnamed protein product [Mus musculus] &gt;AAI08373.1 Phosphoglycerate kinase 1 [Mus musculus] &gt;BAE39754.1 unnamed protein product [Mus musculus] &gt;P09411.4 RecName: Full=Phosphoglycerate kinase 1 &gt;AAH83355.1 Phosphoglycerate kinase 1 [Mus musculus] &gt;kinase 1 [Mus musculus] &gt;BAE39527.1 unnamed protein product [Mus musc…	GO:0006094;GO:0016310;GO:0006096;GO:0005524;GO:0016020;GO:0005737;GO:0005975;GO:0005829;GO:0045121;GO:0000166;GO:0070062;GO:0043531;GO:0030855;GO:0004618;GO:0016301;GO:0016740	gluconeogenesis;phosphorylation;glycolytic process;ATP binding;membrane;cytoplasm;carbohydrate metabolic process;cytosol;membrane raft;nucleotide binding;extracellular exosome;ADP binding;epithelial cell differentiation;phosphoglycerate kinase activity;kinase activity;transferase activity	K00927	PGK,pgk	http://www.genome.jp/dbget-bin/www_bget?ko:K00927	Glycolysis / Gluconeogenesis;Carbon fixation in photosynthetic organisms;Biosynthesis of amino acids;Carbon metabolism	ko00010,ko00710,ko01230,ko01200	KOG1367(G)(3-phosphoglycerate kinase)	Phosphoglycerate	Phosphoglycerate kinase 1 OS=Mus musculus GN=Pgk1 PE=1 SV=4
GeneID:16011	5854.00	1.60	11.05	2.63754984083503	0.000165017883968942	0.00843160787086554	insulin-like growth factor binding protein 5, isoform CRA_b, partial [Mus musculus]	GO:0005576;GO:0040008;GO:1901862;GO:0006006;GO:0010906;GO:0060056;GO:0051146;GO:0019838;GO:0048662;GO:0005615;GO:0007565;GO:0043567;GO:0035556;GO:0016942;GO:0045926;GO:0051897;GO:0007568;GO:0043569;GO:0031069;GO:0017148;GO:0005520;GO:0060416;GO:0071320;GO:0042567;GO:0014912;GO:0042593;GO:0031994;GO:0048630;GO:0031995;GO:0001558;GO:0043568;GO:0045668;GO:0001649;GO:0044342;GO:0030336;GO:0071407;GO:…	extracellular region;regulation of growth;negative regulation of muscle tissue development;glucose metabolic process;regulation of glucose metabolic process;mammary gland involution;striated muscle cell differentiation;growth factor binding;negative regulation of smooth muscle cell proliferation;extracellular space;female pregnancy;regulation of insulin-like growth factor receptor signaling pathw…	-	-	-	-	-	-	gnl|BL_ORD_ID|42624	sp|Q07079|IBP5_MOUSE Insulin-like growth factor-binding protein 5 OS=Mus musculus GN=Igfbp5 PE=1 SV=1
NT_187015.1_GeneID:50795	1321.00	1.74	13.19	2.74229948846857	0.000166330343759298	0.00847687669887129	Sh3bgr protein, partial [Rattus norvegicus]	GO:0003674;GO:0005829;GO:0005737;GO:0008150;GO:0017124	molecular_function;cytosol;cytoplasm;biological_process;SH3 domain binding	-	-	-	-	-	-	gnl|BL_ORD_ID|202986	sp|Q9WUZ7|SH3BG_MOUSE SH3 domain-binding glutamic acid-rich protein OS=Mus musculus GN=Sh3bgr PE=1 SV=1
GeneID:15110	1898.00	1.71	12.41	2.69593005054493	0.000170804947279073	0.00868265762690246	Heart and neural crest derivatives expressed transcript 1 [Mus musculus]	GO:0043425;GO:0005515;GO:0001947;GO:0042802;GO:0019899;GO:0030154;GO:0001525;GO:0060411;GO:0003219;GO:0044212;GO:0045893;GO:0045944;GO:0090575;GO:0001829;GO:0001709;GO:1903026;GO:0042803;GO:0008134;GO:0061371;GO:0003674;GO:0003144;GO:0006366;GO:0060485;GO:0045892;GO:0046982;GO:0001078;GO:0007507;GO:0005737;GO:0006351;GO:0001707;GO:0005654;GO:0005730;GO:0001824;GO:0000978;GO:0001701;GO:0003218;GO:…	bHLH transcription factor binding;protein binding;heart looping;identical protein binding;enzyme binding;cell differentiation;angiogenesis;cardiac septum morphogenesis;cardiac right ventricle formation;transcription regulatory region DNA binding;positive regulation of transcription, DNA-templated;positive regulation of transcription from RNA polymerase II promoter;RNA polymerase II transcription …	K09071	HAND1	http://www.genome.jp/dbget-bin/www_bget?ko:K09071	Signaling pathways regulating pluripotency of stem cells	ko04550	KOG4029(K)(Transcription factor HAND2/Transcription factor TAL1/TAL2/LYL1)	gnl|BL_ORD_ID|36467	sp|Q64279|HAND1_MOUSE Heart- and neural crest derivatives-expressed protein 1 OS=Mus musculus GN=Hand1 PE=1 SV=1
novel.23817	405.00	19.46	2.12	-3.53130359336665	0.00017808576459694	0.0090296751457367	heavy chain, partial [Mus musculus]	-	-	K06856	IGH	http://www.genome.jp/dbget-bin/www_bget?ko:K06856	Phagosome;Calcium signaling pathway;NF-kappa B signaling pathway;PI3K-Akt signaling pathway;Phospholipase D signaling pathway;B cell receptor signaling pathway;Fc epsilon RI signaling pathway;Fc gamma R-mediated phagocytosis;Hematopoietic cell lineage;Intestinal immune network for IgA production;Natural killer cell mediated cytotoxicity	ko04145,ko04020,ko04064,ko04151,ko04072,ko04662,ko04664,ko04666,ko04640,ko04672,ko04650	-	Ig	Ig heavy chain V region 186-1 OS=Mus musculus PE=4 SV=2
GeneID:20306	912.00	0.60	6.00	3.10993336297713	0.000178982364593631	0.00905204447496949	Short=MCP-3; AltName: Full=Small-inducible cytokine A7; AltName: Full=Monocyte chemotactic protein 3; AltName: Full=Protein FIC; AltName: Full=Intercrine/chemokine MARC;C-C motif chemokine 7 precursor [Mus musculus]<>Q03366.1 RecName: Full=C-C motif chemokine 7; AltName: Full=Monocyte chemoattractant protein 3; Flags: Precursor<>AAF22534.1 small inducible cytokine A7 [Mus musculus]<>AAF22535.1 sm…	GO:0010332;GO:0005615;GO:0006955;GO:0071346;GO:0070374;GO:0070098;GO:0048245;GO:0050729;GO:0005125;GO:0030593;GO:0071361;GO:0007010;GO:0048020;GO:0043547;GO:0071356;GO:0005576;GO:2000503;GO:0008009;GO:0006954;GO:0071347;GO:0048247;GO:0007186;GO:0031727;GO:0002548;GO:0006935;GO:0008360;GO:0031726;GO:0008201;GO:0030335	response to gamma radiation;extracellular space;immune response;cellular response to interferon-gamma;positive regulation of ERK1 and ERK2 cascade;chemokine-mediated signaling pathway;eosinophil chemotaxis;positive regulation of inflammatory response;cytokine activity;neutrophil chemotaxis;cellular response to ethanol;cytoskeleton organization;CCR chemokine receptor binding;positive regulation of…	K05509	CCL7	http://www.genome.jp/dbget-bin/www_bget?ko:K05509	Cytokine-cytokine receptor interaction;Chemokine signaling pathway;IL-17 signaling pathway	ko04060,ko04062,ko04657	-	gnl|BL_ORD_ID|321044	sp|Q03366|CCL7_MOUSE C-C motif chemokine 7 OS=Mus musculus GN=Ccl7 PE=3 SV=1
GeneID:235320	7559.00	2.23	0.38	-2.70185505087227	0.000185252666273738	0.00932293377891157	zinc finger and BTB domain-containing protein 16 [Mus musculus]<>XP_006510321.1 PREDICTED: zinc finger and BTB domain-containing protein 16 isoform X1 [Mus musculus]<>BAE25227.1 unnamed protein product [Mus musculus]<>EDL25710.1 mCG3834 [Mus musculus]<>AAI38776.1 Zinc finger and BTB domain containing 16 [Mus musculus];protein product [Mus musculus]	GO:0001501;GO:0001206;GO:0045892;GO:0016604;GO:0032332;GO:0045778;GO:0045638;GO:0046872;GO:0005730;GO:0005829;GO:0061036;GO:0007417;GO:0051138;GO:0035136;GO:0009880;GO:0042733;GO:0030097;GO:0005515;GO:0042802;GO:0003676;GO:0008022;GO:0030326;GO:0042803;GO:0017053;GO:0000980;GO:0045893;GO:0035116;GO:0003690;GO:0019904;GO:0006355;GO:0003677;GO:0003700;GO:0009952;GO:0016605;GO:0045600;GO:0043065;GO:…	skeletal system development;transcriptional repressor activity, RNA polymerase II distal enhancer sequence-specific binding;negative regulation of transcription, DNA-templated;nuclear body;positive regulation of chondrocyte differentiation;positive regulation of ossification;negative regulation of myeloid cell differentiation;metal ion binding;nucleolus;cytosol;positive regulation of cartilage de…	K10055	ZBTB16,PLZF	http://www.genome.jp/dbget-bin/www_bget?ko:K10055	-	-	-	gnl|BL_ORD_ID|545711;Zinc	sp|Q05516|ZBT16_HUMAN Zinc finger and BTB domain-containing protein 16 OS=Homo sapiens GN=ZBTB16 PE=1 SV=2;Zinc finger and BTB domain-containing protein 16 OS=Homo sapiens GN=ZBTB16 PE=1 SV=2
GeneID:71163	5517.97	0.19	1.62	2.79991116125014	0.000185398798348706	0.00932293377891157	zinc finger protein 626 [Mus musculus]<>XP_017167792.1 PREDICTED: zinc finger protein 626 isoform X1 [Mus musculus]<>XP_017167793.1 PREDICTED: zinc finger protein 626 isoform X1 [Mus musculus]	GO:0005622;GO:0046872;GO:0003700;GO:0005575;GO:0006355;GO:0003676	intracellular;metal ion binding;transcription factor activity, sequence-specific DNA binding;cellular_component;regulation of transcription, DNA-templated;nucleic acid binding	K09228	KRAB	http://www.genome.jp/dbget-bin/www_bget?ko:K09228	-	-	-	gnl|BL_ORD_ID|549941	sp|P16374|ZFP60_MOUSE Zinc finger protein 60 OS=Mus musculus GN=Zfp60 PE=2 SV=2
GeneID:14451	3149.00	1.02	7.22	2.66869324272974	0.000185745712238327	0.00932293377891157	growth arrest-specific protein 1 [Mus musculus]<>CAA46256.1 Gas1 protein [Mus musculus]	GO:0005515;GO:0008284;GO:0021587;GO:0030308;GO:0045879;GO:0042733;GO:0048598;GO:0007049;GO:0010955;GO:0045930;GO:0042473;GO:0042474;GO:0050679;GO:0035924;GO:0048706;GO:0048589;GO:0050680;GO:0048701;GO:0005886;GO:0012501;GO:0021904;GO:0060628;GO:0042476;GO:0002053;GO:0009953;GO:0008589;GO:0016020;GO:0043010;GO:2001240;GO:0007050;GO:0045165;GO:0007411;GO:0031225;GO:0043066;GO:0060021;GO:0048592;GO:…	protein binding;positive regulation of cell proliferation;cerebellum morphogenesis;negative regulation of cell growth;negative regulation of smoothened signaling pathway;embryonic digit morphogenesis;embryonic morphogenesis;cell cycle;negative regulation of protein processing;negative regulation of mitotic cell cycle;outer ear morphogenesis;middle ear morphogenesis;positive regulation of epitheli…	K06232	GAS1	http://www.genome.jp/dbget-bin/www_bget?ko:K06232	Hedgehog signaling pathway	ko04340	-	gnl|BL_ORD_ID|9549	sp|Q01721|GAS1_MOUSE Growth arrest-specific protein 1 OS=Mus musculus GN=Gas1 PE=2 SV=2
GeneID:217212	534.64	54.92	10.59	-2.70338758541448	0.000188348152056631	0.0094297427462912	AltName: Full=Peptide tyrosine tyrosine; AltName: Full=PYY-II;peptide YY isoform 2 precursor [Mus musculus]<>EDL34087.1 peptide YY, isoform CRA_a [Mus musculus];peptide YY isoform 1 precursor [Mus musculus]<>Q9EPS2.2 RecName: Full=Peptide YY; Short=PYY; Flags: Precursor<>AAH10821.1 Peptide YY [Mus musculus]<>BAE20675.1 unnamed protein product [Mus musculus]<>EDL34088.1 peptide YY, isoform CRA_b […	GO:0007218;GO:0005615;GO:0007267;GO:0005184;GO:0032096;GO:0005576;GO:0032098;GO:0005179;GO:0001664;GO:0042755;GO:0007631;GO:0007586	neuropeptide signaling pathway;extracellular space;cell-cell signaling;neuropeptide hormone activity;negative regulation of response to food;extracellular region;regulation of appetite;hormone activity;G-protein coupled receptor binding;eating behavior;feeding behavior;digestion	K05233	PYY	http://www.genome.jp/dbget-bin/www_bget?ko:K05233	Neuroactive ligand-receptor interaction	ko04080	-	gnl|BL_ORD_ID|147649	sp|Q9EPS2|PYY_MOUSE Peptide YY OS=Mus musculus GN=Pyy PE=3 SV=2
novel.23800	367.33	14.41	0.81	-4.49229289647074	0.000195423543519558	0.00966228445521078	AAB53409.1 anti-DNA antibody heavy chain variable region, partial [Mus musculus];partial [Mus musculus];antibody heavy chain variable region, partial [Mus musculus] &gt	GO:0042742;GO:0006910;GO:0045087;GO:0006958;GO:0003823;GO:0006911;GO:0050871;GO:0050853;GO:0034987;GO:0009897;GO:0042571;GO:0072562	defense response to bacterium;phagocytosis, recognition;innate immune response;complement activation, classical pathway;antigen binding;phagocytosis, engulfment;positive regulation of B cell activation;B cell receptor signaling pathway;immunoglobulin receptor binding;external side of plasma membrane;immunoglobulin complex, circulating;blood microparticle	K06856	IGH	http://www.genome.jp/dbget-bin/www_bget?ko:K06856	Phagosome;Calcium signaling pathway;NF-kappa B signaling pathway;PI3K-Akt signaling pathway;Phospholipase D signaling pathway;B cell receptor signaling pathway;Fc epsilon RI signaling pathway;Fc gamma R-mediated phagocytosis;Hematopoietic cell lineage;Intestinal immune network for IgA production;Natural killer cell mediated cytotoxicity	ko04145,ko04020,ko04064,ko04151,ko04072,ko04662,ko04664,ko04666,ko04640,ko04672,ko04650	-	Ig	Ig heavy chain V region MC101 OS=Mus musculus PE=1 SV=1
GeneID:69191	1686.00	0.78	0.04	-4.44940933586959	0.000195423543519558	0.00966228445521078	Flags: Precursor;protein disulfide-isomerase A2 precursor [Mus musculus]<>D3Z6P0.1 RecName: Full=Protein disulfide-isomerase A2; AltName: Full=PDIp;PREDICTED: protein disulfide-isomerase A2 isoform X1 [Mus musculus]	GO:0005496;GO:0016853;GO:0008289;GO:0031545;GO:0034976;GO:0005788;GO:0005783;GO:0045454;GO:1902175;GO:0003756	steroid binding;isomerase activity;lipid binding;peptidyl-proline 4-dioxygenase activity;response to endoplasmic reticulum stress;endoplasmic reticulum lumen;endoplasmic reticulum;cell redox homeostasis;regulation of oxidative stress-induced intrinsic apoptotic signaling pathway;protein disulfide isomerase activity	K09581	PDIA2	http://www.genome.jp/dbget-bin/www_bget?ko:K09581	-	-	KOG0191(O)(Thioredoxin/protein disulfide isomerase)	gnl|BL_ORD_ID|118687	sp|D3Z6P0|PDIA2_MOUSE Protein disulfide-isomerase A2 OS=Mus musculus GN=Pdia2 PE=1 SV=1
GeneID:434800	962.64	0.20	3.10	4.00595602848386	0.000195423543519558	0.00966228445521078	Flags: Precursor<>BAE21382.1 unnamed protein product [Mus musculus]<>EDL29231.1 mCG66008 [Mus musculus];PREDICTED: small integral membrane protein 9 isoform X1 [Mus musculus];small integral membrane protein 9 precursor [Mus musculus]<>Q3V0X1.1 RecName: Full=Small integral membrane protein 9;small integral membrane protein 9 [Cricetulus griseus]	GO:0003674;GO:0016021;GO:0046872;GO:0030168;GO:0005507;GO:0005575;GO:0016491;GO:0005886;GO:0055114;GO:0008150;GO:0016020	molecular_function;integral component of membrane;metal ion binding;platelet activation;copper ion binding;cellular_component;oxidoreductase activity;plasma membrane;oxidation-reduction process;biological_process;membrane	-	-	-	-	-	-	Small;gnl|BL_ORD_ID|205578	Small integral membrane protein 9 OS=Mus musculus GN=Smim9 PE=2 SV=1;sp|Q3V0X1|SMIM9_MOUSE Small integral membrane protein 9 OS=Mus musculus GN=Smim9 PE=2 SV=1
GeneID:74020	3670.00	0.02	0.38	4.00595602848386	0.000195423543519558	0.00966228445521078	copine IV, isoform CRA_a, partial [Mus musculus];PREDICTED: copine-4 isoform X1 [Pteropus alecto]	GO:0008150;GO:0005515;GO:0070062	biological_process;protein binding;extracellular exosome	-	-	-	-	-	KOG1327(T)(Copine)	gnl|BL_ORD_ID|318971	sp|Q8BLR2|CPNE4_MOUSE Copine-4 OS=Mus musculus GN=Cpne4 PE=1 SV=1
novel.12931	415.00	0.44	12.30	4.00595602848386	0.000195423543519558	0.00966228445521078	partial [Mus musculus]	GO:0032722;GO:0048589;GO:0004897;GO:0070119;GO:0016021;GO:0016049;GO:0048661;GO:0007165;GO:0042803;GO:0005615;GO:0004896;GO:0009986;GO:0031018;GO:0019981;GO:0050731;GO:0032755;GO:0008284;GO:0019899;GO:0070102;GO:0005549;GO:0004915;GO:0005138;GO:0010536;GO:0019882;GO:0070110;GO:0003823;GO:0070120;GO:0032966;GO:0032809;GO:0016020;GO:0019221;GO:0005896;GO:0043410;GO:0004984;GO:0005576;GO:0016324;GO:…	positive regulation of chemokine production;developmental growth;ciliary neurotrophic factor receptor activity;ciliary neurotrophic factor binding;integral component of membrane;cell growth;positive regulation of smooth muscle cell proliferation;signal transduction;protein homodimerization activity;extracellular space;cytokine receptor activity;cell surface;endocrine pancreas development;interleu…	K06751	MHC1	http://www.genome.jp/dbget-bin/www_bget?ko:K06751	Endocytosis;Phagosome;Cell adhesion molecules (CAMs);Antigen processing and presentation;Natural killer cell mediated cytotoxicity	ko04144,ko04145,ko04514,ko04612,ko04650	-	-	-
GeneID:12772	3589.00	0.40	3.01	2.75176800741093	0.000199195753609148	0.00982283240296897	C-C chemokine receptor type 2 [Mus musculus]<>XP_006512491.1 PREDICTED: C-C chemokine receptor type 2 isoform X1 [Mus musculus]<>XP_011241365.1 PREDICTED: C-C chemokine receptor type 2 isoform X1 [Mus musculus]<>XP_011241366.1 PREDICTED: C-C chemokine receptor type 2 isoform X1 [Mus musculus]<>P51683.2 RecName: Full=C-C chemokine receptor type 2; AltName: Full=MCP-1 receptor; Short=CCR-2; Short=C…	GO:0035705;GO:0070723;GO:0022409;GO:0097350;GO:0043410;GO:0050870;GO:0050900;GO:0001974;GO:0005887;GO:0019221;GO:0016020;GO:0007568;GO:2000439;GO:0005886;GO:0007186;GO:0002548;GO:0031727;GO:0043204;GO:0045627;GO:2000451;GO:2000473;GO:0004871;GO:0006954;GO:0019725;GO:0004930;GO:0010628;GO:0001666;GO:0032760;GO:0055093;GO:2000110;GO:0030334;GO:0032743;GO:0016525;GO:0006935;GO:0045444;GO:0007204;GO:…	T-helper 17 cell chemotaxis;response to cholesterol;positive regulation of cell-cell adhesion;neutrophil clearance;positive regulation of MAPK cascade;positive regulation of T cell activation;leukocyte migration;blood vessel remodeling;integral component of plasma membrane;cytokine-mediated signaling pathway;membrane;aging;positive regulation of monocyte extravasation;plasma membrane;G-protein co…	K04177	CCR2	http://www.genome.jp/dbget-bin/www_bget?ko:K04177	Cytokine-cytokine receptor interaction;Chemokine signaling pathway	ko04060,ko04062	-	gnl|BL_ORD_ID|320519	sp|P51683|CCR2_MOUSE C-C chemokine receptor type 2 OS=Mus musculus GN=Ccr2 PE=1 SV=2
GeneID:20509	2244.80	26.46	4.78	-2.60805023080645	0.000199659100965962	0.00982283240296897	PREDICTED: folate transporter 1 isoform X2 [Mus musculus]<>AAC53288.1 reduced folate carrier [Mus musculus]; AltName: Full=Intestinal folate carrier 1;folate transporter 1 [Mus musculus]<>NP_001186200.1 folate transporter 1 [Mus musculus]<>XP_006513477.1 PREDICTED: folate transporter 1 isoform X1 [Mus musculus]<>XP_006513478.1 PREDICTED: folate transporter 1 isoform X1 [Mus musculus]<>XP_00651347…	GO:0016021;GO:0051958;GO:0055085;GO:0005542;GO:0016323;GO:0007565;GO:0008517;GO:0015884;GO:0008518;GO:0098838;GO:0016324;GO:0031526;GO:0016020;GO:0005887;GO:0006810;GO:0015350;GO:0005886	integral component of membrane;methotrexate transport;transmembrane transport;folic acid binding;basolateral plasma membrane;female pregnancy;folic acid transporter activity;folic acid transport;reduced folate carrier activity;reduced folate transmembrane transport;apical plasma membrane;brush border membrane;membrane;integral component of plasma membrane;transport;methotrexate transporter activi…	K14609	SLC19A1,RFC1	http://www.genome.jp/dbget-bin/www_bget?ko:K14609	Vitamin digestion and absorption	ko04977	KOG3810(H)(Micronutrient transporters (folate transporter family))	gnl|BL_ORD_ID|487279	sp|P41438|S19A1_MOUSE Folate transporter 1 OS=Mus musculus GN=Slc19a1 PE=1 SV=1
GeneID:26879	2283.00	0.54	4.20	2.78211146360238	0.000200187415400144	0.00982450634195869	Short=b3Gal-T3; AltName: Full=Beta-3-Gx-T3; AltName: Full=UDP-N-acetylgalactosamine:globotriaosylceramide beta-1,3-N-acetylgalactosaminyltransferase<>Q920V1.2 RecName: Full=UDP-GalNAc:beta-1,3-N-acetylgalactosaminyltransferase 1;UDP-GalNAc:beta-1,3-N-acetylgalactosaminyltransferase 1 [Mus musculus]<>XP_006501592.1 PREDICTED: UDP-GalNAc:beta-1,3-N-acetylgalactosaminyltransferase 1 isoform X1 [Mus …	GO:0006486;GO:0016021;GO:0016757;GO:0008499;GO:0009312;GO:0016740;GO:0047273;GO:0016020;GO:0000139;GO:0005794;GO:0008378	protein glycosylation;integral component of membrane;transferase activity, transferring glycosyl groups;UDP-galactose:beta-N-acetylglucosamine beta-1,3-galactosyltransferase activity;oligosaccharide biosynthetic process;transferase activity;galactosylgalactosylglucosylceramide beta-D-acetylgalactosaminyltransferase activity;membrane;Golgi membrane;Golgi apparatus;galactosyltransferase activity	K00719	B3GALNT1,B3GALT3	http://www.genome.jp/dbget-bin/www_bget?ko:K00719	Glycosphingolipid biosynthesis - globo and isoglobo series;Glycosphingolipid biosynthesis - lacto and neolacto series	ko00603,ko00601	KOG2287(G)(Galactosyltransferases)	gnl|BL_ORD_ID|299712;gnl|BL_ORD_ID|301292	sp|Q920V1|B3GL1_MOUSE UDP-GalNAc:beta-1,3-N-acetylgalactosaminyltransferase 1 OS=Mus musculus GN=B3galnt1 PE=2 SV=2;sp|Q793U7|B3GL1_MUSSI UDP-GalNAc:beta-1,3-N-acetylgalactosaminyltransferase 1 OS=Mus spicilegus GN=B3galnt1 PE=3 SV=1
GeneID:77220	3226.00	0.24	1.99	2.83468302139433	0.000201158301036258	0.00984783840245484	PREDICTED: transmembrane protein 200A isoform X1 [Mus musculus];mKIAA1913 protein, partial [Mus musculus]	GO:0016020;GO:0008150;GO:0005575;GO:0003674;GO:0016021	membrane;biological_process;cellular_component;molecular_function;integral component of membrane	-	-	-	-	-	-	gnl|BL_ORD_ID|510370	sp|Q8C817|T200A_MOUSE Transmembrane protein 200A OS=Mus musculus GN=Tmem200a PE=1 SV=1
NT_187004.1_GeneID:68915	4441.00	3.72	0.65	-2.67323097483298	0.000203188738316897	0.00992279941716619	valine--tRNA ligase, mitochondrial precursor [Mus musculus]<>Q3U2A8.2 RecName: Full=Valine--tRNA ligase, mitochondrial; Flags: Precursor; Short=ValRS; AltName: Full=Valyl-tRNA synthetase	GO:0005524;GO:0004812;GO:0002161;GO:0006412;GO:0005739;GO:0004832;GO:0006438;GO:0006418;GO:0016874;GO:0005829;GO:0006450;GO:0000166	ATP binding;aminoacyl-tRNA ligase activity;aminoacyl-tRNA editing activity;translation;mitochondrion;valine-tRNA ligase activity;valyl-tRNA aminoacylation;tRNA aminoacylation for protein translation;ligase activity;cytosol;regulation of translational fidelity;nucleotide binding	K01873	VARS,valS	http://www.genome.jp/dbget-bin/www_bget?ko:K01873	Aminoacyl-tRNA biosynthesis	ko00970	KOG0433(J)(Isoleucyl-tRNA synthetase)	gnl|BL_ORD_ID|493757	sp|Q3U2A8|SYVM_MOUSE Valine--tRNA ligase, mitochondrial OS=Mus musculus GN=Vars2 PE=1 SV=2
GeneID:237891	2943.00	0.11	1.13	3.12443212489671	0.000209972631018574	0.0101665588256881	GAS2-like protein 2 [Mus musculus]<>Q5SSG4.1 RecName: Full=GAS2-like protein 2; AltName: Full=Growth arrest-specific protein 2-like 2<>AAI47481.1 Growth arrest-specific 2 like 2 [Mus musculus]<>AAI50848.1 Growth arrest-specific 2 like 2 [Mus musculus]	GO:0007026;GO:0005737;GO:0005874;GO:0051015;GO:0008017;GO:0001725;GO:0007050;GO:0005856;GO:0001578;GO:0008093	negative regulation of microtubule depolymerization;cytoplasm;microtubule;actin filament binding;microtubule binding;stress fiber;cell cycle arrest;cytoskeleton;microtubule bundle formation;cytoskeletal adaptor activity	-	-	-	-	-	KOG0516(Z)(Dystonin, GAS (Growth-arrest-specific protein), and related proteins)	gnl|BL_ORD_ID|11442	sp|Q5SSG4|GA2L2_MOUSE GAS2-like protein 2 OS=Mus musculus GN=Gas2l2 PE=2 SV=1
GeneID:68852	2583.00	0.13	1.31	3.12443212489671	0.000209972631018574	0.0101665588256881	LRRN4 C-terminal-like protein precursor [Mus musculus]<>XP_006527384.1 PREDICTED: LRRN4 C-terminal-like protein isoform X1 [Mus musculus]<>Q3TYX2.1 RecName: Full=LRRN4 C-terminal-like protein; Flags: Precursor<>BAE34439.1 unnamed protein product [Mus musculus]<>AAI07245.1 LRRN4 C-terminal like [Mus musculus]<>AAI07246.1 LRRN4 C-terminal like [Mus musculus]<>EDL33386.1 RIKEN cDNA 1110067I12, isofo…	GO:0016020;GO:0008150;GO:0005575;GO:0016021;GO:0003674	membrane;biological_process;cellular_component;integral component of membrane;molecular_function	-	-	-	-	-	-	gnl|BL_ORD_ID|77712	sp|Q3TYX2|LRN4L_MOUSE LRRN4 C-terminal-like protein OS=Mus musculus GN=Lrrn4cl PE=2 SV=1
GeneID:21922	1009.00	2.84	20.73	2.68135955385175	0.000210207850815955	0.0101665588256881	tetranectin precursor [Mus musculus]<>AAH35043.1 C-type lectin domain family 3, member b [Mus musculus]	GO:0005615;GO:0070062;GO:0005578;GO:0005509;GO:0005515;GO:0005737;GO:0001503;GO:0001501;GO:0036143;GO:0005576;GO:0001652;GO:0030246;GO:0071560;GO:0010756;GO:0071310;GO:0008201;GO:0030282	extracellular space;extracellular exosome;proteinaceous extracellular matrix;calcium ion binding;protein binding;cytoplasm;ossification;skeletal system development;kringle domain binding;extracellular region;granular component;carbohydrate binding;cellular response to transforming growth factor beta stimulus;positive regulation of plasminogen activation;cellular response to organic substance;hepa…	K17520	CLEC3B	http://www.genome.jp/dbget-bin/www_bget?ko:K17520	-	-	KOG4297(TV)(C-type lectin)	gnl|BL_ORD_ID|513653	sp|P43025|TETN_MOUSE Tetranectin OS=Mus musculus GN=Clec3b PE=1 SV=2
[truncated: 479 more rows]
