# Supplementary material for: Bacillus subtilis Attenuates Hepatic and Intestinal Injuries and Modulates Gut Microbiota and Gene Expression Profiles in Mice Infected with Schistosoma japonicum
Source: Front Cell Dev Biol. 2021 Nov 16;9:766205. doi: 10.3389/fcell.2021.766205 (PMC8635066; doi:10.3389/fcell.2021.766205)
Supplement: Supplementary file 7 [file Table5.XLS]

GeneID	Length	N6CN_expression	G1_5CN_expression	logFC	Pvalue	FDR	NR_def	GO_ID	GO_term	KO_ID	KO_gene	Hyperlink	KEGG Pathway	Pathway ID	Kog_Annotation	Swiss-Prot_Id	Swiss-Prot_Annotation
GeneID:18489	759.00	0.10	2816.41	14.972874934764	2.51585000823551e-33	5.21108012205821e-29	Contains: RecName: Full=Regenerating islet-derived protein 3-beta 15 kDa form; Contains: RecName: Full=Regenerating islet-derived protein 3-beta 16.5 kDa form; Short=REG-3-beta;regenerating islet-derived protein 3-beta precursor [Mus musculus]<>P35230.1 RecName: Full=Regenerating islet-derived protein 3-beta; Flags: Precursor<>BAA02727.1 PAP homologous protein [Mus musculus]<>BAA18928.1 regIIIbet…	GO:0007565;GO:0030246;GO:0001934;GO:0007494;GO:0005576;GO:0071356;GO:0050830;GO:0019838;GO:0005615;GO:0050829;GO:0032355;GO:0051260;GO:0035690;GO:0006954;GO:0060548;GO:1903577;GO:0008284;GO:0042802;GO:0006953;GO:0043066;GO:0005737;GO:0043434;GO:0043234;GO:0043524;GO:1903208;GO:0031667;GO:0044849;GO:0042594;GO:0042588;GO:0045177	female pregnancy;carbohydrate binding;positive regulation of protein phosphorylation;midgut development;extracellular region;cellular response to tumor necrosis factor;defense response to Gram-positive bacterium;growth factor binding;extracellular space;defense response to Gram-negative bacterium;response to estradiol;protein homooligomerization;cellular response to drug;inflammatory response;neg…	-	-	-	-	-	-	gnl|BL_ORD_ID|444558	sp|P35230|REG3B_MOUSE Regenerating islet-derived protein 3-beta OS=Mus musculus GN=Reg3b PE=1 SV=1
GeneID:15433	2724.50	90.26	0.00	-15.0172103309244	4.34550287434462e-25	4.50042005181501e-21	AltName: Full=Homeobox protein Hox-4.8<>EDL27167.1 homeobox D13 [Mus musculus]<>AAI66031.1 Homeo box D13 [synthetic construct];homeobox protein Hox-D13 [Mus musculus]<>XP_005065200.1 PREDICTED: homeobox protein Hox-D13 [Mesocricetus auratus]<>P70217.2 RecName: Full=Homeobox protein Hox-D13;[Mus musculus]	GO:0005634;GO:0030326;GO:0045944;GO:0000978;GO:0001228;GO:0042733;GO:0060527;GO:0060687;GO:0060602;GO:0042127;GO:0035108;GO:0043565;GO:0030539;GO:0022612;GO:0007389;GO:0006351;GO:0033574;GO:0009952;GO:0001077;GO:0060571;GO:0003677;GO:0005575;GO:0003674;GO:0003700;GO:0048619;GO:0006366;GO:0001501;GO:0003682;GO:0006355;GO:0007275	nucleus;embryonic limb morphogenesis;positive regulation of transcription from RNA polymerase II promoter;RNA polymerase II core promoter proximal region sequence-specific DNA binding;transcriptional activator activity, RNA polymerase II transcription regulatory region sequence-specific binding;embryonic digit morphogenesis;prostate epithelial cord arborization involved in prostate glandular acin…	K09298	HOX_13	http://www.genome.jp/dbget-bin/www_bget?ko:K09298	-	-	KOG0487(K)(Transcription factor Abd-B, contains HOX domain)	gnl|BL_ORD_ID|40685;Homeobox	sp|P70217|HXD13_MOUSE Homeobox protein Hox-D13 OS=Mus musculus GN=Hoxd13 PE=1 SV=2;Homeobox protein Hox-D13 OS=Mus musculus GN=Hoxd13 PE=1 SV=2
GeneID:66183	1753.00	0.13	150.53	10.5941420265121	7.87108225407916e-24	5.43445755762472e-20	RIKEN cDNA 1110032A04, isoform CRA_a, partial [Mus musculus]<>EDL15492.1 RIKEN cDNA 1110032A04, isoform CRA_a, partial [Mus musculus]	GO:0046513;GO:0016021;GO:0017059;GO:0006629;GO:0005789;GO:0030148;GO:0004758;GO:0005783;GO:0006665;GO:0016020;GO:1904220;GO:0007029	ceramide biosynthetic process;integral component of membrane;serine C-palmitoyltransferase complex;lipid metabolic process;endoplasmic reticulum membrane;sphingolipid biosynthetic process;serine C-palmitoyltransferase activity;endoplasmic reticulum;sphingolipid metabolic process;membrane;regulation of serine C-palmitoyltransferase activity;endoplasmic reticulum organization	-	-	-	-	-	-	gnl|BL_ORD_ID|204211	sp|Q925E8|SPTSB_MOUSE Serine palmitoyltransferase small subunit B OS=Mus musculus GN=Sptssb PE=2 SV=1
GeneID:19695	774.00	2.06	693.06	8.77246270630653	5.72020209562622e-21	2.96206365016765e-17	regenerating islet-derived protein 3-gamma preproprotein [Mus musculus]<>O09049.1 RecName: Full=Regenerating islet-derived protein 3-gamma; Flags: Precursor<>BAA18930.1 regIIIgamma protein [Mus musculus domesticus]<>BAA18931.1 regIIIgamma protein [Mus musculus domesticus]<>BAB25674.1 unnamed protein product [Mus musculus]<>BAB25774.1 unnamed protein product [Mus musculus]<>AAH61139.1 Regenerating…	GO:0045617;GO:0005737;GO:0006953;GO:0090303;GO:0002755;GO:0005576;GO:0050830;GO:0030246;GO:0010838;GO:0006954	negative regulation of keratinocyte differentiation;cytoplasm;acute-phase response;positive regulation of wound healing;MyD88-dependent toll-like receptor signaling pathway;extracellular region;defense response to Gram-positive bacterium;carbohydrate binding;positive regulation of keratinocyte proliferation;inflammatory response	-	-	-	-	-	-	gnl|BL_ORD_ID|156896	sp|O09049|REG3G_MOUSE Regenerating islet-derived protein 3-gamma OS=Mus musculus GN=Reg3g PE=1 SV=1
GeneID:76768	2337.00	0.64	155.92	8.36327594025603	6.37420774014804e-20	2.64057929843373e-16	mCG132688 [Mus musculus]	GO:0016787;GO:0042803;GO:0016311;GO:0009986;GO:0006793;GO:0008270;GO:0031225;GO:0016021;GO:0009897;GO:0003824;GO:0005515;GO:0004035;GO:0000287;GO:0071773;GO:0016791;GO:0002020;GO:0008152	hydrolase activity;protein homodimerization activity;dephosphorylation;cell surface;phosphorus metabolic process;zinc ion binding;anchored component of membrane;integral component of membrane;external side of plasma membrane;catalytic activity;protein binding;alkaline phosphatase activity;magnesium ion binding;cellular response to BMP stimulus;phosphatase activity;protease binding;metabolic proce…	K01077	E3.1.3.1,phoA,phoB	http://www.genome.jp/dbget-bin/www_bget?ko:K01077	Two-component system;Folate biosynthesis;Thiamine metabolism;Aminobenzoate degradation	ko02020,ko00790,ko00730,ko00627	KOG4126(P)(Alkaline phosphatase)	gnl|BL_ORD_ID|139490	sp|P15693|PPBI1_RAT Intestinal-type alkaline phosphatase 1 OS=Rattus norvegicus GN=Alpi PE=1 SV=1
GeneID:71597	2567.27	0.28	89.11	8.29301084868594	1.55279250569379e-19	5.3604985284059e-16	homeobox isoform 1 [Mus musculus] &gt;BAG14383.1 pancreas-intestine homeodomain transcription factor [Mus musculus];AAI28290.2 Isx protein [Mus musculus];EDL10820.1 mCG14995 [Mus musculus] &gt;intestine-specific homeobox isoform 1 [Mus musculus]<>AAI28290.2 Isx protein [Mus musculus];AAI28291.2 Intestine specific homeobox [Mus musculus] &gt;intestine-specific homeobox isoform 2 [Mus musculus]<>A1…	GO:0000122;GO:0005634;GO:0006355;GO:1904479;GO:0001227;GO:0003677;GO:0043565;GO:0006357;GO:0006351;GO:1901738	negative regulation of transcription from RNA polymerase II promoter;nucleus;regulation of transcription, DNA-templated;negative regulation of intestinal absorption;transcriptional repressor activity, RNA polymerase II transcription regulatory region sequence-specific binding;DNA binding;sequence-specific DNA binding;regulation of transcription from RNA polymerase II promoter;transcription, DNA-t…	-	-	-	-	-	KOG0484(K)(Transcription factor PHOX2/ARIX, contains HOX domain)	Intestine-specific;gnl|BL_ORD_ID|59687	Intestine-specific homeobox OS=Mus musculus GN=Isx PE=2 SV=2;sp|A1A546|ISX_MOUSE Intestine-specific homeobox OS=Mus musculus GN=Isx PE=2 SV=2
GeneID:12902	6244.18	16.11	0.02	-9.26679324925799	1.84497264518247e-19	5.45927405709494e-16	PREDICTED: complement receptor type 2 isoform X2 [Mus musculus];complement receptor 2, partial [Mus musculus];PREDICTED: complement receptor type 2 isoform X1 [Mus musculus]<>XP_006497285.1 PREDICTED: complement receptor type 2 isoform X1 [Mus musculus]	GO:0003677;GO:0009897;GO:0006958;GO:0016021;GO:0004872;GO:0002376;GO:0004875;GO:0030183;GO:0005515;GO:0042113;GO:0001848;GO:0070062;GO:0043235;GO:0042100;GO:0045087;GO:0016020;GO:0042803	DNA binding;external side of plasma membrane;complement activation, classical pathway;integral component of membrane;receptor activity;immune system process;complement receptor activity;B cell differentiation;protein binding;B cell activation;complement binding;extracellular exosome;receptor complex;B cell proliferation;innate immune response;membrane;protein homodimerization activity	K04012	CR2,CD21	http://www.genome.jp/dbget-bin/www_bget?ko:K04012	B cell receptor signaling pathway;Complement and coagulation cascades;Hematopoietic cell lineage	ko04662,ko04610,ko04640	KOG4297(TV)(C-type lectin)	gnl|BL_ORD_ID|320097	sp|P19070|CR2_MOUSE Complement receptor type 2 OS=Mus musculus GN=Cr2 PE=1 SV=1
NT_187004.1_GeneID:15002	2670.00	22.55	0.00	-13.1123792213651	2.14910306763579e-19	5.56429647999251e-16	histocompatibility 2, O region beta locus precursor [Mus musculus]<>AAB81530.1 IAbeta2 subunit [Mus musculus]	GO:0006955;GO:0042613;GO:0005764;GO:0005622;GO:0016021;GO:0023026;GO:0002587;GO:0002504	immune response;MHC class II protein complex;lysosome;intracellular;integral component of membrane;MHC class II protein complex binding;negative regulation of antigen processing and presentation of peptide antigen via MHC class II;antigen processing and presentation of peptide or polysaccharide antigen via MHC class II	K06752	MHC2	http://www.genome.jp/dbget-bin/www_bget?ko:K06752	Phagosome;Cell adhesion molecules (CAMs);Antigen processing and presentation;Hematopoietic cell lineage;Intestinal immune network for IgA production;Th1 and Th2 cell differentiation;Th17 cell differentiation	ko04145,ko04514,ko04612,ko04640,ko04672,ko04658,ko04659	-	gnl|BL_ORD_ID|361753	sp|P13765|DOB_HUMAN HLA class II histocompatibility antigen, DO beta chain OS=Homo sapiens GN=HLA-DOB PE=1 SV=1
GeneID:17156	7863.00	5.40	0.00	-12.7212184813059	3.08306652663918e-18	7.09550632958636e-15	mannosyl-oligosaccharide 1,2-alpha-mannosidase IB [Mus musculus]<>P39098.1 RecName: Full=Mannosyl-oligosaccharide 1,2-alpha-mannosidase IB; AltName: Full=Mannosidase alpha class 1A member 2;1,2-alpha-mannosidase IB [Mus musculus] &gt; Short=Alpha-1,2-mannosidase IB &gt;AAH49121.1 Mannosidase, alpha, class 1A, member 2 [Mus musculus] &gt;AAC34829.1 alpha 1,2-mannosidase IB [Mus musculus] &gt;AAB60…	GO:0070062;GO:0005794;GO:0016798;GO:0000139;GO:0004571;GO:0006491;GO:0016020;GO:0005509;GO:0005783;GO:0048286;GO:0016787;GO:0046872;GO:0009100;GO:0008152;GO:0016021;GO:0006486;GO:0007585	extracellular exosome;Golgi apparatus;hydrolase activity, acting on glycosyl bonds;Golgi membrane;mannosyl-oligosaccharide 1,2-alpha-mannosidase activity;N-glycan processing;membrane;calcium ion binding;endoplasmic reticulum;lung alveolus development;hydrolase activity;metal ion binding;glycoprotein metabolic process;metabolic process;integral component of membrane;protein glycosylation;respirato…	K01230	MAN1	http://www.genome.jp/dbget-bin/www_bget?ko:K01230	Protein processing in endoplasmic reticulum;N-Glycan biosynthesis;Various types of N-glycan biosynthesis	ko04141,ko00510,ko00513	KOG2431(G)(1, 2-alpha-mannosidase)	gnl|BL_ORD_ID|404101;Mannosyl-oligosaccharide	sp|P39098|MA1A2_MOUSE Mannosyl-oligosaccharide 1,2-alpha-mannosidase IB OS=Mus musculus GN=Man1a2 PE=1 SV=1;Mannosyl-oligosaccharide 1,2-alpha-mannosidase IB OS=Mus musculus GN=Man1a2 PE=1 SV=1
GeneID:192113	3954.00	66.58	0.23	-7.7213046479211	7.52778305212117e-18	1.41158285989096e-14	ATPase, H+/K+ transporting, nongastric, alpha polypeptide, isoform CRA_a, partial [Mus musculus]	GO:0005515;GO:0090662;GO:0019829;GO:0015992;GO:0030007;GO:0030001;GO:0005391;GO:0016323;GO:0010107;GO:0000166;GO:0010038;GO:0016021;GO:0006813;GO:0046872;GO:0016787;GO:0006810;GO:0006885;GO:0014070;GO:0015991;GO:0010248;GO:0016324;GO:0005887;GO:0006811;GO:0016020;GO:0006883;GO:0005524;GO:0006814;GO:0098655;GO:0043231;GO:0055075;GO:0008900;GO:0036376	protein binding;ATP hydrolysis coupled transmembrane transport;cation-transporting ATPase activity;proton transport;cellular potassium ion homeostasis;metal ion transport;sodium:potassium-exchanging ATPase activity;basolateral plasma membrane;potassium ion import;nucleotide binding;response to metal ion;integral component of membrane;potassium ion transport;metal ion binding;hydrolase activity;tr…	K01544	ATP12A	http://www.genome.jp/dbget-bin/www_bget?ko:K01544	Oxidative phosphorylation	ko00190	KOG0203(P)(Na+/K+ ATPase, alpha subunit)	gnl|BL_ORD_ID|291418	sp|Q9Z1W8|AT12A_MOUSE Potassium-transporting ATPase alpha chain 2 OS=Mus musculus GN=Atp12a PE=1 SV=3
GeneID:74591	8323.00	0.00	3.36	12.584636233748	7.89043766787242e-18	1.41158285989096e-14	ATP-binding cassette sub-family A member 12 [Mus musculus]	GO:0005215;GO:0016887;GO:0008150;GO:0016021;GO:0072659;GO:0006869;GO:0033344;GO:0055085;GO:0043129;GO:0033700;GO:0005743;GO:0005102;GO:0000166;GO:0048286;GO:0005515;GO:0005575;GO:0005886;GO:0032940;GO:0003674;GO:0006810;GO:0045055;GO:0097209;GO:0005524;GO:0035627;GO:0016020;GO:0005829;GO:2000010;GO:0030216;GO:0005319;GO:0031424;GO:0034191;GO:0005737;GO:0055088;GO:0010875;GO:0061436;GO:0042626;GO:…	transporter activity;ATPase activity;biological_process;integral component of membrane;protein localization to plasma membrane;lipid transport;cholesterol efflux;transmembrane transport;surfactant homeostasis;phospholipid efflux;mitochondrial inner membrane;receptor binding;nucleotide binding;lung alveolus development;protein binding;cellular_component;plasma membrane;secretion by cell;molecular_…	K05646	ABCA12	http://www.genome.jp/dbget-bin/www_bget?ko:K05646	ABC transporters	ko02010	KOG0059(IR)(Lipid exporter ABCA1 and related proteins, ABC superfamily)	gnl|BL_ORD_ID|263129	sp|Q86UK0|ABCAC_HUMAN ATP-binding cassette sub-family A member 12 OS=Homo sapiens GN=ABCA12 PE=1 SV=3
novel.16720	1822.00	97.71	0.31	-7.83057731553111	8.79781863858099e-18	1.41158285989096e-14	isoform CRA_b, partial [Mus musculus]	GO:0016064;GO:0003823;GO:0019815;GO:0009897;GO:0030890;GO:0050776;GO:0016446	immunoglobulin mediated immune response;antigen binding;B cell receptor complex;external side of plasma membrane;positive regulation of B cell proliferation;regulation of immune response;somatic hypermutation of immunoglobulin genes	-	-	-	-	-	-	Ig	Ig delta chain C region membrane-bound form OS=Mus musculus PE=1 SV=3
GeneID:12365	1589.50	17.97	0.00	-12.5673957303146	8.85944922443996e-18	1.41158285989096e-14	Short=MICE;PREDICTED: caspase-14 isoform X1 [Mus musculus]; Flags: Precursor<>CAA07678.1 caspase-14 [Mus musculus]<>AAC63364.1 caspase-14 [Mus musculus]<>BAC38280.1 unnamed protein product [Mus musculus]<>AAI03557.1 Caspase 14 [Mus musculus]<>AAI03556.1 Caspase 14 [Mus musculus]<>AAI01961.1 Caspase 14 [Mus musculus]<>AAI01960.1 Caspase 14 [Mus musculus]<>EDL31719.1 caspase 14 [Mus musculus]; Cont…	GO:0005737;GO:0016787;GO:0003674;GO:0070062;GO:0006915;GO:0097153;GO:0008233;GO:0030154;GO:0004197;GO:0008234;GO:0031012;GO:0006508;GO:0045095;GO:0070268;GO:0005634;GO:0008150	cytoplasm;hydrolase activity;molecular_function;extracellular exosome;apoptotic process;cysteine-type endopeptidase activity involved in apoptotic process;peptidase activity;cell differentiation;cysteine-type endopeptidase activity;cysteine-type peptidase activity;extracellular matrix;proteolysis;keratin filament;cornification;nucleus;biological_process	K04401	CASP14	http://www.genome.jp/dbget-bin/www_bget?ko:K04401	-	-	KOG3573(D)(Caspase, apoptotic cysteine protease)	gnl|BL_ORD_ID|313281	sp|O89094|CASPE_MOUSE Caspase-14 OS=Mus musculus GN=Casp14 PE=1 SV=1
GeneID:66601	1383.06	1.32	185.68	7.59452581944644	1.1077786066093e-17	1.57616646160898e-14	PREDICTED: transmembrane and immunoglobulin domain-containing protein 1 isoform X2 [Mus musculus]	GO:0005575;GO:0016020;GO:0008150;GO:0003674;GO:0016021	cellular_component;membrane;biological_process;molecular_function;integral component of membrane	-	-	-	-	-	KOG3510(T)(FOG: Immunoglobulin C-2 Type/fibronectin type III domains)	gnl|BL_ORD_ID|217603	sp|Q9D7L8|TMIG1_MOUSE Transmembrane and immunoglobulin domain-containing protein 1 OS=Mus musculus GN=Tmigd1 PE=2 SV=1
GeneID:12478	2027.52	59.30	0.19	-7.95357487607045	1.14143276802659e-17	1.57616646160898e-14	P25918.3 RecName: Full=B-lymphocyte antigen CD19;[Mus musculus];PREDICTED: B-lymphocyte antigen CD19 isoform X1 [Mus musculus];BAC40973.1 unnamed protein product [Mus musculus] &gt; AltName: CD_antigen=CD19; Flags: Precursor &gt;AAA37388.1 CD19 [Mus musculus domesticus] &gt;antigen CD19 precursor [Mus musculus] &gt; AltName: Full=Differentiation antigen CD19;unnamed protein product, partial [Mus …	GO:0070062;GO:0006968;GO:0005515;GO:0050853;GO:0043234;GO:0009897;GO:0016021;GO:0016020;GO:0051281;GO:0005057;GO:0031052	extracellular exosome;cellular defense response;protein binding;B cell receptor signaling pathway;protein complex;external side of plasma membrane;integral component of membrane;membrane;positive regulation of release of sequestered calcium ion into cytosol;signal transducer activity, downstream of receptor;chromosome breakage	K06465	CD19	http://www.genome.jp/dbget-bin/www_bget?ko:K06465	PI3K-Akt signaling pathway;B cell receptor signaling pathway;Hematopoietic cell lineage	ko04151,ko04662,ko04640	-	gnl|BL_ORD_ID|322657;B-lymphocyte	sp|P25918|CD19_MOUSE B-lymphocyte antigen CD19 OS=Mus musculus GN=Cd19 PE=1 SV=3;B-lymphocyte antigen CD19 OS=Mus musculus GN=Cd19 PE=1 SV=3
GeneID:15985	1249.00	133.35	0.54	-7.59961727231448	4.27316238086963e-17	5.49800723983346e-14	AltName: Full=Immunoglobulin-associated B29 protein; Flags: Precursor<>pir||A31403 membrane protein B29 precursor - human<>AAA37274.1 B-cell-specific glycoprotein precursor [Mus musculus]<>AAH12226.1 CD79B antigen [Mus musculus]<>CAJ18566.1 Cd79b [Mus musculus]<>BAE25444.1 unnamed protein product [Mus musculus]<>ABK42164.1 CD79b [synthetic construct]<>EDL34291.1 CD79B antigen [Mus musculus]; AltN…	GO:0002250;GO:0005887;GO:0016020;GO:0019815;GO:0007166;GO:0008150;GO:0005886;GO:0030183;GO:0002376;GO:0005794;GO:0070062;GO:0004888;GO:0050853;GO:0005515;GO:0005654;GO:0005737;GO:0016021;GO:0003674;GO:0009897	adaptive immune response;integral component of plasma membrane;membrane;B cell receptor complex;cell surface receptor signaling pathway;biological_process;plasma membrane;B cell differentiation;immune system process;Golgi apparatus;extracellular exosome;transmembrane signaling receptor activity;B cell receptor signaling pathway;protein binding;nucleoplasm;cytoplasm;integral component of membrane;…	K06507	CD79B,IGB	http://www.genome.jp/dbget-bin/www_bget?ko:K06507	B cell receptor signaling pathway	ko04662	-	gnl|BL_ORD_ID|321659	sp|P15530|CD79B_MOUSE B-cell antigen receptor complex-associated protein beta chain OS=Mus musculus GN=Cd79b PE=1 SV=1
GeneID:108017	551.00	142.39	0.16	-9.46724257466229	4.51243774813735e-17	5.49800723983346e-14	PREDICTED: FXYD domain-containing ion transport regulator 4 isoform X1 [Mus musculus];FXYD domain-containing ion transport regulator 4 isoform X2 [Mus musculus];PREDICTED: FXYD domain-containing ion transport regulator 4 isoform X2 [Mus musculus];FXYD domain-containing ion transport regulator 4, isoform CRA_b, partial [Mus musculus]	GO:0005515;GO:0005267;GO:0006810;GO:0016020;GO:0005887;GO:0006811;GO:2000649;GO:0005216;GO:0016021;GO:0017080;GO:0051117;GO:0071805	protein binding;potassium channel activity;transport;membrane;integral component of plasma membrane;ion transport;regulation of sodium ion transmembrane transporter activity;ion channel activity;integral component of membrane;sodium channel regulator activity;ATPase binding;potassium ion transmembrane transport	K13359	FXYD4,CHIF	http://www.genome.jp/dbget-bin/www_bget?ko:K13359	Aldosterone-regulated sodium reabsorption	ko04960	-	gnl|BL_ORD_ID|2918;FXYD	sp|Q9D2W0|FXYD4_MOUSE FXYD domain-containing ion transport regulator 4 OS=Mus musculus GN=Fxyd4 PE=3 SV=1;FXYD domain-containing ion transport regulator 4 OS=Mus musculus GN=Fxyd4 PE=3 SV=1
novel.16721	1806.00	254.61	1.27	-7.28119871044665	5.42643699362e-17	6.09765805332056e-14	heavy chain, partial [Mus musculus];protein product [Mus musculus];protein product, partial [Mus musculus]	GO:0019815;GO:0005886;GO:0006910;GO:0002455;GO:0045087;GO:0016020;GO:0050778;GO:0005576;GO:0045807;GO:0043410;GO:0006958;GO:0050871;GO:0022604;GO:0006911;GO:0072562;GO:0016064;GO:0003823;GO:0019882;GO:0050829;GO:0050731;GO:0042742;GO:0005515;GO:0050853;GO:0042802;GO:0034987;GO:0004888;GO:0009986;GO:0045022;GO:0005615;GO:0002637;GO:0016021;GO:0048471;GO:0009897;GO:0002344;GO:0030890;GO:0000187;GO:…	B cell receptor complex;plasma membrane;phagocytosis, recognition;humoral immune response mediated by circulating immunoglobulin;innate immune response;membrane;positive regulation of immune response;extracellular region;positive regulation of endocytosis;positive regulation of MAPK cascade;complement activation, classical pathway;positive regulation of B cell activation;regulation of cell morpho…	K06856	IGH	http://www.genome.jp/dbget-bin/www_bget?ko:K06856	Phagosome;Calcium signaling pathway;NF-kappa B signaling pathway;PI3K-Akt signaling pathway;Phospholipase D signaling pathway;B cell receptor signaling pathway;Fc epsilon RI signaling pathway;Fc gamma R-mediated phagocytosis;Hematopoietic cell lineage;Intestinal immune network for IgA production;Natural killer cell mediated cytotoxicity	ko04145,ko04020,ko04064,ko04151,ko04072,ko04662,ko04664,ko04666,ko04640,ko04672,ko04650	-	Ig	Ig mu chain C region OS=Mus musculus GN=Ighm PE=1 SV=2
GeneID:55979	1954.00	0.00	13.43	12.2958279036659	5.59337145817074e-17	6.09765805332056e-14	1-acylglycerol-3-phosphate O-acyltransferase 1 (lysophosphatidic acid acyltransferase, alpha) [Mus musculus]	GO:0008152;GO:0016020;GO:0008654;GO:0003841;GO:0005783;GO:0016024;GO:0001819;GO:0016021;GO:0016746;GO:0006654;GO:0016740;GO:0006629;GO:0046474;GO:0005789	metabolic process;membrane;phospholipid biosynthetic process;1-acylglycerol-3-phosphate O-acyltransferase activity;endoplasmic reticulum;CDP-diacylglycerol biosynthetic process;positive regulation of cytokine production;integral component of membrane;transferase activity, transferring acyl groups;phosphatidic acid biosynthetic process;transferase activity;lipid metabolic process;glycerophospholip…	K13509	AGPAT1_2	http://www.genome.jp/dbget-bin/www_bget?ko:K13509	Phospholipase D signaling pathway;Glycerolipid metabolism;Glycerophospholipid metabolism;Fat digestion and absorption	ko04072,ko00561,ko00564,ko04975	KOG2848(I)(1-acyl-sn-glycerol-3-phosphate acyltransferase)	gnl|BL_ORD_ID|126279	sp|O35083|PLCA_MOUSE 1-acyl-sn-glycerol-3-phosphate acyltransferase alpha OS=Mus musculus GN=Agpat1 PE=1 SV=1
GeneID:229499	1853.00	22.93	0.03	-9.3936133457264	7.37531459515263e-17	7.63824456046982e-14	Fc receptor-like protein 1 isoform 2 precursor [Mus musculus]<>BAC30017.1 unnamed protein product [Mus musculus];Fc receptor-like protein 1 isoform 3 precursor [Mus musculus];Fc receptor-like 1, isoform CRA_d, partial [Mus musculus];receptor-like 1, isoform CRA_d, partial [Mus musculus];Fc receptor-like protein 1 isoform 1 precursor [Mus musculus];PREDICTED: Fc receptor-like protein 1 isoform X1 …	GO:0016020;GO:0008150;GO:0005886;GO:0016021;GO:0003674;GO:0005575	membrane;biological_process;plasma membrane;integral component of membrane;molecular_function;cellular_component	K06727	FCRL,IRTA	http://www.genome.jp/dbget-bin/www_bget?ko:K06727	-	-	-	gnl|BL_ORD_ID|388122;Fc	sp|Q8R4Y0|FCRL1_MOUSE Fc receptor-like protein 1 OS=Mus musculus GN=Fcrl1 PE=2 SV=1;Fc receptor-like protein 1 OS=Mus musculus GN=Fcrl1 PE=2 SV=1
GeneID:69169	1491.00	42.69	0.09	-8.35512445761197	9.39236397111662e-17	9.26400166351136e-14	fas apoptotic inhibitory molecule 3 precursor [Mus musculus]<>BAB25207.1 unnamed protein product [Mus musculus]<>BAE33514.1 unnamed protein product [Mus musculus]	GO:2001237;GO:0009897;GO:1990001;GO:0016021;GO:0002376;GO:0009986;GO:0070229;GO:0016020;GO:0005515	negative regulation of extrinsic apoptotic signaling pathway;external side of plasma membrane;inhibition of cysteine-type endopeptidase activity involved in apoptotic process;integral component of membrane;immune system process;cell surface;negative regulation of lymphocyte apoptotic process;membrane;protein binding	-	-	-	-	-	-	gnl|BL_ORD_ID|392542	sp|A1KXC4|FAIM3_MOUSE Fas apoptotic inhibitory molecule 3 OS=Mus musculus GN=Fcmr PE=2 SV=2
GeneID:53374	6232.06	8.30	0.02	-8.29136377370182	1.44099865632566e-16	1.35670023493061e-13	carbohydrate sulfotransferase 3 [Mus musculus]<>XP_011241812.1 PREDICTED: carbohydrate sulfotransferase 3 isoform X1 [Mus musculus]<>XP_011241814.1 PREDICTED: carbohydrate sulfotransferase 3 isoform X1 [Mus musculus]<>XP_011241815.1 PREDICTED: carbohydrate sulfotransferase 3 isoform X1 [Mus musculus]<>XP_017169519.1 PREDICTED: carbohydrate sulfotransferase 3 isoform X1 [Mus musculus]<>EDL32179.1 …	GO:0002230;GO:0008146;GO:0005575;GO:0030206;GO:0016020;GO:0001517;GO:0008459;GO:0051272;GO:0005975;GO:0050698;GO:0006790;GO:0043029;GO:0098779;GO:0016021;GO:0098792;GO:0000139;GO:0005794;GO:0014012;GO:0016740	positive regulation of defense response to virus by host;sulfotransferase activity;cellular_component;chondroitin sulfate biosynthetic process;membrane;N-acetylglucosamine 6-O-sulfotransferase activity;chondroitin 6-sulfotransferase activity;positive regulation of cellular component movement;carbohydrate metabolic process;proteoglycan sulfotransferase activity;sulfur compound metabolic process;T …	K01020	CHST3	http://www.genome.jp/dbget-bin/www_bget?ko:K01020	Glycosaminoglycan biosynthesis - chondroitin sulfate / dermatan sulfate	ko00532	-	gnl|BL_ORD_ID|329437	sp|O88199|CHST3_MOUSE Carbohydrate sulfotransferase 3 OS=Mus musculus GN=Chst3 PE=2 SV=1
GeneID:12482	2057.00	44.72	0.17	-7.6018460600254	1.89032612607934e-16	1.7023619586731e-13	AltName: Full=Lymphocyte antigen 44; AltName: Full=Membrane-spanning 4-domains subfamily A member 1;B-lymphocyte antigen CD20 [Mus musculus]<>P19437.1 RecName: Full=B-lymphocyte antigen CD20; AltName: Full=B-cell differentiation antigen Ly-44; AltName: CD_antigen=CD20<>AAA37394.1 CD20 cell surface protein [Mus musculus domesticus]<>BAB30996.1 unnamed protein product [Mus musculus]<>AAH28322.1 Mem…	GO:0023026;GO:0016021;GO:0003674;GO:0009897;GO:0005515;GO:0005615;GO:0005154;GO:0070062;GO:0005575;GO:0042113;GO:0008150;GO:0005886;GO:0005887;GO:0016020	MHC class II protein complex binding;integral component of membrane;molecular_function;external side of plasma membrane;protein binding;extracellular space;epidermal growth factor receptor binding;extracellular exosome;cellular_component;B cell activation;biological_process;plasma membrane;integral component of plasma membrane;membrane	K06466	MS4A1,CD20	http://www.genome.jp/dbget-bin/www_bget?ko:K06466	Hematopoietic cell lineage	ko04640	-	gnl|BL_ORD_ID|321144	sp|P19437|CD20_MOUSE B-lymphocyte antigen CD20 OS=Mus musculus GN=Ms4a1 PE=1 SV=1
GeneID:108167447	2039.45	0.07	22.58	7.71191689950057	2.65178871311497e-16	2.2886041506146e-13	protein I79_022579 [Cricetulus griseus]	-	-	-	-	-	-	-	-	-	-
novel.21381	4144.00	0.00	4.51	11.9464749246106	5.91657911788701e-16	4.90200413075175e-13	cadherin-11-like [Mus musculus]	GO:0005737;GO:0046872;GO:0001503;GO:0001501;GO:0016021;GO:0007156;GO:0070062;GO:0005509;GO:0007155;GO:0034332;GO:0016020;GO:0021957;GO:0005886	cytoplasm;metal ion binding;ossification;skeletal system development;integral component of membrane;homophilic cell adhesion via plasma membrane adhesion molecules;extracellular exosome;calcium ion binding;cell adhesion;adherens junction organization;membrane;corticospinal tract morphogenesis;plasma membrane	K06803	CDH11	http://www.genome.jp/dbget-bin/www_bget?ko:K06803	-	-	-	Cadherin-11	Cadherin-11 OS=Mus musculus GN=Cdh11 PE=1 SV=1
GeneID:12518	1327.00	179.48	1.05	-6.99567498305698	6.94094649479659e-16	5.52953172102776e-13	P11911.2 RecName: Full=B-cell antigen receptor complex-associated protein alpha chain; AltName: Full=Ig-alpha; AltName: Full=Membrane-bound immunoglobulin-associated protein;B-cell antigen receptor complex-associated protein alpha chain precursor [Mus musculus]<>P11911.2 RecName: Full=B-cell antigen receptor complex-associated protein alpha chain;BAE25458.1 unnamed protein product [Mus musculus] …	GO:0009897;GO:0016021;GO:0045121;GO:0002376;GO:0005737;GO:0030183;GO:0005771;GO:0005886;GO:0005515;GO:0050853;GO:0042113;GO:0007166;GO:0019815;GO:0004888;GO:0042100;GO:0016020;GO:0002250;GO:0005887	external side of plasma membrane;integral component of membrane;membrane raft;immune system process;cytoplasm;B cell differentiation;multivesicular body;plasma membrane;protein binding;B cell receptor signaling pathway;B cell activation;cell surface receptor signaling pathway;B cell receptor complex;transmembrane signaling receptor activity;B cell proliferation;membrane;adaptive immune response;i…	K06506	CD79A,IGA	http://www.genome.jp/dbget-bin/www_bget?ko:K06506	B cell receptor signaling pathway	ko04662	-	B-cell;gnl|BL_ORD_ID|326539	B-cell antigen receptor complex-associated protein alpha chain OS=Mus musculus GN=Cd79a PE=1 SV=2;sp|P11911|CD79A_MOUSE B-cell antigen receptor complex-associated protein alpha chain OS=Mus musculus GN=Cd79a PE=1 SV=2
NT_187005.1_GeneID:207819	4594.00	0.00	3.90	11.8973698171609	8.31851741865055e-16	6.28050209055904e-13	RIKEN cDNA 4930539E08, isoform CRA_a, partial [Mus musculus]	GO:0003674;GO:0005575;GO:0008150	molecular_function;cellular_component;biological_process	-	-	-	-	-	-	gnl|BL_ORD_ID|327081	sp|Q8CC96|CF222_MOUSE Uncharacterized protein C6orf222 homolog OS=Mus musculus PE=2 SV=1
NT_187004.1_GeneID:54393	4486.00	5.49	0.00	-11.8931505090718	8.4900332417155e-16	6.28050209055904e-13	Flags: Precursor<>AAH54735.1 Gabbr1 protein [Mus musculus];gamma-aminobutyric acid type B receptor subunit 1 precursor [Mus musculus]<>Q9WV18.1 RecName: Full=Gamma-aminobutyric acid type B receptor subunit 1; Short=Gb1; Short=GABA-B receptor 1; Short=GABA-B-R1; Short=GABABR1; Short=GABA-BR1	GO:0008134;GO:0030425;GO:0007165;GO:0016021;GO:0045121;GO:0005737;GO:0014049;GO:0035094;GO:0038037;GO:0004965;GO:0014053;GO:0005515;GO:0007214;GO:0005789;GO:0030673;GO:0098793;GO:0005615;GO:0032811;GO:0007194;GO:0014048;GO:0030054;GO:0007193;GO:0045202;GO:0043025;GO:0043005;GO:0038039;GO:0043198;GO:0050805;GO:0043231;GO:0008021;GO:0060124;GO:0008285;GO:0007186;GO:0045471;GO:0005886;GO:0045211;GO:…	transcription factor binding;dendrite;signal transduction;integral component of membrane;membrane raft;cytoplasm;positive regulation of glutamate secretion;response to nicotine;G-protein coupled receptor dimeric complex;G-protein coupled GABA receptor activity;negative regulation of gamma-aminobutyric acid secretion;protein binding;gamma-aminobutyric acid signaling pathway;endoplasmic reticulum m…	K04615	GABBR	http://www.genome.jp/dbget-bin/www_bget?ko:K04615	cAMP signaling pathway;Neuroactive ligand-receptor interaction;Estrogen signaling pathway;GABAergic synapse;Taste transduction	ko04024,ko04080,ko04915,ko04727,ko04742	-	gnl|BL_ORD_ID|8011	sp|Q9WV18|GABR1_MOUSE Gamma-aminobutyric acid type B receptor subunit 1 OS=Mus musculus GN=Gabbr1 PE=1 SV=1
novel.24529	11858.43	0.00	1.54	11.8848278668022	9.028359231807e-16	6.44842775063511e-13	7 [Mus musculus]	GO:0016021;GO:0005575;GO:0008150;GO:0016020;GO:0003674;GO:0050776	integral component of membrane;cellular_component;biological_process;membrane;molecular_function;regulation of immune response	K06712	BTN	http://www.genome.jp/dbget-bin/www_bget?ko:K06712	-	-	-	Butyrophilin	Butyrophilin subfamily 1 member A1 OS=Bos taurus GN=BTN1A1 PE=1 SV=2
NT_187027.1_GeneID:15002	2269.11	11.35	0.00	-11.8543683632745	1.08819417838158e-15	7.51325533893925e-13	AAI27029.1 Histocompatibility 2, O region beta locus [Mus musculus];histocompatibility 2, O region beta locus precursor [Mus musculus]<>AAB81530.1 IAbeta2 subunit [Mus musculus];2, O region beta locus [Mus musculus] &gt;protein product [Mus musculus] &gt;BAE42933.1 unnamed protein product [Mus musculus]	GO:0002504;GO:0002587;GO:0006955;GO:0005764;GO:0042613;GO:0005622;GO:0023026;GO:0016021	antigen processing and presentation of peptide or polysaccharide antigen via MHC class II;negative regulation of antigen processing and presentation of peptide antigen via MHC class II;immune response;lysosome;MHC class II protein complex;intracellular;MHC class II protein complex binding;integral component of membrane	K06752	MHC2	http://www.genome.jp/dbget-bin/www_bget?ko:K06752	Phagosome;Cell adhesion molecules (CAMs);Antigen processing and presentation;Hematopoietic cell lineage;Intestinal immune network for IgA production;Th1 and Th2 cell differentiation;Th17 cell differentiation	ko04145,ko04514,ko04612,ko04640,ko04672,ko04658,ko04659	-	gnl|BL_ORD_ID|361753;HLA	sp|P13765|DOB_HUMAN HLA class II histocompatibility antigen, DO beta chain OS=Homo sapiens GN=HLA-DOB PE=1 SV=1;HLA class II histocompatibility antigen, DO beta chain OS=Homo sapiens GN=HLA-DOB PE=1 SV=1
GeneID:18507	1410.85	12.71	0.04	-8.26510995787961	1.77885897630874e-15	1.18856470891235e-12	paired box protein Pax-5 [Mus musculus]<>Q02650.1 RecName: Full=Paired box protein Pax-5; Short=BSAP<>AAA37325.1 transcription factor [Mus musculus]<>EDL02420.1 paired box gene 5 [Mus musculus]<>AAI57082.1 Paired box gene 5 [synthetic construct]<>AAI56135.1 Paired box gene 5, partial [synthetic construct]; AltName: Full=B-cell-specific transcription factor;PREDICTED: paired box protein Pax-5 isof…	GO:0030534;GO:0006351;GO:0001077;GO:0006959;GO:0071542;GO:0005667;GO:0007283;GO:0006366;GO:0009887;GO:0006355;GO:0045892;GO:0007275;GO:0021987;GO:0003677;GO:0021670;GO:0003700;GO:0000122;GO:0045944;GO:0007568;GO:0005634;GO:0007399;GO:0035914;GO:0045893;GO:0030154;GO:0051573;GO:0000978;GO:0005515;GO:0048701	adult behavior;transcription, DNA-templated;transcriptional activator activity, RNA polymerase II core promoter proximal region sequence-specific binding;humoral immune response;dopaminergic neuron differentiation;transcription factor complex;spermatogenesis;transcription from RNA polymerase II promoter;animal organ morphogenesis;regulation of transcription, DNA-templated;negative regulation of t…	K09383	PAX5	http://www.genome.jp/dbget-bin/www_bget?ko:K09383	-	-	KOG0849(K)(Transcription factor PRD and related proteins, contain PAX and HOX domains)	gnl|BL_ORD_ID|122412	sp|Q02650|PAX5_MOUSE Paired box protein Pax-5 OS=Mus musculus GN=Pax5 PE=1 SV=1
GeneID:13120	1871.00	0.54	46.37	6.86825836319385	3.4142046895167e-15	2.20995067918623e-12	cytochrome P450 4B1 [Mus musculus]<>Q64462.1 RecName: Full=Cytochrome P450 4B1; AltName: Full=CYPIVB1<>BAA09446.1 CYP4B1 [Mus musculus domesticus]<>AAH08996.1 Cytochrome P450, family 4, subfamily b, polypeptide 1 [Mus musculus]<>BAE25585.1 unnamed protein product [Mus musculus]<>BAE38189.1 unnamed protein product [Mus musculus]<>EDL30640.1 mCG1260 [Mus musculus]	GO:0005506;GO:0016705;GO:0016020;GO:0006725;GO:0070330;GO:0005789;GO:0055114;GO:0042738;GO:0031090;GO:0005783;GO:0046872;GO:0016491;GO:0043231;GO:0008144;GO:0004497;GO:0016021;GO:0018879;GO:0018917;GO:0015643;GO:0020037;GO:0018585	iron ion binding;oxidoreductase activity, acting on paired donors, with incorporation or reduction of molecular oxygen;membrane;cellular aromatic compound metabolic process;aromatase activity;endoplasmic reticulum membrane;oxidation-reduction process;exogenous drug catabolic process;organelle membrane;endoplasmic reticulum;metal ion binding;oxidoreductase activity;intracellular membrane-bounded o…	K07426	CYP4B1	http://www.genome.jp/dbget-bin/www_bget?ko:K07426	-	-	KOG0157(QI)(Cytochrome P450 CYP4/CYP19/CYP26 subfamilies)	gnl|BL_ORD_ID|339248	sp|Q64462|CP4B1_MOUSE Cytochrome P450 4B1 OS=Mus musculus GN=Cyp4b1 PE=1 SV=1
novel.23078	1853.00	0.00	9.02	11.6268993632966	5.05742393375206e-15	3.05558070345101e-12	protein product [Mus musculus]	-	-	-	-	-	-	-	-	TLC	TLC domain-containing protein 2 OS=Mus musculus GN=Tlcd2 PE=2 SV=1
GeneID:106407	1544.77	0.08	17.28	8.19408388407839	5.09205466000105e-15	3.05558070345101e-12	AAH25912.1 Organic solute transporter alpha [Mus musculus] &gt; AltName: Full=Solute carrier family 51 subunit alpha<>AAH24441.1 Organic solute transporter alpha [Mus musculus]<>AAH25912.1 Organic solute transporter alpha [Mus musculus]<>AAH31178.1 Organic solute transporter alpha [Mus musculus]<>BAC35116.1 unnamed protein product [Mus musculus]<>BAE27722.1 unnamed protein product [Mus musculus]<…	GO:0005886;GO:0006810;GO:0005783;GO:0015721;GO:0016020;GO:0005215;GO:0005515;GO:0005789;GO:0042803;GO:0016021;GO:0046982;GO:0043234	plasma membrane;transport;endoplasmic reticulum;bile acid and bile salt transport;membrane;transporter activity;protein binding;endoplasmic reticulum membrane;protein homodimerization activity;integral component of membrane;protein heterodimerization activity;protein complex	K14360	OSTALPHA,OSTA,SLC51A1	http://www.genome.jp/dbget-bin/www_bget?ko:K14360	Bile secretion	ko04976	-	gnl|BL_ORD_ID|431540;Organic	sp|Q8R000|OSTA_MOUSE Organic solute transporter subunit alpha OS=Mus musculus GN=Slc51a PE=1 SV=1;Organic solute transporter subunit alpha OS=Mus musculus GN=Slc51a PE=1 SV=1
GeneID:12483	3687.30	22.11	0.13	-6.92718521569417	5.16319821468572e-15	3.05558070345101e-12	PREDICTED: B-cell receptor CD22 isoform X3 [Mus musculus];unnamed protein product, partial [Mus musculus];PREDICTED: B-cell receptor CD22 isoform X1 [Mus musculus]<>XP_006539553.1 PREDICTED: B-cell receptor CD22 isoform X1 [Mus musculus]<>XP_006539554.1 PREDICTED: B-cell receptor CD22 isoform X1 [Mus musculus]<>XP_006539555.1 PREDICTED: B-cell receptor CD22 isoform X1 [Mus musculus]	GO:0009897;GO:0016021;GO:0005886;GO:0005515;GO:0015026;GO:0007166;GO:0070062;GO:0030246;GO:0005887;GO:0007155;GO:0016020	external side of plasma membrane;integral component of membrane;plasma membrane;protein binding;coreceptor activity;cell surface receptor signaling pathway;extracellular exosome;carbohydrate binding;integral component of plasma membrane;cell adhesion;membrane	K06467	CD22,SIGLEC2	http://www.genome.jp/dbget-bin/www_bget?ko:K06467	Cell adhesion molecules (CAMs);B cell receptor signaling pathway;Hematopoietic cell lineage	ko04514,ko04662,ko04640	-	gnl|BL_ORD_ID|326510	sp|P35329|CD22_MOUSE B-cell receptor CD22 OS=Mus musculus GN=Cd22 PE=1 SV=1
GeneID:21818	2609.00	207.09	1.66	-6.5291384907501	5.53807040780399e-15	3.18639034324567e-12	AltName: Full=Transglutaminase-3; AltName: Full=Transglutaminase E; Contains: RecName: Full=Protein-glutamine gamma-glutamyltransferase E 50 kDa catalytic chain; Short=TGase-3;PREDICTED: protein-glutamine gamma-glutamyltransferase E isoform X2 [Mus musculus];PREDICTED: protein-glutamine gamma-glutamyltransferase E isoform X1 [Mus musculus]; Short=TG(E); Flags: Precursor<>EDL28248.1 transglutamina…	GO:0035315;GO:0016740;GO:0008544;GO:0016746;GO:0003824;GO:0005509;GO:0070062;GO:0030216;GO:0018149;GO:0003810;GO:0043588;GO:0031234;GO:0051262;GO:0046872;GO:0031424;GO:0001533;GO:0043163;GO:0005737	hair cell differentiation;transferase activity;epidermis development;transferase activity, transferring acyl groups;catalytic activity;calcium ion binding;extracellular exosome;keratinocyte differentiation;peptide cross-linking;protein-glutamine gamma-glutamyltransferase activity;skin development;extrinsic component of cytoplasmic side of plasma membrane;protein tetramerization;metal ion binding;…	K05620	TGM3	http://www.genome.jp/dbget-bin/www_bget?ko:K05620	-	-	-	gnl|BL_ORD_ID|515083	sp|Q08189|TGM3_MOUSE Protein-glutamine gamma-glutamyltransferase E OS=Mus musculus GN=Tgm3 PE=1 SV=2
GeneID:12143	2475.00	12.81	0.03	-8.04310852513896	7.93540904015168e-15	4.44232776888275e-12	B lymphoid kinase, partial [Mus musculus]	GO:0004672;GO:0030154;GO:0016740;GO:0005515;GO:0050853;GO:0016301;GO:0005829;GO:0000166;GO:0050764;GO:0004715;GO:0003674;GO:0007010;GO:0045087;GO:0005524;GO:0016020;GO:0004713;GO:0006468;GO:0008150;GO:0042127;GO:0032024;GO:0005886;GO:0071801;GO:0038083;GO:0043066;GO:0007169;GO:0031234;GO:0005102;GO:0005575;GO:0016310	protein kinase activity;cell differentiation;transferase activity;protein binding;B cell receptor signaling pathway;kinase activity;cytosol;nucleotide binding;regulation of phagocytosis;non-membrane spanning protein tyrosine kinase activity;molecular_function;cytoskeleton organization;innate immune response;ATP binding;membrane;protein tyrosine kinase activity;protein phosphorylation;biological_p…	K08890	BLK	http://www.genome.jp/dbget-bin/www_bget?ko:K08890	-	-	KOG0197(T)(Tyrosine kinases)	gnl|BL_ORD_ID|304957	sp|P16277|BLK_MOUSE Tyrosine-protein kinase Blk OS=Mus musculus GN=Blk PE=1 SV=4
GeneID:99709	2997.00	1.14	75.30	6.51074040777188	8.32340513471112e-15	4.53691290934925e-12	calcium-activated chloride channel regulator 4 precursor [Mus musculus]<>BAE23018.1 unnamed protein product [Mus musculus]<>EDL12016.1 mCG120741 [Mus musculus]<>AAI39089.1 Expressed sequence AI747448 [Mus musculus]<>AAI39090.1 Expressed sequence AI747448 [Mus musculus]<>AFP33230.1 chloride channel calcium activated 7 [Mus musculus]	GO:0016787;GO:0046872;GO:0008237;GO:0016021;GO:0006508;GO:1902476;GO:0015276;GO:0005254;GO:0016020;GO:0005229;GO:0070062;GO:0005576;GO:0031226;GO:0005886;GO:0006810;GO:0006821;GO:0008233	hydrolase activity;metal ion binding;metallopeptidase activity;integral component of membrane;proteolysis;chloride transmembrane transport;ligand-gated ion channel activity;chloride channel activity;membrane;intracellular calcium activated chloride channel activity;extracellular exosome;extracellular region;intrinsic component of plasma membrane;plasma membrane;transport;chloride transport;peptid…	K05030	CLCA3_4	http://www.genome.jp/dbget-bin/www_bget?ko:K05030	Pancreatic secretion;Renin secretion	ko04972,ko04924	-	gnl|BL_ORD_ID|330993	sp|Q6Q473|CLA4A_MOUSE Calcium-activated chloride channel regulator 4A OS=Mus musculus GN=Clca4a PE=1 SV=2
GeneID:78459	1642.00	0.00	4.17	11.549549652618	8.56189803990401e-15	4.54724600257774e-12	XP_011241139.1 PREDICTED: uncharacterized protein LOC78459 isoform X1 [Mus musculus] &gt;AAI47544.1 RIKEN cDNA 1700057G04 gene [Mus musculus];uncharacterized protein LOC78459 [Mus musculus]<>XP_011241139.1 PREDICTED: uncharacterized protein LOC78459 isoform X1 [Mus musculus]<>BAE21413.1 unnamed protein product [Mus musculus]<>EDL20919.1 mCG17678, isoform CRA_a [Mus musculus]<>AAI47544.1 RIKEN cDN…	GO:0005886;GO:0015914;GO:0017121;GO:0017128	plasma membrane;phospholipid transport;phospholipid scrambling;phospholipid scramblase activity	-	-	-	-	-	KOG0621(M)(Phospholipid scramblase)	Phospholipid;gnl|BL_ORD_ID|133156	Phospholipid scramblase 2 OS=Bos taurus GN=PLSCR2 PE=2 SV=1;sp|O15162|PLS1_HUMAN Phospholipid scramblase 1 OS=Homo sapiens GN=PLSCR1 PE=1 SV=1
GeneID:76113	2964.00	0.00	4.94	11.5455711312561	8.78544629159863e-15	4.54932372594706e-12	lactoperoxidase precursor [Mus musculus]<>XP_011247600.1 PREDICTED: lactoperoxidase isoform X1 [Mus musculus]	GO:0016323;GO:0005615;GO:0070062;GO:0006979;GO:0042742;GO:0036393;GO:0046872;GO:0098869;GO:0005737;GO:0004601;GO:0005576;GO:0055114;GO:0016491;GO:0001580;GO:0018969;GO:0020037	basolateral plasma membrane;extracellular space;extracellular exosome;response to oxidative stress;defense response to bacterium;thiocyanate peroxidase activity;metal ion binding;cellular oxidant detoxification;cytoplasm;peroxidase activity;extracellular region;oxidation-reduction process;oxidoreductase activity;detection of chemical stimulus involved in sensory perception of bitter taste;thiocya…	K12550	LPO	http://www.genome.jp/dbget-bin/www_bget?ko:K12550	Salivary secretion	ko04970	KOG2408(R)(Peroxidase/oxygenase)	gnl|BL_ORD_ID|125123	sp|Q8R481|PERL_MESAU Lactoperoxidase OS=Mesocricetus auratus GN=LPO PE=1 SV=1
GeneID:102638392	1318.67	21.99	0.00	-11.5415797687878	9.01543179661436e-15	4.55455216593349e-12	partial [Mus musculus]	GO:0030687;GO:0005730;GO:0006364;GO:0044822;GO:0005634;GO:0030529;GO:0042254;GO:0000460;GO:0000470	preribosome, large subunit precursor;nucleolus;rRNA processing;RNA binding;nucleus;intracellular ribonucleoprotein complex;ribosome biogenesis;maturation of 5.8S rRNA;maturation of LSU-rRNA	K14842	NSA2	http://www.genome.jp/dbget-bin/www_bget?ko:K14842	-	-	KOG3163(R)(Uncharacterized conserved protein related to ribosomal protein S8E)	Ribosome	Ribosome biogenesis protein NSA2 homolog OS=Mus musculus GN=Nsa2 PE=2 SV=1
GeneID:22780	8680.86	14.51	0.10	-6.67962806410719	9.97124334039358e-15	4.9174848407041e-12	PREDICTED: zinc finger protein Aiolos isoform X1 [Mus musculus]; AltName: Full=Ikaros family zinc finger protein 3<>EDL16146.1 mCG21902, isoform CRA_b [Mus musculus]<>AAI46284.1 IKAROS family zinc finger 3, partial [synthetic construct]<>AAI48735.1 IKAROS family zinc finger 3 [synthetic construct];zinc finger protein Aiolos isoform X2 [Mus musculus];zinc finger protein Aiolos [Mus musculus]<>O089…	GO:0042981;GO:0043565;GO:0006355;GO:0003700;GO:0030888;GO:0003677;GO:0005634;GO:0042113;GO:0005886;GO:0001228;GO:0046872;GO:0045577;GO:0006351;GO:0005737;GO:0046982;GO:0045619;GO:0006366;GO:0000977;GO:0042803;GO:0045944;GO:0044212;GO:0042802;GO:0003676;GO:0005515	regulation of apoptotic process;sequence-specific DNA binding;regulation of transcription, DNA-templated;transcription factor activity, sequence-specific DNA binding;regulation of B cell proliferation;DNA binding;nucleus;B cell activation;plasma membrane;transcriptional activator activity, RNA polymerase II transcription regulatory region sequence-specific binding;metal ion binding;regulation of …	K09220	IKZF,ZNFN1A	http://www.genome.jp/dbget-bin/www_bget?ko:K09220	-	-	-	Zinc;gnl|BL_ORD_ID|51061	Zinc finger protein Aiolos OS=Mus musculus GN=Ikzf3 PE=1 SV=2;sp|O08900|IKZF3_MOUSE Zinc finger protein Aiolos OS=Mus musculus GN=Ikzf3 PE=1 SV=2
GeneID:105243	5456.29	3.21	197.07	6.29911125629089	1.81822690191563e-14	8.75835670218102e-12	sodium/hydrogen exchanger 3 isoform X1 [Mus musculus];PREDICTED: sodium/hydrogen exchanger 3 isoform X1 [Mus musculus];sodium/hydrogen exchanger 3 precursor [Mus musculus]<>XP_006517085.1 PREDICTED: sodium/hydrogen exchanger 3 isoform X2 [Mus musculus]<>G3X939.1 RecName: Full=Sodium/hydrogen exchanger 3<>EDL37085.1 mCG20958 [Mus musculus]<>AAI52922.1 Solute carrier family 9 (sodium/hydrogen excha…	GO:0070062;GO:0005515;GO:0015385;GO:1902600;GO:0006898;GO:0006812;GO:0015299;GO:0035725;GO:0055085;GO:0007623;GO:0016021;GO:0002028;GO:0031526;GO:0015386;GO:0016324;GO:0006811;GO:0016020;GO:0006810;GO:0015297;GO:0051384;GO:0005886;GO:0006885;GO:0031982;GO:0005903;GO:0098719;GO:0030165;GO:0071805;GO:0006814;GO:0051453	extracellular exosome;protein binding;sodium:proton antiporter activity;hydrogen ion transmembrane transport;receptor-mediated endocytosis;cation transport;solute:proton antiporter activity;sodium ion transmembrane transport;transmembrane transport;circadian rhythm;integral component of membrane;regulation of sodium ion transport;brush border membrane;potassium:proton antiporter activity;apical p…	K12040	SLC9A3,NHE3	http://www.genome.jp/dbget-bin/www_bget?ko:K12040	Bile secretion;Mineral absorption;Protein digestion and absorption;Proximal tubule bicarbonate reclamation	ko04976,ko04978,ko04974,ko04964	KOG1965(P)(Sodium/hydrogen exchanger protein)	gnl|BL_ORD_ID|204505;Sodium/hydrogen	sp|G3X939|SL9A3_MOUSE Sodium/hydrogen exchanger 3 OS=Mus musculus GN=Slc9a3 PE=1 SV=1;Sodium/hydrogen exchanger 3 OS=Mus musculus GN=Slc9a3 PE=1 SV=1
GeneID:337924	1962.00	0.00	7.26	11.4120942578209	2.13964513172012e-14	1.00723794575724e-11	cytochrome P450, family 3, subfamily a, polypeptide 44 [Mus musculus]<>BAB20498.1 cytochrome P450, CYP3A [Mus musculus]<>AAI25523.1 Cytochrome P450, family 3, subfamily a, polypeptide 44 [Mus musculus]<>EDL05791.1 mCG115423 [Mus musculus]	GO:0050649;GO:0046872;GO:0016491;GO:0007584;GO:0016712;GO:0004497;GO:0043231;GO:0016021;GO:0010038;GO:0020037;GO:0005575;GO:0010468;GO:0042493;GO:0046686;GO:0070330;GO:0032451;GO:0007568;GO:0005506;GO:0016705;GO:0016020;GO:0101020;GO:0017144;GO:0031090;GO:0005789;GO:0070989;GO:0055114;GO:0005783;GO:0051384	testosterone 6-beta-hydroxylase activity;metal ion binding;oxidoreductase activity;response to nutrient;oxidoreductase activity, acting on paired donors, with incorporation or reduction of molecular oxygen, reduced flavin or flavoprotein as one donor, and incorporation of one atom of oxygen;monooxygenase activity;intracellular membrane-bounded organelle;integral component of membrane;response to …	K07424	CYP3A	http://www.genome.jp/dbget-bin/www_bget?ko:K07424	Linoleic acid metabolism;Steroid hormone biosynthesis;Retinol metabolism	ko00591,ko00140,ko00830	KOG0158(Q)(Cytochrome P450 CYP3/CYP5/CYP6/CYP9 subfamilies)	gnl|BL_ORD_ID|340348	sp|Q9JMA7|CP341_MOUSE Cytochrome P450 3A41 OS=Mus musculus GN=Cyp3a41a PE=1 SV=2
novel.12469	1112.00	19.93	0.00	-11.3954607239257	2.32944947708044e-14	1.07221971152816e-11	Short=I-2PP2A; AltName: Full=Template-activating factor I;BAE42947.1 unnamed protein product [Mus musculus] &gt; AltName: Full=Phosphatase 2A inhibitor I2PP2A; Short=TAF-I &gt;Q9EQU5.1 RecName: Full=Protein SET;AAI03792.1 SET translocation [Mus musculus];BAB20793.1 protein phosphatase 2A inhibitor-2 I-2PP2A [Mus musculus] &gt;AAH18255.1 SET translocation [Mus musculus] &gt;SET isoform 1 [Mus musc…	GO:0005515;GO:0004674;GO:0006334;GO:0010631;GO:0018105;GO:0007165;GO:0043524;GO:0048471;GO:0045892;GO:0043234;GO:0005737;GO:0005622;GO:0035556;GO:0005654;GO:0005829;GO:0005783;GO:0005634;GO:0006468;GO:0005524;GO:0003677	protein binding;protein serine/threonine kinase activity;nucleosome assembly;epithelial cell migration;peptidyl-serine phosphorylation;signal transduction;negative regulation of neuron apoptotic process;perinuclear region of cytoplasm;negative regulation of transcription, DNA-templated;protein complex;cytoplasm;intracellular;intracellular signal transduction;nucleoplasm;cytosol;endoplasmic reticu…	K11290	SET,TAF1,I2PP2A	http://www.genome.jp/dbget-bin/www_bget?ko:K11290	-	-	KOG1508(L)(DNA replication factor/protein phosphatase inhibitor SET/SPR-2)	Protein	Protein SET OS=Mus musculus GN=Set PE=1 SV=1
GeneID:317652	993.67	30.27	0.09	-7.85707280662011	2.7730885953735e-14	1.21370778939192e-11	kallikrein-15 precursor [Mus musculus]<>XP_006541015.1 PREDICTED: kallikrein-15 isoform X1 [Mus musculus]<>XP_006541016.1 PREDICTED: kallikrein-15 isoform X1 [Mus musculus]<>AAN78422.1 prostin [Mus musculus]<>AAI06966.1 Kallikrein related-peptidase 15 [Mus musculus]<>AAI07013.1 Kallikrein related-peptidase 15 [Mus musculus]	GO:0006508;GO:0003674;GO:0005575;GO:0004252;GO:0016787;GO:0008236;GO:0008150;GO:0008233	proteolysis;molecular_function;cellular_component;serine-type endopeptidase activity;hydrolase activity;serine-type peptidase activity;biological_process;peptidase activity	K09623	KLK15	http://www.genome.jp/dbget-bin/www_bget?ko:K09623	-	-	-	gnl|BL_ORD_ID|69516	sp|Q7JIG6|KLK15_SAGOE Kallikrein-15 OS=Saguinus oedipus GN=KLK15 PE=3 SV=1
GeneID:30925	3388.87	12.11	0.04	-7.29438185014824	2.79055719623009e-14	1.21370778939192e-11	AltName: CD_antigen=CD352; Flags: Precursor<>AAG01738.1 lymphocyte antigen 108 isoform s [Mus musculus]<>AAH30031.1 Slamf6 protein [Mus musculus]<>BAE96311.1 Ly108 [Mus musculus]<>BAE96313.1 Ly108 [Mus musculus]<>BAE96314.1 Ly108 [Mus musculus];SLAM family member 6 isoform 1 precursor [Mus musculus]<>AAG01737.1 lymphocyte antigen 108 isoform l [Mus musculus]<>BAE96339.1 Ly108s [Mus musculus]<>EDL…	GO:0016021;GO:0001787;GO:0002376;GO:0032729;GO:0072540;GO:0045954;GO:0005886;GO:0045087;GO:0002250;GO:0005887;GO:0016020;GO:0070062;GO:0032740;GO:0001779	integral component of membrane;natural killer cell proliferation;immune system process;positive regulation of interferon-gamma production;T-helper 17 cell lineage commitment;positive regulation of natural killer cell mediated cytotoxicity;plasma membrane;innate immune response;adaptive immune response;integral component of plasma membrane;membrane;extracellular exosome;positive regulation of inte…	K16852	SLAMF6	http://www.genome.jp/dbget-bin/www_bget?ko:K16852	-	-	-	gnl|BL_ORD_ID|204511;SLAM	sp|Q9ET39|SLAF6_MOUSE SLAM family member 6 OS=Mus musculus GN=Slamf6 PE=1 SV=1;SLAM family member 6 OS=Mus musculus GN=Slamf6 PE=1 SV=1
novel.16719	2154.00	29.35	0.20	-6.7541450021275	2.81262848891093e-14	1.21370778939192e-11	Full=Ig gamma-3 chain C region &gt;BAA11355.1 Ig gamma-chain, membrane-bound, partial [Mus musculus] &gt;AAB59655.1 immunoglobulin gamma-chain, partial [Mus musculus domesticus] &gt;EDL18546.1 mCG144678, isoform CRA_b, partial [Mus musculus]	GO:0005615;GO:0034987;GO:0008150	extracellular space;immunoglobulin receptor binding;biological_process	K06856	IGH	http://www.genome.jp/dbget-bin/www_bget?ko:K06856	Phagosome;Calcium signaling pathway;NF-kappa B signaling pathway;PI3K-Akt signaling pathway;Phospholipase D signaling pathway;B cell receptor signaling pathway;Fc epsilon RI signaling pathway;Fc gamma R-mediated phagocytosis;Hematopoietic cell lineage;Intestinal immune network for IgA production;Natural killer cell mediated cytotoxicity	ko04145,ko04020,ko04064,ko04151,ko04072,ko04662,ko04664,ko04666,ko04640,ko04672,ko04650	-	Ig	Ig gamma-3 chain C region OS=Mus musculus PE=1 SV=2
novel.23769	3145.98	63.44	0.50	-6.34492822484797	3.80161350830793e-14	1.60699633872617e-11	Full=Ig gamma-2B chain C region &gt;EDL18550.1 mCG147625, isoform CRA_b, partial [Mus musculus];gamma 2b heavy chain precursor, partial [Mus musculus];AAB59659.1 Ig gamma-2b chain membrane, partial [Mus musculus domesticus] &gt;BAA11359.1 Ig gamma-chain, partial [Mus musculus] &gt	GO:0006958;GO:0030162;GO:0003823;GO:0006911;GO:0050871;GO:0006910;GO:0008333;GO:0050778;GO:0045087;GO:0001798;GO:0042742;GO:0045022;GO:0005615;GO:0072562;GO:0016064;GO:0019882;GO:0001812;GO:0002455;GO:0045807;GO:0001788;GO:0009897;GO:0050766;GO:0042571;GO:0005771;GO:0050853;GO:0034987	complement activation, classical pathway;regulation of proteolysis;antigen binding;phagocytosis, engulfment;positive regulation of B cell activation;phagocytosis, recognition;endosome to lysosome transport;positive regulation of immune response;innate immune response;positive regulation of type IIa hypersensitivity;defense response to bacterium;early endosome to late endosome transport;extracellu…	K06856	IGH	http://www.genome.jp/dbget-bin/www_bget?ko:K06856	Phagosome;Calcium signaling pathway;NF-kappa B signaling pathway;PI3K-Akt signaling pathway;Phospholipase D signaling pathway;B cell receptor signaling pathway;Fc epsilon RI signaling pathway;Fc gamma R-mediated phagocytosis;Hematopoietic cell lineage;Intestinal immune network for IgA production;Natural killer cell mediated cytotoxicity	ko04145,ko04020,ko04064,ko04151,ko04072,ko04662,ko04664,ko04666,ko04640,ko04672,ko04650	-	Ig	Ig gamma-2B chain C region OS=Mus musculus GN=Igh-3 PE=1 SV=3
novel.12244	348.13	0.52	194.29	7.50988781892087	5.02565072219147e-14	2.08192606817504e-11	-	-	-	-	-	-	-	-	-	-	-
GeneID:14079	977.00	14.61	770.71	6.1329485721136	6.1554907388084e-14	2.49997411123409e-11	Short=I-FABP<>AAA37589.1 putative [Mus musculus]<>BAB25397.1 unnamed protein product [Mus musculus]<>AAH13457.1 Fatty acid binding protein 2, intestinal [Mus musculus]<>AAS00549.1 intestinal fatty acid binding protein 2 [Mus musculus]<>AAS00550.1 intestinal fatty acid binding protein 2 [Mus musculus]<>EDL12315.1 fatty acid binding protein 2, intestinal [Mus musculus]; AltName: Full=Fatty acid-bin…	GO:0005324;GO:0050892;GO:0015908;GO:0008289;GO:0005902;GO:0045179;GO:0005886;GO:0005504;GO:0006810;GO:0005737;GO:0005622;GO:0015909;GO:0005215;GO:0006631	long-chain fatty acid transporter activity;intestinal absorption;fatty acid transport;lipid binding;microvillus;apical cortex;plasma membrane;fatty acid binding;transport;cytoplasm;intracellular;long-chain fatty acid transport;transporter activity;fatty acid metabolic process	K08751	FABP2	http://www.genome.jp/dbget-bin/www_bget?ko:K08751	Fat digestion and absorption;PPAR signaling pathway	ko04975,ko03320	KOG4015(I)(Fatty acid-binding protein FABP)	gnl|BL_ORD_ID|385117	sp|P55050|FABPI_MOUSE Fatty acid-binding protein, intestinal OS=Mus musculus GN=Fabp2 PE=1 SV=2
GeneID:11628	2413.00	8.82	0.02	-8.38301477837473	6.63655792877565e-14	2.60651845738916e-11	AltName: Full=Activation-induced cytidine deaminase; AltName: Full=Cytidine aminohydrolase<>AAD41793.1 activation-induced cytidine deaminase [Mus musculus]<>AAI40290.1 Activation-induced cytidine deaminase, partial [synthetic construct]<>EDK99688.1 activation-induced cytidine deaminase [Mus musculus]<>AAI46500.1 Activation-induced cytidine deaminase [synthetic construct];single-stranded DNA cytos…	GO:0045190;GO:0031625;GO:0016446;GO:0005634;GO:0042742;GO:0008150;GO:0090310;GO:0003824;GO:0005515;GO:0016814;GO:0046872;GO:0016445;GO:0071222;GO:0016787;GO:0005737;GO:0008270;GO:0004126;GO:0006397;GO:0080111;GO:0003674;GO:0000178;GO:0009972;GO:0005575	isotype switching;ubiquitin protein ligase binding;somatic hypermutation of immunoglobulin genes;nucleus;defense response to bacterium;biological_process;negative regulation of methylation-dependent chromatin silencing;catalytic activity;protein binding;hydrolase activity, acting on carbon-nitrogen (but not peptide) bonds, in cyclic amidines;metal ion binding;somatic diversification of immunoglob…	K10989	AICDA,AID	http://www.genome.jp/dbget-bin/www_bget?ko:K10989	Intestinal immune network for IgA production	ko04672	-	gnl|BL_ORD_ID|273858	sp|Q9WVE0|AICDA_MOUSE Single-stranded DNA cytosine deaminase OS=Mus musculus GN=Aicda PE=1 SV=1
GeneID:242248	2820.00	12.20	0.07	-7.01001746170424	6.66950602238332e-14	2.60651845738916e-11	PREDICTED: B-cell scaffold protein with ankyrin repeats isoform X2 [Mus musculus];B-cell scaffold protein with ankyrin repeats isoform 2 [Mus musculus]<>ABW74342.1 B-cell scaffold protein with ankyrin repeats 1 delta 2 transcript variant [Mus musculus];AVIEF, partial [Mus musculus]	GO:0043410;GO:1900165;GO:0005515;GO:0008150;GO:0042113;GO:0051898;GO:0050869;GO:0005575;GO:0003674;GO:0045947	positive regulation of MAPK cascade;negative regulation of interleukin-6 secretion;protein binding;biological_process;B cell activation;negative regulation of protein kinase B signaling;negative regulation of B cell activation;cellular_component;molecular_function;negative regulation of translational initiation	-	-	-	-	-	-	gnl|BL_ORD_ID|302341	sp|Q80VH0|BANK1_MOUSE B-cell scaffold protein with ankyrin repeats OS=Mus musculus GN=Bank1 PE=1 SV=3
GeneID:22238	1897.29	0.09	11.77	7.45224054320674	7.43376281435907e-14	2.85139868840406e-11	protein product [Mus musculus];unnamed protein product [Mus musculus]	GO:0016757;GO:0043231;GO:0071394;GO:0009813;GO:0008152;GO:0016758;GO:0032496;GO:0071361;GO:0015020;GO:0052696;GO:0005743;GO:0016021;GO:0016020;GO:0071378;GO:0005783;GO:0005789;GO:0071385;GO:0031090;GO:0016740	transferase activity, transferring glycosyl groups;intracellular membrane-bounded organelle;cellular response to testosterone stimulus;flavonoid biosynthetic process;metabolic process;transferase activity, transferring hexosyl groups;response to lipopolysaccharide;cellular response to ethanol;glucuronosyltransferase activity;flavonoid glucuronidation;mitochondrial inner membrane;integral componen…	K00699	UGT	http://www.genome.jp/dbget-bin/www_bget?ko:K00699	Ascorbate and aldarate metabolism;Pentose and glucuronate interconversions;Steroid hormone biosynthesis;Porphyrin and chlorophyll metabolism;Retinol metabolism;Drug metabolism - cytochrome P450;Drug metabolism - other enzymes;Metabolism of xenobiotics by cytochrome P450	ko00053,ko00040,ko00140,ko00860,ko00830,ko00982,ko00983,ko00980	-	UDP-glucuronosyltransferase;gnl|BL_ORD_ID|239609	UDP-glucuronosyltransferase 2B17 OS=Mus musculus GN=Ugt2b17 PE=1 SV=1;sp|P17717|UDB17_MOUSE UDP-glucuronosyltransferase 2B17 OS=Mus musculus GN=Ugt2b17 PE=1 SV=1
GeneID:14029	4956.00	3.21	0.00	-11.1366832205614	1.32127101938362e-13	4.9759066589987e-11	PREDICTED: homeobox even-skipped homolog protein 2 [Dipodomys ordii]	GO:0035108;GO:0005634;GO:0006355;GO:0003677;GO:0005654;GO:0043565	limb morphogenesis;nucleus;regulation of transcription, DNA-templated;DNA binding;nucleoplasm;sequence-specific DNA binding	K09320	EVX	http://www.genome.jp/dbget-bin/www_bget?ko:K09320	-	-	KOG0489(R)(Transcription factor zerknullt and related HOX domain proteins)	gnl|BL_ORD_ID|384896	sp|Q9IA18|EVX2_HETFR Homeobox even-skipped homolog protein 2 OS=Heterodontus francisci GN=EVX2 PE=3 SV=1
GeneID:11846	1489.00	0.12	14.96	7.3626968888687	1.35215516020763e-13	5.00128389881799e-11	unnamed protein product [Mus musculus]	GO:0014075;GO:0016813;GO:0000050;GO:0007565;GO:0043025;GO:0033197;GO:0033189;GO:0048678;GO:0070062;GO:0009635;GO:0010043;GO:0060056;GO:0005615;GO:0032964;GO:0071353;GO:0030324;GO:0071222;GO:0016787;GO:0010269;GO:0046872;GO:0005737;GO:0001889;GO:0070207;GO:0006525;GO:0071560;GO:0004053;GO:0051597;GO:0043200;GO:0007568;GO:0005634;GO:0010963;GO:0060135;GO:0071377;GO:0042493;GO:0032496;GO:0070301;GO:…	response to amine;hydrolase activity, acting on carbon-nitrogen (but not peptide) bonds, in linear amidines;urea cycle;female pregnancy;neuronal cell body;response to vitamin E;response to vitamin A;response to axon injury;extracellular exosome;response to herbicide;response to zinc ion;mammary gland involution;extracellular space;collagen biosynthetic process;cellular response to interleukin-4;l…	K01476	E3.5.3.1,rocF,arg	http://www.genome.jp/dbget-bin/www_bget?ko:K01476	Arginine and proline metabolism;Arginine biosynthesis;Biosynthesis of amino acids	ko00330,ko00220,ko01230	KOG2964(E)(Arginase family protein)	gnl|BL_ORD_ID|283823	sp|Q61176|ARGI1_MOUSE Arginase-1 OS=Mus musculus GN=Arg1 PE=1 SV=1
GeneID:14663	645.00	37.93	0.00	-11.0963436605636	1.67926279046046e-13	6.10220529452761e-11	AltName: Full=Endothelial ligand FOR L-selectin; AltName: Full=Sulfated 50 kDa glycoprotein;glycosylation-dependent cell adhesion molecule 1 isoform 2 precursor [Mus musculus]<>Q02596.1 RecName: Full=Glycosylation-dependent cell adhesion molecule 1; Flags: Precursor<>AAA37710.1 endothelial ligand [Mus musculus]<>AAA79887.1 mucin-like glycoprotein [Mus musculus]<>BAA03682.1 GlyCAM-1 [Mus musculus]…	GO:0043199;GO:0007155;GO:0005576;GO:0016020;GO:0050839;GO:0005886	sulfate binding;cell adhesion;extracellular region;membrane;cell adhesion molecule binding;plasma membrane	K06815	GLYCAM1	http://www.genome.jp/dbget-bin/www_bget?ko:K06815	Cell adhesion molecules (CAMs)	ko04514	-	gnl|BL_ORD_ID|12303	sp|Q02596|GLCM1_MOUSE Glycosylation-dependent cell adhesion molecule 1 OS=Mus musculus GN=Glycam1 PE=1 SV=1
GeneID:393082	1808.00	8.51	0.00	-11.0548436299609	2.22464459365307e-13	7.94466611523034e-11	methyltransferase like 7A2 [Mus musculus]<>AAH87869.1 Methyltransferase like 7A2 [Mus musculus]<>AAH90971.1 Methyltransferase like 7A2 [Mus musculus]<>BAE25607.1 unnamed protein product [Mus musculus]<>BAE92120.1 UbiE3 [Mus musculus]	GO:0070062;GO:0032259;GO:0005737;GO:0016021;GO:0008757	extracellular exosome;methylation;cytoplasm;integral component of membrane;S-adenosylmethionine-dependent methyltransferase activity	-	-	-	-	-	-	gnl|BL_ORD_ID|86508	sp|Q9H8H3|MET7A_HUMAN Methyltransferase-like protein 7A OS=Homo sapiens GN=METTL7A PE=1 SV=1
GeneID:243958	2000.15	14.39	0.07	-6.96621819556671	2.51646035132734e-13	8.83448190797342e-11	PREDICTED: sialic acid-binding Ig-like lectin 10 isoform X2 [Mus musculus];PREDICTED: sialic acid-binding Ig-like lectin 10 isoform X1 [Mus musculus];sialic acid-binding Ig-like lectin 10 precursor [Mus musculus]<>AAO48273.1 Siglec-G [Mus musculus];PREDICTED: sialic acid-binding Ig-like lectin 10 isoform X3 [Mus musculus]	GO:0016021;GO:0002244;GO:0030246;GO:0016020;GO:0005515	integral component of membrane;hematopoietic progenitor cell differentiation;carbohydrate binding;membrane;protein binding	K06749	SIGLEC10	http://www.genome.jp/dbget-bin/www_bget?ko:K06749	-	-	-	gnl|BL_ORD_ID|200917;gnl|BL_ORD_ID|199853	sp|Q96LC7|SIG10_HUMAN Sialic acid-binding Ig-like lectin 10 OS=Homo sapiens GN=SIGLEC10 PE=1 SV=3;sp|Q96RL6|SIG11_HUMAN Sialic acid-binding Ig-like lectin 11 OS=Homo sapiens GN=SIGLEC11 PE=1 SV=2
GeneID:12145	2636.00	14.64	0.11	-6.59078959104192	2.82061515853407e-13	9.73723362978602e-11	AltName: CD_antigen=CD185<>AAH64059.1 Chemochine (C-X-C motif) receptor 5 [Mus musculus]<>BAE33932.1 unnamed protein product [Mus musculus]<>BAE33519.1 unnamed protein product [Mus musculus]<>BAE33583.1 unnamed protein product [Mus musculus]<>ABK42174.1 chemokine receptor CXCR5 [synthetic construct]<>EDL25602.1 Burkitt lymphoma receptor 1 [Mus musculus];C-X-C chemokine receptor type 5 [Mus muscul…	GO:0016021;GO:0007165;GO:0009897;GO:0032467;GO:0070098;GO:0030595;GO:0048535;GO:0006955;GO:0016494;GO:0006935;GO:0042113;GO:0004930;GO:0004871;GO:0007186;GO:0005886;GO:0016020	integral component of membrane;signal transduction;external side of plasma membrane;positive regulation of cytokinesis;chemokine-mediated signaling pathway;leukocyte chemotaxis;lymph node development;immune response;C-X-C chemokine receptor activity;chemotaxis;B cell activation;G-protein coupled receptor activity;signal transducer activity;G-protein coupled receptor signaling pathway;plasma membr…	K04190	CXCR5,BLR1	http://www.genome.jp/dbget-bin/www_bget?ko:K04190	Cytokine-cytokine receptor interaction;Chemokine signaling pathway	ko04060,ko04062	-	gnl|BL_ORD_ID|341318	sp|Q04683|CXCR5_MOUSE C-X-C chemokine receptor type 5 OS=Mus musculus GN=Cxcr5 PE=1 SV=2
NT_187004.1_GeneID:15043	2169.63	0.40	17.77	6.44911707050902	2.96392235482314e-13	1.00642170058118e-10	AAI58085.1 LOC676837 protein [Mus musculus];H-2 class I histocompatibility antigen, TLA(B) alpha chain precursor [Mus musculus]<>AAI25379.1 Histocompatibility 2, T region locus 3 [Mus musculus]<>AAI25381.1 Histocompatibility 2, T region locus 3 [Mus musculus]<>EDL23281.1 mCG132399 [Mus musculus];protein [Mus musculus] &gt	GO:0002474;GO:0016020;GO:0005886;GO:0042612;GO:0042605;GO:0005102;GO:0006955;GO:0016021	antigen processing and presentation of peptide antigen via MHC class I;membrane;plasma membrane;MHC class I protein complex;peptide antigen binding;receptor binding;immune response;integral component of membrane	K06751	MHC1	http://www.genome.jp/dbget-bin/www_bget?ko:K06751	Endocytosis;Phagosome;Cell adhesion molecules (CAMs);Antigen processing and presentation;Natural killer cell mediated cytotoxicity	ko04144,ko04145,ko04514,ko04612,ko04650	-	gnl|BL_ORD_ID|30961;H-2	sp|P14432|HA1T_MOUSE H-2 class I histocompatibility antigen, TLA(B) alpha chain OS=Mus musculus GN=H2-T3 PE=1 SV=2;H-2 class I histocompatibility antigen, D-D alpha chain OS=Mus musculus GN=H2-D1 PE=1 SV=1
GeneID:102632164	1255.25	0.00	10.60	10.9884673116167	3.44482532345994e-13	1.15034138015385e-10	-	-	-	-	-	-	-	-	-	-	-
GeneID:20210	531.00	1.80	135.31	6.51728257788956	3.49884164291473e-13	1.15034138015385e-10	serum amyloid A-3 protein precursor [Mus musculus]<>P04918.1 RecName: Full=Serum amyloid A-3 protein; Flags: Precursor<>CAA27219.1 SAA3 [Mus musculus]<>AAH55885.1 Serum amyloid A 3 [Mus musculus]<>EDL22936.1 serum amyloid A 3, isoform CRA_b [Mus musculus]	GO:0071347;GO:0042056;GO:0060326;GO:0005576;GO:0035662;GO:0005615;GO:0035634;GO:0007252;GO:0006953;GO:0034364	cellular response to interleukin-1;chemoattractant activity;cell chemotaxis;extracellular region;Toll-like receptor 4 binding;extracellular space;response to stilbenoid;I-kappaB phosphorylation;acute-phase response;high-density lipoprotein particle	K17310	SAA	http://www.genome.jp/dbget-bin/www_bget?ko:K17310	-	-	-	gnl|BL_ORD_ID|485127	sp|P04918|SAA3_MOUSE Serum amyloid A-3 protein OS=Mus musculus GN=Saa3 PE=1 SV=1
GeneID:20532	2307.00	1.13	52.57	5.96852274890885	3.72504877635297e-13	1.20557711413436e-10	neutral and basic amino acid transport protein rBAT [Mus musculus]<>Q91WV7.1 RecName: Full=Neutral and basic amino acid transport protein rBAT; AltName: Full=b(0,+)-type amino acid transport protein; Short=NBAT<>AAH13441.1 Solute carrier family 3, member 1 [Mus musculus]<>BAC35066.1 unnamed protein product [Mus musculus]<>BAE21075.1 unnamed protein product [Mus musculus]<>EDL38594.1 solute carrie…	GO:0005515;GO:0070062;GO:0016021;GO:0046982;GO:0005975;GO:0003824;GO:0006865;GO:0005886;GO:0006810;GO:0031526;GO:0005774;GO:0005887;GO:0016020;GO:0005743	protein binding;extracellular exosome;integral component of membrane;protein heterodimerization activity;carbohydrate metabolic process;catalytic activity;amino acid transport;plasma membrane;transport;brush border membrane;vacuolar membrane;integral component of plasma membrane;membrane;mitochondrial inner membrane	K14210	SLC3A1,RBAT	http://www.genome.jp/dbget-bin/www_bget?ko:K14210	Protein digestion and absorption	ko04974	KOG0471(G)(Alpha-amylase)	gnl|BL_ORD_ID|203179	sp|Q91WV7|SLC31_MOUSE Neutral and basic amino acid transport protein rBAT OS=Mus musculus GN=Slc3a1 PE=1 SV=1
novel.23768	3814.00	5.28	0.02	-7.45587625570865	3.99753124504056e-13	1.27385945659269e-10	Full=Ig gamma-1 chain C region, membrane-bound form	GO:0006910;GO:0045087;GO:0050778;GO:0006958;GO:0006911;GO:0050871;GO:0003823;GO:0042742;GO:0005615;GO:0001798;GO:0019731;GO:0002455;GO:0001812;GO:0001788;GO:0072562;GO:0016064;GO:0050853;GO:0034987;GO:0009897;GO:0042571;GO:0050766	phagocytosis, recognition;innate immune response;positive regulation of immune response;complement activation, classical pathway;phagocytosis, engulfment;positive regulation of B cell activation;antigen binding;defense response to bacterium;extracellular space;positive regulation of type IIa hypersensitivity;antibacterial humoral response;humoral immune response mediated by circulating immunoglob…	K06856	IGH	http://www.genome.jp/dbget-bin/www_bget?ko:K06856	Phagosome;Calcium signaling pathway;NF-kappa B signaling pathway;PI3K-Akt signaling pathway;Phospholipase D signaling pathway;B cell receptor signaling pathway;Fc epsilon RI signaling pathway;Fc gamma R-mediated phagocytosis;Hematopoietic cell lineage;Intestinal immune network for IgA production;Natural killer cell mediated cytotoxicity	ko04145,ko04020,ko04064,ko04151,ko04072,ko04662,ko04664,ko04666,ko04640,ko04672,ko04650	-	Ig	Ig gamma-1 chain C region, membrane-bound form OS=Mus musculus GN=Ighg1 PE=1 SV=2
novel.8694	734.00	27.43	0.00	-10.9568592296491	4.318456209119e-13	1.35527550696184e-10	isoform CRA_a [Mus musculus]	-	-	-	-	-	-	-	-	-	-
novel.7543	595.00	103.22	0.97	-6.44100857175073	7.66843937596302e-13	2.36938771821225e-10	uncharacterized protein LOC103729211 [Nannospalax galili]	-	-	-	-	-	-	-	-	Envelope	Envelope glycoprotein OS=Mouse intracisternal a-particle MIAE GN=env PE=2 SV=1
GeneID:60361	1282.00	11.42	0.00	-10.8637982127048	7.77861076804099e-13	2.36938771821225e-10	membrane-spanning 4-domains, subfamily A, member 4B [Mus musculus]<>AAK37595.1 MS4A4B protein [Mus musculus]<>AAG09739.1 chandra protein [Mus musculus]<>BAC30462.1 unnamed protein product [Mus musculus]<>BAE43033.1 unnamed protein product [Mus musculus]<>BAE23762.1 unnamed protein product [Mus musculus]<>EDL41423.1 membrane-spanning 4-domains, subfamily A, member 4B [Mus musculus]	GO:0005575;GO:0016020;GO:0005887;GO:0008150;GO:0016021;GO:0003674	cellular_component;membrane;integral component of plasma membrane;biological_process;integral component of membrane;molecular_function	-	-	-	-	-	-	gnl|BL_ORD_ID|405144	sp|Q99N05|M4A4D_MOUSE Membrane-spanning 4-domains subfamily A member 4D OS=Mus musculus GN=Ms4a4d PE=2 SV=1
GeneID:64177	2946.00	4.23	0.00	-10.8577776643461	8.10004096506744e-13	2.43153838419481e-10	Short=ECaC2; Short=TrpV6; Short=CaT1;transient receptor potential cation channel subfamily V member 6 [Mus musculus]<>Q91WD2.2 RecName: Full=Transient receptor potential cation channel subfamily V member 6; AltName: Full=Calcium transport protein 1; AltName: Full=Epithelial calcium channel 2	GO:0055085;GO:0016021;GO:0005262;GO:0035898;GO:0046872;GO:0006816;GO:0051289;GO:0070509;GO:0070588;GO:0006810;GO:1990035;GO:0005886;GO:0016020;GO:0006811;GO:0005887;GO:0005516;GO:0051592;GO:0005216;GO:0005227;GO:0055074;GO:0016324;GO:0070062	transmembrane transport;integral component of membrane;calcium channel activity;parathyroid hormone secretion;metal ion binding;calcium ion transport;protein homotetramerization;calcium ion import;calcium ion transmembrane transport;transport;calcium ion import across plasma membrane;plasma membrane;membrane;ion transport;integral component of plasma membrane;calmodulin binding;response to calciu…	K04975	TRPV6	http://www.genome.jp/dbget-bin/www_bget?ko:K04975	Mineral absorption;Salivary secretion	ko04978,ko04970	KOG3676(PT)(Ca2+-permeable cation channel OSM-9 and related channels (OTRPC family))	gnl|BL_ORD_ID|223978	sp|Q91WD2|TRPV6_MOUSE Transient receptor potential cation channel subfamily V member 6 OS=Mus musculus GN=Trpv6 PE=1 SV=2
NT_187022.1_GeneID:12481	1144.00	19.98	0.09	-7.32242016208476	9.66858633909887e-13	2.86093469773935e-10	AltName: CD_antigen=CD2; AltName: Full=Lymphocyte antigen 37; Short=Ly-37; AltName: Full=LFA-2; AltName: Full=LFA-3 receptor; Flags: Precursor<>AAD25886.1 T-cell surface antigen CD2 precursor [Mus musculus]<>AAD25887.1 T-cell surface antigen CD2 precursor [Mus musculus]<>AAD25888.1 T-cell surface antigen CD2 precursor [Mus musculus]<>CAA68258.1 unnamed protein product [Mus musculus]<>AAH53731.1 C…	GO:0043621;GO:0019901;GO:0005515;GO:0034113;GO:0009986;GO:0042803;GO:0007155;GO:0009897;GO:0045121;GO:0016021;GO:0043234;GO:0009898;GO:0001948;GO:0005576;GO:1902715;GO:0016020;GO:0030971;GO:0005102;GO:2000484;GO:0042110;GO:0003823;GO:0032760;GO:0005911;GO:0046658;GO:0016337	protein self-association;protein kinase binding;protein binding;heterotypic cell-cell adhesion;cell surface;protein homodimerization activity;cell adhesion;external side of plasma membrane;membrane raft;integral component of membrane;protein complex;cytoplasmic side of plasma membrane;glycoprotein binding;extracellular region;positive regulation of interferon-gamma secretion;membrane;receptor tyr…	K06449	CD2	http://www.genome.jp/dbget-bin/www_bget?ko:K06449	Cell adhesion molecules (CAMs);Hematopoietic cell lineage	ko04514,ko04640	-	gnl|BL_ORD_ID|326518	sp|P08920|CD2_MOUSE T-cell surface antigen CD2 OS=Mus musculus GN=Cd2 PE=1 SV=1
GeneID:22264	639.00	0.82	62.67	6.57971642542336	9.89712497188898e-13	2.88731196539065e-10	proline-rich acidic protein [Mus musculus]	GO:0005576	extracellular region	-	-	-	-	-	-	gnl|BL_ORD_ID|135391	sp|Q80XD8|PRAP1_MOUSE Proline-rich acidic protein 1 OS=Mus musculus GN=Prap1 PE=2 SV=1
GeneID:98752	1658.00	20.02	0.16	-6.48228484946386	1.0589394873217e-12	3.04636300012423e-10	AltName: Full=Fc receptor-related protein X; Flags: Precursor<>AAL23897.1 FCRL [Mus musculus]; AltName: Full=Fc receptor homolog expressed in B-cells;Fc receptor-like A isoform 2 precursor [Mus musculus]<>Q920A9.1 RecName: Full=Fc receptor-like A; AltName: Full=Fc receptor-like protein; AltName: Full=Fc receptor-like and mucin-like protein 1; Short=FcRX;Fc receptor-like A isoform 1 precursor [Mus…	GO:0030154;GO:0005515;GO:0005737	cell differentiation;protein binding;cytoplasm	-	-	-	-	-	-	gnl|BL_ORD_ID|385529	sp|Q920A9|FCRLA_MOUSE Fc receptor-like A OS=Mus musculus GN=Fcrla PE=1 SV=1
GeneID:14128	3319.44	32.70	0.18	-5.98106470638945	1.20240180300904e-12	3.41169158160634e-10	PREDICTED: low affinity immunoglobulin epsilon Fc receptor isoform X1 [Mus musculus];low affinity immunoglobulin epsilon Fc receptor isoform A [Mus musculus]<>P20693.1 RecName: Full=Low affinity immunoglobulin epsilon Fc receptor; AltName: CD_antigen=CD23<>AAA74898.1 IgE low affinity receptor [Mus musculus domesticus]<>AAA37603.1 low affinity IgE receptor (Fc-epsilon-RII) [Mus musculus]<>BAE33796…	GO:0051000;GO:0005886;GO:0030246;GO:0016020;GO:0019863;GO:0051712;GO:0016021;GO:0009897;GO:0046872;GO:0002925;GO:0070062;GO:0051770	positive regulation of nitric-oxide synthase activity;plasma membrane;carbohydrate binding;membrane;IgE binding;positive regulation of killing of cells of other organism;integral component of membrane;external side of plasma membrane;metal ion binding;positive regulation of humoral immune response mediated by circulating immunoglobulin;extracellular exosome;positive regulation of nitric-oxide syn…	K06468	FCER2,CD23	http://www.genome.jp/dbget-bin/www_bget?ko:K06468	Hematopoietic cell lineage	ko04640	-	gnl|BL_ORD_ID|386890	sp|P20693|FCER2_MOUSE Low affinity immunoglobulin epsilon Fc receptor OS=Mus musculus GN=Fcer2 PE=1 SV=1
GeneID:213439	4955.00	2.26	0.00	-10.783500440359	1.33431674276494e-12	3.7348246882284e-10	PREDICTED: probable G-protein coupled receptor 174 isoform X1 [Mus musculus]<>XP_017173946.1 PREDICTED: probable G-protein coupled receptor 174 isoform X1 [Mus musculus]	GO:0043029;GO:0016021;GO:0007165;GO:0045125;GO:0016020;GO:0004871;GO:0004930;GO:0005886;GO:0007186	T cell homeostasis;integral component of membrane;signal transduction;bioactive lipid receptor activity;membrane;signal transducer activity;G-protein coupled receptor activity;plasma membrane;G-protein coupled receptor signaling pathway	K08391	GPR174	http://www.genome.jp/dbget-bin/www_bget?ko:K08391	-	-	-	gnl|BL_ORD_ID|32392	sp|Q3U507|GP174_MOUSE Probable G-protein coupled receptor 174 OS=Mus musculus GN=Gpr174 PE=2 SV=1
GeneID:70835	1343.00	0.00	7.30	10.7534376434268	1.65529293324316e-12	4.57147767016874e-10	PREDICTED: brain-specific serine protease 4 isoform X1 [Mus musculus]	GO:0016787;GO:0008233;GO:0019897;GO:0006508;GO:0008236;GO:0046658;GO:0004252	hydrolase activity;peptidase activity;extrinsic component of plasma membrane;proteolysis;serine-type peptidase activity;anchored component of plasma membrane;serine-type endopeptidase activity	K09626	PRSS22,BSSP4	http://www.genome.jp/dbget-bin/www_bget?ko:K09626	-	-	-	gnl|BL_ORD_ID|305702	sp|Q9ER10|BSSP4_MOUSE Brain-specific serine protease 4 OS=Mus musculus GN=Prss22 PE=2 SV=1
novel.14330	5280.00	0.02	2.31	7.31246125900109	1.79026249993707e-12	4.87917199489429e-10	protein I79_018985 [Cricetulus griseus]	-	-	K03847	ALG12	http://www.genome.jp/dbget-bin/www_bget?ko:K03847	N-Glycan biosynthesis;Various types of N-glycan biosynthesis	ko00510,ko00513	-	-	-
GeneID:14999	1272.00	30.81	0.30	-6.21367881454331	2.13919048881484e-12	5.75442241491191e-10	AAA91144.1 MHC class II H2-M beta 2 chain [Mus musculus] &gt;2, class II, locus Mb2 precursor [Mus musculus] &gt;AAA98930.1 H2-M beta 2 chain [Mus musculus] &gt;EDL10254.1 mCG132703, isoform CRA_a [Mus musculus] &gt;AIC84012.1 MHC class II antigen Mb2 [Mus musculus];AAC69908.1 H2-M beta 2 [Mus musculus] &gt;BAE32928.1 unnamed protein product [Mus musculus] &gt;AAA91145.1 MHC class II H2-M beta 2 …	GO:0002504;GO:0016020;GO:0005765;GO:0019882;GO:0002376;GO:0005770;GO:0019886;GO:0010008;GO:0006955;GO:0005768;GO:0042613;GO:0005771;GO:0005764;GO:0005515;GO:0023026;GO:0016021;GO:0051085	antigen processing and presentation of peptide or polysaccharide antigen via MHC class II;membrane;lysosomal membrane;antigen processing and presentation;immune system process;late endosome;antigen processing and presentation of exogenous peptide antigen via MHC class II;endosome membrane;immune response;endosome;MHC class II protein complex;multivesicular body;lysosome;protein binding;MHC class …	K06752	MHC2	http://www.genome.jp/dbget-bin/www_bget?ko:K06752	Phagosome;Cell adhesion molecules (CAMs);Antigen processing and presentation;Hematopoietic cell lineage;Intestinal immune network for IgA production;Th1 and Th2 cell differentiation;Th17 cell differentiation	ko04145,ko04514,ko04612,ko04640,ko04672,ko04658,ko04659	-	Class;gnl|BL_ORD_ID|366230	Class II histocompatibility antigen, M beta 1 chain OS=Mus musculus GN=H2-DMb1 PE=2 SV=1;sp|P35737|DMB_MOUSE Class II histocompatibility antigen, M beta 1 chain OS=Mus musculus GN=H2-DMb1 PE=2 SV=1
GeneID:18985	2392.00	54.73	0.78	-5.7354681931623	2.21812245324834e-12	5.89025261206832e-10	PREDICTED: POU domain class 2-associating factor 1 [Rhinolophus sinicus];domain, class 2, associating factor 1 [Mus musculus]	GO:0003677;GO:0006355;GO:0005634;GO:0006351;GO:0005515	DNA binding;regulation of transcription, DNA-templated;nucleus;transcription, DNA-templated;protein binding	-	-	-	-	-	-	POU;gnl|BL_ORD_ID|427392	POU domain class 2-associating factor 1 OS=Mus musculus GN=Pou2af1 PE=1 SV=2;sp|Q64693|OBF1_MOUSE POU domain class 2-associating factor 1 OS=Mus musculus GN=Pou2af1 PE=1 SV=2
GeneID:78826	2827.00	8.98	0.07	-6.47068966738675	2.43745846491552e-12	6.39076926377154e-10	PREDICTED: putative P2Y purinoceptor 10 isoform X1 [Mus musculus]	GO:0051482;GO:0005887;GO:0016020;GO:0005886;GO:0045028;GO:0007186;GO:0004871;GO:0004930;GO:0005623;GO:0035025;GO:0035589;GO:0007165;GO:0016021	positive regulation of cytosolic calcium ion concentration involved in phospholipase C-activating G-protein coupled signaling pathway;integral component of plasma membrane;membrane;plasma membrane;G-protein coupled purinergic nucleotide receptor activity;G-protein coupled receptor signaling pathway;signal transducer activity;G-protein coupled receptor activity;cell;positive regulation of Rho prot…	K04274	P2RY10	http://www.genome.jp/dbget-bin/www_bget?ko:K04274	Neuroactive ligand-receptor interaction	ko04080	-	gnl|BL_ORD_ID|431695	sp|Q8BFU7|P2Y10_MOUSE Putative P2Y purinoceptor 10 OS=Mus musculus GN=P2ry10 PE=2 SV=1
GeneID:394436	3229.00	1.56	55.83	5.60761053163792	2.81243551009262e-12	7.04854667296604e-10	Short=UGT1*1; AltName: Full=UDP-glucuronosyltransferase 1A1; AltName: Full=UGTBR1; Short=UDPGT 1-1; Short=UGT1.1; Flags: Precursor<>AAH93516.1 UDP glucuronosyltransferase 1 family, polypeptide A1 [Mus musculus];UDP-glucuronosyltransferase 1-1 precursor [Mus musculus]<>Q63886.2 RecName: Full=UDP-glucuronosyltransferase 1-1; Short=UGT1-01	GO:0070980;GO:0006953;GO:0001972;GO:0016020;GO:0031100;GO:2001030;GO:0005887;GO:0009813;GO:0042803;GO:0007584;GO:0048545;GO:0046982;GO:0070069;GO:0005496;GO:0052695;GO:0016757;GO:0010033;GO:0051552;GO:0043231;GO:0032870;GO:0014070;GO:0016021;GO:0004857;GO:0071466;GO:0071385;GO:0001889;GO:0071392;GO:0016740;GO:0043086;GO:0005789;GO:0006789;GO:0034663;GO:0042493;GO:0071361;GO:0042594;GO:0032496;GO:…	biphenyl catabolic process;acute-phase response;retinoic acid binding;membrane;animal organ regeneration;negative regulation of cellular glucuronidation;integral component of plasma membrane;flavonoid biosynthetic process;protein homodimerization activity;response to nutrient;response to steroid hormone;protein heterodimerization activity;cytochrome complex;steroid binding;cellular glucuronidatio…	K00699	UGT	http://www.genome.jp/dbget-bin/www_bget?ko:K00699	Ascorbate and aldarate metabolism;Pentose and glucuronate interconversions;Steroid hormone biosynthesis;Porphyrin and chlorophyll metabolism;Retinol metabolism;Drug metabolism - cytochrome P450;Drug metabolism - other enzymes;Metabolism of xenobiotics by cytochrome P450	ko00053,ko00040,ko00140,ko00860,ko00830,ko00982,ko00983,ko00980	KOG1192(GC)(UDP-glucuronosyl and UDP-glucosyl transferase)	gnl|BL_ORD_ID|237886	sp|Q63886|UD11_MOUSE UDP-glucuronosyltransferase 1-1 OS=Mus musculus GN=Ugt1a1 PE=1 SV=2
GeneID:17079	2326.00	5.13	0.00	-10.6643815760492	2.83235525517309e-12	7.04854667296604e-10	AltName: CD_antigen=CD180;CD180 antigen precursor [Mus musculus]<>Q62192.2 RecName: Full=CD180 antigen; AltName: Full=Radioprotective 105 kDa protein; AltName: Full=Lymphocyte antigen 78; Short=Ly-78; Flags: Precursor<>BAC40816.1 unnamed protein product [Mus musculus]<>AAI40437.1 CD180 antigen, partial [synthetic construct]<>AAI46551.1 CD180 antigen [synthetic construct]	GO:0002224;GO:0071222;GO:0004872;GO:0016021;GO:0045087;GO:0002322;GO:0005887;GO:0016020;GO:0005886;GO:0006954;GO:0031666;GO:0002376	toll-like receptor signaling pathway;cellular response to lipopolysaccharide;receptor activity;integral component of membrane;innate immune response;B cell proliferation involved in immune response;integral component of plasma membrane;membrane;plasma membrane;inflammatory response;positive regulation of lipopolysaccharide-mediated signaling pathway;immune system process	K06555	CD180	http://www.genome.jp/dbget-bin/www_bget?ko:K06555	-	-	KOG0619(R)(FOG: Leucine rich repeat);KOG4194(T)(Membrane glycoprotein LIG-1)	gnl|BL_ORD_ID|326503	sp|Q62192|CD180_MOUSE CD180 antigen OS=Mus musculus GN=Cd180 PE=1 SV=2
NT_187004.1_GeneID:15000	786.00	20.06	0.00	-10.6643815760492	2.83235525517309e-12	7.04854667296604e-10	histocompatibility 2, class II, locus Mb2 precursor [Mus musculus]<>AAA98930.1 H2-M beta 2 chain [Mus musculus]<>AAA91144.1 MHC class II H2-M beta 2 chain [Mus musculus]<>AAA91145.1 MHC class II H2-M beta 2 chain [Mus musculus]<>AAC69908.1 H2-M beta 2 [Mus musculus]<>BAE32928.1 unnamed protein product [Mus musculus]<>EDL10254.1 mCG132703, isoform CRA_a [Mus musculus]<>AIC84012.1 MHC class II anti…	GO:0042613;GO:0005771;GO:0005515;GO:0005764;GO:0019886;GO:0010008;GO:0016021;GO:0023026;GO:0051085;GO:0005765;GO:0005770;GO:0019882	MHC class II protein complex;multivesicular body;protein binding;lysosome;antigen processing and presentation of exogenous peptide antigen via MHC class II;endosome membrane;integral component of membrane;MHC class II protein complex binding;chaperone mediated protein folding requiring cofactor;lysosomal membrane;late endosome;antigen processing and presentation	K06752	MHC2	http://www.genome.jp/dbget-bin/www_bget?ko:K06752	Phagosome;Cell adhesion molecules (CAMs);Antigen processing and presentation;Hematopoietic cell lineage;Intestinal immune network for IgA production;Th1 and Th2 cell differentiation;Th17 cell differentiation	ko04145,ko04514,ko04612,ko04640,ko04672,ko04658,ko04659	-	gnl|BL_ORD_ID|366230	sp|P35737|DMB_MOUSE Class II histocompatibility antigen, M beta 1 chain OS=Mus musculus GN=H2-DMb1 PE=2 SV=1
GeneID:60504	1981.00	13.49	0.15	-6.24149802897276	2.85610837875985e-12	7.04854667296604e-10	AltName: CD_antigen=CD360; AltName: Full=Novel cytokine receptor 8;PREDICTED: interleukin-21 receptor isoform X1 [Mus musculus]; AltName: Full=Lymphocyte receptor beta; AltName: Full=Novel interleukin receptor; Short=LR-beta;interleukin-21 receptor precursor [Mus musculus]<>Q9JHX3.1 RecName: Full=Interleukin-21 receptor; Short=IL-21 receptor;PREDICTED: interleukin-21 receptor isoform X2 [Mus musc…	GO:0008150;GO:0016020;GO:0019221;GO:0005575;GO:0004888;GO:0004896;GO:0016021;GO:0003674	biological_process;membrane;cytokine-mediated signaling pathway;cellular_component;transmembrane signaling receptor activity;cytokine receptor activity;integral component of membrane;molecular_function	K05075	IL21R	http://www.genome.jp/dbget-bin/www_bget?ko:K05075	Jak-STAT signaling pathway;Cytokine-cytokine receptor interaction;Th17 cell differentiation	ko04630,ko04060,ko04659	-	gnl|BL_ORD_ID|43053	sp|Q9JHX3|IL21R_MOUSE Interleukin-21 receptor OS=Mus musculus GN=Il21r PE=2 SV=1
GeneID:13479	2126.23	5.74	198.93	5.5614230746253	2.85848462573817e-12	7.04854667296604e-10	Short=MBD-1; AltName: Full=Renal dipeptidase; AltName: Full=Microsomal dipeptidase;dipeptidase 1 precursor [Mus musculus]<>XP_017168047.1 PREDICTED: dipeptidase 1 isoform X1 [Mus musculus]<>P31428.2 RecName: Full=Dipeptidase 1; Flags: Precursor<>EDL11712.1 dipeptidase 1 (renal) [Mus musculus]; AltName: Full=Membrane-bound dipeptidase 1	GO:0008239;GO:0035690;GO:0031528;GO:0008233;GO:0071732;GO:0070062;GO:0006915;GO:0016999;GO:0005615;GO:0030336;GO:0034235;GO:0070573;GO:0008235;GO:0045177;GO:0016787;GO:0046872;GO:0043154;GO:0072341;GO:0005886;GO:0016020;GO:0043027;GO:0016324;GO:0042995;GO:0016805;GO:0050667;GO:0006508;GO:0071277;GO:0008270;GO:0031225;GO:0043066;GO:0008237	dipeptidyl-peptidase activity;cellular response to drug;microvillus membrane;peptidase activity;cellular response to nitric oxide;extracellular exosome;apoptotic process;antibiotic metabolic process;extracellular space;negative regulation of cell migration;GPI anchor binding;metallodipeptidase activity;metalloexopeptidase activity;apical part of cell;hydrolase activity;metal ion binding;negative …	K01273	DPEP	http://www.genome.jp/dbget-bin/www_bget?ko:K01273	-	-	KOG4127(O)(Renal dipeptidase)	gnl|BL_ORD_ID|360803	sp|P31428|DPEP1_MOUSE Dipeptidase 1 OS=Mus musculus GN=Dpep1 PE=1 SV=2
GeneID:17085	2169.00	6.89	0.04	-7.13951769836568	3.24585977270481e-12	7.8664556082027e-10	Short=SLAMF3; AltName: Full=Lymphocyte antigen 9; Flags: Precursor;T-lymphocyte surface antigen Ly-9 isoform 1 precursor [Mus musculus]<>Q01965.2 RecName: Full=T-lymphocyte surface antigen Ly-9; AltName: CD_antigen=CD229; AltName: Full=Cell surface molecule Ly-9;T-lymphocyte surface antigen Ly-9 isoform 2 [Mus musculus]; AltName: Full=SLAM family member 3; AltName: Full=Signaling lymphocytic acti…	GO:0072540;GO:0002376;GO:0016021;GO:0005886;GO:0032740;GO:0009986;GO:0016020;GO:0007155;GO:0002250;GO:0045087	T-helper 17 cell lineage commitment;immune system process;integral component of membrane;plasma membrane;positive regulation of interleukin-17 production;cell surface;membrane;cell adhesion;adaptive immune response;innate immune response	K06570	LY9	http://www.genome.jp/dbget-bin/www_bget?ko:K06570	-	-	-	gnl|BL_ORD_ID|407082	sp|Q01965|LY9_MOUSE T-lymphocyte surface antigen Ly-9 OS=Mus musculus GN=Ly9 PE=1 SV=2
NT_187004.1_GeneID:68468	960.00	3.32	125.51	5.64699314465934	3.27830590561923e-12	7.8664556082027e-10	lymphocyte antigen 6 complex, locus G6C, isoform CRA_b [Mus musculus]	GO:0008150;GO:0005886;GO:0016020;GO:0005575;GO:0031225;GO:0003674	biological_process;plasma membrane;membrane;cellular_component;anchored component of membrane;molecular_function	K06846	LY6D_E_G6_H	http://www.genome.jp/dbget-bin/www_bget?ko:K06846	-	-	-	gnl|BL_ORD_ID|405050	sp|Q9Z1Q4|LY66C_MOUSE Lymphocyte antigen 6 complex locus protein G6c OS=Mus musculus GN=Ly6g6c PE=1 SV=1
GeneID:215243	2142.00	9.35	0.06	-6.79288426022145	3.30411643853442e-12	7.8664556082027e-10	TRAF3-interacting JNK-activating modulator [Mus musculus]<>EDL12952.1 TRAF3 interacting protein 3 [Mus musculus]	GO:0016021;GO:0005575;GO:0003674;GO:0016020;GO:0008150	integral component of membrane;cellular_component;molecular_function;membrane;biological_process	-	-	-	-	-	-	gnl|BL_ORD_ID|510547	sp|Q8C0G2|T3JAM_MOUSE TRAF3-interacting JNK-activating modulator OS=Mus musculus GN=Traf3ip3 PE=1 SV=2
GeneID:14955	2284.00	0.02	4.50	7.85159494382636	3.67142409948982e-12	8.52048866362537e-10	-	-	-	-	-	-	-	-	-	-	-
GeneID:14525	3364.00	4.88	0.02	-7.1166629249417	3.67205794387926e-12	8.52048866362537e-10	germinal center-associated signaling and motility protein isoform 2 [Mus musculus]<>AAA96821.1 M17 protein [Mus musculus]<>AAH99585.1 Germinal center expressed transcript 2 [Mus musculus]<>EDK98071.1 germinal center expressed transcript 2, isoform CRA_b [Mus musculus];germinal center-associated signaling and motility protein isoform 1 [Mus musculus]<>Q6RFH4.1 RecName: Full=Germinal center-associa…	GO:2000401;GO:0005737;GO:0045159;GO:0019901;GO:0003779;GO:2000402;GO:0005886;GO:0050855;GO:0016020	regulation of lymphocyte migration;cytoplasm;myosin II binding;protein kinase binding;actin binding;negative regulation of lymphocyte migration;plasma membrane;regulation of B cell receptor signaling pathway;membrane	-	-	-	-	-	-	gnl|BL_ORD_ID|12037	sp|Q6RFH4|GCSAM_MOUSE Germinal center-associated signaling and motility protein OS=Mus musculus GN=Gcsam PE=1 SV=1
GeneID:12493	1360.92	84.41	1.23	-5.68490248934732	3.70223521327805e-12	8.52048866362537e-10	PREDICTED: leukocyte antigen CD37 isoform X2 [Mus musculus];PREDICTED: leukocyte antigen CD37 isoform X1 [Mus musculus];leukocyte antigen CD37 isoform 1 [Mus musculus]<>BAE32606.1 unnamed protein product [Mus musculus];leukocyte antigen CD37 isoform 2 [Mus musculus]<>EDL22832.1 CD37 antigen, isoform CRA_a [Mus musculus]	GO:0007166;GO:0008285;GO:0005887;GO:0016020;GO:0030886;GO:0070062;GO:0016021;GO:0001772;GO:0050688;GO:0002920;GO:0042832;GO:0002639	cell surface receptor signaling pathway;negative regulation of cell proliferation;integral component of plasma membrane;membrane;negative regulation of myeloid dendritic cell activation;extracellular exosome;integral component of membrane;immunological synapse;regulation of defense response to virus;regulation of humoral immune response;defense response to protozoan;positive regulation of immunog…	K06475	CD37,TSPAN26	http://www.genome.jp/dbget-bin/www_bget?ko:K06475	Hematopoietic cell lineage	ko04640	KOG3882(R)(Tetraspanin family integral membrane protein)	gnl|BL_ORD_ID|324800	sp|Q61470|CD37_MOUSE Leukocyte antigen CD37 OS=Mus musculus GN=Cd37 PE=1 SV=1
novel.16899	1503.00	10.07	0.03	-7.76344902380005	3.95550736828994e-12	8.94081060017152e-10	partial [Mus musculus]	GO:0030170;GO:0005681;GO:0000245;GO:0008380;GO:0005737;GO:0005622;GO:0006397;GO:0005730;GO:0005829;GO:0006103;GO:0004021;GO:0000387;GO:0032797;GO:0005634;GO:0042851;GO:0005739;GO:0003824;GO:0034719;GO:0009058	pyridoxal phosphate binding;spliceosomal complex;spliceosomal complex assembly;RNA splicing;cytoplasm;intracellular;mRNA processing;nucleolus;cytosol;2-oxoglutarate metabolic process;L-alanine:2-oxoglutarate aminotransferase activity;spliceosomal snRNP assembly;SMN complex;nucleus;L-alanine metabolic process;mitochondrion;catalytic activity;SMN-Sm protein complex;biosynthetic process	-	-	-	-	-	-	-	-
GeneID:216019	3068.78	0.77	23.92	5.65120460592981	3.97119960998300e-12	8.94081060017152e-10	AltName: Full=Hexokinase domain-containing protein 1<>AAH16235.1 Hexokinase domain containing 1 [Mus musculus]<>EDL32102.1 hexokinase domain containing 1 [Mus musculus];EDL32102.1 hexokinase domain containing 1 [Mus musculus];PREDICTED: putative hexokinase HKDC1 isoform X3 [Mus musculus]; AltName: Full=Hexokinase domain-containing protein 1 &gt;putative hexokinase HKDC1 [Mus musculus]<>Q91W97.1 R…	GO:0005829;GO:0005975;GO:0005536;GO:0000166;GO:0001678;GO:0019318;GO:0004340;GO:0016740;GO:0016301;GO:0008865;GO:0006096;GO:0016310;GO:0046835;GO:0005623;GO:0019158;GO:0005524;GO:0016773;GO:0004396	cytosol;carbohydrate metabolic process;glucose binding;nucleotide binding;cellular glucose homeostasis;hexose metabolic process;glucokinase activity;transferase activity;kinase activity;fructokinase activity;glycolytic process;phosphorylation;carbohydrate phosphorylation;cell;mannokinase activity;ATP binding;phosphotransferase activity, alcohol group as acceptor;hexokinase activity	K00844	HK	http://www.genome.jp/dbget-bin/www_bget?ko:K00844	HIF-1 signaling pathway;Neomycin, kanamycin and gentamicin biosynthesis;Streptomycin biosynthesis;Amino sugar and nucleotide sugar metabolism;Fructose and mannose metabolism;Galactose metabolism;Glycolysis / Gluconeogenesis;Starch and sucrose metabolism;Carbon metabolism;Carbohydrate digestion and absorption;Insulin signaling pathway	ko04066,ko00524,ko00521,ko00520,ko00051,ko00052,ko00010,ko00500,ko01200,ko04973,ko04910	KOG1369(G)(Hexokinase)	gnl|BL_ORD_ID|399093;Putative	sp|Q91W97|HKDC1_MOUSE Putative hexokinase HKDC1 OS=Mus musculus GN=Hkdc1 PE=2 SV=1;Putative hexokinase HKDC1 OS=Mus musculus GN=Hkdc1 PE=2 SV=1
NT_039256.1_GeneID:229227	15883.00	0.60	0.00	-10.5936917345168	4.53520287970562e-12	9.88817444708867e-10	PREDICTED: uncharacterized protein KIAA1109 homolog isoform X1 [Erinaceus europaeus]	GO:0019915;GO:0006629;GO:0003674;GO:0016021;GO:0005634;GO:0016020;GO:0007283;GO:0045444;GO:0060612;GO:0001558;GO:0051647	lipid storage;lipid metabolic process;molecular_function;integral component of membrane;nucleus;membrane;spermatogenesis;fat cell differentiation;adipose tissue development;regulation of cell growth;nucleus localization	-	-	-	-	-	-	gnl|BL_ORD_ID|63488	sp|A2AAE1|K1109_MOUSE Uncharacterized protein KIAA1109 OS=Mus musculus GN=Kiaa1109 PE=1 SV=4
novel.16712	386.00	99.38	0.00	-10.5936917345168	4.53520287970562e-12	9.88817444708867e-10	protein [Mus musculus]	GO:0006958;GO:0050871;GO:0006911;GO:0016064;GO:0072562;GO:0003823;GO:0001812;GO:0002455;GO:0006910;GO:0045087;GO:0050778;GO:0009897;GO:0050766;GO:0001798;GO:0042571;GO:0042742;GO:0050853;GO:0034987;GO:0005615	complement activation, classical pathway;positive regulation of B cell activation;phagocytosis, engulfment;immunoglobulin mediated immune response;blood microparticle;antigen binding;positive regulation of type I hypersensitivity;humoral immune response mediated by circulating immunoglobulin;phagocytosis, recognition;innate immune response;positive regulation of immune response;external side of p…	K06856	IGH	http://www.genome.jp/dbget-bin/www_bget?ko:K06856	Phagosome;Calcium signaling pathway;NF-kappa B signaling pathway;PI3K-Akt signaling pathway;Phospholipase D signaling pathway;B cell receptor signaling pathway;Fc epsilon RI signaling pathway;Fc gamma R-mediated phagocytosis;Hematopoietic cell lineage;Intestinal immune network for IgA production;Natural killer cell mediated cytotoxicity	ko04145,ko04020,ko04064,ko04151,ko04072,ko04662,ko04664,ko04666,ko04640,ko04672,ko04650	-	Ig	Ig gamma-2B chain C region OS=Mus musculus GN=Igh-3 PE=1 SV=3
GeneID:12655	1539.00	0.00	5.54	10.593071289345	4.53520287970562e-12	9.88817444708867e-10	chitinase-like protein 3 precursor [Mus musculus]<>O35744.2 RecName: Full=Chitinase-like protein 3; Flags: Precursor<>AAB62394.2 secretory protein precursor [Mus musculus]<>AAH61154.1 Chitinase 3-like 3 [Mus musculus]<>BAE32572.1 unnamed protein product [Mus musculus]; AltName: Full=Beta-N-acetylhexosaminidase Ym1; AltName: Full=ECF-L; AltName: Full=Secreted protein Ym1; AltName: Full=Eosinophil …	GO:0005783;GO:0048237;GO:0006954;GO:0006032;GO:0005634;GO:0005576;GO:0005635;GO:0030246;GO:0016798;GO:0008152;GO:0004563;GO:0004568;GO:0000272;GO:0004553;GO:0031410;GO:0005737;GO:0008061;GO:0016787;GO:0005975	endoplasmic reticulum;rough endoplasmic reticulum lumen;inflammatory response;chitin catabolic process;nucleus;extracellular region;nuclear envelope;carbohydrate binding;hydrolase activity, acting on glycosyl bonds;metabolic process;beta-N-acetylhexosaminidase activity;chitinase activity;polysaccharide catabolic process;hydrolase activity, hydrolyzing O-glycosyl compounds;cytoplasmic vesicle;cyto…	K17524	CHI3L3_4	http://www.genome.jp/dbget-bin/www_bget?ko:K17524	-	-	KOG2806(G)(Chitinase)	gnl|BL_ORD_ID|329906	sp|O35744|CHIL3_MOUSE Chitinase-like protein 3 OS=Mus musculus GN=Chil3 PE=1 SV=2
GeneID:108078	3319.80	0.02	2.64	7.81584171206458	4.77741032976287e-12	1.03077604333728e-09	oxidized low-density lipoprotein receptor 1 isoform 3 [Mus musculus]<>AEQ16488.1 oxidized low density lipoprotein (lectin-like) receptor 1 isoform 3 [Mus musculus]; Contains: RecName: Full=Oxidized low-density lipoprotein receptor 1, soluble form<>BAE32764.1 unnamed protein product [Mus musculus]<>AAI48551.1 Oxidized low density lipoprotein (lectin-like) receptor 1, partial [synthetic construct];…	GO:0016020;GO:0007155;GO:0008219;GO:0030246;GO:0043235;GO:0042542;GO:0005576;GO:0019897;GO:0070062;GO:0006954;GO:0005886;GO:0005654;GO:0007159;GO:0006898;GO:0043231;GO:0005041;GO:0002376;GO:0004872;GO:0045121;GO:0016021;GO:0042157;GO:0005575	membrane;cell adhesion;cell death;carbohydrate binding;receptor complex;response to hydrogen peroxide;extracellular region;extrinsic component of plasma membrane;extracellular exosome;inflammatory response;plasma membrane;nucleoplasm;leukocyte cell-cell adhesion;receptor-mediated endocytosis;intracellular membrane-bounded organelle;low-density lipoprotein receptor activity;immune system process;r…	K08763	OLR1	http://www.genome.jp/dbget-bin/www_bget?ko:K08763	Phagosome;PPAR signaling pathway	ko04145,ko03320	-	gnl|BL_ORD_ID|428502	sp|Q9EQ09|OLR1_MOUSE Oxidized low-density lipoprotein receptor 1 OS=Mus musculus GN=Olr1 PE=2 SV=2
GeneID:208154	3232.01	7.98	0.07	-6.23998242889502	5.22563534559068e-12	1.11586170013629e-09	PREDICTED: B- and T-lymphocyte attenuator isoform X1 [Mus musculus];B- and T-lymphocyte attenuator isoform 1 precursor [Mus musculus];B- and T-lymphocyte attenuator isoform 2 precursor [Mus musculus]<>BAC30910.1 unnamed protein product [Mus musculus];PREDICTED: B- and T-lymphocyte attenuator isoform X3 [Mus musculus];PREDICTED: B- and T-lymphocyte attenuator isoform X2 [Mus musculus]	GO:0002768;GO:0005515;GO:0031295;GO:0016021;GO:0004872;GO:0042130;GO:0009897;GO:0005887;GO:0002250;GO:0016020;GO:0030889;GO:0046642;GO:0007166;GO:0005886;GO:0002376	immune response-regulating cell surface receptor signaling pathway;protein binding;T cell costimulation;integral component of membrane;receptor activity;negative regulation of T cell proliferation;external side of plasma membrane;integral component of plasma membrane;adaptive immune response;membrane;negative regulation of B cell proliferation;negative regulation of alpha-beta T cell proliferatio…	K06707	BTLA	http://www.genome.jp/dbget-bin/www_bget?ko:K06707	-	-	-	gnl|BL_ORD_ID|308525	sp|Q7TSA3|BTLA_MOUSE B- and T-lymphocyte attenuator OS=Mus musculus GN=Btla PE=1 SV=2
GeneID:208677	2401.18	0.53	21.06	5.70724033595139	5.30812521155006e-12	1.12191017864119e-09	cyclic AMP-responsive element-binding protein 3-like protein 3 [Mus musculus]<>Q91XE9.1 RecName: Full=Cyclic AMP-responsive element-binding protein 3-like protein 3; Contains: RecName: Full=Processed cyclic AMP-responsive element-binding protein 3-like protein 3 &gt; Short=cAMP-responsive element-binding protein 3-like protein 3;AAH10786.1 CAMP responsive element binding protein 3-like 3 [Mus mus…	GO:0045944;GO:0042803;GO:0035497;GO:0005789;GO:0006351;GO:0046982;GO:0016021;GO:0006366;GO:0030968;GO:0000976;GO:0000977;GO:0016020;GO:0005634;GO:0001228;GO:0005783;GO:0043565;GO:0006986;GO:1990440;GO:0006355;GO:0003677;GO:0003700	positive regulation of transcription from RNA polymerase II promoter;protein homodimerization activity;cAMP response element binding;endoplasmic reticulum membrane;transcription, DNA-templated;protein heterodimerization activity;integral component of membrane;transcription from RNA polymerase II promoter;endoplasmic reticulum unfolded protein response;transcription regulatory region sequence-spec…	K09048	CREB3	http://www.genome.jp/dbget-bin/www_bget?ko:K09048	AMPK signaling pathway;PI3K-Akt signaling pathway;TNF signaling pathway;cAMP signaling pathway;cGMP - PKG signaling pathway;Longevity regulating pathway - mammal;Adrenergic signaling in cardiomyocytes;Aldosterone synthesis and secretion;Estrogen signaling pathway;Glucagon signaling pathway;Insulin secretion;Melanogenesis;Thyroid hormone synthesis;Vasopressin-regulated water reabsorption;Cholinerg…	ko04152,ko04151,ko04668,ko04024,ko04022,ko04211,ko04261,ko04925,ko04915,ko04922,ko04911,ko04916,ko04918,ko04962,ko04725,ko04728	-	Cyclic;gnl|BL_ORD_ID|347843	Cyclic AMP-responsive element-binding protein 3-like protein 3 OS=Mus musculus GN=Creb3l3 PE=2 SV=1;sp|Q91XE9|CR3L3_MOUSE Cyclic AMP-responsive element-binding protein 3-like protein 3 OS=Mus musculus GN=Creb3l3 PE=2 SV=1
GeneID:105980076	1359.00	8.62	0.00	-10.5644165781321	5.50998121053644e-12	1.15281051327112e-09	EDL28788.1 myocyte enhancer factor 2B, isoform CRA_a [Mus musculus] &gt;myocyte-specific enhancer factor 2B [Mus musculus]<>EDL28788.1 myocyte enhancer factor 2B, isoform CRA_a [Mus musculus]<>EDL28789.1 myocyte enhancer factor 2B, isoform CRA_a [Mus musculus];EDL28789.1 myocyte enhancer factor 2B, isoform CRA_a [Mus musculus];enhancer factor 2B [Mus musculus] &gt	GO:0000980;GO:0045944;GO:0005667;GO:0000165;GO:0006366;GO:0005634;GO:0000978;GO:0001205;GO:0001077;GO:0046983;GO:0003700;GO:0042826;GO:0006355	RNA polymerase II distal enhancer sequence-specific DNA binding;positive regulation of transcription from RNA polymerase II promoter;transcription factor complex;MAPK cascade;transcription from RNA polymerase II promoter;nucleus;RNA polymerase II core promoter proximal region sequence-specific DNA binding;transcriptional activator activity, RNA polymerase II distal enhancer sequence-specific bind…	K09261	MEF2B	http://www.genome.jp/dbget-bin/www_bget?ko:K09261	Apelin signaling pathway;cGMP - PKG signaling pathway	ko04371,ko04022	KOG0014(K)(MADS box transcription factor)	Myocyte-specific;gnl|BL_ORD_ID|82972	Myocyte-specific enhancer factor 2B OS=Mus musculus GN=Mef2b PE=1 SV=1;sp|O55087|MEF2B_MOUSE Myocyte-specific enhancer factor 2B OS=Mus musculus GN=Mef2b PE=1 SV=1
GeneID:72049	1906.00	27.33	0.34	-5.86911030303415	5.59041212011377e-12	1.15794206243917e-09	AltName: Full=BAFF receptor;tumor necrosis factor receptor superfamily member 13C [Mus musculus]<>Q9D8D0.1 RecName: Full=Tumor necrosis factor receptor superfamily member 13C; Short=BAFF-R; AltName: CD_antigen=CD268<>AAK91827.1 BAFF receptor [Mus musculus]<>BAB25490.1 unnamed protein product [Mus musculus]<>AAI04128.1 Tumor necrosis factor receptor superfamily, member 13c [Mus musculus]<>ABC24673…	GO:0001782;GO:0045078;GO:0016021;GO:0031295;GO:0009897;GO:0030890;GO:0050776;GO:0042102;GO:0031296;GO:0016020;GO:0002250;GO:0002376;GO:0002636	B cell homeostasis;positive regulation of interferon-gamma biosynthetic process;integral component of membrane;T cell costimulation;external side of plasma membrane;positive regulation of B cell proliferation;regulation of immune response;positive regulation of T cell proliferation;B cell costimulation;membrane;adaptive immune response;immune system process;positive regulation of germinal center …	K05151	TNFRSF13C,BAFFR	http://www.genome.jp/dbget-bin/www_bget?ko:K05151	NF-kappa B signaling pathway;Cytokine-cytokine receptor interaction;Intestinal immune network for IgA production	ko04064,ko04060,ko04672	-	gnl|BL_ORD_ID|222164	sp|Q9D8D0|TR13C_MOUSE Tumor necrosis factor receptor superfamily member 13C OS=Mus musculus GN=Tnfrsf13c PE=1 SV=1
GeneID:67709	997.16	590.30	10.01	-5.46329927833831	5.66813192324361e-12	1.16241600520935e-09	Short=REG-4;regenerating islet-derived protein 4 precursor [Mus musculus]<>Q9D8G5.1 RecName: Full=Regenerating islet-derived protein 4; Flags: Precursor<>BAB25429.1 unnamed protein product [Mus musculus]<>AAH19465.1 Reg4 protein [Mus musculus]<>BAE36851.1 unnamed protein product [Mus musculus]<>EDL38954.1 regenerating islet-derived family, member 4 [Mus musculus];PREDICTED: regenerating islet-der…	GO:0008201;GO:0005737;GO:2001065;GO:0008150;GO:0005615;GO:0005576;GO:0005509;GO:0030246	heparin binding;cytoplasm;mannan binding;biological_process;extracellular space;extracellular region;calcium ion binding;carbohydrate binding	-	-	-	-	-	-	gnl|BL_ORD_ID|166547	sp|Q9D8G5|REG4_MOUSE Regenerating islet-derived protein 4 OS=Mus musculus GN=Reg4 PE=2 SV=1
GeneID:245240	7737.00	1.20	0.00	-10.5345350446684	6.72020901020808e-12	1.36206451370129e-09	related GTPase, B5-B3 tandem, isoform 1 [Mus musculus domesticus];interferon inducible GTPase [Mus musculus]<>BAC29698.1 unnamed protein product [Mus musculus]<>AAI19806.1 RIKEN cDNA 9930111J21 gene [Mus musculus]<>AAI22883.1 RIKEN cDNA 9930111J21 gene [Mus musculus]<>CBY65984.1 TPA: interferon-gamma-inducible GTPase Ifggb1 protein [Mus musculus]<>CBY65985.1 TPA: interferon-gamma-inducible GTPase…	GO:0003674;GO:0006952;GO:0005789;GO:0005575;GO:0003924;GO:0005525;GO:0008150;GO:0035458;GO:0016020	molecular_function;defense response;endoplasmic reticulum membrane;cellular_component;GTPase activity;GTP binding;biological_process;cellular response to interferon-beta;membrane	-	-	-	-	-	-	gnl|BL_ORD_ID|512668;T-cell-specific	sp|Q62293|TGTP1_MOUSE T-cell-specific guanine nucleotide triphosphate-binding protein 1 OS=Mus musculus GN=Tgtp1 PE=1 SV=1;T-cell-specific guanine nucleotide triphosphate-binding protein 2 OS=Mus musculus GN=Tgtp2 PE=1 SV=2
NT_187004.1_GeneID:15001	1064.00	14.91	0.05	-7.67742217674207	6.77316877860439e-12	1.36206451370129e-09	histocompatibility 2, O region alpha locus precursor [Mus musculus]<>AAC69906.1 H2-O alpha [Mus musculus]<>BAB32142.1 unnamed protein product [Mus musculus]<>BAE41995.1 unnamed protein product [Mus musculus]<>EDL10251.1 histocompatibility 2, O region alpha locus [Mus musculus]	GO:0019882;GO:0002587;GO:0023026;GO:0016021;GO:0045580;GO:0042613;GO:0006955;GO:0019886	antigen processing and presentation;negative regulation of antigen processing and presentation of peptide antigen via MHC class II;MHC class II protein complex binding;integral component of membrane;regulation of T cell differentiation;MHC class II protein complex;immune response;antigen processing and presentation of exogenous peptide antigen via MHC class II	K06752	MHC2	http://www.genome.jp/dbget-bin/www_bget?ko:K06752	Phagosome;Cell adhesion molecules (CAMs);Antigen processing and presentation;Hematopoietic cell lineage;Intestinal immune network for IgA production;Th1 and Th2 cell differentiation;Th17 cell differentiation	ko04145,ko04514,ko04612,ko04640,ko04672,ko04658,ko04659	-	gnl|BL_ORD_ID|367210	sp|P06340|DOA_HUMAN HLA class II histocompatibility antigen, DO alpha chain OS=Homo sapiens GN=HLA-DOA PE=1 SV=1
novel.7848	4424.63	42.84	0.75	-5.47432927192841	7.40497700992214e-12	1.46623523934878e-09	translation initiation factor IF-2-like isoform X1 [Macaca mulatta] &gt;XP_014990751.1 PREDICTED: translation initiation factor IF-2-like isoform X1 [Macaca mulatta]	-	-	-	-	-	-	-	-	-	-
GeneID:109658	4512.00	2.10	0.00	-10.5193589335734	7.43275721197419e-12	1.46623523934878e-09	taxilin alpha, isoform CRA_c, partial [Mus musculus]	GO:0006887;GO:0098779;GO:0005737;GO:0042113;GO:0019905;GO:0016020	exocytosis;positive regulation of macromitophagy in response to mitochondrial depolarization;cytoplasm;B cell activation;syntaxin binding;membrane	-	-	-	-	-	KOG1850(Z)(Myosin-like coiled-coil protein)	gnl|BL_ORD_ID|230758	sp|Q6PAM1|TXLNA_MOUSE Alpha-taxilin OS=Mus musculus GN=Txlna PE=1 SV=1
GeneID:24047	720.00	20.55	0.00	-10.4962911744251	8.66241871959038e-12	1.69268565036675e-09	PREDICTED: C-C motif chemokine 19-like, partial [Mus musculus]	GO:0042346;GO:0002548;GO:0002407;GO:0043123;GO:0048469;GO:0007257;GO:0043552;GO:0042102;GO:0048247;GO:0007186;GO:0050921;GO:0006954;GO:0010560;GO:0071347;GO:0072610;GO:0070374;GO:0045627;GO:0042379;GO:0008150;GO:0098586;GO:0071346;GO:0050718;GO:0006955;GO:0008009;GO:0090023;GO:0045807;GO:0005615;GO:0005576;GO:0060491;GO:0071356;GO:0001771;GO:2000107;GO:0043547;GO:0048020;GO:0003674;GO:0002606;GO:…	positive regulation of NF-kappaB import into nucleus;monocyte chemotaxis;dendritic cell chemotaxis;positive regulation of I-kappaB kinase/NF-kappaB signaling;cell maturation;activation of JUN kinase activity;positive regulation of phosphatidylinositol 3-kinase activity;positive regulation of T cell proliferation;lymphocyte chemotaxis;G-protein coupled receptor signaling pathway;positive regulatio…	-	-	-	-	-	-	gnl|BL_ORD_ID|323814	sp|O70460|CCL19_MOUSE C-C motif chemokine 19 OS=Mus musculus GN=Ccl19 PE=1 SV=1
GeneID:320484	3682.87	9.63	0.12	-5.84955828767832	8.89840092571701e-12	1.72254746144277e-09	PREDICTED: RAS protein activator like-3 isoform X1 [Mus musculus];mFLJ00087 protein, partial [Mus musculus];RAS protein activator like-3 isoform 2 [Mus musculus]<>Q8C2K5.1 RecName: Full=RAS protein activator like-3<>BAC40358.1 unnamed protein product [Mus musculus]<>AAI52772.1 RIKEN cDNA A430107D22 gene, partial [synthetic construct];mCG125477, isoform CRA_c, partial [Mus musculus]	GO:0070062;GO:0005096;GO:0043087;GO:0007165;GO:0046580;GO:0005737;GO:0005938;GO:0016020;GO:0043547;GO:0031235;GO:0098562;GO:0051142	extracellular exosome;GTPase activator activity;regulation of GTPase activity;signal transduction;negative regulation of Ras protein signal transduction;cytoplasm;cell cortex;membrane;positive regulation of GTPase activity;intrinsic component of the cytoplasmic side of the plasma membrane;cytoplasmic side of membrane;positive regulation of NK T cell proliferation	K17634	RASAL3	http://www.genome.jp/dbget-bin/www_bget?ko:K17634	Ras signaling pathway	ko04014	KOG3508(R)(GTPase-activating protein)	gnl|BL_ORD_ID|154816	sp|Q8C2K5|RASL3_MOUSE RAS protein activator like-3 OS=Mus musculus GN=Rasal3 PE=1 SV=1
GeneID:12810	2484.00	12.58	0.15	-5.92166487455495	1.00619997974048e-11	1.91876062475112e-09	coagulation factor C homolog (Limulus polyphemus), isoform CRA_a, partial [Mus musculus];coagulation factor C homolog (Limulus polyphemus), isoform CRA_b, partial [Mus musculus]	GO:0003674;GO:0007605;GO:0045089;GO:0042742;GO:0005515;GO:0005578;GO:0005615;GO:0070062;GO:0005575;GO:0031012;GO:0008360;GO:0008150;GO:0005518;GO:0005576	molecular_function;sensory perception of sound;positive regulation of innate immune response;defense response to bacterium;protein binding;proteinaceous extracellular matrix;extracellular space;extracellular exosome;cellular_component;extracellular matrix;regulation of cell shape;biological_process;collagen binding;extracellular region	-	-	-	-	-	-	gnl|BL_ORD_ID|319679	sp|Q62507|COCH_MOUSE Cochlin OS=Mus musculus GN=Coch PE=1 SV=2
GeneID:100503545	2566.08	5.68	0.03	-6.96113800655156	1.0097277463326e-11	1.91876062475112e-09	PREDICTED: nuclear GTPase SLIP-GC isoform X2 [Mus musculus];nuclear GTPase SLIP-GC [Mus musculus];mCG141014 [Mus musculus]	GO:0005525;GO:0016607;GO:0005634;GO:0000166;GO:0003674;GO:0016787;GO:0006974;GO:0016446	GTP binding;nuclear speck;nucleus;nucleotide binding;molecular_function;hydrolase activity;cellular response to DNA damage stimulus;somatic hypermutation of immunoglobulin genes	-	-	-	-	-	-	gnl|BL_ORD_ID|201583	sp|D3YWJ0|SLIP_MOUSE Nuclear GTPase SLIP-GC OS=Mus musculus GN=Nuggc PE=3 SV=1
NT_187004.1_GeneID:381091	3380.00	3.55	0.01	-7.61090693409044	1.05576315617617e-11	1.98800202307973e-09	histocompatibility 2, class II antigen E beta2 [Mus musculus]<>BAE23514.1 unnamed protein product [Mus musculus]<>CAO77744.1 histocompatibility 2, class II antigen E beta2 [Mus musculus]	GO:0016021;GO:0006955;GO:0042613;GO:0002504	integral component of membrane;immune response;MHC class II protein complex;antigen processing and presentation of peptide or polysaccharide antigen via MHC class II	K06752	MHC2	http://www.genome.jp/dbget-bin/www_bget?ko:K06752	Phagosome;Cell adhesion molecules (CAMs);Antigen processing and presentation;Hematopoietic cell lineage;Intestinal immune network for IgA production;Th1 and Th2 cell differentiation;Th17 cell differentiation	ko04145,ko04514,ko04612,ko04640,ko04672,ko04658,ko04659	-	gnl|BL_ORD_ID|32141	sp|P18469|HB2J_MOUSE H-2 class II histocompatibility antigen, I-E beta chain OS=Mus musculus GN=H2-Eb1 PE=1 SV=1
novel.19895	1521.00	0.00	5.11	10.4556611615952	1.12400544624522e-11	2.09743466739435e-09	[Mus musculus]	GO:0005737;GO:0048260;GO:0005905;GO:0008017;GO:0005515;GO:0043195;GO:0015631;GO:0030136;GO:0017124;GO:0097320;GO:0030122;GO:0005543;GO:0006897;GO:0016020;GO:0005886	cytoplasm;positive regulation of receptor-mediated endocytosis;clathrin-coated pit;microtubule binding;protein binding;terminal bouton;tubulin binding;clathrin-coated vesicle;SH3 domain binding;plasma membrane tubulation;AP-2 adaptor complex;phospholipid binding;endocytosis;membrane;plasma membrane	-	-	-	-	-	-	Probable	Probable Pol polyprotein OS=Mouse intracisternal a-particle IL3 PE=3 SV=1
novel.1588	515.00	0.70	56.33	6.68245593278274	1.21345255957583e-11	2.24412882736555e-09	partial [Mus musculus]	-	-	-	-	-	-	-	-	-	-
GeneID:74338	3808.52	0.41	15.18	5.51492152970708	1.38664733721757e-11	2.52802479199404e-09	sodium-dependent neutral amino acid transporter B(0)AT1 [Mus musculus]<>Q9D687.1 RecName: Full=Sodium-dependent neutral amino acid transporter B(0)AT1;solute carrier family 6 (neurotransmitter transporter), member 19, isoform CRA_b, partial [Mus musculus]; AltName: Full=System B(0) neutral amino acid transporter AT1<>BAB29422.1 unnamed protein product [Mus musculus]<>BAC26119.1 unnamed protein pr…	GO:0015175;GO:0003674;GO:0055085;GO:0016021;GO:0070062;GO:0006836;GO:0005328;GO:0005515;GO:0015804;GO:0007584;GO:0015293;GO:0005575;GO:0031526;GO:0005887;GO:0016020;GO:0006810;GO:0005886;GO:0006865	neutral amino acid transmembrane transporter activity;molecular_function;transmembrane transport;integral component of membrane;extracellular exosome;neurotransmitter transport;neurotransmitter:sodium symporter activity;protein binding;neutral amino acid transport;response to nutrient;symporter activity;cellular_component;brush border membrane;integral component of plasma membrane;membrane;transp…	K05334	SLC6A19	http://www.genome.jp/dbget-bin/www_bget?ko:K05334	Mineral absorption;Protein digestion and absorption	ko04978,ko04974	KOG3659(T)(Sodium-neurotransmitter symporter)	gnl|BL_ORD_ID|481100	sp|Q9D687|S6A19_MOUSE Sodium-dependent neutral amino acid transporter B(0)AT1 OS=Mus musculus GN=Slc6a19 PE=1 SV=1
novel.807	525.00	36.03	0.00	-10.416620730514	1.3913717292875e-11	2.52802479199404e-09	60S ribosomal protein L28 isoform X1 [Mus musculus]	GO:1903955;GO:0070062;GO:0005622;GO:0005737;GO:1903146;GO:0044822;GO:0005840;GO:0030425;GO:0003674;GO:0003735;GO:0016020;GO:0030529;GO:0008150;GO:0022625;GO:0006412;GO:0036464;GO:0044297	positive regulation of protein targeting to mitochondrion;extracellular exosome;intracellular;cytoplasm;regulation of mitophagy;RNA binding;ribosome;dendrite;molecular_function;structural constituent of ribosome;membrane;intracellular ribonucleoprotein complex;biological_process;cytosolic large ribosomal subunit;translation;cytoplasmic ribonucleoprotein granule;cell body	K02903	RP-L28e,RPL28	http://www.genome.jp/dbget-bin/www_bget?ko:K02903	Ribosome	ko03010	KOG3412(J)(60S ribosomal protein L28)	60S	60S ribosomal protein L28 OS=Mus musculus GN=Rpl28 PE=1 SV=2
GeneID:56792	1697.16	13.73	0.10	-6.08541321485055	1.42553239155432e-11	2.56756977619692e-09	PREDICTED: signal-transducing adaptor protein 1 isoform X2 [Mus musculus]<>AAH57898.1 Stap1 protein [Mus musculus]; Short=STAP-1;PREDICTED: signal-transducing adaptor protein 1 isoform X1 [Mus musculus]; AltName: Full=Stem cell adaptor protein 1<>BAA92531.1 stem cell adaptor protein STAP-1 [Mus musculus]<>BAC30953.1 unnamed protein product [Mus musculus]<>BAE37007.1 unnamed protein product [Mus m…	GO:0030971;GO:0005070;GO:1902227;GO:0042326;GO:0010760;GO:1900028;GO:0005634;GO:0010628;GO:0001784;GO:0005739;GO:0019901;GO:1904140;GO:0005515;GO:0005157;GO:1903997;GO:0071222;GO:0043234;GO:0005737;GO:0030099;GO:2000251;GO:1903980;GO:0005068;GO:1904151;GO:0007169;GO:0060100;GO:0050861	receptor tyrosine kinase binding;SH3/SH2 adaptor activity;negative regulation of macrophage colony-stimulating factor signaling pathway;negative regulation of phosphorylation;negative regulation of macrophage chemotaxis;negative regulation of ruffle assembly;nucleus;positive regulation of gene expression;phosphotyrosine residue binding;mitochondrion;protein kinase binding;negative regulation of m…	-	-	-	-	-	-	gnl|BL_ORD_ID|208586	sp|Q9JM90|STAP1_MOUSE Signal-transducing adaptor protein 1 OS=Mus musculus GN=Stap1 PE=1 SV=1
GeneID:74131	2692.00	15.72	0.21	-5.74059361282079	1.57309793727522e-11	2.80892910127428e-09	AltName: Full=SH3 protein expressed in lymphocytes<>BAB23516.1 unnamed protein product [Mus musculus]<>CAC67499.1 SLY protein [Mus musculus]<>BAE33623.1 unnamed protein product [Mus musculus]<>BAE42187.1 unnamed protein product [Mus musculus]<>EDL29067.1 RIKEN cDNA 1200013B08 [Mus musculus]<>AAI56773.1 SAM and SH3 domain containing 3 [synthetic construct];SAM and SH3 domain-containing protein 3 i…	GO:0032743;GO:0032760;GO:0046622;GO:0032729;GO:0051251;GO:0005634;GO:0002726;GO:0042102;GO:0002821;GO:0002639;GO:0005737;GO:0032733;GO:0030890;GO:0043372;GO:0032753;GO:0048873	positive regulation of interleukin-2 production;positive regulation of tumor necrosis factor production;positive regulation of organ growth;positive regulation of interferon-gamma production;positive regulation of lymphocyte activation;nucleus;positive regulation of T cell cytokine production;positive regulation of T cell proliferation;positive regulation of adaptive immune response;positive regu…	-	-	-	-	-	-	gnl|BL_ORD_ID|480747	sp|Q8K352|SASH3_MOUSE SAM and SH3 domain-containing protein 3 OS=Mus musculus GN=Sash3 PE=1 SV=2
GeneID:105349	1159.00	0.28	15.93	6.25450815876313	1.79416247165666e-11	3.17628096371148e-09	aldo-keto reductase family 1 member C18 isoform 2 [Mus musculus]<>AAH34259.1 Akr1c18 protein [Mus musculus]<>EDL32239.1 aldo-keto reductase family 1, member C18, isoform CRA_b [Mus musculus];aldo-keto reductase family 1 member C18 isoform 1 [Mus musculus]<>Q8K023.2 RecName: Full=Aldo-keto reductase family 1 member C18; AltName: Full=20-alpha-hydroxysteroid dehydrogenase; Short=20-alpha-HSD<>BAB40…	GO:0008584;GO:1990646;GO:0016491;GO:0007584;GO:0051897;GO:0007567;GO:0006709;GO:1904322;GO:0004032;GO:0045703;GO:2000379;GO:0009267;GO:0047787;GO:0018636;GO:0035410;GO:0006693;GO:0016488;GO:0071277;GO:0047006;GO:0016655;GO:0071560;GO:0071384;GO:0005634;GO:0004745;GO:0071799;GO:0044259;GO:0071276;GO:0050810;GO:0055114;GO:0007186;GO:0048385;GO:0010942;GO:0071379;GO:0005829;GO:0097211;GO:0071394;GO:…	male gonad development;cellular response to prolactin;oxidoreductase activity;response to nutrient;positive regulation of protein kinase B signaling;parturition;progesterone catabolic process;cellular response to forskolin;alditol:NADP+ 1-oxidoreductase activity;ketoreductase activity;positive regulation of reactive oxygen species metabolic process;cellular response to starvation;delta4-3-oxoster…	K05295	E1.1.1.149	http://www.genome.jp/dbget-bin/www_bget?ko:K05295	Steroid hormone biosynthesis	ko00140	KOG1577(R)(Aldo/keto reductase family proteins)	gnl|BL_ORD_ID|273013	sp|Q8K023|AKC1H_MOUSE Aldo-keto reductase family 1 member C18 OS=Mus musculus GN=Akr1c18 PE=1 SV=2
GeneID:69864	925.00	112.00	3162.03	5.2271966068359	2.12724966554852e-11	3.73404426461919e-09	uncharacterized protein LOC69864 precursor [Mus musculus]<>CRC28424.1 Uncharacterised protein [Salmonella enterica subsp. enterica serovar Typhi]	GO:0003674;GO:0005575;GO:0008150	molecular_function;cellular_component;biological_process	-	-	-	-	-	-	gnl|BL_ORD_ID|179026	sp|O55006|ROB1_RAT Protein RoBo-1 OS=Rattus norvegicus PE=1 SV=1
GeneID:239743	2405.00	21.61	0.33	-5.57731291680898	2.15433502586914e-11	3.74981020090988e-09	kelch-like protein 6 [Mus musculus]<>Q6V595.2 RecName: Full=Kelch-like protein 6<>EDK97558.1 kelch-like 6 (Drosophila) [Mus musculus]	GO:0050853;GO:0003674;GO:0002467;GO:0005575	B cell receptor signaling pathway;molecular_function;germinal center formation;cellular_component	K10444	KLHL6	http://www.genome.jp/dbget-bin/www_bget?ko:K10444	-	-	KOG4441(TR)(Proteins containing BTB/POZ and Kelch domains, involved in regulatory/signal transduction processes)	gnl|BL_ORD_ID|55654	sp|Q6V595|KLHL6_MOUSE Kelch-like protein 6 OS=Mus musculus GN=Klhl6 PE=2 SV=2
NT_166322.1_GeneID:217893	5390.00	3.05	0.03	-6.26927625541049	2.44097605897931e-11	4.21332809246986e-09	phosphofurin acidic cluster sorting protein 2 isoform 2 [Mus musculus];phosphofurin acidic cluster sorting protein 2 isoform 3 [Mus musculus]<>Q3V3Q7.2 RecName: Full=Phosphofurin acidic cluster sorting protein 2; Short=PACS-2;PREDICTED: phosphofurin acidic cluster sorting protein 2 isoform X4 [Mus musculus]; AltName: Full=PACS1-like protein	GO:0034497;GO:0044325;GO:0005623;GO:0005783;GO:0005739;GO:0072661;GO:0005622;GO:0005788;GO:0000045;GO:0006915	protein localization to pre-autophagosomal structure;ion channel binding;cell;endoplasmic reticulum;mitochondrion;protein targeting to plasma membrane;intracellular;endoplasmic reticulum lumen;autophagosome assembly;apoptotic process	-	-	-	-	-	-	gnl|BL_ORD_ID|432314;gnl|BL_ORD_ID|121574	sp|Q86VP3|PACS2_HUMAN Phosphofurin acidic cluster sorting protein 2 OS=Homo sapiens GN=PACS2 PE=1 SV=3;sp|Q3V3Q7|PACS2_MOUSE Phosphofurin acidic cluster sorting protein 2 OS=Mus musculus GN=Pacs2 PE=1 SV=2
novel.11330	1679.60	0.49	14.35	5.54940463838167	2.56079019334742e-11	4.36748452270659e-09	[Mus musculus];EDL87215.1 carboxylesterase 5, isoform CRA_a [Rattus norvegicus];5 precursor [Rattus norvegicus] &gt	GO:0016787;GO:0005615;GO:0001101;GO:0043231;GO:0052689;GO:0047619;GO:0005783	hydrolase activity;extracellular space;response to acid chemical;intracellular membrane-bounded organelle;carboxylic ester hydrolase activity;acylcarnitine hydrolase activity;endoplasmic reticulum	K03927	CES2	http://www.genome.jp/dbget-bin/www_bget?ko:K03927	Drug metabolism - other enzymes	ko00983	KOG1516(R)(Carboxylesterase and related proteins)	Acylcarnitine;Pyrethroid	Acylcarnitine hydrolase OS=Mus musculus GN=Ces2c PE=1 SV=1;Pyrethroid hydrolase Ces2e OS=Mus musculus GN=Ces2e PE=1 SV=1
GeneID:13024	1130.64	13.65	409.41	5.24340092206335	2.57245745073241e-11	4.36748452270659e-09	BAB24061.2 unnamed protein product [Mus musculus] &gt; Flags: Precursor<>AAK58453.1 cytotoxic T lymphocyte-associated protein 2 alpha precursor [Mus musculus]<>AAK58456.1 cytotoxic T lymphocyte-associated protein 2 alpha precursor [Mus musculus]<>AAH28437.1 Cytotoxic T lymphocyte-associated protein 2 alpha [Mus musculus]<>BAB24061.2 unnamed protein product [Mus musculus]<>BAE39520.1 unnamed prote…	GO:0006508;GO:0008234;GO:0004869;GO:0050728;GO:0045589;GO:0005576;GO:0030425;GO:0005515;GO:0010955	proteolysis;cysteine-type peptidase activity;cysteine-type endopeptidase inhibitor activity;negative regulation of inflammatory response;regulation of regulatory T cell differentiation;extracellular region;dendrite;protein binding;negative regulation of protein processing	K01365	CTSL	http://www.genome.jp/dbget-bin/www_bget?ko:K01365	Apoptosis;Autophagy - animal;Lysosome;Phagosome;Antigen processing and presentation	ko04210,ko04140,ko04142,ko04145,ko04612	KOG1543(O)(Cysteine proteinase Cathepsin L)	Protein;gnl|BL_ORD_ID|338627	Protein CTLA-2-alpha OS=Mus musculus GN=Ctla2a PE=2 SV=2;sp|P12399|CTL2A_MOUSE Protein CTLA-2-alpha OS=Mus musculus GN=Ctla2a PE=2 SV=2
novel.806	528.00	0.00	26.70	10.3037722106067	2.87788068694437e-11	4.8463042820064e-09	60S ribosomal protein L28 isoform X1 [Mus musculus]	GO:0070062;GO:1903955;GO:0005622;GO:0005737;GO:1903146;GO:0003674;GO:0003735;GO:0030425;GO:0005840;GO:0044822;GO:0016020;GO:0030529;GO:0006412;GO:0008150;GO:0022625;GO:0036464;GO:0044297	extracellular exosome;positive regulation of protein targeting to mitochondrion;intracellular;cytoplasm;regulation of mitophagy;molecular_function;structural constituent of ribosome;dendrite;ribosome;RNA binding;membrane;intracellular ribonucleoprotein complex;translation;biological_process;cytosolic large ribosomal subunit;cytoplasmic ribonucleoprotein granule;cell body	K02903	RP-L28e,RPL28	http://www.genome.jp/dbget-bin/www_bget?ko:K02903	Ribosome	ko03010	KOG3412(J)(60S ribosomal protein L28)	60S	60S ribosomal protein L28 OS=Mus musculus GN=Rpl28 PE=1 SV=2
GeneID:16364	4785.00	4.17	0.05	-5.93055351278858	3.94406380644862e-11	6.58817690507825e-09	interferon regulatory factor 4, isoform CRA_a, partial [Mus musculus]	GO:0001077;GO:0045368;GO:0043565;GO:0043011;GO:0000975;GO:0006355;GO:0003700;GO:0072540;GO:0003677;GO:0005575;GO:0016020;GO:0045082;GO:0005634;GO:0006479;GO:0016279;GO:0008150;GO:0043967;GO:0000978;GO:0000788;GO:0005654;GO:0045086;GO:0006351;GO:0005737;GO:0006366;GO:0042832;GO:0003674;GO:0045404;GO:0045944;GO:0045893;GO:0043966;GO:0043388;GO:0018022;GO:0034122;GO:0005515	transcriptional activator activity, RNA polymerase II core promoter proximal region sequence-specific binding;positive regulation of interleukin-13 biosynthetic process;sequence-specific DNA binding;myeloid dendritic cell differentiation;regulatory region DNA binding;regulation of transcription, DNA-templated;transcription factor activity, sequence-specific DNA binding;T-helper 17 cell lineage co…	K09445	IRF4	http://www.genome.jp/dbget-bin/www_bget?ko:K09445	Th17 cell differentiation	ko04659	-	gnl|BL_ORD_ID|58562	sp|Q64287|IRF4_MOUSE Interferon regulatory factor 4 OS=Mus musculus GN=Irf4 PE=1 SV=1
novel.16710	986.00	13.46	0.05	-7.37621836285456	4.78665967303583e-11	7.93168654460728e-09	-	-	-	-	-	-	-	-	-	-	-
GeneID:15360	3294.00	8.91	224.83	5.11345949105719	4.89875156163506e-11	8.05300326159896e-09	A synthase 2, isoform CRA_b, partial [Mus musculus] &gt;3-hydroxy-3-methylglutaryl-Coenzyme A synthase 2, isoform CRA_b, partial [Mus musculus]<>EDL38957.1 3-hydroxy-3-methylglutaryl-Coenzyme A synthase 2, isoform CRA_b, partial [Mus musculus];EDL38957.1 3-hydroxy-3-methylglutaryl-Coenzyme A synthase 2, isoform CRA_b, partial [Mus musculus]	GO:0009266;GO:0046951;GO:0009617;GO:0007494;GO:0034284;GO:0032868;GO:0033762;GO:0016740;GO:0006629;GO:0001889;GO:0071385;GO:0001822;GO:0014070;GO:0032870;GO:0070543;GO:0060416;GO:0045471;GO:0008202;GO:0003824;GO:0008299;GO:0005739;GO:0051384;GO:0060612;GO:0051591;GO:0008203;GO:0004421;GO:0033574;GO:0071222;GO:0007584;GO:0016126;GO:0034014;GO:0043434;GO:0033555;GO:0071407;GO:0005759;GO:0005743;GO:…	response to temperature stimulus;ketone body biosynthetic process;response to bacterium;midgut development;response to monosaccharide;response to insulin;response to glucagon;transferase activity;lipid metabolic process;liver development;cellular response to glucocorticoid stimulus;kidney development;response to organic cyclic compound;cellular response to hormone stimulus;response to linoleic ac…	K01641	E2.3.3.10	http://www.genome.jp/dbget-bin/www_bget?ko:K01641	Valine, leucine and isoleucine degradation;Butanoate metabolism;Synthesis and degradation of ketone bodies;Terpenoid backbone biosynthesis	ko00280,ko00650,ko00072,ko00900	KOG1393(I)(Hydroxymethylglutaryl-CoA synthase)	gnl|BL_ORD_ID|41703;Hydroxymethylglutaryl-CoA	sp|P54869|HMCS2_MOUSE Hydroxymethylglutaryl-CoA synthase, mitochondrial OS=Mus musculus GN=Hmgcs2 PE=1 SV=2;Hydroxymethylglutaryl-CoA synthase, mitochondrial OS=Mus musculus GN=Hmgcs2 PE=1 SV=2
GeneID:13730	2691.20	11.18	280.31	5.10724455669684	5.02588879299993e-11	8.19694760389036e-09	BAE35343.1 unnamed protein product [Mus musculus] &gt; AltName: Full=Tumor-associated membrane protein<>CAA67106.1 epithelial membrane protein-1 [Mus musculus]<>CAA67053.1 epithelial membrane protein-1 [Mus musculus]<>AAC52968.1 tumor-associated membrane protein [Mus musculus]<>AAH46299.1 Epithelial membrane protein 1 [Mus musculus]<>AAH50899.1 Emp1 protein [Mus musculus]<>CAJ18417.1 Emp1 [Mus mu…	GO:0008219;GO:0016020;GO:0005886;GO:0008150;GO:0032060;GO:0003674;GO:0016049;GO:0016021	cell death;membrane;plasma membrane;biological_process;bleb assembly;molecular_function;cell growth;integral component of membrane	-	-	-	-	-	-	Epithelial;gnl|BL_ORD_ID|376941	Epithelial membrane protein 1 OS=Mus musculus GN=Emp1 PE=1 SV=2;sp|P47801|EMP1_MOUSE Epithelial membrane protein 1 OS=Mus musculus GN=Emp1 PE=1 SV=2
GeneID:19092	3321.20	0.37	11.35	5.34605288631696	5.17329775290893e-11	8.3714465903127e-09	protein kinase, cGMP-dependent, type II [Mus musculus];protein kinase 2 [Mus musculus] &gt;BAC30119.1 unnamed protein product [Mus musculus] &gt;AAI13206.1 Protein kinase, cGMP-dependent, type II [Mus musculus];cGMP-dependent protein kinase 2 [Mus musculus]<>BAC30119.1 unnamed protein product [Mus musculus]<>AAI13206.1 Protein kinase, cGMP-dependent, type II [Mus musculus]	GO:0031965;GO:0016740;GO:0004674;GO:0016301;GO:0036289;GO:0005515;GO:0005886;GO:0016020;GO:0042803;GO:0004692;GO:0032922;GO:0050999;GO:0004672;GO:0030553;GO:0005524;GO:0006468;GO:0016324;GO:0000166;GO:0007623;GO:0005623;GO:0016310;GO:0007165;GO:0005829;GO:0072661;GO:0005622	nuclear membrane;transferase activity;protein serine/threonine kinase activity;kinase activity;peptidyl-serine autophosphorylation;protein binding;plasma membrane;membrane;protein homodimerization activity;cGMP-dependent protein kinase activity;circadian regulation of gene expression;regulation of nitric-oxide synthase activity;protein kinase activity;cGMP binding;ATP binding;protein phosphorylat…	K19477	PRKG2	http://www.genome.jp/dbget-bin/www_bget?ko:K19477	Gap junction;cGMP - PKG signaling pathway;Salivary secretion;Regulation of lipolysis in adipocyte;Renin secretion;Circadian entrainment;Platelet activation;Long-term depression;Olfactory transduction	ko04540,ko04022,ko04970,ko04923,ko04924,ko04713,ko04611,ko04730,ko04740	KOG0614(T)(cGMP-dependent protein kinase);KOG0616(T)(cAMP-dependent protein kinase catalytic subunit (PKA))	cGMP-dependent;cGMP-dependent;gnl|BL_ORD_ID|55489	cGMP-dependent protein kinase 2 OS=Rattus norvegicus GN=Prkg2 PE=1 SV=1;cGMP-dependent protein kinase 2 OS=Mus musculus GN=Prkg2 PE=1 SV=1;sp|Q64595|KGP2_RAT cGMP-dependent protein kinase 2 OS=Rattus norvegicus GN=Prkg2 PE=1 SV=1
GeneID:11464	1461.00	22.76	0.35	-5.57809385144191	5.23199228869692e-11	8.40079506013793e-09	hypothetical protein Y1Q_0009210 [Alligator mississippiensis]	GO:0033275;GO:0016020;GO:0005524;GO:0070252;GO:0005615;GO:0030048;GO:0006915;GO:0070062;GO:0030027;GO:0010628;GO:0005925;GO:0042643;GO:0030017;GO:0060048;GO:0031032;GO:0017022;GO:0045471;GO:0005515;GO:0060047;GO:0005829;GO:0030240;GO:0031674;GO:0005737;GO:0043066;GO:0072562;GO:0005884;GO:0090131;GO:0000166;GO:0005856;GO:0030175;GO:0044297;GO:0016887;GO:0030049;GO:0055008;GO:0055003;GO:0042493	actin-myosin filament sliding;membrane;ATP binding;actin-mediated cell contraction;extracellular space;actin filament-based movement;apoptotic process;extracellular exosome;lamellipodium;positive regulation of gene expression;focal adhesion;actomyosin, actin portion;sarcomere;cardiac muscle contraction;actomyosin structure organization;myosin binding;response to ethanol;protein binding;heart cont…	K12314	ACTC1	http://www.genome.jp/dbget-bin/www_bget?ko:K12314	Adrenergic signaling in cardiomyocytes;Cardiac muscle contraction	ko04261,ko04260	KOG0676(Z)(Actin and related proteins)	gnl|BL_ORD_ID|270678	sp|P68034|ACTC_CHICK Actin, alpha cardiac muscle 1 OS=Gallus gallus GN=ACTC1 PE=3 SV=1
GeneID:11551	3859.71	1.55	41.05	5.14083473567359	5.46973498458647e-11	8.71497082582611e-09	AAI38532.1 Adrenergic receptor, alpha 2a [Mus musculus];BAE24742.1 unnamed protein product [Mus musculus] &gt;adrenergic receptor [Mus musculus] &gt;alpha-2A adrenergic receptor [Mus musculus]<>BAE24742.1 unnamed protein product [Mus musculus]<>AAI38532.1 Adrenergic receptor, alpha 2a [Mus musculus]	GO:0071881;GO:0032147;GO:0031996;GO:0051044;GO:0032795;GO:0030335;GO:0043406;GO:0019229;GO:0090303;GO:0051379;GO:0043235;GO:0045955;GO:0005887;GO:0016020;GO:0005886;GO:0007186;GO:0042593;GO:0004871;GO:0071880;GO:0035625;GO:0004930;GO:0004935;GO:0046982;GO:0005737;GO:0006940;GO:0006260;GO:0001819;GO:0030168;GO:0007165;GO:0045909;GO:0050955;GO:0042596;GO:0016021;GO:0032148;GO:0046676;GO:0051380;GO:…	adenylate cyclase-inhibiting adrenergic receptor signaling pathway;activation of protein kinase activity;thioesterase binding;positive regulation of membrane protein ectodomain proteolysis;heterotrimeric G-protein binding;positive regulation of cell migration;positive regulation of MAP kinase activity;regulation of vasoconstriction;positive regulation of wound healing;epinephrine binding;receptor…	K04138	ADRA2A	http://www.genome.jp/dbget-bin/www_bget?ko:K04138	cGMP - PKG signaling pathway;Neuroactive ligand-receptor interaction	ko04022,ko04080	KOG3656(R)(FOG: 7 transmembrane receptor)	gnl|BL_ORD_ID|272776;Alpha-2A	sp|Q01338|ADA2A_MOUSE Alpha-2A adrenergic receptor OS=Mus musculus GN=Adra2a PE=1 SV=1;Alpha-2A adrenergic receptor OS=Mus musculus GN=Adra2a PE=1 SV=1
GeneID:74156	3522.36	0.07	3.49	6.22884191298615	5.61919520262952e-11	8.88476261313475e-09	acyl-coenzyme A thioesterase 12 [Mus musculus]<>Q9DBK0.1 RecName: Full=Acyl-coenzyme A thioesterase 12;AAI32051.1 Acyl-CoA thioesterase 12 [Mus musculus] &gt; Short=Acyl-CoA thioesterase 12; Short=mCACH-1<>BAB23658.1 unnamed protein product [Mus musculus]<>BAB84021.1 cytosolic acetyl-CoA hydrolase [Mus musculus]<>BAC28775.1 unnamed protein product [Mus musculus]<>AAI32051.1 Acyl-CoA thioesterase …	GO:0016787;GO:0005829;GO:0006084;GO:0005737;GO:0006090;GO:0008289;GO:0003986;GO:0006629;GO:0006637;GO:0047617;GO:0006631;GO:0052689;GO:0008152;GO:0005524;GO:0003824	hydrolase activity;cytosol;acetyl-CoA metabolic process;cytoplasm;pyruvate metabolic process;lipid binding;acetyl-CoA hydrolase activity;lipid metabolic process;acyl-CoA metabolic process;acyl-CoA hydrolase activity;fatty acid metabolic process;carboxylic ester hydrolase activity;metabolic process;ATP binding;catalytic activity	K01067	E3.1.2.1,ACH1	http://www.genome.jp/dbget-bin/www_bget?ko:K01067	Pyruvate metabolism	ko00620	-	gnl|BL_ORD_ID|264778;Acyl-coenzyme	sp|Q9DBK0|ACO12_MOUSE Acyl-coenzyme A thioesterase 12 OS=Mus musculus GN=Acot12 PE=1 SV=1;Acyl-coenzyme A thioesterase 12 OS=Mus musculus GN=Acot12 PE=1 SV=1
GeneID:12458	1348.00	7.46	0.04	-7.33185356509424	6.41101255965555e-11	1.00599472081928e-08	AltName: CD_antigen=CD196<>BAA23776.1 G protein-coupled receptor KY411 [Mus musculus]<>CAA10956.1 chemokine receptor [Mus musculus]<>BAC40946.1 unnamed protein product [Mus musculus]<>AAI00757.1 Ccr6 protein [Mus musculus]<>AAI00759.1 Ccr6 protein [Mus musculus]<>AAI00758.1 Ccr6 protein [Mus musculus]<>AAI05670.1 Ccr6 protein [Mus musculus]<>EDL02125.1 mCG8581 [Mus musculus];C-C chemokine recepto…	GO:0007204;GO:0072678;GO:0006935;GO:0097228;GO:0005575;GO:1904155;GO:0019957;GO:0004950;GO:2000510;GO:0016020;GO:0036126;GO:0048290;GO:0004930;GO:0004871;GO:0007186;GO:0005886;GO:0097524;GO:0010634;GO:0060474;GO:0019722;GO:2000319;GO:0070098;GO:0016493;GO:0005829;GO:0002523;GO:0005622;GO:0097225;GO:0072679;GO:0016021;GO:0072676;GO:0007165;GO:0003674;GO:2000404;GO:0009986;GO:0006955;GO:1904156;GO:…	positive regulation of cytosolic calcium ion concentration;T cell migration;chemotaxis;sperm principal piece;cellular_component;DN2 thymocyte differentiation;C-C chemokine binding;chemokine receptor activity;positive regulation of dendritic cell chemotaxis;membrane;sperm flagellum;isotype switching to IgA isotypes;G-protein coupled receptor activity;signal transducer activity;G-protein coupled re…	K04181	CCR6	http://www.genome.jp/dbget-bin/www_bget?ko:K04181	Cytokine-cytokine receptor interaction;Chemokine signaling pathway	ko04060,ko04062	-	gnl|BL_ORD_ID|323920	sp|O54689|CCR6_MOUSE C-C chemokine receptor type 6 OS=Mus musculus GN=Ccr6 PE=1 SV=1
GeneID:235674	1539.34	0.98	25.90	5.29600535680433	7.52139988586572e-11	1.17135906643561e-08	3-ketoacyl-CoA thiolase B, peroxisomal precursor [Mus musculus]<>Q8VCH0.1 RecName: Full=3-ketoacyl-CoA thiolase B, peroxisomal;unnamed protein product, partial [Mus musculus]; AltName: Full=Acetyl-CoA acyltransferase B;PREDICTED: 3-ketoacyl-CoA thiolase B, peroxisomal isoform X3 [Mus musculus]<>EDL09238.1 mCG21883, isoform CRA_c [Mus musculus];PREDICTED: 3-ketoacyl-CoA thiolase B, peroxisomal iso…	GO:0016020;GO:0003824;GO:0005739;GO:0048545;GO:0016747;GO:0043231;GO:0007584;GO:0016401;GO:0042493;GO:0008152;GO:0003988;GO:0000038;GO:0008775;GO:0006631;GO:0003985;GO:0006635;GO:0005515;GO:0016746;GO:0016740;GO:0006629;GO:0008206;GO:0005777	membrane;catalytic activity;mitochondrion;response to steroid hormone;transferase activity, transferring acyl groups other than amino-acyl groups;intracellular membrane-bounded organelle;response to nutrient;palmitoyl-CoA oxidase activity;response to drug;metabolic process;acetyl-CoA C-acyltransferase activity;very long-chain fatty acid metabolic process;acetate CoA-transferase activity;fatty aci…	K07513	ACAA1	http://www.genome.jp/dbget-bin/www_bget?ko:K07513	Peroxisome;Valine, leucine and isoleucine degradation;Biosynthesis of unsaturated fatty acids;Fatty acid degradation;alpha-Linolenic acid metabolism;Fatty acid metabolism;PPAR signaling pathway	ko04146,ko00280,ko01040,ko00071,ko00592,ko01212,ko03320	KOG1390(I)(Acetyl-CoA acetyltransferase)	gnl|BL_ORD_ID|511514	sp|Q8VCH0|THIKB_MOUSE 3-ketoacyl-CoA thiolase B, peroxisomal OS=Mus musculus GN=Acaa1b PE=1 SV=1
novel.12085	1654.00	0.10	6.69	6.39254722936093	7.73790695859081e-11	1.19608408084546e-08	partial [Mus musculus]	GO:1902476;GO:0005254;GO:0001886;GO:0006811;GO:0016020;GO:0005634;GO:0005244;GO:0005813;GO:0005886;GO:0032403;GO:0006821;GO:0006810;GO:0035264;GO:0005739;GO:0005911;GO:0016363;GO:0071277;GO:0015630;GO:0005902;GO:0034707;GO:0007035;GO:0009986;GO:0061299;GO:0006915;GO:0070062;GO:0030216;GO:0034765;GO:0001525;GO:0009566;GO:0005515;GO:0005829;GO:0005622;GO:0005737;GO:0030496;GO:0031410;GO:0016021;GO:…	chloride transmembrane transport;chloride channel activity;endothelial cell morphogenesis;ion transport;membrane;nucleus;voltage-gated ion channel activity;centrosome;plasma membrane;protein complex binding;chloride transport;transport;multicellular organism growth;mitochondrion;cell-cell junction;nuclear matrix;cellular response to calcium ion;microtubule cytoskeleton;microvillus;chloride channe…	-	-	-	-	-	-	E3	E3 ubiquitin-protein ligase NEDD4 OS=Mus musculus GN=Nedd4 PE=1 SV=3
novel.3622	549.00	0.00	21.69	10.1445497445022	8.12453949561735e-11	1.24654508572387e-08	partial [Mus musculus]	GO:0033299;GO:0031410;GO:1903232;GO:0032816;GO:0060041;GO:0043473;GO:0007596;GO:0005085;GO:0046983;GO:0031085;GO:0006996;GO:0030318;GO:0048069	secretion of lysosomal enzymes;cytoplasmic vesicle;melanosome assembly;positive regulation of natural killer cell activation;retina development in camera-type eye;pigmentation;blood coagulation;guanyl-nucleotide exchange factor activity;protein dimerization activity;BLOC-3 complex;organelle organization;melanocyte differentiation;eye pigmentation	-	-	-	-	-	-	-	-
GeneID:12775	1925.00	8.30	0.09	-6.08279183673726	8.2148979940467e-11	1.25114104522566e-08	unnamed protein product [Mus musculus]	GO:2000525;GO:0048535;GO:2000412;GO:0010820;GO:0005622;GO:0032649;GO:0071731;GO:0050766;GO:0032735;GO:0016493;GO:0002408;GO:0048260;GO:0009897;GO:0007165;GO:0016021;GO:0001768;GO:0009986;GO:0050862;GO:0090023;GO:0006955;GO:0002649;GO:0010759;GO:0038115;GO:2000547;GO:0005515;GO:0035757;GO:0007257;GO:0051491;GO:0050718;GO:0002518;GO:0030036;GO:2000522;GO:0032760;GO:0006935;GO:0002885;GO:0034695;GO:…	positive regulation of T cell costimulation;lymph node development;positive regulation of thymocyte migration;positive regulation of T cell chemotaxis;intracellular;regulation of interferon-gamma production;response to nitric oxide;positive regulation of phagocytosis;positive regulation of interleukin-12 production;C-C chemokine receptor activity;myeloid dendritic cell chemotaxis;positive regulat…	K04182	CCR7	http://www.genome.jp/dbget-bin/www_bget?ko:K04182	Cytokine-cytokine receptor interaction;Chemokine signaling pathway	ko04060,ko04062	-	gnl|BL_ORD_ID|320524	sp|P47774|CCR7_MOUSE C-C chemokine receptor type 7 OS=Mus musculus GN=Ccr7 PE=1 SV=2
GeneID:245282	4875.44	0.15	2.77	5.8876311240226	9.11291697462905e-11	1.3777799218649e-08	L 10a [Mus musculus] &gt;apolipoprotein L 10a isoform X1 [Mus musculus];PREDICTED: apolipoprotein L 10a isoform X1 [Mus musculus];EDL29639.1 RIKEN cDNA 9030421J09 [Mus musculus];apolipoprotein L 10a [Mus musculus]<>BAC28339.1 unnamed protein product [Mus musculus]<>EDL29639.1 RIKEN cDNA 9030421J09 [Mus musculus];BAC28339.1 unnamed protein product [Mus musculus] &gt	GO:0008150;GO:0005576;GO:0042157;GO:0006869;GO:0005575;GO:0008289;GO:0003674	biological_process;extracellular region;lipoprotein metabolic process;lipid transport;cellular_component;lipid binding;molecular_function	K14480	APOL	http://www.genome.jp/dbget-bin/www_bget?ko:K14480	-	-	-	Apolipoprotein;gnl|BL_ORD_ID|283218	Apolipoprotein L3 OS=Homo sapiens GN=APOL3 PE=1 SV=3;sp|O95236|APOL3_HUMAN Apolipoprotein L3 OS=Homo sapiens GN=APOL3 PE=1 SV=3
GeneID:22778	4370.46	15.55	0.30	-5.18721082100103	9.39330166061531e-11	1.4057346302256e-08	mKIAA4227 protein, partial [Mus musculus];PREDICTED: DNA-binding protein Ikaros isoform X4 [Mus musculus];PREDICTED: DNA-binding protein Ikaros isoform X11 [Mus musculus];PREDICTED: DNA-binding protein Ikaros isoform X8 [Mus musculus];PREDICTED: DNA-binding protein Ikaros isoform X7 [Mus musculus];PREDICTED: DNA-binding protein Ikaros isoform X9 [Mus musculus];DNA-binding protein Ikaros isoform c…	GO:0016569;GO:0005667;GO:0048535;GO:0046982;GO:0005737;GO:0051138;GO:0060040;GO:0043234;GO:0006351;GO:0045660;GO:0048541;GO:0046872;GO:0000977;GO:0030098;GO:0045899;GO:0045892;GO:0000979;GO:0007049;GO:0000980;GO:0045893;GO:0001779;GO:0044212;GO:0045944;GO:0048732;GO:0030218;GO:0006357;GO:0005515;GO:0045579;GO:0003676;GO:0032993;GO:0060041;GO:0032968;GO:0030097;GO:0040018;GO:0043565;GO:0030183;GO:…	covalent chromatin modification;transcription factor complex;lymph node development;protein heterodimerization activity;cytoplasm;positive regulation of NK T cell differentiation;retinal bipolar neuron differentiation;protein complex;transcription, DNA-templated;positive regulation of neutrophil differentiation;Peyer's patch development;metal ion binding;RNA polymerase II regulatory region sequen…	K09220	IKZF,ZNFN1A	http://www.genome.jp/dbget-bin/www_bget?ko:K09220	-	-	KOG1721(R)(FOG: Zn-finger)	DNA-binding;gnl|BL_ORD_ID|47886;gnl|BL_ORD_ID|58191	DNA-binding protein Ikaros OS=Mus musculus GN=Ikzf1 PE=1 SV=2;sp|Q03267|IKZF1_MOUSE DNA-binding protein Ikaros OS=Mus musculus GN=Ikzf1 PE=1 SV=2;sp|Q13422|IKZF1_HUMAN DNA-binding protein Ikaros OS=Homo sapiens GN=IKZF1 PE=1 SV=1
GeneID:74096	2586.46	36.74	0.79	-5.15449256466045	9.43354963556021e-11	1.4057346302256e-08	PREDICTED: voltage-gated hydrogen channel 1 isoform X2 [Mus musculus];PREDICTED: voltage-gated hydrogen channel 1 isoform X1 [Mus musculus]; AltName: Full=Voltage sensor domain-only protein; Short=mVSOP<>BAB22409.1 unnamed protein product [Mus musculus]<>AAH21548.1 Hydrogen voltage-gated channel 1 [Mus musculus]<>BAE32899.1 unnamed protein product [Mus musculus]<>BAE41787.1 unnamed protein produc…	GO:0071467;GO:0071294;GO:0055085;GO:0016021;GO:0005216;GO:0010043;GO:0005244;GO:0005887;GO:0006811;GO:0016020;GO:0006810;GO:0005886;GO:0030171;GO:0034220;GO:0009268;GO:0034765;GO:0015992	cellular response to pH;cellular response to zinc ion;transmembrane transport;integral component of membrane;ion channel activity;response to zinc ion;voltage-gated ion channel activity;integral component of plasma membrane;ion transport;membrane;transport;plasma membrane;voltage-gated proton channel activity;ion transmembrane transport;response to pH;regulation of ion transmembrane transport;pro…	-	-	-	-	-	-	gnl|BL_ORD_ID|45810	sp|Q3U2S8|HVCN1_MOUSE Voltage-gated hydrogen channel 1 OS=Mus musculus GN=Hvcn1 PE=1 SV=2
GeneID:621875	889.64	41.88	0.88	-5.44105204862465	1.01239502121734e-10	1.49783843389105e-08	nuclear body protein SP140-like protein isoform X1 [Mus musculus];protein product [Mus musculus]	GO:0005739;GO:0005730	mitochondrion;nucleolus	-	-	-	-	-	-	-	-
GeneID:69699	879.00	11.35	0.00	-10.0970024446416	1.05442579793206e-10	1.54895897535935e-08	uncharacterized protein LOC69699 [Mus musculus]<>BAB26773.1 unnamed protein product [Mus musculus]	GO:0003674;GO:0008150;GO:0005575	molecular_function;biological_process;cellular_component	-	-	-	-	-	-	-	-
NW_004058054.1_GeneID:19265	853.00	78.03	1.56	-5.23481913541187	1.36777793926762e-10	1.99512566591903e-08	protein tyrosine phosphatase receptor type C-associated protein precursor [Mus musculus]<>Q64697.1 RecName: Full=Protein tyrosine phosphatase receptor type C-associated protein; AltName: Full=LSM-1<>BAA00986.1 LSM [Mus musculus domesticus]<>AAH13273.1 Protein tyrosine phosphatase, receptor type, C polypeptide-associated protein [Mus musculus]<>BAC40289.1 unnamed protein product [Mus musculus]<>AA…	GO:0016021;GO:0006952;GO:0005886;GO:0016020	integral component of membrane;defense response;plasma membrane;membrane	-	-	-	-	-	-	gnl|BL_ORD_ID|442327	sp|Q64697|PTCA_MOUSE Protein tyrosine phosphatase receptor type C-associated protein OS=Mus musculus GN=Ptprcap PE=1 SV=1
GeneID:23919	704.00	277.54	6.51	-5.03657690481446	1.38264925915188e-10	2.00271427306384e-08	insulin-like 5, isoform CRA_a, partial [Mus musculus];insulin-like peptide INSL5 isoform 1 precursor [Mus musculus]<>AAF09093.1 relaxin/insulin-like factor variant a [Mus musculus]<>EDL30847.1 insulin-like 5, isoform CRA_b [Mus musculus]	GO:0005576;GO:0005179;GO:0001664;GO:2000253	extracellular region;hormone activity;G-protein coupled receptor binding;positive regulation of feeding behavior	K05255	RLN	http://www.genome.jp/dbget-bin/www_bget?ko:K05255	-	-	-	gnl|BL_ORD_ID|58361	sp|Q9WUG6|INSL5_MOUSE Insulin-like peptide INSL5 OS=Mus musculus GN=Insl5 PE=2 SV=1
NT_187020.1_GeneID:17756	5535.00	1.20	0.00	-10.0128127596963	1.81431567742922e-10	2.60971671017996e-08	microtubule-associated protein 2 isoform 1 [Mus musculus]<>XP_006495822.1 PREDICTED: microtubule-associated protein 2 isoform X12 [Mus musculus]<>XP_006495823.1 PREDICTED: microtubule-associated protein 2 isoform X12 [Mus musculus]<>BAE38742.1 unnamed protein product [Mus musculus];microtubule-associated protein 2 isoform 2 [Mus musculus]<>XP_006495825.1 PREDICTED: microtubule-associated protein …	GO:0032355;GO:0021954;GO:0034399;GO:0097442;GO:0031175;GO:0032570;GO:0044297;GO:0005856;GO:0043005;GO:0001578;GO:0005790;GO:0005791;GO:0071310;GO:0015631;GO:0043198;GO:0048813;GO:0005515;GO:0008017;GO:0030010;GO:0005516;GO:0043025;GO:0005874;GO:0005519;GO:0002162;GO:0005875;GO:0050770;GO:0000226;GO:0030425;GO:0014069;GO:0016358;GO:0005730;GO:0007409;GO:0043234;GO:0005622;GO:0005737	response to estradiol;central nervous system neuron development;nuclear periphery;CA3 pyramidal cell dendrite;neuron projection development;response to progesterone;cell body;cytoskeleton;neuron projection;microtubule bundle formation;smooth endoplasmic reticulum;rough endoplasmic reticulum;cellular response to organic substance;tubulin binding;dendritic shaft;dendrite morphogenesis;protein bindi…	K10430	MAP2	http://www.genome.jp/dbget-bin/www_bget?ko:K10430	-	-	KOG2418(Z)(Microtubule-associated protein TAU)	gnl|BL_ORD_ID|411964;gnl|BL_ORD_ID|411965	sp|P20357|MTAP2_MOUSE Microtubule-associated protein 2 OS=Mus musculus GN=Map2 PE=1 SV=2;sp|P15146|MTAP2_RAT Microtubule-associated protein 2 OS=Rattus norvegicus GN=Map2 PE=1 SV=3
GeneID:23833	531.00	660.89	17.39	-4.9436215163064	2.11444956894385e-10	3.02045475320923e-08	unnamed protein product [Mus musculus]	GO:0016020;GO:0005886;GO:0097225;GO:0031225;GO:0007204;GO:0016021	membrane;plasma membrane;sperm midpiece;anchored component of membrane;positive regulation of cytosolic calcium ion concentration;integral component of membrane	K06488	CDW52	http://www.genome.jp/dbget-bin/www_bget?ko:K06488	-	-	-	gnl|BL_ORD_ID|322270	sp|Q64389|CD52_MOUSE CAMPATH-1 antigen OS=Mus musculus GN=Cd52 PE=2 SV=1
GeneID:18782	2264.00	12.83	0.19	-5.44662967693894	2.21862240781698e-10	3.14755657076118e-08	Flags: Precursor<>AAD42773.1 group IID secreted phospholipase A2 [Mus musculus]<>AAD51391.1 group IID secretory phospholipase A2 [Mus musculus]<>AAF42987.1 phospholipase A2 [Mus musculus]<>AAF09019.1 phospholipase A2 [Mus musculus]<>BAB31033.1 unnamed protein product [Mus musculus]<>BAE42668.1 unnamed protein product [Mus musculus]<>BAE34473.1 unnamed protein product [Mus musculus]<>BAE34077.1 un…	GO:0005576;GO:0002361;GO:0005509;GO:0004623;GO:0043395;GO:0006629;GO:0005737;GO:0050868;GO:0046872;GO:0016787;GO:0016042;GO:0042130;GO:0006644;GO:0008201;GO:0050482	extracellular region;CD4-positive, CD25-positive, alpha-beta regulatory T cell differentiation;calcium ion binding;phospholipase A2 activity;heparan sulfate proteoglycan binding;lipid metabolic process;cytoplasm;negative regulation of T cell activation;metal ion binding;hydrolase activity;lipid catabolic process;negative regulation of T cell proliferation;phospholipid metabolic process;heparin bi…	K01047	PLA2G,SPLA2	http://www.genome.jp/dbget-bin/www_bget?ko:K01047	Ras signaling pathway;Arachidonic acid metabolism;Ether lipid metabolism;Glycerophospholipid metabolism;Linoleic acid metabolism;alpha-Linolenic acid metabolism;Vascular smooth muscle contraction;Fat digestion and absorption;Pancreatic secretion	ko04014,ko00590,ko00565,ko00564,ko00591,ko00592,ko04270,ko04975,ko04972	-	gnl|BL_ORD_ID|430462	sp|Q9WVF6|PA2GD_MOUSE Group IID secretory phospholipase A2 OS=Mus musculus GN=Pla2g2d PE=1 SV=1
novel.4090	696.00	15.27	0.00	-9.97993036205169	2.24133202897381e-10	3.15814355892072e-08	[Mus musculus]	-	-	-	-	-	-	-	-	Retrovirus-related	Retrovirus-related Gag polyprotein OS=Mouse intracisternal a-particle MIA14 GN=gag PE=4 SV=2
GeneID:27409	2446.67	60.41	1.44	-4.95171064984536	2.30421156964585e-10	3.22480636770774e-08	AltName: Full=Sterolin-1<>AAG53097.1 sterolin [Mus musculus]<>AAL82586.1 sterolin-1 [Mus musculus]<>AAO45094.1 ATP-binding cassette sub-family G member 5 [Mus musculus]<>BAE28965.1 unnamed protein product [Mus musculus]<>AAI06767.1 ATP-binding cassette, sub-family G (WHITE), member 5 [Mus musculus]<>EDL38580.1 ATP-binding cassette, sub-family G (WHITE), member 5, isoform CRA_a [Mus musculus];BAE2…	GO:0045177;GO:0015918;GO:0000166;GO:0007588;GO:0055085;GO:0016021;GO:0042626;GO:0046982;GO:0030300;GO:0042632;GO:0033344;GO:0045796;GO:0010212;GO:0042493;GO:0010949;GO:0016887;GO:0007584;GO:0006810;GO:0030299;GO:0043235;GO:0030301;GO:0017127;GO:0043190;GO:0016324;GO:0016020;GO:0005524	apical part of cell;sterol transport;nucleotide binding;excretion;transmembrane transport;integral component of membrane;ATPase activity, coupled to transmembrane movement of substances;protein heterodimerization activity;regulation of intestinal cholesterol absorption;cholesterol homeostasis;cholesterol efflux;negative regulation of intestinal cholesterol absorption;response to ionizing radiatio…	K05683	ABCG5	http://www.genome.jp/dbget-bin/www_bget?ko:K05683	ABC transporters;Bile secretion;Fat digestion and absorption	ko02010,ko04976,ko04975	KOG0061(Q)(Transporter, ABC superfamily (Breast cancer resistance protein))	gnl|BL_ORD_ID|264551;ATP-binding	sp|Q99PE8|ABCG5_MOUSE ATP-binding cassette sub-family G member 5 OS=Mus musculus GN=Abcg5 PE=1 SV=1;ATP-binding cassette sub-family G member 5 OS=Mus musculus GN=Abcg5 PE=1 SV=1
GeneID:20299	1815.00	5.10	0.02	-7.1133716049518	2.53596488093496e-10	3.52533158247019e-08	macrophage-derived chemokine [Mus musculus]	GO:0048020;GO:0043547;GO:0008009;GO:0005576;GO:0071356;GO:0006954;GO:0071347;GO:0008150;GO:0002548;GO:0048247;GO:0007186;GO:0006935;GO:0005575;GO:0006955;GO:0005615;GO:0060326;GO:0070374;GO:0071346;GO:0005125;GO:0070098;GO:0030593;GO:0003674	CCR chemokine receptor binding;positive regulation of GTPase activity;chemokine activity;extracellular region;cellular response to tumor necrosis factor;inflammatory response;cellular response to interleukin-1;biological_process;monocyte chemotaxis;lymphocyte chemotaxis;G-protein coupled receptor signaling pathway;chemotaxis;cellular_component;immune response;extracellular space;cell chemotaxis;p…	K05514	CCLX	http://www.genome.jp/dbget-bin/www_bget?ko:K05514	Cytokine-cytokine receptor interaction;Chemokine signaling pathway	ko04060,ko04062	-	gnl|BL_ORD_ID|325824	sp|O88430|CCL22_MOUSE C-C motif chemokine 22 OS=Mus musculus GN=Ccl22 PE=2 SV=1
GeneID:57263	718.00	43.60	973.40	4.85778092057956	2.69515740288738e-10	3.72165301906709e-08	hypothetical protein [Salmonella enterica]<>NP_076370.3 resistin-like beta precursor [Mus musculus]<>BAB32036.1 unnamed protein product [Mus musculus]<>EDK98098.1 resistin like beta [Mus musculus]	GO:0002408;GO:0005615;GO:0005179;GO:0005576	myeloid dendritic cell chemotaxis;extracellular space;hormone activity;extracellular region	-	-	-	-	-	-	gnl|BL_ORD_ID|160928	sp|Q99P86|RETNB_MOUSE Resistin-like beta OS=Mus musculus GN=Retnlb PE=1 SV=1
novel.6967	668.00	0.00	12.29	9.92936592230165	2.99224351523296e-10	4.10452582324638e-08	60S ribosomal protein L29-like isoform X1 [Mus musculus]	GO:0002181;GO:0008201;GO:0042788;GO:0019898;GO:0007568;GO:0016020;GO:0030529;GO:0035264;GO:0006412;GO:0031589;GO:0022625;GO:0005622;GO:0003674;GO:0003735;GO:0005840;GO:0044822;GO:0008283;GO:0022626	cytoplasmic translation;heparin binding;polysomal ribosome;extrinsic component of membrane;aging;membrane;intracellular ribonucleoprotein complex;multicellular organism growth;translation;cell-substrate adhesion;cytosolic large ribosomal subunit;intracellular;molecular_function;structural constituent of ribosome;ribosome;RNA binding;cell proliferation;cytosolic ribosome	K02905	RP-L29e,RPL29	http://www.genome.jp/dbget-bin/www_bget?ko:K02905	Ribosome	ko03010	KOG3504(J)(60S ribosomal protein L29)	60S	60S ribosomal protein L29 OS=Mus musculus GN=Rpl29 PE=2 SV=2
GeneID:15439	1365.00	1.14	28.54	5.0699992200476	3.10345565453219e-10	4.22907085344245e-08	AltName: Full=Zonulin; Contains: RecName: Full=Haptoglobin beta chain; Flags: Precursor<>AAA37779.1 haptoglobin [Mus musculus]<>BAE29891.1 unnamed protein product [Mus musculus]<>BAE35279.1 unnamed protein product [Mus musculus]<>BAE31104.1 unnamed protein product [Mus musculus]<>BAE29553.1 unnamed protein product [Mus musculus]<>BAE31428.1 unnamed protein product [Mus musculus]<>EDL11423.1 hapto…	GO:0004252;GO:0006953;GO:0007283;GO:0072562;GO:0001666;GO:2000296;GO:0006508;GO:0002376;GO:0032496;GO:0042493;GO:0007219;GO:0051354;GO:0007568;GO:0005576;GO:0016209;GO:0009408;GO:0051602;GO:0001889;GO:0030492;GO:0014070;GO:0033591;GO:0031838;GO:0060416;GO:0005783;GO:0010942;GO:0051384;GO:0010288;GO:0098869;GO:0031100;GO:0033590;GO:0010033;GO:0042594;GO:0005794;GO:0010165;GO:0042803;GO:0042542;GO:…	serine-type endopeptidase activity;acute-phase response;spermatogenesis;blood microparticle;response to hypoxia;negative regulation of hydrogen peroxide catabolic process;proteolysis;immune system process;response to lipopolysaccharide;response to drug;Notch signaling pathway;negative regulation of oxidoreductase activity;aging;extracellular region;antioxidant activity;response to heat;response t…	K16142	HP	http://www.genome.jp/dbget-bin/www_bget?ko:K16142	-	-	-	gnl|BL_ORD_ID|401395	sp|Q61646|HPT_MOUSE Haptoglobin OS=Mus musculus GN=Hp PE=1 SV=1
novel.24097	13300.75	0.17	5.06	4.94849130159978	3.13753750145164e-10	4.24756955997176e-08	7 [Mus musculus]	GO:0008150;GO:0016020;GO:0005575;GO:0016021;GO:0003674;GO:0050776	biological_process;membrane;cellular_component;integral component of membrane;molecular_function;regulation of immune response	K06712	BTN	http://www.genome.jp/dbget-bin/www_bget?ko:K06712	-	-	-	Butyrophilin	Butyrophilin subfamily 1 member A1 OS=Bos taurus GN=BTN1A1 PE=1 SV=2
GeneID:16425	3139.00	3.71	0.04	-6.0834244141508	3.27923238535881e-10	4.4105675583076e-08	inter-alpha-trypsin inhibitor heavy chain H2 precursor [Mus musculus]<>EDL08004.1 inter-alpha trypsin inhibitor, heavy chain 2 [Mus musculus]	GO:0072562;GO:0030414;GO:0005615;GO:0004867;GO:0070062;GO:0010466;GO:0005576;GO:0030212	blood microparticle;peptidase inhibitor activity;extracellular space;serine-type endopeptidase inhibitor activity;extracellular exosome;negative regulation of peptidase activity;extracellular region;hyaluronan metabolic process	K19015	ITIH2,SHAP	http://www.genome.jp/dbget-bin/www_bget?ko:K19015	-	-	KOG2353(PT)(L-type voltage-dependent Ca2+ channel, alpha2/delta subunit)	gnl|BL_ORD_ID|59710	sp|Q61703|ITIH2_MOUSE Inter-alpha-trypsin inhibitor heavy chain H2 OS=Mus musculus GN=Itih2 PE=1 SV=1
NT_187004.1_GeneID:16994	1122.00	68.81	1.62	-4.97825578615366	3.53104407878604e-10	4.71861393573517e-08	AltName: Full=Tumor necrosis factor ligand superfamily member 3<>AAA18592.1 lymphotoxin-beta [Mus musculus]<>AAA67716.1 lymphotoxin-beta [Mus musculus]<>AAB60493.1 lymphotoxin-beta [Mus musculus]<>AAA70089.1 lymphotoxin-beta [Mus musculus]<>AAC82483.1 LTB [Mus musculus]<>EDL26634.1 lymphotoxin B, isoform CRA_b [Mus musculus]<>AAI60367.1 Lymphotoxin B [synthetic construct]<>CTQ86157.1 TPA: tumor n…	GO:0033209;GO:0016021;GO:0010467;GO:0005125;GO:0048535;GO:0005164;GO:0043120;GO:0005615;GO:0006955;GO:0043588;GO:0005886;GO:0045084;GO:0016020	tumor necrosis factor-mediated signaling pathway;integral component of membrane;gene expression;cytokine activity;lymph node development;tumor necrosis factor receptor binding;tumor necrosis factor binding;extracellular space;immune response;skin development;plasma membrane;positive regulation of interleukin-12 biosynthetic process;membrane	K03157	LTB,TNFC	http://www.genome.jp/dbget-bin/www_bget?ko:K03157	NF-kappa B signaling pathway;Cytokine-cytokine receptor interaction	ko04064,ko04060	-	gnl|BL_ORD_ID|218089	sp|P41155|TNFC_MOUSE Lymphotoxin-beta OS=Mus musculus GN=Ltb PE=2 SV=1
novel.16727	393.00	74.32	0.45	-7.05997482892592	3.58471995726835e-10	4.75963490223713e-08	Ig variable region, partial [Mus musculus]	GO:0034987;GO:0050853;GO:0042742;GO:0042571;GO:0009897;GO:0045087;GO:0006910;GO:0072562;GO:0003823;GO:0050871;GO:0006911;GO:0006958	immunoglobulin receptor binding;B cell receptor signaling pathway;defense response to bacterium;immunoglobulin complex, circulating;external side of plasma membrane;innate immune response;phagocytosis, recognition;blood microparticle;antigen binding;positive regulation of B cell activation;phagocytosis, engulfment;complement activation, classical pathway	K06856	IGH	http://www.genome.jp/dbget-bin/www_bget?ko:K06856	Phagosome;Calcium signaling pathway;NF-kappa B signaling pathway;PI3K-Akt signaling pathway;Phospholipase D signaling pathway;B cell receptor signaling pathway;Fc epsilon RI signaling pathway;Fc gamma R-mediated phagocytosis;Hematopoietic cell lineage;Intestinal immune network for IgA production;Natural killer cell mediated cytotoxicity	ko04145,ko04020,ko04064,ko04151,ko04072,ko04662,ko04664,ko04666,ko04640,ko04672,ko04650	-	Ig	Ig heavy chain V region 108A OS=Mus musculus GN=Igh-VJ558 PE=4 SV=1
GeneID:240168	3173.00	13.58	0.30	-5.02231121713669	3.81865106573281e-10	5.03794391875948e-08	protein, partial [Mus musculus];PREDICTED: ras guanyl-releasing protein 3 isoform X2 [Mus musculus]<>EDL38447.1 RAS, guanyl releasing protein 3, isoform CRA_b [Mus musculus];mKIAA0846 protein, partial [Mus musculus]	GO:0005575;GO:0005085;GO:0019900;GO:0043547;GO:0008150;GO:0005622;GO:0005737;GO:0007265;GO:0017016;GO:0007264;GO:0035556;GO:0046872;GO:0005088;GO:0003674;GO:0032045;GO:0043087;GO:0005096;GO:0048471;GO:0005509	cellular_component;guanyl-nucleotide exchange factor activity;kinase binding;positive regulation of GTPase activity;biological_process;intracellular;cytoplasm;Ras protein signal transduction;Ras GTPase binding;small GTPase mediated signal transduction;intracellular signal transduction;metal ion binding;Ras guanyl-nucleotide exchange factor activity;molecular_function;guanyl-nucleotide exchange fa…	K12362	RASGRP3	http://www.genome.jp/dbget-bin/www_bget?ko:K12362	MAPK signaling pathway;Rap1 signaling pathway;Ras signaling pathway;B cell receptor signaling pathway	ko04010,ko04015,ko04014,ko04662	KOG3417(T)(Ras1 guanine nucleotide exchange factor);KOG0694(T)(Serine/threonine protein kinase)	gnl|BL_ORD_ID|29354;Ras	sp|Q8IV61|GRP3_HUMAN Ras guanyl-releasing protein 3 OS=Homo sapiens GN=RASGRP3 PE=1 SV=1;Ras guanyl-releasing protein 3 OS=Homo sapiens GN=RASGRP3 PE=1 SV=1
GeneID:545030	9867.71	4.07	0.09	-5.05866247281933	3.96134856333704e-10	5.19312739192406e-08	PREDICTED: WD repeat- and FYVE domain-containing protein 4 isoform X1 [Mus musculus]<>XP_006519341.1 PREDICTED: WD repeat- and FYVE domain-containing protein 4 isoform X1 [Mus musculus]<>XP_006519342.1 PREDICTED: WD repeat- and FYVE domain-containing protein 4 isoform X1 [Mus musculus]<>XP_011243420.1 PREDICTED: WD repeat- and FYVE domain-containing protein 4 isoform X1 [Mus musculus];PREDICTED: …	GO:0019898;GO:0005543;GO:0012505	extrinsic component of membrane;phospholipid binding;endomembrane system	-	-	-	-	-	KOG1787(U)(Kinase A-anchor protein Neurobeachin and related BEACH and WD40 repeat proteins)	gnl|BL_ORD_ID|249304	sp|Q6ZS81|WDFY4_HUMAN WD repeat- and FYVE domain-containing protein 4 OS=Homo sapiens GN=WDFY4 PE=1 SV=3
GeneID:20343	2197.35	15.32	0.33	-5.16219700873023	4.17578273406375e-10	5.43981055161399e-08	Short=Ly-22;L-selectin isoform 1 precursor [Mus musculus]<>P18337.1 RecName: Full=L-selectin; AltName: Full=Lymphocyte surface MEL-14 antigen; AltName: Full=Leukocyte-endothelial cell adhesion molecule 1;L-selectin isoform 2 precursor [Mus musculus]<>BAE42004.1 unnamed protein product [Mus musculus]; Flags: Precursor<>CAA32880.1 lymph node homing receptor [Mus musculus]<>AAA39431.1 lymphocyte hom…	GO:0016021;GO:0009897;GO:0002020;GO:0033198;GO:0055093;GO:0042981;GO:0070543;GO:0034201;GO:0005515;GO:0050839;GO:0005886;GO:0051861;GO:0050900;GO:0030246;GO:0016020;GO:0007155;GO:0009986;GO:0090023	integral component of membrane;external side of plasma membrane;protease binding;response to ATP;response to hyperoxia;regulation of apoptotic process;response to linoleic acid;response to oleic acid;protein binding;cell adhesion molecule binding;plasma membrane;glycolipid binding;leukocyte migration;carbohydrate binding;membrane;cell adhesion;cell surface;positive regulation of neutrophil chemot…	K06495	SELL	http://www.genome.jp/dbget-bin/www_bget?ko:K06495	Cell adhesion molecules (CAMs)	ko04514	KOG4297(TV)(C-type lectin)	L-selectin;gnl|BL_ORD_ID|81895	L-selectin OS=Mus musculus GN=Sell PE=1 SV=1;sp|P18337|LYAM1_MOUSE L-selectin OS=Mus musculus GN=Sell PE=1 SV=1
GeneID:12522	2134.00	30.93	0.73	-4.94361513951193	4.25740470741306e-10	5.51064459989275e-08	Short=mCD83;CD83 antigen isoform 2 precursor [Mus musculus]<>EDL41000.1 CD83 antigen, isoform CRA_a [Mus musculus];CD83 antigen isoform 1 precursor [Mus musculus]<>O88324.1 RecName: Full=CD83 antigen; Flags: Precursor<>AAC83185.1 CD83 antigen [Mus musculus]<>AAC83186.1 CD83 antigen [Mus musculus]<>CAB63843.1 CD83 [Mus musculus]<>BAC36032.1 unnamed protein product [Mus musculus]<>BAE42629.1 unname…	GO:0006952;GO:0006959;GO:0001817;GO:0043372;GO:0007165;GO:0009897;GO:0032733;GO:0016021;GO:0032743;GO:0032713;GO:0016020;GO:0005886;GO:0014070	defense response;humoral immune response;regulation of cytokine production;positive regulation of CD4-positive, alpha-beta T cell differentiation;signal transduction;external side of plasma membrane;positive regulation of interleukin-10 production;integral component of membrane;positive regulation of interleukin-2 production;negative regulation of interleukin-4 production;membrane;plasma membrane…	K06510	CD83	http://www.genome.jp/dbget-bin/www_bget?ko:K06510	-	-	-	gnl|BL_ORD_ID|322983	sp|O88324|CD83_MOUSE CD83 antigen OS=Mus musculus GN=Cd83 PE=2 SV=1
GeneID:12802	3906.00	4.69	0.08	-5.40147016566273	4.28336687386053e-10	5.51064459989275e-08	Short=mCB2<>CAA60159.1 G protein-coupled receptor [Mus musculus]<>AAH24052.1 Cnr2 protein [Mus musculus]<>BAC29520.1 unnamed protein product [Mus musculus]<>BAC29894.1 unnamed protein product [Mus musculus]<>BAE22017.1 unnamed protein product [Mus musculus]<>EDL29965.1 cannabinoid receptor 2 (macrophage) [Mus musculus];cannabinoid receptor 2 [Mus musculus]<>NP_001292207.1 cannabinoid receptor 2 […	GO:0045759;GO:0051001;GO:0030595;GO:0004949;GO:0032496;GO:0043005;GO:0007165;GO:0030425;GO:0016021;GO:0031234;GO:0032229;GO:0033004;GO:0042995;GO:0043025;GO:0019233;GO:0016020;GO:0038171;GO:0005886;GO:0007186;GO:0043204;GO:0004871;GO:0006954;GO:0050728;GO:0001975;GO:0004930	negative regulation of action potential;negative regulation of nitric-oxide synthase activity;leukocyte chemotaxis;cannabinoid receptor activity;response to lipopolysaccharide;neuron projection;signal transduction;dendrite;integral component of membrane;extrinsic component of cytoplasmic side of plasma membrane;negative regulation of synaptic transmission, GABAergic;negative regulation of mast ce…	K04278	CNR2	http://www.genome.jp/dbget-bin/www_bget?ko:K04278	Neuroactive ligand-receptor interaction	ko04080	-	gnl|BL_ORD_ID|316358	sp|P47936|CNR2_MOUSE Cannabinoid receptor 2 OS=Mus musculus GN=Cnr2 PE=1 SV=1
novel.8016	416.00	263.37	6.69	-5.11348965068929	4.40963461877283e-10	5.63807171966923e-08	3BKM_L Chain L, Structure Of Anti-Amyloid-Beta Fab Wo2 (Form A, P212121) &gt;CAP45600.1 anti-amyloid beta antibody light chain WO2, partial [Mus musculus];L, Crystal Structure Of Anti-Amyloid Beta Fab Wo2 (P21, Formb) &gt;kappa chain, partial [Mus musculus];3BKJ_L Chain L, Crystal Structure Of Fab Wo2 Bound To The N Terminal Domain Of Amyloid Beta Peptide (1-16) &gt	-	-	-	-	-	-	-	-	Ig;Immunoglobulin	Ig kappa chain V-II region 26-10 OS=Mus musculus PE=1 SV=1;Immunoglobulin kappa variable 2-30 OS=Homo sapiens GN=IGKV2-30 PE=3 SV=2
GeneID:74734	5193.46	5.45	0.11	-5.21814294210006	4.7289772967319e-10	6.00928262252809e-08	rho-related GTP-binding protein RhoH precursor [Mus musculus]<>XP_011239081.1 PREDICTED: rho-related GTP-binding protein RhoH isoform X1 [Mus musculus]<>Q9D3G9.1 RecName: Full=Rho-related GTP-binding protein RhoH;protein A6R68_19072 [Neotoma lepida]; Flags: Precursor<>BAB30987.1 unnamed protein product [Mus musculus]<>AAH94937.1 Ras homolog gene family, member H [Mus musculus]<>BAE23513.1 unnamed…	GO:0042326;GO:0016020;GO:0005515;GO:0030217;GO:0005886;GO:0043124;GO:0005737;GO:0007264;GO:0005525;GO:0019210;GO:0001772;GO:0045576;GO:0000166	negative regulation of phosphorylation;membrane;protein binding;T cell differentiation;plasma membrane;negative regulation of I-kappaB kinase/NF-kappaB signaling;cytoplasm;small GTPase mediated signal transduction;GTP binding;kinase inhibitor activity;immunological synapse;mast cell activation;nucleotide binding	K07873	RHOH,TTF	http://www.genome.jp/dbget-bin/www_bget?ko:K07873	Leukocyte transendothelial migration	ko04670	KOG0393(R)(Ras-related small GTPase, Rho type)	gnl|BL_ORD_ID|167017;Rho-related	sp|Q9D3G9|RHOH_MOUSE Rho-related GTP-binding protein RhoH OS=Mus musculus GN=Rhoh PE=1 SV=1;Rho-related GTP-binding protein RhoH OS=Mus musculus GN=Rhoh PE=1 SV=1
novel.8038	439.05	64.07	0.43	-7.01391634447186	4.82851995179895e-10	6.09836181473242e-08	light chain variable region, partial [Mus musculus];partial [Mus musculus]	-	-	-	-	-	-	-	-	Ig	Ig kappa chain V-V region L7 (Fragment) OS=Mus musculus GN=Gm10881 PE=1 SV=1
GeneID:171283	1885.00	3.20	0.00	-9.84035087426604	5.06678652021026e-10	6.36050601170394e-08	Havcr1 protein [Mus musculus];PREDICTED: hepatitis A virus cellular receptor 1 homolog isoform X3 [Mus musculus];PREDICTED: hepatitis A virus cellular receptor 1 homolog isoform X1 [Mus musculus]<>XP_011247085.1 PREDICTED: hepatitis A virus cellular receptor 1 homolog isoform X1 [Mus musculus];hepatitis A virus cellular receptor 1 homolog isoform a precursor [Mus musculus]<>XP_006532456.1 PREDICT…	GO:0031514;GO:0042493;GO:0070287;GO:0007584;GO:0006911;GO:0001786;GO:0005886;GO:0016324;GO:0016020;GO:0033005;GO:0045335;GO:0003674;GO:0016021;GO:0005737;GO:0033574;GO:0001618;GO:0005515;GO:0010046;GO:0097286;GO:0005615;GO:0009986;GO:0046677	motile cilium;response to drug;ferritin receptor activity;response to nutrient;phagocytosis, engulfment;phosphatidylserine binding;plasma membrane;apical plasma membrane;membrane;positive regulation of mast cell activation;phagocytic vesicle;molecular_function;integral component of membrane;cytoplasm;response to testosterone;virus receptor activity;protein binding;response to mycotoxin;iron ion i…	K20413	HAVCR1	http://www.genome.jp/dbget-bin/www_bget?ko:K20413	-	-	-	gnl|BL_ORD_ID|28824;gnl|BL_ORD_ID|216134	sp|Q5QNS5|HAVR1_MOUSE Hepatitis A virus cellular receptor 1 homolog OS=Mus musculus GN=Havcr1 PE=1 SV=2;sp|Q8R183|TIMD2_MOUSE T-cell immunoglobulin and mucin domain-containing protein 2 OS=Mus musculus GN=Timd2 PE=1 SV=1
GeneID:100043636	1307.00	23.02	0.49	-5.15164049533613	5.35091036648347e-10	6.67671123017904e-08	isoform CRA_a [Mus musculus] &gt;EDL15696.1 mCG118897, isoform CRA_a [Mus musculus]	-	-	-	-	-	-	-	-	-	-
GeneID:105243082	2038.00	6.49	0.08	-5.7815074286083	5.56720618014145e-10	6.89736459487733e-08	-	-	-	-	-	-	-	-	-	-	-
GeneID:319506	524.50	73.75	1.50	-5.29959180715524	5.59434776198229e-10	6.89736459487733e-08	-	-	-	-	-	-	-	-	-	-	-
NW_019168521.1_GeneID:217882	6640.00	0.00	0.63	9.82819018804844	5.92055267264539e-10	7.25635547387597e-08	mKIAA0284 protein, partial [Mus musculus]	GO:0008150;GO:0005856;GO:0005575;GO:0005874;GO:0005737;GO:0003674	biological_process;cytoskeleton;cellular_component;microtubule;cytoplasm;molecular_function	K16463	CEP170	http://www.genome.jp/dbget-bin/www_bget?ko:K16463	-	-	KOG1881(R)(Anion exchanger adaptor protein Kanadaptin, contains FHA domain)	gnl|BL_ORD_ID|307250	sp|Q80U49|C170B_MOUSE Centrosomal protein of 170 kDa protein B OS=Mus musculus GN=Cep170b PE=1 SV=2
novel.22945	638.00	154.65	4.06	-4.87455587734381	6.87001362942377e-10	8.37050542977968e-08	protein [Mus musculus]	GO:0003674;GO:0008150;GO:0005575	molecular_function;biological_process;cellular_component	-	-	-	-	-	-	Envelope	Envelope glycoprotein OS=Mouse intracisternal a-particle MIAE GN=env PE=2 SV=1
GeneID:20202	534.00	1.17	45.32	5.55095351167352	8.05933464763766e-10	9.76216365827596e-08	Short=MRP-14; AltName: Full=Migration inhibitory factor-related protein 14; AltName: Full=S100 calcium-binding protein A9<>AAB07228.1 intracellular calcium-binding protein [Mus musculus domesticus]<>CAC14292.1 S100A9 protein [Mus musculus]<>AAH27635.1 S100 calcium binding protein A9 (calgranulin B) [Mus musculus]<>BAE25555.1 unnamed protein product [Mus musculus]<>EDL15109.1 S100 calcium binding …	GO:0010976;GO:0030593;GO:0006914;GO:0002376;GO:0031532;GO:0005856;GO:0006919;GO:0030194;GO:0032496;GO:0045113;GO:0002793;GO:0031012;GO:0070488;GO:0003674;GO:0018119;GO:0098869;GO:0050786;GO:0050544;GO:0035606;GO:0050729;GO:0002523;GO:0046872;GO:0030595;GO:0006417;GO:0008270;GO:0005737;GO:0006935;GO:0014002;GO:0006954;GO:2001244;GO:0008017;GO:0045471;GO:0005886;GO:0002544;GO:0045087;GO:0005509;GO:…	positive regulation of neuron projection development;neutrophil chemotaxis;autophagy;immune system process;actin cytoskeleton reorganization;cytoskeleton;activation of cysteine-type endopeptidase activity involved in apoptotic process;positive regulation of blood coagulation;response to lipopolysaccharide;regulation of integrin biosynthetic process;positive regulation of peptide secretion;extrace…	-	-	-	-	-	-	gnl|BL_ORD_ID|482928	sp|P31725|S10A9_MOUSE Protein S100-A9 OS=Mus musculus GN=S100a9 PE=1 SV=3
NT_166299.2_GeneID:70433	5217.00	1.07	0.00	-9.76514705214887	8.14455068313596e-10	9.80802780812763e-08	PREDICTED: draxin isoform X1 [Mus musculus]	GO:0021528;GO:0007275;GO:0007411;GO:0030900;GO:0090090;GO:0016055;GO:0005576;GO:0030517;GO:0043524;GO:0021516;GO:0005515	commissural neuron differentiation in spinal cord;multicellular organism development;axon guidance;forebrain development;negative regulation of canonical Wnt signaling pathway;Wnt signaling pathway;extracellular region;negative regulation of axon extension;negative regulation of neuron apoptotic process;dorsal spinal cord development;protein binding	-	-	-	-	-	-	gnl|BL_ORD_ID|372393	sp|Q6PAL1|DRAXI_MOUSE Draxin OS=Mus musculus GN=Draxin PE=1 SV=2
novel.8639	2277.00	0.00	1.94	9.7611515646952	8.83476684272374e-10	1.05777182435455e-07	AAH21633.1 Target of myb1 homolog (chicken) [Mus musculus] &gt;O88746.1 RecName: Full=Target of Myb protein 1 &gt;AAH93520.1 Target of myb1 homolog (chicken) [Mus musculus] &gt;of Myb protein 1 isoform 1 [Mus musculus] &gt;AAI57906.1 Target of myb1 homolog (chicken) [Mus musculus];BAC25932.1 unnamed protein product [Mus musculus] &gt;CAA07361.1 TOM1 [Mus musculus] &gt;AAI58043.1 Target of myb1 ho…	GO:0005769;GO:0070062;GO:0030276;GO:0005515;GO:0005768;GO:0005622;GO:0005737;GO:0005829;GO:0016020;GO:0006810;GO:0006886;GO:0015031	early endosome;extracellular exosome;clathrin binding;protein binding;endosome;intracellular;cytoplasm;cytosol;membrane;transport;intracellular protein transport;protein transport	-	-	-	-	-	KOG1087(U)(Cytosolic sorting protein GGA2/TOM1)	Target	Target of Myb protein 1 OS=Mus musculus GN=Tom1 PE=1 SV=1
GeneID:22139	1237.00	63.29	1.70	-4.79019008656993	9.48835477137251e-10	1.12949593321517e-07	Flags: Precursor<>BAA00050.1 prealbumin [Mus musculus]<>CAA27057.1 prealbumin [Mus musculus]<>BAA13757.1 prealbumin [Mus musculus]<>BAB31352.1 unnamed protein product [Mus musculus]<>AAH24702.1 Ttr protein [Mus musculus]<>BAC34098.1 unnamed protein product [Mus musculus]<>BAC35839.1 unnamed protein product [Mus musculus]<>AAH86926.1 Transthyretin [Mus musculus]<>EDK96952.1 transthyretin [Mus musc…	GO:0006144;GO:0042403;GO:0005576;GO:0005179;GO:0006810;GO:0070324;GO:0043234;GO:0046982;GO:0070327;GO:0005615;GO:0070062;GO:0042572;GO:0042802;GO:0005515;GO:0042562	purine nucleobase metabolic process;thyroid hormone metabolic process;extracellular region;hormone activity;transport;thyroid hormone binding;protein complex;protein heterodimerization activity;thyroid hormone transport;extracellular space;extracellular exosome;retinol metabolic process;identical protein binding;protein binding;hormone binding	-	-	-	-	-	-	gnl|BL_ORD_ID|231664	sp|P07309|TTHY_MOUSE Transthyretin OS=Mus musculus GN=Ttr PE=1 SV=1
novel.9788	450.00	0.00	9.94	9.7334388564059	1.04165884922831e-09	1.23290741394662e-07	40S ribosomal protein S8 isoform X1 [Mandrillus leucophaeus]	GO:0006364;GO:0000184;GO:0006412;GO:0008150;GO:0005634;GO:0022627;GO:0030529;GO:0016020;GO:0006413;GO:0005840;GO:0003674;GO:0003735;GO:0044822;GO:0000462;GO:0005622;GO:0005737;GO:0006614;GO:0005829;GO:0019083;GO:0005654;GO:0005515;GO:0005925;GO:0070062	rRNA processing;nuclear-transcribed mRNA catabolic process, nonsense-mediated decay;translation;biological_process;nucleus;cytosolic small ribosomal subunit;intracellular ribonucleoprotein complex;membrane;translational initiation;ribosome;molecular_function;structural constituent of ribosome;RNA binding;maturation of SSU-rRNA from tricistronic rRNA transcript (SSU-rRNA, 5.8S rRNA, LSU-rRNA);intr…	K02995	RP-S8e,RPS8	http://www.genome.jp/dbget-bin/www_bget?ko:K02995	Ribosome	ko03010	KOG3283(J)(40S ribosomal protein S8)	40S	40S ribosomal protein S8 OS=Bos taurus GN=RPS8 PE=2 SV=3
GeneID:100504232	694.00	23.27	0.29	-5.89181240580492	1.09207090412401e-09	1.28124477492807e-07	predicted gene 11062 precursor [Mus musculus]<>EDL38994.1 mCG120048 [Mus musculus]	GO:0003674;GO:0005575;GO:0046872;GO:0008150;GO:0005576	molecular_function;cellular_component;metal ion binding;biological_process;extracellular region	-	-	-	-	-	-	gnl|BL_ORD_ID|104091	sp|Q8R1M8|MPTX_MOUSE Mucosal pentraxin OS=Mus musculus GN=Mptx1 PE=2 SV=1
GeneID:214531	2835.33	2.22	0.01	-6.87653343192512	1.09486952716781e-09	1.28124477492807e-07	PREDICTED: transmembrane protease serine 13 isoform X2 [Mus musculus];PREDICTED: transmembrane protease serine 13 isoform X1 [Mus musculus];Tmprss13 protein, partial [Mus musculus]<>EDL25646.1 transmembrane protease, serine 13, isoform CRA_a, partial [Mus musculus]	GO:0008233;GO:0016021;GO:0005044;GO:0006898;GO:0016787;GO:0016020;GO:0006508;GO:0072562;GO:0008236;GO:0061436;GO:0004252	peptidase activity;integral component of membrane;scavenger receptor activity;receptor-mediated endocytosis;hydrolase activity;membrane;proteolysis;blood microparticle;serine-type peptidase activity;establishment of skin barrier;serine-type endopeptidase activity	K09643	TMPRSS13,TMPRSS11	http://www.genome.jp/dbget-bin/www_bget?ko:K09643	-	-	-	gnl|BL_ORD_ID|217638	sp|Q5U405|TMPSD_MOUSE Transmembrane protease serine 13 OS=Mus musculus GN=Tmprss13 PE=2 SV=2
GeneID:11806	988.00	1.15	27.19	4.96264381218733	1.13013845774755e-09	1.31017001117718e-07	Flags: Precursor<>BAC36241.1 unnamed protein product [Mus musculus]<>BAE28968.1 unnamed protein product [Mus musculus]<>BAE36448.1 unnamed protein product [Mus musculus];apolipoprotein A-I preproprotein [Mus musculus]<>Q00623.2 RecName: Full=Apolipoprotein A-I; Contains: RecName: Full=Truncated apolipoprotein A-I; Short=ApoA-I; Short=ProapoA-I; Contains: RecName: Full=Proapolipoprotein A-I; AltNa…	GO:0005576;GO:0051006;GO:0017127;GO:0008035;GO:0005634;GO:0030301;GO:0055091;GO:0043691;GO:0005543;GO:0001935;GO:0055102;GO:0006810;GO:0051180;GO:0007186;GO:0050728;GO:0051346;GO:0002740;GO:0034365;GO:0034380;GO:0060228;GO:0005548;GO:0034190;GO:0034366;GO:0019433;GO:0005319;GO:0072562;GO:0034364;GO:0060761;GO:0030139;GO:0006644;GO:0034372;GO:0035025;GO:0006869;GO:0042157;GO:0034375;GO:0010804;GO:…	extracellular region;positive regulation of lipoprotein lipase activity;cholesterol transporter activity;high-density lipoprotein particle binding;nucleus;cholesterol transport;phospholipid homeostasis;reverse cholesterol transport;phospholipid binding;endothelial cell proliferation;lipase inhibitor activity;transport;vitamin transport;G-protein coupled receptor signaling pathway;negative regulat…	K08757	APOA1	http://www.genome.jp/dbget-bin/www_bget?ko:K08757	Fat digestion and absorption;Vitamin digestion and absorption;PPAR signaling pathway	ko04975,ko04977,ko03320	-	gnl|BL_ORD_ID|279907	sp|Q00623|APOA1_MOUSE Apolipoprotein A-I OS=Mus musculus GN=Apoa1 PE=1 SV=2
NT_187019.1_GeneID:54167	3272.00	1.70	0.00	-9.71274103663573	1.13223787959598e-09	1.31017001117718e-07	AltName: CD_antigen=CD278; Flags: Precursor<>AAG48732.1 inducible costimulatory protein [Mus musculus]<>AAF45150.1 CD28-related protein 1, partial [Mus musculus]<>AAH34852.1 Inducible T-cell co-stimulator [Mus musculus]<>EDL00161.1 inducible T-cell co-stimulator [Mus musculus]<>ACX50463.1 inducible T-cell co-stimulator [Mus musculus]; AltName: Full=Activation-inducible lymphocyte immunomediatory …	GO:0016021;GO:0031295;GO:0009897;GO:0003674;GO:0005515;GO:0016337;GO:0005887;GO:0016020;GO:0002517	integral component of membrane;T cell costimulation;external side of plasma membrane;molecular_function;protein binding;single organismal cell-cell adhesion;integral component of plasma membrane;membrane;T cell tolerance induction	K06713	ICOS,AILIM	http://www.genome.jp/dbget-bin/www_bget?ko:K06713	Cell adhesion molecules (CAMs);Intestinal immune network for IgA production;T cell receptor signaling pathway	ko04514,ko04672,ko04660	-	gnl|BL_ORD_ID|42661	sp|Q9WVS0|ICOS_MOUSE Inducible T-cell costimulator OS=Mus musculus GN=Icos PE=1 SV=2
GeneID:381287	1233.00	4.63	0.00	-9.69933658887813	1.23155699184124e-09	1.41717999844487e-07	PREDICTED: SP140 nuclear body protein family member isoform X3 [Mus musculus];SP140 nuclear body protein family member [Mus musculus];PREDICTED: SP140 nuclear body protein family member isoform X2 [Mus musculus];PREDICTED: SP140 nuclear body protein family member isoform X1 [Mus musculus]	GO:0008150;GO:0003674;GO:0005739;GO:0005575;GO:0005730;GO:0005634	biological_process;molecular_function;mitochondrion;cellular_component;nucleolus;nucleus	-	-	-	-	-	-	gnl|BL_ORD_ID|203420;gnl|BL_ORD_ID|204773	sp|Q13342|SP140_HUMAN Nuclear body protein SP140 OS=Homo sapiens GN=SP140 PE=1 SV=2;sp|P23497|SP100_HUMAN Nuclear autoantigen Sp-100 OS=Homo sapiens GN=SP100 PE=1 SV=3
GeneID:20897	2497.00	6.68	0.13	-5.22963194249908	1.28816195023114e-09	1.47412698757666e-07	AAH75657.1 Stra6 protein [Mus musculus];XP_006511009.1 PREDICTED: stimulated by retinoic acid gene 6 protein isoform X1 [Mus musculus] &gt;XP_006511007.1 PREDICTED: stimulated by retinoic acid gene 6 protein isoform X1 [Mus musculus] &gt;by retinoic acid gene 6 protein [Mus musculus] &gt;PREDICTED: stimulated by retinoic acid gene 6 protein isoform X2 [Mus musculus];NP_001155947.1 stimulated by r…	GO:0051183;GO:0007612;GO:0007631;GO:0034633;GO:0061205;GO:0043583;GO:0048566;GO:0061143;GO:0061038;GO:0097070;GO:0001568;GO:0071939;GO:0003184;GO:0042297;GO:0043585;GO:0016020;GO:0051180;GO:0003281;GO:0005886;GO:0048745;GO:0060322;GO:0006810;GO:0060323;GO:0060539;GO:0046427;GO:0042573;GO:0048844;GO:0007507;GO:0050905;GO:0043234;GO:0048589;GO:0030540;GO:0030324;GO:0060325;GO:0016021;GO:0004872;GO:…	vitamin transporter activity;learning;feeding behavior;retinol transport;paramesonephric duct development;ear development;embryonic digestive tract development;alveolar primary septum development;uterus morphogenesis;ductus arteriosus closure;blood vessel development;vitamin A import;pulmonary valve morphogenesis;vocal learning;nose morphogenesis;membrane;vitamin transport;ventricular septum deve…	-	-	-	-	-	-	gnl|BL_ORD_ID|208651;Stimulated	sp|O70491|STRA6_MOUSE Stimulated by retinoic acid gene 6 protein OS=Mus musculus GN=Stra6 PE=1 SV=1;Stimulated by retinoic acid gene 6 protein OS=Mus musculus GN=Stra6 PE=1 SV=1
GeneID:216859	2474.77	18.27	0.47	-4.83054122574538	1.31920244887113e-09	1.5013538639268e-07	PREDICTED: arf-GAP with coiled-coil, ANK repeat and PH domain-containing protein 1 isoform X1 [Mus musculus]; AltName: Full=Centaurin-beta-1; Short=Cnt-b1<>AAH31462.1 Centaurin, beta 1 [Mus musculus];arf-GAP with coiled-coil, ANK repeat and PH domain-containing protein 1 [Mus musculus]<>Q8K2H4.1 RecName: Full=Arf-GAP with coiled-coil, ANK repeat and PH domain-containing protein 1	GO:0005515;GO:0006629;GO:0005768;GO:0007165;GO:0055038;GO:0003674;GO:0005096;GO:0016787;GO:0016042;GO:0046872;GO:0006810;GO:0008150;GO:0004871;GO:0043547;GO:0016020;GO:0015031	protein binding;lipid metabolic process;endosome;signal transduction;recycling endosome membrane;molecular_function;GTPase activator activity;hydrolase activity;lipid catabolic process;metal ion binding;transport;biological_process;signal transducer activity;positive regulation of GTPase activity;membrane;protein transport	K12489	ACAP	http://www.genome.jp/dbget-bin/www_bget?ko:K12489	Endocytosis	ko04144	KOG0521(T)(Putative GTPase activating proteins (GAPs))	gnl|BL_ORD_ID|265319	sp|Q8K2H4|ACAP1_MOUSE Arf-GAP with coiled-coil, ANK repeat and PH domain-containing protein 1 OS=Mus musculus GN=Acap1 PE=1 SV=1
GeneID:67596	1694.00	3.22	0.03	-6.84531154876743	1.33571807769767e-09	1.50362655126912e-07	protein TESPA1 [Mus musculus]<>XP_006514069.1 PREDICTED: protein TESPA1 isoform X1 [Mus musculus]<>Q3U132.1 RecName: Full=Protein TESPA1; AltName: Full=Thymocyte-expressed positive selection-associated protein 1<>BAE33668.1 unnamed protein product [Mus musculus]<>EDL24694.1 RIKEN cDNA 5830405N20 [Mus musculus]	GO:0005102;GO:0008180;GO:0005783;GO:0016020;GO:0003674;GO:0010387;GO:0005737;GO:0005789;GO:0033089;GO:0050862	receptor binding;COP9 signalosome;endoplasmic reticulum;membrane;molecular_function;COP9 signalosome assembly;cytoplasm;endoplasmic reticulum membrane;positive regulation of T cell differentiation in thymus;positive regulation of T cell receptor signaling pathway	-	-	-	-	-	-	gnl|BL_ORD_ID|516160	sp|Q3U132|TESP1_MOUSE Protein TESPA1 OS=Mus musculus GN=Tespa1 PE=1 SV=1
novel.23800	367.33	83.87	0.62	-6.84531154876743	1.33571807769767e-09	1.50362655126912e-07	AAB53409.1 anti-DNA antibody heavy chain variable region, partial [Mus musculus];partial [Mus musculus];antibody heavy chain variable region, partial [Mus musculus] &gt	GO:0042742;GO:0006910;GO:0045087;GO:0006958;GO:0003823;GO:0006911;GO:0050871;GO:0050853;GO:0034987;GO:0009897;GO:0042571;GO:0072562	defense response to bacterium;phagocytosis, recognition;innate immune response;complement activation, classical pathway;antigen binding;phagocytosis, engulfment;positive regulation of B cell activation;B cell receptor signaling pathway;immunoglobulin receptor binding;external side of plasma membrane;immunoglobulin complex, circulating;blood microparticle	K06856	IGH	http://www.genome.jp/dbget-bin/www_bget?ko:K06856	Phagosome;Calcium signaling pathway;NF-kappa B signaling pathway;PI3K-Akt signaling pathway;Phospholipase D signaling pathway;B cell receptor signaling pathway;Fc epsilon RI signaling pathway;Fc gamma R-mediated phagocytosis;Hematopoietic cell lineage;Intestinal immune network for IgA production;Natural killer cell mediated cytotoxicity	ko04145,ko04020,ko04064,ko04151,ko04072,ko04662,ko04664,ko04666,ko04640,ko04672,ko04650	-	Ig	Ig heavy chain V region MC101 OS=Mus musculus PE=1 SV=1
GeneID:70719	3362.94	34.03	0.99	-4.66695792992566	1.45025828591855e-09	1.62374053385032e-07	minor histocompatibility protein HA-1 isoform 1 [Mus musculus]<>EDL31611.1 histocompatibility (minor) HA-1, isoform CRA_a [Mus musculus];minor histocompatibility protein HA-1 isoform 2 [Mus musculus]<>BAC32124.1 unnamed protein product [Mus musculus]<>AAH53750.1 Histocompatibility (minor) HA-1 [Mus musculus];minor histocompatibility protein HA-1 isforom 3 [Mus musculus]	GO:0046872;GO:0035556;GO:0005622;GO:0005096;GO:0003674;GO:0007165;GO:0016020	metal ion binding;intracellular signal transduction;intracellular;GTPase activator activity;molecular_function;signal transduction;membrane	-	-	-	-	-	KOG1453(T)(Chimaerin and related Rho GTPase activating proteins)	gnl|BL_ORD_ID|399190	sp|Q3TBD2|HMHA1_MOUSE Minor histocompatibility protein HA-1 OS=Mus musculus GN=Hmha1 PE=1 SV=2
novel.2040	1547.00	0.75	16.43	4.88235029749179	1.48354308656883e-09	1.65207677161829e-07	-	-	-	-	-	-	-	-	-	-	-
GeneID:414073	4427.80	0.02	1.33	6.2385905073253	1.7173977752666e-09	1.90227059460412e-07	-	-	-	-	-	-	-	-	-	-	-
novel.20796	2504.96	0.07	2.06	6.88142559911661	1.75221493947696e-09	1.93051212986097e-07	4 precursor [Mus musculus] &gt;isoform CRA_b [Mus musculus];XP_006524823.1 PREDICTED: butyrophilin-like 4 isoform X1 [Mus musculus] &gt;CAM18604.1 butyrophilin, subfamily 3, member A3 [Mus musculus]	GO:0003674;GO:0016021;GO:0050776;GO:0005575;GO:0008150;GO:0016020	molecular_function;integral component of membrane;regulation of immune response;cellular_component;biological_process;membrane	K06712	BTN	http://www.genome.jp/dbget-bin/www_bget?ko:K06712	-	-	-	Butyrophilin-like;Butyrophilin	Butyrophilin-like protein 1 OS=Mus musculus GN=Btnl1 PE=2 SV=3;Butyrophilin subfamily 1 member A1 OS=Bos taurus GN=BTN1A1 PE=1 SV=2
GeneID:16186	1645.27	36.96	1.03	-4.71382844286257	1.79502260345501e-09	1.9672118087494e-07	Short=IL-2 receptor subunit gamma; AltName: Full=p64; AltName: CD_antigen=CD132; Flags: Precursor<>BAA02760.1 IL-2 receptor gamma precursor [Mus musculus]<>AAA39286.1 interleukin 2 receptor gamma chain [Mus musculus]<>CAA53085.1 murine interleukin 2 receptor gamma chain [Mus musculus]<>BAA02974.1 mouse IL-2R gamma precursor [Mus musculus]<>AAA64279.1 common cytokine receptor gamma chain [Mus musc…	GO:0009897;GO:0016021;GO:0045621;GO:0032831;GO:0033089;GO:0004896;GO:0045579;GO:0019976;GO:0010468;GO:0019221;GO:0016020;GO:0005886;GO:0010628	external side of plasma membrane;integral component of membrane;positive regulation of lymphocyte differentiation;positive regulation of CD4-positive, CD25-positive, alpha-beta regulatory T cell differentiation;positive regulation of T cell differentiation in thymus;cytokine receptor activity;positive regulation of B cell differentiation;interleukin-2 binding;regulation of gene expression;cytokin…	K05070	IL2RG	http://www.genome.jp/dbget-bin/www_bget?ko:K05070	Endocytosis;Jak-STAT signaling pathway;PI3K-Akt signaling pathway;Cytokine-cytokine receptor interaction;Th1 and Th2 cell differentiation;Th17 cell differentiation	ko04144,ko04630,ko04151,ko04060,ko04658,ko04659	-	gnl|BL_ORD_ID|50535	sp|P34902|IL2RG_MOUSE Cytokine receptor common subunit gamma OS=Mus musculus GN=Il2rg PE=2 SV=1
novel.13806	6145.00	0.05	1.52	5.41084187287786	1.90154756657467e-09	2.07298709191901e-07	-	-	-	-	-	-	-	-	-	-	-
GeneID:15431	3959.00	4.91	0.11	-5.01734368772186	1.94680876280107e-09	2.10825317326257e-07	PREDICTED: homeobox protein Hox-D11 [Odobenus rosmarus divergens]	GO:0005634;GO:0009953;GO:0030326;GO:0060272;GO:0010720;GO:0042733;GO:0001656;GO:0043565;GO:0007338;GO:0001658;GO:0007389;GO:0006351;GO:0009952;GO:0009954;GO:0048589;GO:0035115;GO:0005654;GO:0060351;GO:0010468;GO:0003677;GO:0032332;GO:0001759;GO:0032330;GO:0001501;GO:0006355;GO:0007275	nucleus;dorsal/ventral pattern formation;embryonic limb morphogenesis;embryonic skeletal joint morphogenesis;positive regulation of cell development;embryonic digit morphogenesis;metanephros development;sequence-specific DNA binding;single fertilization;branching involved in ureteric bud morphogenesis;pattern specification process;transcription, DNA-templated;anterior/posterior pattern specificat…	K09296	HOX_11	http://www.genome.jp/dbget-bin/www_bget?ko:K09296	-	-	KOG0487(K)(Transcription factor Abd-B, contains HOX domain)	gnl|BL_ORD_ID|42543	sp|P31277|HXD11_HUMAN Homeobox protein Hox-D11 OS=Homo sapiens GN=HOXD11 PE=3 SV=3
novel.21387	357.00	392.19	12.26	-4.89903022658033	1.95425389497616e-09	2.10825317326257e-07	partial [Mus musculus]	GO:0004897;GO:0032722;GO:0048589;GO:0016049;GO:0048661;GO:0003674;GO:0007165;GO:0070119;GO:0016021;GO:0005615;GO:0004896;GO:0009986;GO:0042803;GO:0019899;GO:0008284;GO:0031018;GO:0019981;GO:0050731;GO:0032755;GO:0010536;GO:0019882;GO:0003823;GO:0070110;GO:0032966;GO:0070120;GO:0005549;GO:0070102;GO:0004915;GO:0005138;GO:0032809;GO:0005575;GO:0004984;GO:0043410;GO:0042517;GO:0016324;GO:0005576;GO:…	ciliary neurotrophic factor receptor activity;positive regulation of chemokine production;developmental growth;cell growth;positive regulation of smooth muscle cell proliferation;molecular_function;signal transduction;ciliary neurotrophic factor binding;integral component of membrane;extracellular space;cytokine receptor activity;cell surface;protein homodimerization activity;enzyme binding;posit…	K06751	MHC1	http://www.genome.jp/dbget-bin/www_bget?ko:K06751	Endocytosis;Phagosome;Cell adhesion molecules (CAMs);Antigen processing and presentation;Natural killer cell mediated cytotoxicity	ko04144,ko04145,ko04514,ko04612,ko04650	-	-	-
novel.23932	1555.00	0.04	3.60	6.85817853182419	2.01254113301464e-09	2.15988417036955e-07	partial [Mus musculus]	GO:0005762;GO:0003735;GO:0000027;GO:0030529;GO:0006412;GO:0005761;GO:0005739;GO:0019843;GO:0005622;GO:0005840;GO:0044822	mitochondrial large ribosomal subunit;structural constituent of ribosome;ribosomal large subunit assembly;intracellular ribonucleoprotein complex;translation;mitochondrial ribosome;mitochondrion;rRNA binding;intracellular;ribosome;RNA binding	-	-	-	-	-	-	-	-
GeneID:231932	1289.00	15.64	0.34	-5.09292534269087	2.1072663077382e-09	2.24218885128894e-07	GTPase, IMAP family member 7 [Mus musculus]<>AAH26200.1 GTPase, IMAP family member 7 [Mus musculus]<>BAC30497.1 unnamed protein product [Mus musculus]<>EDK98566.1 GTPase, IMAP family member 7 [Mus musculus]	GO:0042803;GO:0005811;GO:0003924;GO:0005525	protein homodimerization activity;lipid droplet;GTPase activity;GTP binding	-	-	-	-	-	-	gnl|BL_ORD_ID|12254	sp|Q8NHV1|GIMA7_HUMAN GTPase IMAP family member 7 OS=Homo sapiens GN=GIMAP7 PE=1 SV=1
GeneID:67133	1927.00	28.82	0.81	-4.69408291341693	2.11088121470257e-09	2.24218885128894e-07	PREDICTED: pancreatic secretory granule membrane major glycoprotein GP2 isoform X1 [Mus musculus]	GO:0070062;GO:0002412;GO:0031225;GO:0003823;GO:0005886;GO:0016020;GO:0016324;GO:0005576	extracellular exosome;antigen transcytosis by M cells in mucosal-associated lymphoid tissue;anchored component of membrane;antigen binding;plasma membrane;membrane;apical plasma membrane;extracellular region	K19899	GP2	http://www.genome.jp/dbget-bin/www_bget?ko:K19899	-	-	-	gnl|BL_ORD_ID|32400	sp|Q9D733|GP2_MOUSE Pancreatic secretory granule membrane major glycoprotein GP2 OS=Mus musculus GN=Gp2 PE=1 SV=3
GeneID:239556	9497.00	0.65	0.00	-6.76972027576699	2.15843344708027e-09	2.28100163211089e-07	PREDICTED: voltage-dependent T-type calcium channel subunit alpha-1I isoform X2 [Mus musculus];PREDICTED: voltage-dependent T-type calcium channel subunit alpha-1I isoform X1 [Mus musculus];voltage-dependent T-type calcium channel subunit alpha-1I [Mus musculus]	GO:0005261;GO:0034765;GO:0070588;GO:0045956;GO:0006816;GO:0005891;GO:0016021;GO:0055085;GO:0086010;GO:0006811;GO:0016020;GO:0005244;GO:0005216;GO:0060402;GO:0042391;GO:0034220;GO:0005886;GO:0019228;GO:0006810;GO:0070509;GO:0008332;GO:0005262;GO:0005245;GO:0030431	cation channel activity;regulation of ion transmembrane transport;calcium ion transmembrane transport;positive regulation of calcium ion-dependent exocytosis;calcium ion transport;voltage-gated calcium channel complex;integral component of membrane;transmembrane transport;membrane depolarization during action potential;ion transport;membrane;voltage-gated ion channel activity;ion channel activity…	K04856	CACNA1I	http://www.genome.jp/dbget-bin/www_bget?ko:K04856	Calcium signaling pathway;MAPK signaling pathway;Aldosterone synthesis and secretion;Circadian entrainment	ko04020,ko04010,ko04925,ko04713	KOG2301(PT)(Voltage-gated Ca2+ channels, alpha1 subunits)	gnl|BL_ORD_ID|307896	sp|Q9Z0Y8|CAC1I_RAT Voltage-dependent T-type calcium channel subunit alpha-1I OS=Rattus norvegicus GN=Cacna1i PE=1 SV=3
novel.1514	5219.00	1.96	0.03	-5.55524960459788	2.31311136329205e-09	2.42050221100408e-07	protein product [Mus musculus]	GO:0005634;GO:0036054;GO:0036047;GO:0030529;GO:0005761;GO:0005739;GO:0006412;GO:0010566;GO:0010667;GO:0008270;GO:0036046;GO:0005762;GO:0036055;GO:0005758;GO:0005743;GO:0019843;GO:0061698;GO:2000378;GO:0070403;GO:0005515;GO:0005622;GO:0005737;GO:0016787;GO:0046872;GO:0005829;GO:0005840;GO:0003735;GO:0061697;GO:0005759;GO:0036049;GO:0036048;GO:0044822;GO:0000027	nucleus;protein-malonyllysine demalonylase activity;peptidyl-lysine demalonylation;intracellular ribonucleoprotein complex;mitochondrial ribosome;mitochondrion;translation;regulation of ketone biosynthetic process;negative regulation of cardiac muscle cell apoptotic process;zinc ion binding;protein demalonylation;mitochondrial large ribosomal subunit;protein-succinyllysine desuccinylase activity;…	K10591	NEDD4,RSP5	http://www.genome.jp/dbget-bin/www_bget?ko:K10591	Tight junction;Endocytosis;MAPK signaling pathway - yeast;Ubiquitin mediated proteolysis	ko04530,ko04144,ko04011,ko04120	-	E3	E3 ubiquitin-protein ligase NEDD4 OS=Mus musculus GN=Nedd4 PE=1 SV=3
novel.8060	371.00	75.02	0.58	-6.75859079267812	2.31604309660628e-09	2.42050221100408e-07	partial [Mus musculus]	-	-	-	-	-	-	-	-	Ig	Ig kappa chain V19-17 OS=Mus musculus GN=Igk-V19-17 PE=1 SV=1
GeneID:18606	3254.92	30.52	0.92	-4.59048291917206	2.32549577555068e-09	2.42050221100408e-07	PREDICTED: ectonucleotide pyrophosphatase/phosphodiesterase family member 2 isoform X6 [Mus musculus];PREDICTED: ectonucleotide pyrophosphatase/phosphodiesterase family member 2 isoform X9 [Mus musculus];Q9R1E6.3 RecName: Full=Ectonucleotide pyrophosphatase/phosphodiesterase family member 2; Flags: Precursor &gt;PREDICTED: ectonucleotide pyrophosphatase/phosphodiesterase family member 2 isoform X…	GO:0046872;GO:0016042;GO:0016787;GO:0005737;GO:1900026;GO:0006898;GO:0005044;GO:1903165;GO:0047391;GO:0044849;GO:0016021;GO:0034638;GO:0030247;GO:0005509;GO:0005794;GO:0006955;GO:0005615;GO:0050731;GO:0060326;GO:0048714;GO:0006629;GO:0071392;GO:0003676;GO:0008284;GO:0008270;GO:0006935;GO:0030334;GO:0090305;GO:0009395;GO:0051894;GO:0008152;GO:0004622;GO:2000394;GO:0005887;GO:0016020;GO:0005576;GO:…	metal ion binding;lipid catabolic process;hydrolase activity;cytoplasm;positive regulation of substrate adhesion-dependent cell spreading;receptor-mediated endocytosis;scavenger receptor activity;response to polycyclic arene;alkylglycerophosphoethanolamine phosphodiesterase activity;estrous cycle;integral component of membrane;phosphatidylcholine catabolic process;polysaccharide binding;calcium i…	K01122	ENPP2	http://www.genome.jp/dbget-bin/www_bget?ko:K01122	Ether lipid metabolism	ko00565	KOG2645(R)(Type I phosphodiesterase/nucleotide pyrophosphatase)	gnl|BL_ORD_ID|377186;Ectonucleotide;gnl|BL_ORD_ID|377715	sp|Q9R1E6|ENPP2_MOUSE Ectonucleotide pyrophosphatase/phosphodiesterase family member 2 OS=Mus musculus GN=Enpp2 PE=1 SV=3;Ectonucleotide pyrophosphatase/phosphodiesterase family member 2 OS=Mus musculus GN=Enpp2 PE=1 SV=3;sp|Q64610|ENPP2_RAT Ectonucleotide pyrophosphatase/phosphodiesterase family member 2 OS=Rattus norvegicus GN=Enpp2 PE=1 SV=2
GeneID:18829	868.00	234.03	7.46	-4.56698937010663	2.40724180516566e-09	2.49305997551981e-07	C-C motif chemokine 21a precursor [Mus musculus]<>NP_001180596.1 predicted gene 1987 precursor [Mus musculus]<>P84444.1 RecName: Full=C-C motif chemokine 21a; Short=TCA4; AltName: Full=Beta-chemokine exodus-2; AltName: Full=Thymus-derived chemotactic agent 4; Flags: Precursor<>AAF16901.1 CC chemokine 6Ckine-ser [Mus musculus]<>AAG45833.1 small inducible cytokine A21a [Mus musculus]<>AAB61440.1 TC…	GO:0050921;GO:0007186;GO:0048247;GO:0051491;GO:2000406;GO:0002548;GO:0043552;GO:0048469;GO:0043123;GO:0002407;GO:0008150;GO:0042379;GO:0071346;GO:0071347;GO:0006954;GO:0010560;GO:0060326;GO:0070374;GO:0005576;GO:0071356;GO:0033630;GO:0008009;GO:0006955;GO:0005615;GO:0050930;GO:0090023;GO:2000107;GO:0010759;GO:0048020;GO:0043547;GO:0001771;GO:0090630;GO:0005578;GO:0030838;GO:2000529;GO:0005575;GO:…	positive regulation of chemotaxis;G-protein coupled receptor signaling pathway;lymphocyte chemotaxis;positive regulation of filopodium assembly;positive regulation of T cell migration;monocyte chemotaxis;positive regulation of phosphatidylinositol 3-kinase activity;cell maturation;positive regulation of I-kappaB kinase/NF-kappaB signaling;dendritic cell chemotaxis;biological_process;chemokine rec…	K16062	CCL21,SLC	http://www.genome.jp/dbget-bin/www_bget?ko:K16062	NF-kappa B signaling pathway;Cytokine-cytokine receptor interaction;Chemokine signaling pathway	ko04064,ko04060,ko04062	-	gnl|BL_ORD_ID|313825	sp|P84444|CC21A_MOUSE C-C motif chemokine 21a OS=Mus musculus GN=Ccl21a PE=1 SV=1
GeneID:27027	1532.00	5.68	0.06	-6.10337354682673	2.43773050239899e-09	2.51207521871594e-07	AltName: Full=AML1-regulated transmembrane protein 1; Short=Tspan-32;PREDICTED: tetraspanin-32 isoform X4 [Mus musculus];PREDICTED: tetraspanin-32 isoform X1 [Mus musculus];PREDICTED: tetraspanin-32 isoform X3 [Mus musculus];PREDICTED: tetraspanin-32 isoform X5 [Mus musculus]; AltName: Full=Protein Phemx<>AAK84430.1 tetraspanin [Mus musculus]<>EDL18185.1 tetraspanin 32, isoform CRA_a [Mus musculu…	GO:0005622;GO:0007229;GO:0070527;GO:0007010;GO:0042832;GO:0003674;GO:0007599;GO:0016021;GO:0050688;GO:0009986;GO:0030886;GO:0070442;GO:0007596;GO:0005887;GO:0016020;GO:0008285;GO:0007166	intracellular;integrin-mediated signaling pathway;platelet aggregation;cytoskeleton organization;defense response to protozoan;molecular_function;hemostasis;integral component of membrane;regulation of defense response to virus;cell surface;negative regulation of myeloid dendritic cell activation;integrin alphaIIb-beta3 complex;blood coagulation;integral component of plasma membrane;membrane;nega…	K17359	TSPAN32	http://www.genome.jp/dbget-bin/www_bget?ko:K17359	-	-	-	gnl|BL_ORD_ID|220635	sp|Q9JHH2|TSN32_MOUSE Tetraspanin-32 OS=Mus musculus GN=Tspan32 PE=2 SV=2
GeneID:27371	3059.47	2.07	0.05	-6.07520030718154	2.74723962794206e-09	2.81700863433485e-07	PREDICTED: SH2 domain-containing protein 2A isoform X2 [Mus musculus]; Short=Ribp<>AAF19396.1 RIBP [Mus musculus]<>EDL15344.1 SH2 domain protein 2A, isoform CRA_a [Mus musculus];SH2 domain-containing protein 2A isoform 2 [Mus musculus]<>AAH34847.1 SH2 domain protein 2A [Mus musculus]<>BAC29819.1 unnamed protein product [Mus musculus]; AltName: Full=Rlk/Itk-binding protein; AltName: Full=Lck-assoc…	GO:0005737;GO:0009967;GO:0005622;GO:0035556;GO:0017124;GO:0016020;GO:0005070;GO:0050863;GO:0008283;GO:0005515;GO:0005886	cytoplasm;positive regulation of signal transduction;intracellular;intracellular signal transduction;SH3 domain binding;membrane;SH3/SH2 adaptor activity;regulation of T cell activation;cell proliferation;protein binding;plasma membrane	K08273	SH2D2A,VRAP	http://www.genome.jp/dbget-bin/www_bget?ko:K08273	VEGF signaling pathway	ko04370	-	gnl|BL_ORD_ID|200669	sp|Q9QXK9|SH22A_MOUSE SH2 domain-containing protein 2A OS=Mus musculus GN=Sh2d2a PE=1 SV=1
novel.3045	1013.00	0.17	7.56	5.81956447773607	2.9528554062749e-09	3.00504975807241e-07	-	-	-	-	-	-	-	-	-	-	-
NW_004058054.1_GeneID:108995	1781.00	14.47	0.35	-4.93071557739814	2.95963960144243e-09	3.00504975807241e-07	AltName: Full=TBC1 domain family member 10C<>BAC30605.1 unnamed protein product [Mus musculus]<>BAE27160.1 unnamed protein product [Mus musculus]<>EDL33029.1 TBC1 domain family, member 10c, isoform CRA_b [Mus musculus]<>AAI60248.1 TBC1 domain family, member 10c [synthetic construct]<>BAH16639.1 TBC1 domain family, member 10C [Homo sapiens];carabin [Mus musculus]<>XP_006531689.1 PREDICTED: carabin…	GO:0016020;GO:0017137;GO:0031527;GO:0005886;GO:0051534;GO:0006886;GO:0090630;GO:1902017;GO:0070373;GO:0005829;GO:0005622;GO:0031338;GO:0005096;GO:0012505;GO:0050869;GO:0042147	membrane;Rab GTPase binding;filopodium membrane;plasma membrane;negative regulation of NFAT protein import into nucleus;intracellular protein transport;activation of GTPase activity;regulation of cilium assembly;negative regulation of ERK1 and ERK2 cascade;cytosol;intracellular;regulation of vesicle fusion;GTPase activator activity;endomembrane system;negative regulation of B cell activation;retr…	K19944	TBC1D10	http://www.genome.jp/dbget-bin/www_bget?ko:K19944	-	-	KOG1102(R)(Rab6 GTPase activator GAPCenA and related TBC domain proteins)	gnl|BL_ORD_ID|511983	sp|Q8C9V1|TB10C_MOUSE Carabin OS=Mus musculus GN=Tbc1d10c PE=1 SV=1
GeneID:228852	6392.00	5.40	0.15	-4.71359641527506	3.3364321943276e-09	3.37109853859061e-07	PREDICTED: protein phosphatase 1 regulatory inhibitor subunit 16B isoform X2 [Mus musculus]; AltName: Full=TGF-beta-inhibited membrane-associated protein; AltName: Full=CAAX box protein TIMAP; Flags: Precursor<>AAL62093.1 protein phosphatase 1 regulatory subunit 16B [Mus musculus]<>BAC29838.1 unnamed protein product [Mus musculus]<>AAH54764.1 Ppp1r16b protein [Mus musculus]<>AAH57542.1 Ppp1r16b p…	GO:0050790;GO:0005886;GO:0019888;GO:1902309;GO:0061028;GO:0042995;GO:0005634;GO:0014066;GO:0016020;GO:1903589;GO:0035307;GO:0048471;GO:0035308;GO:0001938;GO:0051489	regulation of catalytic activity;plasma membrane;protein phosphatase regulator activity;negative regulation of peptidyl-serine dephosphorylation;establishment of endothelial barrier;cell projection;nucleus;regulation of phosphatidylinositol 3-kinase signaling;membrane;positive regulation of blood vessel endothelial cell proliferation involved in sprouting angiogenesis;positive regulation of prote…	K17459	PPP1R16B,TIMAP	http://www.genome.jp/dbget-bin/www_bget?ko:K17459	-	-	KOG0505(OT)(Myosin phosphatase, regulatory subunit)	gnl|BL_ORD_ID|137281	sp|Q8VHQ3|PP16B_MOUSE Protein phosphatase 1 regulatory inhibitor subunit 16B OS=Mus musculus GN=Ppp1r16b PE=1 SV=1
GeneID:20753	807.00	8.22	143.41	4.52352012787892	3.40988105762581e-09	3.42858574498075e-07	Short=SPR1A<>CAA62933.1 SPRR1a [Mus musculus]<>AAD10126.1 small proline-rich protein 1A [Mus musculus]<>AAH27534.1 Small proline-rich protein 1A [Mus musculus]<>BAE26064.1 unnamed protein product [Mus musculus]<>EDL00695.1 small proline-rich protein 1A [Mus musculus];cornifin-A [Mus musculus]<>Q62266.1 RecName: Full=Cornifin-A; Short=SPR1 A; AltName: Full=Small proline-rich protein 1A	GO:0030674;GO:0071944;GO:0005737;GO:0001533;GO:0031424;GO:0018149;GO:0070062;GO:0030216;GO:0005198	protein binding, bridging;cell periphery;cytoplasm;cornified envelope;keratinization;peptide cross-linking;extracellular exosome;keratinocyte differentiation;structural molecule activity	-	-	-	-	-	-	gnl|BL_ORD_ID|204149	sp|Q62266|SPR1A_MOUSE Cornifin-A OS=Mus musculus GN=Sprr1a PE=1 SV=1
novel.767	493.00	0.00	18.65	9.52293833271518	3.58464364981138e-09	3.58689487529194e-07	-	-	-	-	-	-	-	-	-	-	-
GeneID:12511	2854.35	3.17	0.04	-5.69616240728775	3.64785620490653e-09	3.6325983448187e-07	PREDICTED: T-cell differentiation antigen CD6 isoform X1 [Mus musculus];CD6 antigen, isoform CRA_a, partial [Mus musculus];T-cell differentiation antigen CD6 isoform 1 precursor [Mus musculus]<>AAC52568.1 T cell accessory signal receptor [Mus musculus]	GO:0045087;GO:0042101;GO:0044214;GO:0002250;GO:0005887;GO:0001934;GO:0016020;GO:0005576;GO:0042102;GO:0005886;GO:0070891;GO:1900017;GO:0031663;GO:0001772;GO:0002376;GO:0032496;GO:0007155;GO:0001771;GO:0001530;GO:0031226;GO:0005515;GO:0002438;GO:0019901;GO:0007157;GO:0001948;GO:0005044;GO:0006898;GO:0016021	innate immune response;T cell receptor complex;spanning component of plasma membrane;adaptive immune response;integral component of plasma membrane;positive regulation of protein phosphorylation;membrane;extracellular region;positive regulation of T cell proliferation;plasma membrane;lipoteichoic acid binding;positive regulation of cytokine production involved in inflammatory response;lipopolysac…	K06456	CD6	http://www.genome.jp/dbget-bin/www_bget?ko:K06456	Cell adhesion molecules (CAMs)	ko04514	-	gnl|BL_ORD_ID|326904	sp|Q61003|CD6_MOUSE T-cell differentiation antigen CD6 OS=Mus musculus GN=Cd6 PE=1 SV=2
GeneID:241452	2817.00	0.28	5.77	4.81056090811488	3.73403858780839e-09	3.6970308855663e-07	Flags: Precursor<>AAN75755.1 short-chain dehydrogenase/reductase RETSDR8 [Mus musculus]<>BAC34110.1 unnamed protein product [Mus musculus]<>BAC38075.1 unnamed protein product [Mus musculus]<>AAI18030.1 Dehydrogenase/reductase (SDR family) member 9 [Mus musculus]<>EDL27033.1 dehydrogenase/reductase (SDR family) member 9 [Mus musculus]; Short=3-alpha-HSD; AltName: Full=3-alpha hydroxysteroid dehydr…	GO:0004745;GO:0002138;GO:0016020;GO:0047035;GO:0005783;GO:0042904;GO:0031090;GO:0055114;GO:0005789;GO:0042573;GO:0008209;GO:0005737;GO:0043231;GO:0004022;GO:0016491;GO:0042448;GO:0030176	retinol dehydrogenase activity;retinoic acid biosynthetic process;membrane;testosterone dehydrogenase (NAD+) activity;endoplasmic reticulum;9-cis-retinoic acid biosynthetic process;organelle membrane;oxidation-reduction process;endoplasmic reticulum membrane;retinoic acid metabolic process;androgen metabolic process;cytoplasm;intracellular membrane-bounded organelle;alcohol dehydrogenase (NAD) ac…	K11149	DHRS9	http://www.genome.jp/dbget-bin/www_bget?ko:K11149	Retinol metabolism	ko00830	KOG1610(QR)(Corticosteroid 11-beta-dehydrogenase and related short chain-type dehydrogenases)	gnl|BL_ORD_ID|363489	sp|Q58NB6|DHRS9_MOUSE Dehydrogenase/reductase SDR family member 9 OS=Mus musculus GN=Dhrs9 PE=2 SV=2
novel.8048	380.88	126.01	3.37	-5.12933220126963	3.74825706546094e-09	3.6970308855663e-07	light chain variable region, partial [Mus musculus];2055.5.C14 immunoglobulin kappa light chain [Mus musculus]	GO:0006955;GO:0005615;GO:0002377;GO:0003823	immune response;extracellular space;immunoglobulin production;antigen binding	-	-	-	-	-	-	Ig;Ig;Ig	Ig kappa chain V-IV region S107B OS=Mus musculus PE=4 SV=1;Ig kappa chain V-VI region NQ2-6.1 OS=Mus musculus PE=2 SV=1;Ig kappa chain V-VI region NQ2-17.4.1 OS=Mus musculus PE=2 SV=1
GeneID:18987	3249.00	5.95	0.15	-4.83778021320681	3.92764941052197e-09	3.85561148057543e-07	Short=Oct-2;PREDICTED: POU domain, class 2, transcription factor 2 isoform X14 [Mus musculus];POU domain, class 2, transcription factor 2 isoform 4 [Mus musculus]<>CAA37702.1 Oct2b [Mus musculus];PREDICTED: POU domain, class 2, transcription factor 2 isoform X11 [Mus musculus];PREDICTED: POU domain, class 2, transcription factor 2 isoform X12 [Mus musculus];PREDICTED: POU domain, class 2, transcr…	GO:0048469;GO:0000978;GO:0045893;GO:0005634;GO:0048305;GO:0045944;GO:0003700;GO:0003677;GO:0006355;GO:0002380;GO:0042795;GO:0019904;GO:0006366;GO:0005737;GO:0043565;GO:0002335;GO:0005654;GO:0006959;GO:0001077;GO:0006351	cell maturation;RNA polymerase II core promoter proximal region sequence-specific DNA binding;positive regulation of transcription, DNA-templated;nucleus;immunoglobulin secretion;positive regulation of transcription from RNA polymerase II promoter;transcription factor activity, sequence-specific DNA binding;DNA binding;regulation of transcription, DNA-templated;immunoglobulin secretion involved i…	K09364	POU2F,OTF	http://www.genome.jp/dbget-bin/www_bget?ko:K09364	-	-	KOG1168(K)(Transcription factor ACJ6/BRN-3, contains POU and HOX domains)	gnl|BL_ORD_ID|131369;gnl|BL_ORD_ID|130144;POU	sp|P09086|PO2F2_HUMAN POU domain, class 2, transcription factor 2 OS=Homo sapiens GN=POU2F2 PE=1 SV=3;sp|Q00196|PO2F2_MOUSE POU domain, class 2, transcription factor 2 OS=Mus musculus GN=Pou2f2 PE=2 SV=4;POU domain, class 2, transcription factor 2 OS=Mus musculus GN=Pou2f2 PE=2 SV=4
GeneID:232201	3366.00	7.52	0.19	-4.79083248753363	4.41762230746635e-09	4.30281725001073e-07	PREDICTED: rho GTPase-activating protein 25 isoform X2 [Mus musculus];Rho GTPase activating protein 25, isoform CRA_a, partial [Mus musculus];PREDICTED: rho GTPase-activating protein 25 isoform X1 [Mus musculus];PREDICTED: rho GTPase-activating protein 25 isoform X3 [Mus musculus]	GO:0007165;GO:0003674;GO:0005096;GO:0051056;GO:0005829;GO:0043547	signal transduction;molecular_function;GTPase activator activity;regulation of small GTPase mediated signal transduction;cytosol;positive regulation of GTPase activity	-	-	-	-	-	-	gnl|BL_ORD_ID|156245	sp|Q8BYW1|RHG25_MOUSE Rho GTPase-activating protein 25 OS=Mus musculus GN=Arhgap25 PE=1 SV=2
GeneID:235130	5041.07	13.17	0.43	-4.53376149671003	4.42475775721666e-09	4.30281725001073e-07	Short=ADAM-TS 15; Short=ADAMTS-15; Short=ADAM-TS15;A disintegrin and metalloproteinase with thrombospondin motifs 15 isoform 1 preproprotein [Mus musculus]<>P59384.2 RecName: Full=A disintegrin and metalloproteinase with thrombospondin motifs 15; Flags: Precursor<>AAH94677.1 A disintegrin-like and metallopeptidase (reprolysin type) with thrombospondin type 1 motif, 15 [Mus musculus]<>EDL25332.1 a…	GO:0005576;GO:0008237;GO:0008270;GO:0008201;GO:0031012;GO:0050840;GO:0006508;GO:0009986;GO:0005615;GO:0005578;GO:0008233;GO:0007229;GO:0016787;GO:0046872;GO:0004222;GO:0004175	extracellular region;metallopeptidase activity;zinc ion binding;heparin binding;extracellular matrix;extracellular matrix binding;proteolysis;cell surface;extracellular space;proteinaceous extracellular matrix;peptidase activity;integrin-mediated signaling pathway;hydrolase activity;metal ion binding;metalloendopeptidase activity;endopeptidase activity	K08629	ADAMTS15	http://www.genome.jp/dbget-bin/www_bget?ko:K08629	-	-	KOG3538(O)(Disintegrin metalloproteinases with thrombospondin repeats)	gnl|BL_ORD_ID|302678	sp|P59384|ATS15_MOUSE A disintegrin and metalloproteinase with thrombospondin motifs 15 OS=Mus musculus GN=Adamts15 PE=2 SV=2
novel.8069	460.00	40.78	0.51	-5.98722103878865	4.79162438065011e-09	4.63779980357036e-07	partial [Mus musculus]	-	-	-	-	-	-	-	-	Ig	Ig kappa chain V region Mem5 (Fragment) OS=Mus musculus PE=1 SV=1
NW_019168528.1_GeneID:328833	4509.00	1.58	0.02	-5.9771059683919	5.1070858216862e-09	4.92014272672494e-07	Flags: Precursor<>ABA38680.1 triggering receptor expressed on myeloid cells-like 2a dominant splice variant [Mus musculus]<>AAI60362.1 Triggering receptor expressed on myeloid cells-like 2 [synthetic construct]; AltName: Full=Triggering receptor expressed on myeloid cells-like protein 2; Short=TLT-2;trem-like transcript 2 protein precursor [Mus musculus]<>XP_006524503.1 PREDICTED: trem-like trans…	GO:0042110;GO:0016020;GO:0005886;GO:0004872;GO:0016021;GO:0009986	T cell activation;membrane;plasma membrane;receptor activity;integral component of membrane;cell surface	K14364	TLT2	http://www.genome.jp/dbget-bin/www_bget?ko:K14364	-	-	-	gnl|BL_ORD_ID|220219	sp|Q2LA85|TRML2_MOUSE Trem-like transcript 2 protein OS=Mus musculus GN=Treml2 PE=1 SV=2
novel.17995	2258.39	1.15	40.53	4.45818330845348	5.13199991767036e-09	4.92125529142158e-07	partial [Mus musculus]	-	-	-	-	-	-	-	-	Gag	Gag polyprotein OS=Gibbon ape leukemia virus GN=gag PE=3 SV=3
GeneID:20201	392.00	4.72	138.46	4.99246019746598	5.16754572382036e-09	4.93250574089821e-07	AltName: Full=S100 calcium-binding protein A8<>AAB07229.1 intracellular calcium-binding protein [Mus musculus domesticus]<>AAB25840.1 CP-10 [Mus sp.]<>AAL40132.1 chemotactic S100 protein [Mus musculus]<>AAH78629.1 S100 calcium binding protein A8 (calgranulin A) [Mus musculus]<>BAE34219.1 unnamed protein product [Mus musculus]<>EDL15111.1 S100 calcium binding protein A8 (calgranulin A) [Mus muscul…	GO:0070488;GO:0003674;GO:0018119;GO:0032496;GO:0006919;GO:0002793;GO:0006914;GO:0042060;GO:0002376;GO:0005856;GO:0030593;GO:0005737;GO:0008270;GO:0006935;GO:0002523;GO:0050729;GO:0046872;GO:0098869;GO:0050544;GO:0050786;GO:0002544;GO:0008017;GO:0045471;GO:0002526;GO:0005886;GO:0006954;GO:0014002;GO:2001244;GO:0035662;GO:0005615;GO:0016209;GO:0005576;GO:0070062;GO:0006915;GO:0005634;GO:0010043;GO:…	neutrophil aggregation;molecular_function;peptidyl-cysteine S-nitrosylation;response to lipopolysaccharide;activation of cysteine-type endopeptidase activity involved in apoptotic process;positive regulation of peptide secretion;autophagy;wound healing;immune system process;cytoskeleton;neutrophil chemotaxis;cytoplasm;zinc ion binding;chemotaxis;leukocyte migration involved in inflammatory respon…	-	-	-	-	-	-	gnl|BL_ORD_ID|482927	sp|P27005|S10A8_MOUSE Protein S100-A8 OS=Mus musculus GN=S100a8 PE=1 SV=3
GeneID:19264	4882.32	33.59	1.14	-4.43070579190329	5.21674144961199e-09	4.95662227733088e-07	PREDICTED: receptor-type tyrosine-protein phosphatase C isoform X2 [Mus musculus];receptor-type tyrosine-protein phosphatase C isoform 2 precursor [Mus musculus]<>EDL39542.1 protein tyrosine phosphatase, receptor type, C, isoform CRA_b [Mus musculus];protein tyrosine phosphatase, receptor type, C, isoform CRA_a, partial [Mus musculus];receptor-type tyrosine-protein phosphatase C precursor [Mus mu…	GO:0048864;GO:0050852;GO:0045588;GO:0006470;GO:0002378;GO:0051209;GO:0004725;GO:0030183;GO:0000187;GO:0045059;GO:0048304;GO:0045582;GO:0007159;GO:0016787;GO:0045577;GO:0071944;GO:0046641;GO:0042098;GO:0008201;GO:0050732;GO:0009897;GO:0031953;GO:0030890;GO:0016021;GO:2001236;GO:0048539;GO:0002923;GO:0044770;GO:0002711;GO:0051607;GO:0070062;GO:0009986;GO:0016311;GO:0010332;GO:2001238;GO:0051726;GO:…	stem cell development;T cell receptor signaling pathway;positive regulation of gamma-delta T cell differentiation;protein dephosphorylation;immunoglobulin biosynthetic process;release of sequestered calcium ion into cytosol;protein tyrosine phosphatase activity;B cell differentiation;activation of MAPK activity;positive thymic T cell selection;positive regulation of isotype switching to IgG isoty…	K06478	PTPRC,CD45	http://www.genome.jp/dbget-bin/www_bget?ko:K06478	Cell adhesion molecules (CAMs);Fc gamma R-mediated phagocytosis;T cell receptor signaling pathway	ko04514,ko04666,ko04660	KOG4228(T)(Protein tyrosine phosphatase)	gnl|BL_ORD_ID|443126	sp|P06800|PTPRC_MOUSE Receptor-type tyrosine-protein phosphatase C OS=Mus musculus GN=Ptprc PE=1 SV=3
GeneID:67473	2070.63	0.00	1.72	9.45668811874576	5.2581050942495e-09	4.97311099621872e-07	multidrug and toxin extrusion protein 1 [Mus musculus]<>Q8K0H1.2 RecName: Full=Multidrug and toxin extrusion protein 1;multidrug and toxin extrusion protein 1 isoform X2 [Mus musculus] &gt;PREDICTED: multidrug and toxin extrusion protein 1 isoform X1 [Mus musculus];BAB26040.1 unnamed protein product [Mus musculus];PREDICTED: multidrug and toxin extrusion protein 1 isoform X3 [Mus musculus];PREDIC…	GO:0031982;GO:0006810;GO:0015297;GO:0005886;GO:0016020;GO:0015238;GO:0006855;GO:0005451;GO:0015695;GO:1902600;GO:0015893;GO:0055085;GO:0016021	vesicle;transport;antiporter activity;plasma membrane;membrane;drug transmembrane transporter activity;drug transmembrane transport;monovalent cation:proton antiporter activity;organic cation transport;hydrogen ion transmembrane transport;drug transport;transmembrane transport;integral component of membrane	K03327	TC.MATE,SLC47A,norM,mdtK,dinF	http://www.genome.jp/dbget-bin/www_bget?ko:K03327	-	-	KOG1347(R)(Uncharacterized membrane protein, predicted efflux pump)	Multidrug;gnl|BL_ORD_ID|491758	Multidrug and toxin extrusion protein 1 OS=Mus musculus GN=Slc47a1 PE=1 SV=2;sp|Q8K0H1|S47A1_MOUSE Multidrug and toxin extrusion protein 1 OS=Mus musculus GN=Slc47a1 PE=1 SV=2
GeneID:110880	8125.00	0.72	0.00	-6.60550586698857	5.62229926733168e-09	5.29339476019278e-07	PREDICTED: sodium channel protein type 4 subunit alpha isoform X1 [Mus musculus];sodium channel protein type 4 subunit alpha [Mus musculus]<>XP_006532050.1 PREDICTED: sodium channel protein type 4 subunit alpha isoform X2 [Mus musculus]<>EDL34292.1 sodium channel, voltage-gated, type IV, alpha [Mus musculus]	GO:0006814;GO:0015871;GO:0060078;GO:0005248;GO:0001518;GO:0019228;GO:0005886;GO:0006810;GO:0005244;GO:0005216;GO:0016020;GO:0006811;GO:0005272;GO:0035725;GO:0086010;GO:0016021;GO:0055085;GO:0006813;GO:0006812;GO:0034765	sodium ion transport;choline transport;regulation of postsynaptic membrane potential;voltage-gated sodium channel activity;voltage-gated sodium channel complex;neuronal action potential;plasma membrane;transport;voltage-gated ion channel activity;ion channel activity;membrane;ion transport;sodium channel activity;sodium ion transmembrane transport;membrane depolarization during action potential;i…	K04837	SCN4A	http://www.genome.jp/dbget-bin/www_bget?ko:K04837	-	-	KOG2301(PT)(Voltage-gated Ca2+ channels, alpha1 subunits)	gnl|BL_ORD_ID|488160	sp|Q9ER60|SCN4A_MOUSE Sodium channel protein type 4 subunit alpha OS=Mus musculus GN=Scn4a PE=2 SV=1
GeneID:16792	2538.00	17.42	0.53	-4.56187336772998	5.67059872913558e-09	5.31471092654232e-07	unnamed protein product [Mus musculus]	GO:0005765;GO:0005887;GO:0016020;GO:0005764;GO:0006810;GO:0016021	lysosomal membrane;integral component of plasma membrane;membrane;lysosome;transport;integral component of membrane	K12387	LAPTM	http://www.genome.jp/dbget-bin/www_bget?ko:K12387	Lysosome	ko04142	-	gnl|BL_ORD_ID|53565	sp|Q61168|LAPM5_MOUSE Lysosomal-associated transmembrane protein 5 OS=Mus musculus GN=Laptm5 PE=1 SV=1
GeneID:665378	2023.26	3.61	0.05	-5.61868543917804	5.96959152788188e-09	5.54615818287903e-07	PREDICTED: component of Sp100-rs-like isoform X1 [Mus musculus];PREDICTED: proteinase-activated receptor 1 isoform X1 [Mus musculus]	GO:0016021;GO:0005634;GO:0016020	integral component of membrane;nucleus;membrane	-	-	-	-	-	-	gnl|BL_ORD_ID|345098	sp|Q99388|CSPRS_MOUSE Component of Sp100-rs OS=Mus musculus GN=Csprs PE=2 SV=1
GeneID:18826	3525.46	68.66	2.40	-4.39214569936692	5.97109677391987e-09	5.54615818287903e-07	PREDICTED: plastin-2 isoform X1 [Rattus norvegicus];PREDICTED: plastin-2 isoform X1 [Panthera tigris altaica]	GO:0005509;GO:0030054;GO:0070062;GO:0005615;GO:0051015;GO:0005925;GO:0005515;GO:0010737;GO:0003779;GO:0042802;GO:0002102;GO:0071803;GO:0016477;GO:0046872;GO:0051764;GO:0005829;GO:0031100;GO:0005884;GO:0015629;GO:0005737;GO:0051639;GO:0022617;GO:0032432;GO:0003674;GO:0016020;GO:0001726;GO:0001891;GO:0051017;GO:0042995;GO:0005886;GO:0051020;GO:0001725;GO:0009611;GO:0033157;GO:0002286;GO:0030175;GO:…	calcium ion binding;cell junction;extracellular exosome;extracellular space;actin filament binding;focal adhesion;protein binding;protein kinase A signaling;actin binding;identical protein binding;podosome;positive regulation of podosome assembly;cell migration;metal ion binding;actin crosslink formation;cytosol;animal organ regeneration;actin filament;actin cytoskeleton;cytoplasm;actin filament …	K17276	LCP1,PLS2	http://www.genome.jp/dbget-bin/www_bget?ko:K17276	-	-	KOG0516(Z)(Dystonin, GAS (Growth-arrest-specific protein), and related proteins)	gnl|BL_ORD_ID|132035	sp|Q61233|PLSL_MOUSE Plastin-2 OS=Mus musculus GN=Lcp1 PE=1 SV=4
GeneID:330409	9317.00	0.98	0.02	-5.39241886346932	6.24337055366033e-09	5.75181275773832e-07	PREDICTED: cat eye syndrome critical region protein 2 isoform X3 [Mus musculus];PREDICTED: cat eye syndrome critical region protein 2 isoform X5 [Mus musculus];cat eye syndrome critical region protein 2 [Mus musculus];PREDICTED: cat eye syndrome critical region protein 2 isoform X2 [Mus musculus];PREDICTED: cat eye syndrome critical region protein 2 isoform X1 [Mus musculus];PREDICTED: cat eye sy…	GO:0090102;GO:0007338;GO:0043044;GO:0021915;GO:0001843;GO:0001842;GO:0003674;GO:0097194;GO:0090537;GO:0005634;GO:0005719;GO:0060122;GO:0031010	cochlea development;single fertilization;ATP-dependent chromatin remodeling;neural tube development;neural tube closure;neural fold formation;molecular_function;execution phase of apoptosis;CERF complex;nucleus;nuclear euchromatin;inner ear receptor stereocilium organization;ISWI-type complex	-	-	-	-	-	KOG1472(BK)(Histone acetyltransferase SAGA/ADA, catalytic subunit PCAF/GCN5 and related proteins)	gnl|BL_ORD_ID|323622	sp|Q9BXF3|CECR2_HUMAN Cat eye syndrome critical region protein 2 OS=Homo sapiens GN=CECR2 PE=1 SV=2
GeneID:83408	2145.00	34.26	1.13	-4.47381918975151	6.248046494912e-09	5.75181275773832e-07	immunity-associated nucleotide 4 [Mus musculus]	GO:0005525;GO:0005741;GO:0016021;GO:0000166;GO:0016020;GO:0005764;GO:0033955;GO:0005739	GTP binding;mitochondrial outer membrane;integral component of membrane;nucleotide binding;membrane;lysosome;mitochondrial DNA inheritance;mitochondrion	-	-	-	-	-	-	gnl|BL_ORD_ID|15517	sp|Q99MI6|GIMA3_MOUSE GTPase IMAP family member 3 OS=Mus musculus GN=Gimap3 PE=1 SV=2
GeneID:56857	8623.00	28.46	0.90	-4.39580574768819	6.40000178688165e-09	5.79273232326682e-07	sugar phosphate exchanger 2 isoform X5 [Equus przewalskii];solute carrier family 37 (glycerol-3-phosphate transporter), member 2, isoform CRA_a, partial [Mus musculus]	GO:0015794;GO:0016020;GO:0015760;GO:0006127;GO:0005783;GO:0022857;GO:0008643;GO:0006810;GO:0015297;GO:0005215;GO:0030176;GO:0070062;GO:0061513;GO:0005789;GO:0006072;GO:0006820;GO:0055085;GO:0016021;GO:0035435;GO:0015169	glycerol-3-phosphate transport;membrane;glucose-6-phosphate transport;glycerophosphate shuttle;endoplasmic reticulum;transmembrane transporter activity;carbohydrate transport;transport;antiporter activity;transporter activity;integral component of endoplasmic reticulum membrane;extracellular exosome;glucose 6-phosphate:inorganic phosphate antiporter activity;endoplasmic reticulum membrane;glycero…	K13783	SLC37A1_2	http://www.genome.jp/dbget-bin/www_bget?ko:K13783	-	-	KOG2533(G)(Permease of the major facilitator superfamily)	gnl|BL_ORD_ID|9512;Glucose-6-phosphate	sp|Q9WU81|G6PT3_MOUSE Glucose-6-phosphate exchanger SLC37A2 OS=Mus musculus GN=Slc37a2 PE=1 SV=1;Glucose-6-phosphate exchanger SLC37A2 OS=Mus musculus GN=Slc37a2 PE=1 SV=1
GeneID:382053	1482.55	0.00	2.12	9.43963904783992	6.40436297025106e-09	5.79273232326682e-07	carboxylesterase 3A isoform 2 precursor [Mus musculus]<>AAH61004.2 Es31 protein [Mus musculus]<>EDL11244.1 mCG23512 [Mus musculus];Es31 protein, partial [Mus musculus];carboxylesterase [Mus sp.]	GO:0016787;GO:0005788;GO:0070062;GO:0005615;GO:0052689;GO:0005783;GO:0008150	hydrolase activity;endoplasmic reticulum lumen;extracellular exosome;extracellular space;carboxylic ester hydrolase activity;endoplasmic reticulum;biological_process	K15743	CES3_5	http://www.genome.jp/dbget-bin/www_bget?ko:K15743	-	-	KOG4389(T)(Acetylcholinesterase/Butyrylcholinesterase);KOG1516(R)(Carboxylesterase and related proteins)	gnl|BL_ORD_ID|381360	sp|Q63880|EST3A_MOUSE Carboxylesterase 3A OS=Mus musculus GN=Ces3a PE=1 SV=2
novel.3664	1742.00	0.00	2.13	9.43963904783992	6.40436297025106e-09	5.79273232326682e-07	-	-	-	-	-	-	-	-	-	-	-
GeneID:328833	4568.00	0.96	0.00	-9.43395395735831	6.40436297025106e-09	5.79273232326682e-07	trem-like transcript 2 protein precursor [Mus musculus]<>XP_006524503.1 PREDICTED: trem-like transcript 2 protein isoform X1 [Mus musculus]<>XP_006524504.1 PREDICTED: trem-like transcript 2 protein isoform X1 [Mus musculus]<>Q2LA85.2 RecName: Full=Trem-like transcript 2 protein; Short=TLT-2;PREDICTED: trem-like transcript 2 protein isoform X2 [Mus musculus]<>BAE20512.1 unnamed protein product [Mu…	GO:0009986;GO:0016021;GO:0004872;GO:0016020;GO:0005886;GO:0042110	cell surface;integral component of membrane;receptor activity;membrane;plasma membrane;T cell activation	K14364	TLT2	http://www.genome.jp/dbget-bin/www_bget?ko:K14364	-	-	-	gnl|BL_ORD_ID|220219	sp|Q2LA85|TRML2_MOUSE Trem-like transcript 2 protein OS=Mus musculus GN=Treml2 PE=1 SV=2
GeneID:22364	602.00	40.35	0.95	-5.03953063926318	6.43767060260663e-09	5.79754222573005e-07	pre-B lymphocyte protein 3 precursor [Mus musculus]<>BAA02495.1 8hs20 protein precursor [Mus musculus]<>BAB25899.1 unnamed protein product [Mus musculus]<>AAH62250.1 Pre-B lymphocyte gene 3 [Mus musculus]<>EDL31867.1 pre-B lymphocyte gene 3, isoform CRA_b [Mus musculus];PREDICTED: pre-B lymphocyte protein 3 isoform X1 [Mus musculus]<>EDL31866.1 pre-B lymphocyte gene 3, isoform CRA_a [Mus musculus]	GO:0005783;GO:0002377;GO:0051025;GO:0003674;GO:0006955;GO:0005615	endoplasmic reticulum;immunoglobulin production;negative regulation of immunoglobulin secretion;molecular_function;immune response;extracellular space	K06553	VPREB	http://www.genome.jp/dbget-bin/www_bget?ko:K06553	-	-	-	gnl|BL_ORD_ID|247796	sp|Q9UKI3|VPRE3_HUMAN Pre-B lymphocyte protein 3 OS=Homo sapiens GN=VPREB3 PE=2 SV=1
GeneID:12164	2502.92	0.36	6.61	4.67416638382645	6.52029737047691e-09	5.84653330886096e-07	PREDICTED: bone morphogenetic protein 8B isoform X1 [Mus musculus]; Short=BMP-8B; Flags: Precursor<>BAC38674.1 unnamed protein product [Mus musculus]<>EDL30390.1 mCG5535 [Mus musculus]<>AAI37891.1 Bone morphogenetic protein 8b [Mus musculus];bone morphogenetic protein 8B preproprotein [Mus musculus]<>P55105.2 RecName: Full=Bone morphogenetic protein 8B;bone morphogenetic protein 8B isoform X1 [Mu…	GO:0002024;GO:0007283;GO:0010862;GO:0060395;GO:0042981;GO:0005160;GO:0040007;GO:0005125;GO:0030509;GO:0007179;GO:0001503;GO:0007275;GO:0043408;GO:0046676;GO:0005576;GO:0005615;GO:0008083;GO:0048468;GO:0007281;GO:2000505;GO:0051216;GO:0070700;GO:0001649;GO:0030154;GO:0048598	diet induced thermogenesis;spermatogenesis;positive regulation of pathway-restricted SMAD protein phosphorylation;SMAD protein signal transduction;regulation of apoptotic process;transforming growth factor beta receptor binding;growth;cytokine activity;BMP signaling pathway;transforming growth factor beta receptor signaling pathway;ossification;multicellular organism development;regulation of MAP…	K16622	BMP8	http://www.genome.jp/dbget-bin/www_bget?ko:K16622	Hippo signaling pathway;TGF-beta signaling pathway	ko04390,ko04350	KOG3900(T)(Transforming growth factor beta, bone morphogenetic protein and related proteins)	Bone;gnl|BL_ORD_ID|302673	Bone morphogenetic protein 8B OS=Mus musculus GN=Bmp8b PE=1 SV=2;sp|P55105|BMP8B_MOUSE Bone morphogenetic protein 8B OS=Mus musculus GN=Bmp8b PE=1 SV=2
GeneID:98256	2512.00	3.88	0.07	-5.38456226286151	6.56234190113976e-09	5.85887016372017e-07	kynurenine 3-monooxygenase (kynurenine 3-hydroxylase), partial [Mus musculus]	GO:0016021;GO:0005743;GO:0044550;GO:0006569;GO:0050660;GO:0071949;GO:0016491;GO:0043420;GO:0019674;GO:0019363;GO:0004497;GO:0005741;GO:0019441;GO:0055114;GO:0034354;GO:0031966;GO:0009435;GO:0005739;GO:0009651;GO:0004502;GO:0070189;GO:0016020;GO:0019805;GO:0070062;GO:0016174	integral component of membrane;mitochondrial inner membrane;secondary metabolite biosynthetic process;tryptophan catabolic process;flavin adenine dinucleotide binding;FAD binding;oxidoreductase activity;anthranilate metabolic process;NAD metabolic process;pyridine nucleotide biosynthetic process;monooxygenase activity;mitochondrial outer membrane;tryptophan catabolic process to kynurenine;oxidati…	K00486	KMO	http://www.genome.jp/dbget-bin/www_bget?ko:K00486	Tryptophan metabolism	ko00380	KOG2614(CR)(Kynurenine 3-monooxygenase and related flavoprotein monooxygenases)	gnl|BL_ORD_ID|56334	sp|Q91WN4|KMO_MOUSE Kynurenine 3-monooxygenase OS=Mus musculus GN=Kmo PE=1 SV=1
GeneID:15430	3395.25	22.54	0.91	-4.49741058251049	6.61394152609579e-09	5.86727555852219e-07	protein Hox-D11 [Mus musculus] &gt;AAI38116.1 Homeo box D11 [Mus musculus]; AltName: Full=Homeobox protein Hox-4.7;EDL27169.1 homeobox D12, isoform CRA_b [Mus musculus] &gt;EDL27171.1 homeobox D11, isoform CRA_b [Mus musculus] &gt;P23812.2 RecName: Full=Homeobox protein Hox-D12;AAI45657.1 Homeo box D12 [Mus musculus]; AltName: Full=Homeobox protein Hox-5.6 &gt;CAA42943.1 Hox-4.6 [Mus musculus] &g…	GO:0042733;GO:0001656;GO:0005515;GO:0010720;GO:0048704;GO:0030326;GO:0060272;GO:0045944;GO:0005634;GO:0009953;GO:0021520;GO:0032330;GO:0001501;GO:0003682;GO:0006355;GO:0007275;GO:0060351;GO:0003677;GO:0010468;GO:0008344;GO:0007519;GO:0003700;GO:0032332;GO:0001759;GO:0006351;GO:0009954;GO:0009952;GO:0048589;GO:0035115;GO:0005654;GO:0048935;GO:0005667;GO:0035137;GO:0043565;GO:0007338;GO:0001658;GO:…	embryonic digit morphogenesis;metanephros development;protein binding;positive regulation of cell development;embryonic skeletal system morphogenesis;embryonic limb morphogenesis;embryonic skeletal joint morphogenesis;positive regulation of transcription from RNA polymerase II promoter;nucleus;dorsal/ventral pattern formation;spinal cord motor neuron cell fate specification;regulation of chondroc…	K09297;K09295;K09296	HOX_12;HOXD10;HOX_11	http://www.genome.jp/dbget-bin/www_bget?ko:K09297;http://www.genome.jp/dbget-bin/www_bget?ko:K09295;http://www.genome.jp/dbget-bin/www_bget?ko:K09296	-	-	KOG0487(K)(Transcription factor Abd-B, contains HOX domain)	gnl|BL_ORD_ID|43566;Homeobox;Homeobox	sp|P28359|HXD10_MOUSE Homeobox protein Hox-D10 OS=Mus musculus GN=Hoxd10 PE=1 SV=2;Homeobox protein Hox-D11 OS=Homo sapiens GN=HOXD11 PE=3 SV=3;Homeobox protein Hox-D12 OS=Mus musculus GN=Hoxd12 PE=2 SV=2
GeneID:69816	928.00	54.02	1.73	-4.56678522172662	6.62840960118858e-09	5.86727555852219e-07	unnamed protein product [Mus musculus]	GO:0005783;GO:0008150;GO:0042127;GO:0005576;GO:0005575;GO:0030888;GO:0005515;GO:0008284;GO:0033622;GO:2001274;GO:0005788;GO:0034663;GO:0002642;GO:0003674;GO:0005737	endoplasmic reticulum;biological_process;regulation of cell proliferation;extracellular region;cellular_component;regulation of B cell proliferation;protein binding;positive regulation of cell proliferation;integrin activation;negative regulation of glucose import in response to insulin stimulus;endoplasmic reticulum lumen;endoplasmic reticulum chaperone complex;positive regulation of immunoglobu…	-	-	-	-	-	-	gnl|BL_ORD_ID|415677	sp|Q9D8I1|MZB1_MOUSE Marginal zone B- and B1-cell-specific protein OS=Mus musculus GN=Mzb1 PE=1 SV=2
NT_114988.1_GeneID:20701	1518.16	29.95	0.95	-4.54563272410296	6.84410968110358e-09	6.03242739679567e-07	Short=AAT; Short=Serpin A1b; AltName: Full=Serine protease inhibitor 1-2;alpha-1-antitrypsin 1-2 precursor [Mus musculus]<>P22599.2 RecName: Full=Alpha-1-antitrypsin 1-2; AltName: Full=Alpha-1-antiproteinase; AltName: Full=Alpha-1 protease inhibitor 2; Flags: Precursor; AltName: Full=Serine protease inhibitor A1b;protein product, partial [Mus musculus]	GO:0030414;GO:0002020;GO:0001948;GO:0006487;GO:0042802;GO:0004866;GO:0005515;GO:0005794;GO:0004867;GO:0005615;GO:0010466;GO:0070062;GO:0006953;GO:0043434;GO:0001701;GO:0005783;GO:0034097;GO:0005576	peptidase inhibitor activity;protease binding;glycoprotein binding;protein N-linked glycosylation;identical protein binding;endopeptidase inhibitor activity;protein binding;Golgi apparatus;serine-type endopeptidase inhibitor activity;extracellular space;negative regulation of peptidase activity;extracellular exosome;acute-phase response;response to peptide hormone;in utero embryonic development;e…	K03984	SERPINA1,AAT	http://www.genome.jp/dbget-bin/www_bget?ko:K03984	Complement and coagulation cascades	ko04610	-	Alpha-1-antitrypsin;gnl|BL_ORD_ID|266492	Alpha-1-antitrypsin 1-2 OS=Mus musculus GN=Serpina1b PE=1 SV=2;sp|P22599|A1AT2_MOUSE Alpha-1-antitrypsin 1-2 OS=Mus musculus GN=Serpina1b PE=1 SV=2
novel.17100	6263.00	2.61	0.07	-4.81125707309102	7.03461077623424e-09	6.17406326305677e-07	-	-	-	-	-	-	-	-	-	-	-
GeneID:102640018	1993.56	10.67	0.41	-4.60667424333134	7.06795684850331e-09	6.17715570477e-07	-	-	-	-	-	-	-	-	-	-	-
GeneID:105244924	926.50	15.15	0.28	-5.11169731514704	7.26609282074587e-09	6.32363784017265e-07	-	-	-	-	-	-	-	-	-	-	-
novel.17994	3049.95	1.00	26.50	4.40022744952948	7.42513048797997e-09	6.43500953127737e-07	partial [Mus musculus]	-	-	-	-	-	-	-	-	Gag	Gag polyprotein OS=Gibbon ape leukemia virus GN=gag PE=3 SV=3
GeneID:16408	5222.10	4.72	0.13	-4.685859873949	7.55937281312431e-09	6.52405371159349e-07	integrin alpha-L isoform 1 precursor [Mus musculus];integrin alpha L [Mus musculus];integrin alpha-L isoform 2 precursor [Mus musculus]<>AAI45097.1 Integrin alpha L [Mus musculus];integrin alpha-L isoform 4 precursor [Mus musculus];PREDICTED: integrin alpha-L isoform X1 [Mus musculus]	GO:0030369;GO:0007160;GO:0022407;GO:0007157;GO:0007155;GO:0002291;GO:0070062;GO:0009986;GO:0016021;GO:0009897;GO:0046872;GO:0050798;GO:0007229;GO:0043113;GO:0046982;GO:0007166;GO:0006909;GO:0008305;GO:0042102;GO:0050839;GO:0032403;GO:0005886;GO:0016020;GO:0050850;GO:0022409;GO:0001772;GO:0016337;GO:0005911;GO:0007159;GO:0034687	ICAM-3 receptor activity;cell-matrix adhesion;regulation of cell-cell adhesion;heterophilic cell-cell adhesion via plasma membrane cell adhesion molecules;cell adhesion;T cell activation via T cell receptor contact with antigen bound to MHC molecule on antigen presenting cell;extracellular exosome;cell surface;integral component of membrane;external side of plasma membrane;metal ion binding;activ…	K05718	ITGAL	http://www.genome.jp/dbget-bin/www_bget?ko:K05718	Regulation of actin cytoskeleton;Rap1 signaling pathway;Cell adhesion molecules (CAMs);Leukocyte transendothelial migration;Natural killer cell mediated cytotoxicity	ko04810,ko04015,ko04514,ko04670,ko04650	KOG3637(W)(Vitronectin receptor, alpha subunit)	gnl|BL_ORD_ID|58925	sp|P24063|ITAL_MOUSE Integrin alpha-L OS=Mus musculus GN=Itgal PE=1 SV=2
GeneID:238055	13916.87	0.11	1.89	4.51304423307131	8.4277814652164e-09	7.24334595390155e-07	apolipoprotein B-100 precursor [Mus musculus]<>E9Q414.1 RecName: Full=Apolipoprotein B-100; Contains: RecName: Full=Apolipoprotein B-48;PREDICTED: apolipoprotein B-100 isoform X1 [Mus musculus]; Flags: Precursor; Short=Apo B-48; Short=Apo B-100	GO:0005515;GO:0009566;GO:0008202;GO:0009743;GO:0006642;GO:0042632;GO:0033344;GO:0006629;GO:0010884;GO:0012506;GO:0070062;GO:0009791;GO:0005615;GO:0043025;GO:0050750;GO:0042158;GO:0008289;GO:0005794;GO:0034383;GO:0034361;GO:0009615;GO:0048844;GO:0015629;GO:0005737;GO:0010033;GO:0070971;GO:0042627;GO:0030317;GO:0016042;GO:0008203;GO:0071379;GO:0010269;GO:0034374;GO:0010886;GO:0010744;GO:0042159;GO:…	protein binding;fertilization;steroid metabolic process;response to carbohydrate;triglyceride mobilization;cholesterol homeostasis;cholesterol efflux;lipid metabolic process;positive regulation of lipid storage;vesicle membrane;extracellular exosome;post-embryonic development;extracellular space;neuronal cell body;low-density lipoprotein particle receptor binding;lipoprotein biosynthetic process;…	K14462	APOB	http://www.genome.jp/dbget-bin/www_bget?ko:K14462	Fat digestion and absorption;Vitamin digestion and absorption	ko04975,ko04977	-	gnl|BL_ORD_ID|282330	sp|E9Q414|APOB_MOUSE Apolipoprotein B-100 OS=Mus musculus GN=Apob PE=1 SV=1
GeneID:17110	1282.00	62.12	2.14	-4.42491433732659	8.53034263453954e-09	7.3011978094718e-07	AltName: Full=1,4-beta-N-acetylmuramidase C; AltName: Full=Lysozyme C type P;lysozyme C-1 precursor [Mus musculus]<>P17897.1 RecName: Full=Lysozyme C-1; Flags: Precursor<>CAA35922.1 unnamed protein product [Mus musculus domesticus]<>AAH61129.1 Lysozyme 1 [Mus musculus]<>EDL21836.1 mCG3047 [Mus musculus]<>CDM98780.1 TPA: lysozyme f3 [Mus musculus]	GO:0005576;GO:0050830;GO:0016798;GO:0003824;GO:0001895;GO:0008152;GO:0030140;GO:0070062;GO:0005615;GO:0005902;GO:0019835;GO:0030141;GO:0003796;GO:0042802;GO:0048237;GO:0000137;GO:0050829;GO:0042742;GO:0005795;GO:0005737;GO:0016787;GO:0016998;GO:0005788	extracellular region;defense response to Gram-positive bacterium;hydrolase activity, acting on glycosyl bonds;catalytic activity;retina homeostasis;metabolic process;trans-Golgi network transport vesicle;extracellular exosome;extracellular space;microvillus;cytolysis;secretory granule;lysozyme activity;identical protein binding;rough endoplasmic reticulum lumen;Golgi cis cisterna;defense response…	K13915	LYZ	http://www.genome.jp/dbget-bin/www_bget?ko:K13915	Salivary secretion	ko04970	-	gnl|BL_ORD_ID|403330	sp|P17897|LYZ1_MOUSE Lysozyme C-1 OS=Mus musculus GN=Lyz1 PE=1 SV=1
GeneID:13034	2120.00	35.61	1.22	-4.41205366454926	8.64038999787094e-09	7.33294308529992e-07	cathepsin E preproprotein [Mus musculus]<>P70269.2 RecName: Full=Cathepsin E; Flags: Precursor<>CAA08880.2 cathepsin E protein [Mus musculus]<>BAE25449.1 unnamed protein product [Mus musculus]<>BAE34257.1 unnamed protein product [Mus musculus]<>BAE26716.1 unnamed protein product [Mus musculus]<>BAE38113.1 unnamed protein product [Mus musculus]<>EDL39705.1 cathepsin E [Mus musculus]	GO:0042803;GO:0004190;GO:0070062;GO:0019886;GO:0030163;GO:0005768;GO:0008233;GO:0016787;GO:0006508;GO:0016540	protein homodimerization activity;aspartic-type endopeptidase activity;extracellular exosome;antigen processing and presentation of exogenous peptide antigen via MHC class II;protein catabolic process;endosome;peptidase activity;hydrolase activity;proteolysis;protein autoprocessing	K01382	CTSE	http://www.genome.jp/dbget-bin/www_bget?ko:K01382	Lysosome	ko04142	KOG1339(O)(Aspartyl protease)	gnl|BL_ORD_ID|313659	sp|P70269|CATE_MOUSE Cathepsin E OS=Mus musculus GN=Ctse PE=1 SV=2
GeneID:15432	2534.00	1.78	0.00	-9.36770961420392	8.67364001302795e-09	7.33294308529992e-07	AltName: Full=Homeobox protein Hox-4.7; AltName: Full=Homeobox protein Hox-5.6<>BAC27299.1 unnamed protein product [Mus musculus]<>EDL27169.1 homeobox D12, isoform CRA_b [Mus musculus]<>AAI45657.1 Homeo box D12 [Mus musculus];homeobox protein Hox-D12 [Mus musculus]<>P23812.2 RecName: Full=Homeobox protein Hox-D12	GO:0005634;GO:0005515;GO:0042733;GO:0007389;GO:0005667;GO:0043565;GO:0006351;GO:0003677;GO:0006355;GO:0007275;GO:0001501	nucleus;protein binding;embryonic digit morphogenesis;pattern specification process;transcription factor complex;sequence-specific DNA binding;transcription, DNA-templated;DNA binding;regulation of transcription, DNA-templated;multicellular organism development;skeletal system development	K09297	HOX_12	http://www.genome.jp/dbget-bin/www_bget?ko:K09297	-	-	KOG0487(K)(Transcription factor Abd-B, contains HOX domain)	gnl|BL_ORD_ID|39735	sp|P23812|HXD12_MOUSE Homeobox protein Hox-D12 OS=Mus musculus GN=Hoxd12 PE=2 SV=2
GeneID:225742	1934.60	3.17	0.00	-9.36770961420392	8.67364001302795e-09	7.33294308529992e-07	Short=ST8SiaV;PREDICTED: alpha-2,8-sialyltransferase 8E isoform X2 [Mus musculus];PREDICTED: alpha-2,8-sialyltransferase 8E isoform X1 [Mus musculus];alpha-2,8-sialyltransferase 8E isoform middle [Mus musculus]<>BAE36964.1 unnamed protein product [Mus musculus]; AltName: Full=Sialyltransferase St8Sia V;alpha-2,8-sialyltransferase 8E isoform long [Mus musculus]<>P70126.2 RecName: Full=Alpha-2,8-si…	GO:0003828;GO:0016740;GO:0000139;GO:0005794;GO:0016021;GO:0016757;GO:0030173;GO:0097503;GO:0016020;GO:0008373;GO:0006486	alpha-N-acetylneuraminate alpha-2,8-sialyltransferase activity;transferase activity;Golgi membrane;Golgi apparatus;integral component of membrane;transferase activity, transferring glycosyl groups;integral component of Golgi membrane;sialylation;membrane;sialyltransferase activity;protein glycosylation	K03369	SIAT8E	http://www.genome.jp/dbget-bin/www_bget?ko:K03369	Glycosphingolipid biosynthesis - ganglio series	ko00604	-	gnl|BL_ORD_ID|202557	sp|P70126|SIA8E_MOUSE Alpha-2,8-sialyltransferase 8E OS=Mus musculus GN=St8sia5 PE=1 SV=2
GeneID:13655	3799.00	3.68	0.09	-4.85676415055997	9.10088151478689e-09	7.64990339414121e-07	early growth response protein 3 isoform 1 [Mus musculus]<>P43300.2 RecName: Full=Early growth response protein 3;PREDICTED: early growth response protein 3 isoform X3 [Chlorocebus sabaeus]<>XP_011542731.1 PREDICTED: early growth response protein 3 isoform X2 [Homo sapiens];PREDICTED: early growth response protein 3 isoform X1 [Mus musculus]; Short=EGR-3<>AAD28261.1 zinc finger DNA-binding protein…	GO:0003677;GO:0003700;GO:0045586;GO:0006355;GO:0001938;GO:0043066;GO:0002042;GO:0007274;GO:0007517;GO:0005634;GO:0035924;GO:0035767;GO:0007623;GO:0007422;GO:0006351;GO:0046872;GO:0003676;GO:0033089;GO:0044344	DNA binding;transcription factor activity, sequence-specific DNA binding;regulation of gamma-delta T cell differentiation;regulation of transcription, DNA-templated;positive regulation of endothelial cell proliferation;negative regulation of apoptotic process;cell migration involved in sprouting angiogenesis;neuromuscular synaptic transmission;muscle organ development;nucleus;cellular response to…	K12497	EGR3	http://www.genome.jp/dbget-bin/www_bget?ko:K12497	-	-	KOG1721(R)(FOG: Zn-finger)	gnl|BL_ORD_ID|382403	sp|P43300|EGR3_MOUSE Early growth response protein 3 OS=Mus musculus GN=Egr3 PE=2 SV=2
GeneID:54204	1181.96	30.40	1.23	-4.50821617205605	9.12241654204064e-09	7.64990339414121e-07	PREDICTED: septin-1 isoform X4 [Mus musculus]; AltName: Full=Peanut-like protein 3<>AAI40999.1 Septin 1 [Mus musculus]<>AAI45082.1 Septin 1 [Mus musculus];PREDICTED: septin-1 isoform X1 [Mus musculus]<>XP_011240164.1 PREDICTED: septin-1 isoform X1 [Mus musculus]; Short=Protein Diff6;septin-1 [Mus musculus]<>P42209.2 RecName: Full=Septin-1; AltName: Full=Differentiation protein 6	GO:0007056;GO:0042802;GO:0007049;GO:0000166;GO:0030496;GO:0005737;GO:0051301;GO:0005856;GO:0005525;GO:0005815;GO:0051311;GO:0072687	spindle assembly involved in female meiosis;identical protein binding;cell cycle;nucleotide binding;midbody;cytoplasm;cell division;cytoskeleton;GTP binding;microtubule organizing center;meiotic metaphase plate congression;meiotic spindle	K13737	SEPT1	http://www.genome.jp/dbget-bin/www_bget?ko:K13737	-	-	KOG2655(DZU)(Septin family protein (P-loop GTPase));KOG3859(D)(Septins (P-loop GTPases))	gnl|BL_ORD_ID|200539	sp|P42209|SEPT1_MOUSE Septin-1 OS=Mus musculus GN=Sept1 PE=1 SV=2
GeneID:12517	1356.89	57.07	2.07	-4.40210713836554	9.34167825996258e-09	7.80218474994375e-07	B-cell differentiation antigen CD72 isoform 3 [Mus musculus]<>BAE25757.1 unnamed protein product [Mus musculus];B-cell differentiation antigen CD72 isoform 2 [Mus musculus]<>P21855.2 RecName: Full=B-cell differentiation antigen CD72;B-cell differentiation antigen CD72 isoform 4 [Mus musculus]<>BAE30106.1 unnamed protein product [Mus musculus]; AltName: CD_antigen=CD72;PREDICTED: B-cell differenti…	GO:0016021;GO:0016020;GO:0005887;GO:0030246	integral component of membrane;membrane;integral component of plasma membrane;carbohydrate binding	K06504	CD72	http://www.genome.jp/dbget-bin/www_bget?ko:K06504	B cell receptor signaling pathway	ko04662	-	gnl|BL_ORD_ID|321658	sp|P21855|CD72_MOUSE B-cell differentiation antigen CD72 OS=Mus musculus GN=Cd72 PE=1 SV=2
GeneID:271221	2578.59	4.97	0.10	-4.980426737349	9.39021406907913e-09	7.81122506075646e-07	uncharacterized protein KIAA0226-like [Mus musculus]<>XP_011243380.1 PREDICTED: uncharacterized protein KIAA0226-like isoform X1 [Mus musculus];PREDICTED: uncharacterized protein KIAA0226-like isoform X2 [Mus musculus];PREDICTED: uncharacterized protein KIAA0226-like isoform X3 [Mus musculus]	GO:0003674;GO:0005575;GO:0008150	molecular_function;cellular_component;biological_process	-	-	-	-	-	KOG1829(T)(Uncharacterized conserved protein, contains C1, PH and RUN domains)	gnl|BL_ORD_ID|480807	sp|Q3TD16|RUBCL_MOUSE Protein RUBCNL-like OS=Mus musculus GN=Rubcnl PE=1 SV=2
novel.17658	3632.00	1.53	0.01	-6.51581199961147	9.80482059670451e-09	8.12348996078162e-07	partial [Mus musculus]	GO:0005634;GO:0006334	nucleus;nucleosome assembly	K11290	SET,TAF1,I2PP2A	http://www.genome.jp/dbget-bin/www_bget?ko:K11290	-	-	-	-	-
GeneID:14204	2059.00	18.69	0.60	-4.5024877324512	9.92506001307719e-09	8.19034932473577e-07	L-amino-acid oxidase precursor [Mus musculus]<>AAO23118.1 interleukin-four induced gene-1 protein [Mus musculus]<>BAE29676.1 unnamed protein product [Mus musculus]<>BAE30047.1 unnamed protein product [Mus musculus]	GO:0001716;GO:0009072;GO:0016491;GO:0055114;GO:0005764	L-amino-acid oxidase activity;aromatic amino acid family metabolic process;oxidoreductase activity;oxidation-reduction process;lysosome	K03334	IL4I1	http://www.genome.jp/dbget-bin/www_bget?ko:K03334	Alanine, aspartate and glutamate metabolism;Cysteine and methionine metabolism;Phenylalanine metabolism;Phenylalanine, tyrosine and tryptophan biosynthesis;Tryptophan metabolism;Tyrosine metabolism;Valine, leucine and isoleucine degradation;Isoquinoline alkaloid biosynthesis	ko00250,ko00270,ko00360,ko00400,ko00380,ko00350,ko00280,ko00950	-	gnl|BL_ORD_ID|434398	sp|O09046|OXLA_MOUSE L-amino-acid oxidase OS=Mus musculus GN=Il4i1 PE=1 SV=1
GeneID:13537	1630.00	10.52	0.28	-4.79621396522831	9.97503685419909e-09	8.19892612543753e-07	AltName: Full=Dual specificity protein phosphatase PAC-1<>AAH48696.1 Dual specificity phosphatase 2 [Mus musculus]<>BAE21999.1 unnamed protein product [Mus musculus];dual specificity protein phosphatase 2 [Mus musculus]<>Q05922.2 RecName: Full=Dual specificity protein phosphatase 2	GO:0008138;GO:0016787;GO:0001706;GO:0006470;GO:0004725;GO:0051019;GO:0017017;GO:0005634;GO:0016311;GO:0004721;GO:0035335;GO:0000188;GO:0005515;GO:0016791	protein tyrosine/serine/threonine phosphatase activity;hydrolase activity;endoderm formation;protein dephosphorylation;protein tyrosine phosphatase activity;mitogen-activated protein kinase binding;MAP kinase tyrosine/serine/threonine phosphatase activity;nucleus;dephosphorylation;phosphoprotein phosphatase activity;peptidyl-tyrosine dephosphorylation;inactivation of MAPK activity;protein binding…	K04459	DUSP,MKP	http://www.genome.jp/dbget-bin/www_bget?ko:K04459	MAPK signaling pathway	ko04010	KOG1717(V)(Dual specificity phosphatase)	gnl|BL_ORD_ID|369618	sp|Q05922|DUS2_MOUSE Dual specificity protein phosphatase 2 OS=Mus musculus GN=Dusp2 PE=1 SV=2
novel.8032	533.00	25.94	0.34	-5.8608916782429	1.05925864142794e-08	8.67210444264704e-07	partial [Mus musculus]	-	-	-	-	-	-	-	-	Ig	Ig kappa chain V-IV region S107B OS=Mus musculus PE=4 SV=1
GeneID:246177	3307.00	10.27	0.33	-4.50738009197436	1.08188849471578e-08	8.82250251616063e-07	PREDICTED: unconventional myosin-Ig isoform X1 [Mus musculus];myosin IG, partial [Mus musculus];unconventional myosin-Ig [Mus musculus]<>Q5SUA5.1 RecName: Full=Unconventional myosin-Ig	GO:0005547;GO:0030175;GO:0002376;GO:0072678;GO:0005546;GO:0071976;GO:0003774;GO:0031589;GO:0031256;GO:0005886;GO:0006909;GO:0042995;GO:0001891;GO:0016020;GO:0002250;GO:0005524;GO:0006887;GO:0000166;GO:0043325;GO:0016459;GO:0003779;GO:0002456;GO:0030027;GO:0070062;GO:0005902;GO:0008289;GO:0005516;GO:0038096	phosphatidylinositol-3,4,5-trisphosphate binding;filopodium;immune system process;T cell migration;phosphatidylinositol-4,5-bisphosphate binding;cell gliding;motor activity;cell-substrate adhesion;leading edge membrane;plasma membrane;phagocytosis;cell projection;phagocytic cup;membrane;adaptive immune response;ATP binding;exocytosis;nucleotide binding;phosphatidylinositol-3,4-bisphosphate bindin…	K10356	MYO1	http://www.genome.jp/dbget-bin/www_bget?ko:K10356	-	-	KOG4229(N)(Myosin VII, myosin IXB and related myosins);KOG0162(Z)(Myosin class I heavy chain)	gnl|BL_ORD_ID|414681	sp|Q5SUA5|MYO1G_MOUSE Unconventional myosin-Ig OS=Mus musculus GN=Myo1g PE=1 SV=1
GeneID:227327	2621.47	125.97	4.75	-4.28377537947878	1.10218031124791e-08	8.95272972034433e-07	beta-1,3-N-acetylglucosaminyltransferase 7 [Mus musculus] &gt; Short=BGnT-7; Short=Beta3Gn-T7 &gt;Q8K0J2.2 RecName: Full=UDP-GlcNAc:betaGal beta-1,3-N-acetylglucosaminyltransferase 7;UDP-GlcNAc:betaGal beta-1,3-N-acetylglucosaminyltransferase 7 [Mus musculus]<>Q8K0J2.2 RecName: Full=UDP-GlcNAc:betaGal beta-1,3-N-acetylglucosaminyltransferase 7; Short=Beta-1,3-N-acetylglucosaminyltransferase 7; Sh…	GO:0003674;GO:0005575;GO:0016740;GO:0016021;GO:0008150;GO:0006486;GO:0016757;GO:0008378;GO:0008375;GO:0016020;GO:0005794;GO:0000139	molecular_function;cellular_component;transferase activity;integral component of membrane;biological_process;protein glycosylation;transferase activity, transferring glycosyl groups;galactosyltransferase activity;acetylglucosaminyltransferase activity;membrane;Golgi apparatus;Golgi membrane	K09664	B3GNT7	http://www.genome.jp/dbget-bin/www_bget?ko:K09664	Glycosaminoglycan biosynthesis - keratan sulfate	ko00533	KOG2287(G)(Galactosyltransferases)	UDP-GlcNAc:betaGal;gnl|BL_ORD_ID|301099	UDP-GlcNAc:betaGal beta-1,3-N-acetylglucosaminyltransferase 7 OS=Mus musculus GN=B3gnt7 PE=2 SV=2;sp|Q8K0J2|B3GN7_MOUSE UDP-GlcNAc:betaGal beta-1,3-N-acetylglucosaminyltransferase 7 OS=Mus musculus GN=B3gnt7 PE=2 SV=2
novel.10042	1031.10	51.61	2.15	-4.43684855144278	1.14675033822275e-08	9.27837490453428e-07	60S ribosomal protein L5 [Canis lupus familiaris]	GO:0008097;GO:0010922;GO:1905020;GO:0017101;GO:0006364;GO:0019843;GO:0005634;GO:0030529;GO:0016020;GO:0003729;GO:0006412;GO:0022625;GO:0042273;GO:0005737;GO:0005622;GO:0005730;GO:0003735;GO:0005840;GO:0003723;GO:0000027;GO:0044822;GO:1905017;GO:0070062;GO:0071241;GO:0005515;GO:1905023;GO:0022626;GO:0005925	5S rRNA binding;positive regulation of phosphatase activity;positive regulation of methionine-tRNA ligase activity;aminoacyl-tRNA synthetase multienzyme complex;rRNA processing;rRNA binding;nucleus;intracellular ribonucleoprotein complex;membrane;mRNA binding;translation;cytosolic large ribosomal subunit;ribosomal large subunit biogenesis;cytoplasm;intracellular;nucleolus;structural constituent o…	K02932	RP-L5e,RPL5	http://www.genome.jp/dbget-bin/www_bget?ko:K02932	Ribosome	ko03010	KOG0875(J)(60S ribosomal protein L5)	60S;60S	60S ribosomal protein L5 OS=Mus musculus GN=Rpl5 PE=1 SV=3;60S ribosomal protein L5 OS=Rattus norvegicus GN=Rpl5 PE=1 SV=3
GeneID:620078	1882.92	5.42	0.10	-5.28678617675359	1.2175572114025e-08	9.81294261470034e-07	SP140 nuclear body protein family member isoform 2 [Mus musculus]<>AAI07248.1 RIKEN cDNA C130026I21 gene [Mus musculus]<>AAI07247.1 RIKEN cDNA C130026I21 gene [Mus musculus];PREDICTED: SP140 nuclear body protein family member isoform X7 [Mus musculus];PREDICTED: SP140 nuclear body protein family member isoform X4 [Mus musculus];PREDICTED: SP140 nuclear body protein family member isoform X3 [Mus m…	GO:0005575;GO:0005634	cellular_component;nucleus	-	-	-	-	-	-	gnl|BL_ORD_ID|203420;gnl|BL_ORD_ID|206511	sp|Q13342|SP140_HUMAN Nuclear body protein SP140 OS=Homo sapiens GN=SP140 PE=1 SV=2;sp|Q8BVK9|SP110_MOUSE Sp110 nuclear body protein OS=Mus musculus GN=Sp110 PE=1 SV=1
GeneID:110168	1334.00	9.49	0.21	-5.0122206238934	1.31182267786663e-08	1.0531698886299e-06	Short=NAGly receptor;N-arachidonyl glycine receptor [Mus musculus]<>Q8K1Z6.1 RecName: Full=N-arachidonyl glycine receptor; AltName: Full=G-protein coupled receptor 18<>AAH34872.1 G protein-coupled receptor 18 [Mus musculus]<>BAE33880.1 unnamed protein product [Mus musculus]<>BAE33938.1 unnamed protein product [Mus musculus]<>BAE33557.1 unnamed protein product [Mus musculus]<>EDL00615.1 G protein-…	GO:0016020;GO:0051482;GO:0005887;GO:0004930;GO:0004871;GO:0007186;GO:0005886;GO:0002305;GO:0030217;GO:0002300;GO:0035025;GO:0005623;GO:0032720;GO:0002689;GO:0016021;GO:0007165	membrane;positive regulation of cytosolic calcium ion concentration involved in phospholipase C-activating G-protein coupled signaling pathway;integral component of plasma membrane;G-protein coupled receptor activity;signal transducer activity;G-protein coupled receptor signaling pathway;plasma membrane;CD8-positive, gamma-delta intraepithelial T cell differentiation;T cell differentiation;CD8-po…	K08410	GPR18	http://www.genome.jp/dbget-bin/www_bget?ko:K08410	-	-	-	gnl|BL_ORD_ID|20805	sp|Q8K1Z6|GPR18_MOUSE N-arachidonyl glycine receptor OS=Mus musculus GN=Gpr18 PE=1 SV=1
GeneID:11808	1666.00	1.64	25.02	4.36465264628681	1.32095537302344e-08	1.05640728345307e-06	apolipoprotein A-IV [Mus musculus castaneus]	GO:0034372;GO:0005507;GO:0042157;GO:0006869;GO:0019430;GO:0072562;GO:0019433;GO:0034014;GO:0055088;GO:0007159;GO:0034364;GO:0032374;GO:0006810;GO:0034380;GO:0060228;GO:0031102;GO:0034445;GO:0065005;GO:0017127;GO:0005576;GO:0051006;GO:0016209;GO:0042744;GO:0043691;GO:0006695;GO:0031210;GO:0035634;GO:0033700;GO:0034361;GO:0015485;GO:0046470;GO:0006982;GO:0042627;GO:0032094;GO:0010873;GO:0030300;GO:…	very-low-density lipoprotein particle remodeling;copper ion binding;lipoprotein metabolic process;lipid transport;removal of superoxide radicals;blood microparticle;triglyceride catabolic process;response to triglyceride;lipid homeostasis;leukocyte cell-cell adhesion;high-density lipoprotein particle;regulation of cholesterol transport;transport;high-density lipoprotein particle assembly;phosphat…	K08760	APOA4	http://www.genome.jp/dbget-bin/www_bget?ko:K08760	Fat digestion and absorption;Vitamin digestion and absorption	ko04975,ko04977	-	gnl|BL_ORD_ID|277449	sp|P06728|APOA4_MOUSE Apolipoprotein A-IV OS=Mus musculus GN=Apoa4 PE=1 SV=3
GeneID:20703	457.00	71.04	1.92	-4.84415400493475	1.4014675261436e-08	1.11648449496202e-06	alpha-1-antitrypsin 1-4 precursor [Mus musculus]<>Q00897.1 RecName: Full=Alpha-1-antitrypsin 1-4; Short=Serpin A1d; AltName: Full=Serine protease inhibitor 1-4; AltName: Full=Serine protease inhibitor A1d; AltName: Full=Alpha-1 protease inhibitor 4; Flags: Precursor<>AAC28867.1 alpha-1 protease inhibitor 4 [Mus musculus]<>BAB22173.1 unnamed protein product [Mus musculus];protein [Mus musculus]	GO:0001948;GO:0030414;GO:0002020;GO:0005794;GO:0070062;GO:0010466;GO:0005615;GO:0004867;GO:0006487;GO:0005515;GO:0004866;GO:0042802;GO:0006953;GO:0043434;GO:0005576;GO:0034097;GO:0005783;GO:0001701	glycoprotein binding;peptidase inhibitor activity;protease binding;Golgi apparatus;extracellular exosome;negative regulation of peptidase activity;extracellular space;serine-type endopeptidase inhibitor activity;protein N-linked glycosylation;protein binding;endopeptidase inhibitor activity;identical protein binding;acute-phase response;response to peptide hormone;extracellular region;response to…	K03984	SERPINA1,AAT	http://www.genome.jp/dbget-bin/www_bget?ko:K03984	Complement and coagulation cascades	ko04610	KOG2392(V)(Serpin)	gnl|BL_ORD_ID|262987;Alpha-1-antitrypsin	sp|Q00897|A1AT4_MOUSE Alpha-1-antitrypsin 1-4 OS=Mus musculus GN=Serpina1d PE=1 SV=1;Alpha-1-antitrypsin 1-2 OS=Mus musculus GN=Serpina1b PE=1 SV=2
GeneID:70785	2439.70	6.36	0.17	-4.73714520295539	1.45540028377738e-08	1.15500789570424e-06	AltName: Full=Connecdenn 3<>AAH35208.1 DENN/MADD domain containing 1C [Mus musculus]<>EDL38234.1 DENN/MADD domain containing 1C, isoform CRA_c [Mus musculus];DENN domain-containing protein 1C [Mus musculus]<>Q8CFK6.1 RecName: Full=DENN domain-containing protein 1C;PREDICTED: DENN domain-containing protein 1C isoform X5 [Mus musculus];PREDICTED: DENN domain-containing protein 1C isoform X2 [Mus mu…	GO:0008150;GO:0043547;GO:0005575;GO:0005085;GO:0030136;GO:0017112;GO:0003674;GO:0031410;GO:0005737;GO:0005829	biological_process;positive regulation of GTPase activity;cellular_component;guanyl-nucleotide exchange factor activity;clathrin-coated vesicle;Rab guanyl-nucleotide exchange factor activity;molecular_function;cytoplasmic vesicle;cytoplasm;cytosol	K20160	DENND1	http://www.genome.jp/dbget-bin/www_bget?ko:K20160	-	-	KOG3569(T)(RAS signaling inhibitor ST5)	gnl|BL_ORD_ID|350950	sp|Q8CFK6|DEN1C_MOUSE DENN domain-containing protein 1C OS=Mus musculus GN=Dennd1c PE=1 SV=1
GeneID:100043757	9807.00	0.50	0.01	-6.43422743344604	1.62073017950464e-08	1.27640673884041e-06	zinc finger protein 831 [Mus musculus]<>XP_011237537.1 PREDICTED: zinc finger protein 831 isoform X2 [Mus musculus];PREDICTED: zinc finger protein 831 isoform X3 [Mus musculus];PREDICTED: zinc finger protein 831 isoform X1 [Mus musculus]<>XP_006498581.1 PREDICTED: zinc finger protein 831 isoform X1 [Mus musculus]<>XP_006498582.1 PREDICTED: zinc finger protein 831 isoform X1 [Mus musculus]	GO:0044212;GO:0005634;GO:0003676;GO:0043565;GO:0046872;GO:0003700;GO:0007165;GO:0007275;GO:0006355;GO:0006366	transcription regulatory region DNA binding;nucleus;nucleic acid binding;sequence-specific DNA binding;metal ion binding;transcription factor activity, sequence-specific DNA binding;signal transduction;multicellular organism development;regulation of transcription, DNA-templated;transcription from RNA polymerase II promoter	-	-	-	-	-	KOG1721(R)(FOG: Zn-finger)	gnl|BL_ORD_ID|553149	sp|Q5JPB2|ZN831_HUMAN Zinc finger protein 831 OS=Homo sapiens GN=ZNF831 PE=2 SV=4
GeneID:236312	3497.00	2.72	0.06	-5.0945833958583	1.62378999480751e-08	1.27640673884041e-06	AltName: Full=Interferon-inducible protein 209; AltName: Full=Interferon-inducible protein X;pyrin and HIN domain-containing protein 1 [Mus musculus]<>Q8BV49.1 RecName: Full=Pyrin and HIN domain-containing protein 1; Short=Ifi-209; AltName: Full=Interferon-inducible protein p209<>BAC37894.1 unnamed protein product [Mus musculus]<>AAH96384.1 Pyrin and HIN domain family, member 1 [Mus musculus]<>BA…	GO:0005634;GO:0035458;GO:0016020;GO:0000978;GO:0042802;GO:0001078;GO:0005737;GO:0005730;GO:0008134;GO:0001047;GO:0003690;GO:0044822	nucleus;cellular response to interferon-beta;membrane;RNA polymerase II core promoter proximal region sequence-specific DNA binding;identical protein binding;transcriptional repressor activity, RNA polymerase II core promoter proximal region sequence-specific binding;cytoplasm;nucleolus;transcription factor binding;core promoter binding;double-stranded DNA binding;RNA binding	-	-	-	-	-	-	gnl|BL_ORD_ID|49094	sp|Q8BV49|IFIX_MOUSE Pyrin and HIN domain-containing protein 1 OS=Mus musculus GN=Pyhin1 PE=1 SV=1
GeneID:13421	3702.00	8.10	0.27	-4.46250002326316	1.62685935911682e-08	1.27640673884041e-06	Short=LS-DNase; AltName: Full=Liver and spleen DNase; Short=DNase gamma; Short=DNase I-like 3; Short=LSD;deoxyribonuclease gamma precursor [Mus musculus]<>XP_006517984.1 PREDICTED: deoxyribonuclease gamma isoform X1 [Mus musculus]<>O55070.1 RecName: Full=Deoxyribonuclease gamma; Flags: Precursor<>AAC35753.1 liver and spleen DNase precursor [Mus musculus]<>AAD09222.1 DNase gamma [Mus musculus]<>AA…	GO:0006915;GO:0006309;GO:0010623;GO:0006308;GO:0016787;GO:0005783;GO:0012501;GO:0004520;GO:0004519;GO:0005576;GO:0004518;GO:0005634;GO:0004536;GO:0003677	apoptotic process;apoptotic DNA fragmentation;programmed cell death involved in cell development;DNA catabolic process;hydrolase activity;endoplasmic reticulum;programmed cell death;endodeoxyribonuclease activity;endonuclease activity;extracellular region;nuclease activity;nucleus;deoxyribonuclease activity;DNA binding	K11995	DNASE1L	http://www.genome.jp/dbget-bin/www_bget?ko:K11995	-	-	-	gnl|BL_ORD_ID|372288	sp|O55070|DNSL3_MOUSE Deoxyribonuclease gamma OS=Mus musculus GN=Dnase1l3 PE=1 SV=1
GeneID:224079	3435.91	1.38	0.00	-9.26226527497344	1.63791848031934e-08	1.28023416916432e-06	PREDICTED: probable cation-transporting ATPase 13A4 isoform X3 [Mus musculus];PREDICTED: probable cation-transporting ATPase 13A4 isoform X2 [Mus musculus];probable cation-transporting ATPase 13A4 isoform 3 [Mus musculus]<>XP_017172445.1 PREDICTED: probable cation-transporting ATPase 13A4 isoform X8 [Mus musculus]<>BAC26113.1 unnamed protein product [Mus musculus];probable cation-transporting ATP…	GO:0019829;GO:0005789;GO:0005388;GO:0016787;GO:0046872;GO:0006812;GO:0016021;GO:0000166;GO:0006874;GO:0005524;GO:0016020;GO:0005887;GO:0043231;GO:0098655;GO:0016887	cation-transporting ATPase activity;endoplasmic reticulum membrane;calcium-transporting ATPase activity;hydrolase activity;metal ion binding;cation transport;integral component of membrane;nucleotide binding;cellular calcium ion homeostasis;ATP binding;membrane;integral component of plasma membrane;intracellular membrane-bounded organelle;cation transmembrane transport;ATPase activity	K14951	ATP13A3_4_5	http://www.genome.jp/dbget-bin/www_bget?ko:K14951	-	-	KOG0209(P)(P-type ATPase);KOG0206(R)(P-type ATPase)	gnl|BL_ORD_ID|290317	sp|Q5XF90|AT134_MOUSE Probable cation-transporting ATPase 13A4 OS=Mus musculus GN=Atp13a4 PE=2 SV=1
GeneID:16541	1479.00	19.44	0.62	-4.51726776977337	1.74520587722008e-08	1.35579488779139e-06	Flags: Precursor<>BAA19004.1 kidney-derived aspartic protease-like protein [Mus musculus]<>CAB82907.1 Napsin [Mus musculus]<>AAH14813.1 Napsin A aspartic peptidase [Mus musculus]<>BAE31398.1 unnamed protein product [Mus musculus]; Short=KAP;napsin-A precursor [Mus musculus]<>O09043.1 RecName: Full=Napsin-A; AltName: Full=KDAP-1; AltName: Full=Kidney-derived aspartic protease-like protein	GO:0016787;GO:0006508;GO:0004175;GO:0004190;GO:0033619;GO:0097208;GO:0005615;GO:0030163;GO:0070062;GO:0005576;GO:0043129;GO:0008233;GO:0005764;GO:0005515	hydrolase activity;proteolysis;endopeptidase activity;aspartic-type endopeptidase activity;membrane protein proteolysis;alveolar lamellar body;extracellular space;protein catabolic process;extracellular exosome;extracellular region;surfactant homeostasis;peptidase activity;lysosome;protein binding	K08565	NAPSA	http://www.genome.jp/dbget-bin/www_bget?ko:K08565	Lysosome	ko04142	KOG1339(O)(Aspartyl protease)	gnl|BL_ORD_ID|105754	sp|O09043|NAPSA_MOUSE Napsin-A OS=Mus musculus GN=Napsa PE=1 SV=1
novel.22890	1393.00	2.47	36.39	4.30490403622533	1.7476813355878e-08	1.35579488779139e-06	BAE39818.1 unnamed protein product [Mus musculus] &gt;BAE40037.1 unnamed protein product [Mus musculus] &gt;BAE28917.1 unnamed protein product [Mus musculus] &gt;AAH83134.1 Ribosomal protein L3 [Mus musculus] &gt;EDL04616.1 mCG11520, isoform CRA_b [Mus musculus] &gt;BAE39950.1 unnamed protein product [Mus musculus] &gt;BAE41003.1 unnamed protein product [Mus musculus] &gt;BAE39049.1 unnamed prote…	GO:0070062;GO:0005925;GO:0005622;GO:0005737;GO:0005654;GO:0005730;GO:0003735;GO:0005840;GO:0044822;GO:0000027;GO:0071353;GO:0005634;GO:0030529;GO:0006412;GO:0008150;GO:0022625;GO:0008097	extracellular exosome;focal adhesion;intracellular;cytoplasm;nucleoplasm;nucleolus;structural constituent of ribosome;ribosome;RNA binding;ribosomal large subunit assembly;cellular response to interleukin-4;nucleus;intracellular ribonucleoprotein complex;translation;biological_process;cytosolic large ribosomal subunit;5S rRNA binding	K02925	RP-L3e,RPL3	http://www.genome.jp/dbget-bin/www_bget?ko:K02925	Ribosome	ko03010	KOG0746(J)(60S ribosomal protein L3 and related proteins)	60S	60S ribosomal protein L3 OS=Mus musculus GN=Rpl3 PE=1 SV=3
novel.24308	680.00	9.52	0.00	-9.24391686571127	1.82837411756578e-08	1.40784807052565e-06	AAB59670.1 immunoglobulin lambda chain C3 region, partial [Mus musculus domesticus];Full=Ig lambda-3 chain C region &gt	GO:0042742;GO:0006910;GO:0045087;GO:0006958;GO:0003823;GO:0006911;GO:0050871;GO:0050853;GO:0034987;GO:0009897;GO:0042571;GO:0072562	defense response to bacterium;phagocytosis, recognition;innate immune response;complement activation, classical pathway;antigen binding;phagocytosis, engulfment;positive regulation of B cell activation;B cell receptor signaling pathway;immunoglobulin receptor binding;external side of plasma membrane;immunoglobulin complex, circulating;blood microparticle	K06554	IGLL1,IGLL	http://www.genome.jp/dbget-bin/www_bget?ko:K06554	-	-	-	Ig	Ig lambda-3 chain C region OS=Mus musculus GN=Iglc3 PE=1 SV=1
novel.9789	709.00	8.88	0.00	-9.24391686571127	1.82837411756578e-08	1.40784807052565e-06	40S ribosomal protein S8 isoform X1 [Mandrillus leucophaeus]	GO:0006614;GO:0005622;GO:0005737;GO:0000462;GO:0019083;GO:0005654;GO:0005829;GO:0003674;GO:0003735;GO:0005840;GO:0044822;GO:0070062;GO:0005515;GO:0005925;GO:0000184;GO:0006364;GO:0022627;GO:0005634;GO:0006413;GO:0016020;GO:0030529;GO:0006412;GO:0008150	SRP-dependent cotranslational protein targeting to membrane;intracellular;cytoplasm;maturation of SSU-rRNA from tricistronic rRNA transcript (SSU-rRNA, 5.8S rRNA, LSU-rRNA);viral transcription;nucleoplasm;cytosol;molecular_function;structural constituent of ribosome;ribosome;RNA binding;extracellular exosome;protein binding;focal adhesion;nuclear-transcribed mRNA catabolic process, nonsense-media…	K02995	RP-S8e,RPS8	http://www.genome.jp/dbget-bin/www_bget?ko:K02995	Ribosome	ko03010	KOG3283(J)(40S ribosomal protein S8)	40S	40S ribosomal protein S8 OS=Bos taurus GN=RPS8 PE=2 SV=3
GeneID:74562	5378.00	0.03	1.14	5.85851566034663	1.8656776633504e-08	1.43125116448062e-06	fer-1-like protein 4 [Mus musculus];PREDICTED: fer-1-like protein 4 isoform X2 [Mus musculus];PREDICTED: fer-1-like protein 4 isoform X1 [Mus musculus]	GO:0016021;GO:0005575;GO:0003674;GO:0016020;GO:0008150	integral component of membrane;cellular_component;molecular_function;membrane;biological_process	K19949	OTOF	http://www.genome.jp/dbget-bin/www_bget?ko:K19949	-	-	KOG1012(R)(Ca2+-dependent lipid-binding protein CLB1/vesicle protein vp115/Granuphilin A, contains C2 domain)	gnl|BL_ORD_ID|392387	sp|A3KGK3|FR1L4_MOUSE Fer-1-like protein 4 OS=Mus musculus GN=Fer1l4 PE=2 SV=3
GeneID:22376	2094.00	6.76	0.18	-4.73920228729821	1.92508654054204e-08	1.47137703004603e-06	Short=WASp &gt;AAC99855.1 Wiskott-Aldrich syndrome protein (WASP) [Mus musculus] &gt;wiskott-Aldrich syndrome protein homolog [Mus musculus]<>P70315.1 RecName: Full=Wiskott-Aldrich syndrome protein homolog;ABK42106.1 Wasp [synthetic construct] &gt;P70315.1 RecName: Full=Wiskott-Aldrich syndrome protein homolog;prf||2122283A Wiskott-Aldrich syndrome protein;syndrome protein homolog [Mus musculus] …	GO:0005515;GO:0019901;GO:0042802;GO:0007015;GO:0003779;GO:0012506;GO:0070062;GO:0006955;GO:0038096;GO:0003674;GO:0043274;GO:2000601;GO:0005737;GO:0005829;GO:0008150;GO:0030041;GO:0008154;GO:0030048;GO:0016197;GO:0005575;GO:0005856;GO:0042110;GO:2000146;GO:0002625;GO:0017124;GO:0005911	protein binding;protein kinase binding;identical protein binding;actin filament organization;actin binding;vesicle membrane;extracellular exosome;immune response;Fc-gamma receptor signaling pathway involved in phagocytosis;molecular_function;phospholipase binding;positive regulation of Arp2/3 complex-mediated actin nucleation;cytoplasm;cytosol;biological_process;actin filament polymerization;acti…	K05747	WAS	http://www.genome.jp/dbget-bin/www_bget?ko:K05747	Regulation of actin cytoskeleton;Adherens junction;Tight junction;Endocytosis;Chemokine signaling pathway;Fc gamma R-mediated phagocytosis	ko04810,ko04520,ko04530,ko04144,ko04062,ko04666	KOG3671(TZ)(Actin regulatory protein (Wiskott-Aldrich syndrome protein))	gnl|BL_ORD_ID|248701;Wiskott-Aldrich	sp|P70315|WASP_MOUSE Wiskott-Aldrich syndrome protein homolog OS=Mus musculus GN=Was PE=1 SV=1;Wiskott-Aldrich syndrome protein homolog OS=Mus musculus GN=Was PE=1 SV=1
novel.10422	3632.00	0.26	4.40	4.48650002007579	1.94110469587579e-08	1.47816549873806e-06	protein [Mus musculus] &gt;EDL21480.1 choline phosphotransferase 1, isoform CRA_b [Mus musculus]	GO:0017112;GO:0016740;GO:0006629;GO:0016780;GO:0007032;GO:0042802;GO:0035249;GO:0016601;GO:0005515;GO:0007626;GO:0042803;GO:0006656;GO:0005794;GO:0008219;GO:0006663;GO:0043025;GO:0048812;GO:0005769;GO:0071902;GO:0006979;GO:0030027;GO:0005096;GO:0043087;GO:0008104;GO:0016021;GO:0030425;GO:0030676;GO:0046872;GO:0005829;GO:0007528;GO:0014069;GO:0043234;GO:0005737;GO:0007409;GO:0035023;GO:0031982;GO:…	Rab guanyl-nucleotide exchange factor activity;transferase activity;lipid metabolic process;phosphotransferase activity, for other substituted phosphate groups;endosome organization;identical protein binding;synaptic transmission, glutamatergic;Rac protein signal transduction;protein binding;locomotory behavior;protein homodimerization activity;phosphatidylcholine biosynthetic process;Golgi appar…	-	-	-	-	-	-	-	-
novel.16898	5204.00	1.91	0.04	-4.94187553114253	2.0457724580493e-08	1.55216428291484e-06	[Mus musculus]	GO:0006605;GO:0005575;GO:0008150;GO:0005622;GO:0015450;GO:0016021;GO:0003674;GO:0071806	protein targeting;cellular_component;biological_process;intracellular;P-P-bond-hydrolysis-driven protein transmembrane transporter activity;integral component of membrane;molecular_function;protein transmembrane transport	-	-	-	-	-	-	-	-
GeneID:79201	3305.00	0.23	3.79	4.55449850957859	2.05360447933408e-08	1.55242005768054e-06	AltName: Full=Decoy TRAIL receptor 1; AltName: Full=Tumor necrosis factor receptor p60 homolog 1;tumor necrosis factor receptor superfamily member 23 isoform 2 precursor [Mus musculus]<>EDL18228.1 mCG129003, isoform CRA_b [Mus musculus];tumor necrosis factor receptor superfamily member 23 isoform 1 precursor [Mus musculus]<>Q9ER63.2 RecName: Full=Tumor necrosis factor receptor superfamily member …	GO:0031225;GO:1902042;GO:0005576;GO:0016020;GO:0005886;GO:0045569;GO:0009897;GO:0016021;GO:0004872;GO:0031362;GO:0005515	anchored component of membrane;negative regulation of extrinsic apoptotic signaling pathway via death domain receptors;extracellular region;membrane;plasma membrane;TRAIL binding;external side of plasma membrane;integral component of membrane;receptor activity;anchored component of external side of plasma membrane;protein binding	K05159	TNFRSF23	http://www.genome.jp/dbget-bin/www_bget?ko:K05159	-	-	-	gnl|BL_ORD_ID|222001	sp|Q9ER63|TNR23_MOUSE Tumor necrosis factor receptor superfamily member 23 OS=Mus musculus GN=Tnfrsf23 PE=2 SV=2
GeneID:12506	1142.00	21.61	0.66	-4.59278749714245	2.06786262022305e-08	1.557514125552e-06	Flags: Precursor<>CAA35542.1 unnamed protein product [Mus musculus]<>CAA37604.1 BCM1 antigen [Mus musculus]<>BAB25228.1 unnamed protein product [Mus musculus]<>BAC39328.1 unnamed protein product [Mus musculus]<>BAE30541.1 unnamed protein product [Mus musculus]; AltName: Full=sgp-60; Short=SLAMF2; AltName: Full=SLAM family member 2;PREDICTED: CD48 antigen isoform X1 [Mus musculus]; AltName: Full=H…	GO:0031225;GO:0043234;GO:0042110;GO:0003823;GO:0046658;GO:0009897;GO:0007165;GO:0045576;GO:0045121;GO:0004872;GO:0070062;GO:0016020;GO:0005515;GO:0002819;GO:0005886	anchored component of membrane;protein complex;T cell activation;antigen binding;anchored component of plasma membrane;external side of plasma membrane;signal transduction;mast cell activation;membrane raft;receptor activity;extracellular exosome;membrane;protein binding;regulation of adaptive immune response;plasma membrane	K06479	CD48,BCM1	http://www.genome.jp/dbget-bin/www_bget?ko:K06479	Natural killer cell mediated cytotoxicity	ko04650	-	gnl|BL_ORD_ID|320614	sp|P18181|CD48_MOUSE CD48 antigen OS=Mus musculus GN=Cd48 PE=1 SV=1
GeneID:19419	5155.00	3.19	0.10	-4.56395487736515	2.17076611748011e-08	1.62909705041179e-06	Short=CalDAG-GEFII;RAS guanyl-releasing protein 1 [Mus musculus]<>Q9Z1S3.1 RecName: Full=RAS guanyl-releasing protein 1; AltName: Full=Calcium and DAG-regulated guanine nucleotide exchange factor II; AltName: Full=Ras guanyl-releasing protein<>AAC97348.1 ras activator RasGRP [Mus musculus]<>AAH57120.1 RAS guanyl releasing protein 1 [Mus musculus]<>AAH57341.1 RAS guanyl releasing protein 1 [Mus mu…	GO:0008270;GO:0005737;GO:0017034;GO:0007265;GO:0032760;GO:0005829;GO:0046872;GO:0005088;GO:0046330;GO:0007264;GO:0035556;GO:0001786;GO:0031210;GO:0043406;GO:0045954;GO:0032252;GO:0047496;GO:0005085;GO:0043087;GO:1900744;GO:1902715;GO:0014066;GO:0033089;GO:0019992;GO:0070372;GO:0005509;GO:0090630;GO:0001816;GO:0016020;GO:0001934;GO:0042803;GO:0032725;GO:0000139;GO:0005794;GO:0042629;GO:0002437;GO:…	zinc ion binding;cytoplasm;Rap guanyl-nucleotide exchange factor activity;Ras protein signal transduction;positive regulation of tumor necrosis factor production;cytosol;metal ion binding;Ras guanyl-nucleotide exchange factor activity;positive regulation of JNK cascade;small GTPase mediated signal transduction;intracellular signal transduction;phosphatidylserine binding;phosphatidylcholine bindin…	K04350	RASGRP1	http://www.genome.jp/dbget-bin/www_bget?ko:K04350	MAPK signaling pathway;Ras signaling pathway;Platelet activation;T cell receptor signaling pathway	ko04010,ko04014,ko04611,ko04660	KOG3417(T)(Ras1 guanine nucleotide exchange factor)	gnl|BL_ORD_ID|20966	sp|Q9Z1S3|GRP1_MOUSE RAS guanyl-releasing protein 1 OS=Mus musculus GN=Rasgrp1 PE=1 SV=1
GeneID:100504404	1147.00	63.82	2.46	-4.27425633790945	2.22557446642878e-08	1.66419941960792e-06	histocompatibility 2, class II antigen E alpha isoform X1 [Mus musculus];PREDICTED: histocompatibility 2, class II antigen E alpha isoform X1 [Mus musculus]	GO:0002376;GO:0005575;GO:0042605;GO:0019882;GO:0008150;GO:0005886;GO:0016020;GO:0002504;GO:0005765;GO:0016021;GO:0023026;GO:0002503;GO:0031902;GO:0003674;GO:0042613;GO:0002506;GO:0005764;GO:0050890;GO:0070062;GO:0009986;GO:0006955	immune system process;cellular_component;peptide antigen binding;antigen processing and presentation;biological_process;plasma membrane;membrane;antigen processing and presentation of peptide or polysaccharide antigen via MHC class II;lysosomal membrane;integral component of membrane;MHC class II protein complex binding;peptide antigen assembly with MHC class II protein complex;late endosome memb…	K06752	MHC2	http://www.genome.jp/dbget-bin/www_bget?ko:K06752	Phagosome;Cell adhesion molecules (CAMs);Antigen processing and presentation;Hematopoietic cell lineage;Intestinal immune network for IgA production;Th1 and Th2 cell differentiation;Th17 cell differentiation	ko04145,ko04514,ko04612,ko04640,ko04672,ko04658,ko04659	-	H-2;gnl|BL_ORD_ID|31428	H-2 class II histocompatibility antigen, E-K alpha chain OS=Mus musculus PE=1 SV=1;sp|P04224|HA22_MOUSE H-2 class II histocompatibility antigen, E-K alpha chain OS=Mus musculus PE=1 SV=1
GeneID:81897	3471.00	1.12	0.00	-9.20650477628436	2.28674802098914e-08	1.70077209544324e-06	toll-like receptor 9 precursor [Mus musculus]<>Q9EQU3.3 RecName: Full=Toll-like receptor 9; AltName: CD_antigen=CD289; Flags: Precursor<>AAI72644.1 Toll-like receptor 9 [synthetic construct]	GO:0032722;GO:0050729;GO:0032735;GO:0034162;GO:0005149;GO:0071222;GO:0045322;GO:0050707;GO:0001932;GO:0005737;GO:0051092;GO:1902350;GO:0002730;GO:0009615;GO:0007409;GO:0002237;GO:0032009;GO:0032733;GO:0016021;GO:0031410;GO:0034123;GO:0007252;GO:0010508;GO:0032728;GO:0007165;GO:0002224;GO:0016323;GO:0045359;GO:0045944;GO:0045356;GO:0006955;GO:0032741;GO:0051770;GO:0045078;GO:0004888;GO:0071248;GO:…	positive regulation of chemokine production;positive regulation of inflammatory response;positive regulation of interleukin-12 production;toll-like receptor 9 signaling pathway;interleukin-1 receptor binding;cellular response to lipopolysaccharide;unmethylated CpG binding;regulation of cytokine secretion;regulation of protein phosphorylation;cytoplasm;positive regulation of NF-kappaB transcriptio…	K10161	TLR9	http://www.genome.jp/dbget-bin/www_bget?ko:K10161	Toll-like receptor signaling pathway	ko04620	KOG0619(R)(FOG: Leucine rich repeat)	gnl|BL_ORD_ID|212967	sp|Q9EQU3|TLR9_MOUSE Toll-like receptor 9 OS=Mus musculus GN=Tlr9 PE=1 SV=3
novel.23770	2713.00	4.56	0.12	-4.7665160870287	2.29165375928571e-08	1.70077209544324e-06	BAA11361.1 Ig gamma-chain, partial [Mus musculus];AAB59661.1 immunoglobulin gamma 2A chain, partial [Mus musculus domesticus] &gt;Full=Ig gamma-2A chain C region, membrane-bound form &gt	GO:0045022;GO:0042742;GO:0001798;GO:0050778;GO:0045087;GO:0008333;GO:0006910;GO:0003823;GO:0006911;GO:0050871;GO:0006958;GO:0030162;GO:0034987;GO:0050853;GO:0005771;GO:0042571;GO:0050766;GO:0009897;GO:0001788;GO:0045807;GO:0002455;GO:0001812;GO:0019882;GO:0072562;GO:0016064	early endosome to late endosome transport;defense response to bacterium;positive regulation of type IIa hypersensitivity;positive regulation of immune response;innate immune response;endosome to lysosome transport;phagocytosis, recognition;antigen binding;phagocytosis, engulfment;positive regulation of B cell activation;complement activation, classical pathway;regulation of proteolysis;immunoglob…	K06856	IGH	http://www.genome.jp/dbget-bin/www_bget?ko:K06856	Phagosome;Calcium signaling pathway;NF-kappa B signaling pathway;PI3K-Akt signaling pathway;Phospholipase D signaling pathway;B cell receptor signaling pathway;Fc epsilon RI signaling pathway;Fc gamma R-mediated phagocytosis;Hematopoietic cell lineage;Intestinal immune network for IgA production;Natural killer cell mediated cytotoxicity	ko04145,ko04020,ko04064,ko04151,ko04072,ko04662,ko04664,ko04666,ko04640,ko04672,ko04650	-	Ig	Ig gamma-2A chain C region, membrane-bound form OS=Mus musculus GN=Igh-1a PE=1 SV=3
GeneID:16666	1581.50	3.62	0.03	-6.37715635853572	2.29911739836869e-08	1.70077209544324e-06	Short=CK-16; AltName: Full=Cytokeratin-16; AltName: Full=Keratin-16;keratin, type I cytoskeletal 16 isoform 1 [Mus musculus]<>AAI03618.1 Keratin 16 [Mus musculus]<>AAI03617.1 Keratin 16 [Mus musculus]<>AAI03616.1 Keratin 16 [Mus musculus]<>BAE23438.1 unnamed protein product [Mus musculus]; Short=K16<>AAC79424.1 keratin 16 [Mus musculus]<>AAI03667.1 Keratin 16 [Mus musculus]<>AAI14978.1 Keratin 16…	GO:0005515;GO:0005198;GO:0070062;GO:0030216;GO:0030336;GO:0005882;GO:0003674;GO:0045104;GO:0031424;GO:0008150;GO:0006954;GO:0051546;GO:0045087;GO:0007568;GO:0005634;GO:0002009;GO:0005200;GO:0002376;GO:0005856;GO:0005575;GO:0042633;GO:0061436	protein binding;structural molecule activity;extracellular exosome;keratinocyte differentiation;negative regulation of cell migration;intermediate filament;molecular_function;intermediate filament cytoskeleton organization;keratinization;biological_process;inflammatory response;keratinocyte migration;innate immune response;aging;nucleus;morphogenesis of an epithelium;structural constituent of cyt…	K07604	KRT1	http://www.genome.jp/dbget-bin/www_bget?ko:K07604	-	-	-	gnl|BL_ORD_ID|69060	sp|Q9Z2K1|K1C16_MOUSE Keratin, type I cytoskeletal 16 OS=Mus musculus GN=Krt16 PE=1 SV=3
GeneID:12502	1023.00	18.72	0.57	-4.61620779467933	2.37745870588649e-08	1.75246626957391e-06	AltName: Full=T-cell receptor T3 gamma chain; AltName: CD_antigen=CD3g; Flags: Precursor<>CAA68667.1 T3-gamma glycoprotein precursor [Mus musculus]<>AAA37400.1 CD3 gamma-chain [Mus musculus domesticus]<>AAH27528.1 CD3 antigen, gamma polypeptide [Mus musculus]<>BAE32293.1 unnamed protein product [Mus musculus]<>BAE32297.1 unnamed protein product [Mus musculus]<>EDL25627.1 CD3 antigen, gamma polype…	GO:0004888;GO:0005515;GO:0046982;GO:0070228;GO:0016021;GO:0003674;GO:0016020;GO:0007166;GO:0008150;GO:0015031;GO:0042105;GO:0005575;GO:0007163	transmembrane signaling receptor activity;protein binding;protein heterodimerization activity;regulation of lymphocyte apoptotic process;integral component of membrane;molecular_function;membrane;cell surface receptor signaling pathway;biological_process;protein transport;alpha-beta T cell receptor complex;cellular_component;establishment or maintenance of cell polarity	K06452	CD3G	http://www.genome.jp/dbget-bin/www_bget?ko:K06452	Hematopoietic cell lineage;T cell receptor signaling pathway;Th1 and Th2 cell differentiation;Th17 cell differentiation	ko04640,ko04660,ko04658,ko04659	-	gnl|BL_ORD_ID|324804	sp|P11942|CD3G_MOUSE T-cell surface glycoprotein CD3 gamma chain OS=Mus musculus GN=Cd3g PE=1 SV=1
GeneID:16819	737.00	1.50	25.57	4.49167718235431	2.40036053130532e-08	1.75996495271736e-06	AltName: Full=p25; Flags: Precursor<>CAA32762.1 unnamed protein product [Mus musculus]<>CAA57283.1 lipocalin [Mus musculus]<>BAE29077.1 unnamed protein product [Mus musculus]<>AAI32072.1 Lipocalin 2 [Mus musculus]<>AAI32070.1 Lipocalin 2 [Mus musculus]<>EDL08545.1 lipocalin 2 [Mus musculus]; AltName: Full=Lipocalin-2;A, Crystal Structure Of Murine Siderocalin (Lipocalin 2, 24p3); AltName: Full=SV…	GO:0097192;GO:0009615;GO:0005829;GO:0071222;GO:0002020;GO:0042493;GO:0070301;GO:0002376;GO:0031667;GO:0005215;GO:0005615;GO:0015891;GO:0009617;GO:0006979;GO:0071356;GO:0006915;GO:0036094;GO:0070062;GO:0009635;GO:0005576;GO:0042803;GO:0005506;GO:0006811;GO:0045087;GO:0006810;GO:0031669;GO:0005515;GO:0070207;GO:0010628;GO:0071347;GO:0055072;GO:0031346;GO:0010046	extrinsic apoptotic signaling pathway in absence of ligand;response to virus;cytosol;cellular response to lipopolysaccharide;protease binding;response to drug;cellular response to hydrogen peroxide;immune system process;response to nutrient levels;transporter activity;extracellular space;siderophore transport;response to bacterium;response to oxidative stress;cellular response to tumor necrosis f…	-	-	-	-	-	-	gnl|BL_ORD_ID|116265;Neutrophil	sp|P11672|NGAL_MOUSE Neutrophil gelatinase-associated lipocalin OS=Mus musculus GN=Lcn2 PE=1 SV=1;Neutrophil gelatinase-associated lipocalin OS=Mus musculus GN=Lcn2 PE=1 SV=1
GeneID:107526	1312.66	44.27	2.05	-4.25873301905662	2.40462550870957e-08	1.75996495271736e-06	GTPase IMAP family member 4 isoform d [Mus musculus];GTPase IMAP family member 4 isoform b [Mus musculus]<>EDK98561.1 GTPase, IMAP family member 4, isoform CRA_a [Mus musculus];GTPase, IMAP family member 4, isoform CRA_b, partial [Mus musculus]	GO:0000166;GO:0005829;GO:0005525;GO:0005737	nucleotide binding;cytosol;GTP binding;cytoplasm	-	-	-	-	-	-	gnl|BL_ORD_ID|18404;gnl|BL_ORD_ID|16240	sp|Q8K3K9|GIMA4_RAT GTPase IMAP family member 4 OS=Rattus norvegicus GN=Gimap4 PE=1 SV=1;sp|Q99JY3|GIMA4_MOUSE GTPase IMAP family member 4 OS=Mus musculus GN=Gimap4 PE=1 SV=1
GeneID:15043	3966.12	0.45	6.59	4.33416525461782	2.42956755111001e-08	1.77195889739935e-06	AAI25379.1 Histocompatibility 2, T region locus 3 [Mus musculus] &gt;EDL23281.1 mCG132399 [Mus musculus];AAI25381.1 Histocompatibility 2, T region locus 3 [Mus musculus] &gt;class I histocompatibility antigen, TLA(B) alpha chain precursor [Mus musculus] &gt;H-2 class I histocompatibility antigen, TLA(B) alpha chain precursor [Mus musculus]<>AAI25379.1 Histocompatibility 2, T region locus 3 [Mus m…	GO:0016021;GO:0006955;GO:0042605;GO:0005102;GO:0005886;GO:0042612;GO:0002474;GO:0016020	integral component of membrane;immune response;peptide antigen binding;receptor binding;plasma membrane;MHC class I protein complex;antigen processing and presentation of peptide antigen via MHC class I;membrane	K06751	MHC1	http://www.genome.jp/dbget-bin/www_bget?ko:K06751	Endocytosis;Phagosome;Cell adhesion molecules (CAMs);Antigen processing and presentation;Natural killer cell mediated cytotoxicity	ko04144,ko04145,ko04514,ko04612,ko04650	-	gnl|BL_ORD_ID|30961;H-2	sp|P14432|HA1T_MOUSE H-2 class I histocompatibility antigen, TLA(B) alpha chain OS=Mus musculus GN=H2-T3 PE=1 SV=2;H-2 class I histocompatibility antigen, TLA(B) alpha chain OS=Mus musculus GN=H2-T3 PE=1 SV=2
GeneID:26411	2771.21	13.37	0.47	-4.33616141014518	2.4423070378996e-08	1.7750001991584e-06	PREDICTED: mitogen-activated protein kinase kinase kinase kinase 1 isoform X2 [Mus musculus]; Short=MEKKK 1<>CAA70213.1 Ser/Thr kinase [Mus musculus]<>EDL24095.1 mitogen activated protein kinase kinase kinase kinase 1, isoform CRA_b [Mus musculus]; AltName: Full=Hematopoietic progenitor kinase; Short=MEK kinase kinase 1;PREDICTED: mitogen-activated protein kinase kinase kinase kinase 1 isoform X3…	GO:0000166;GO:0004702;GO:0005575;GO:0016310;GO:0003674;GO:0035556;GO:0000185;GO:0008349;GO:0000165;GO:0046777;GO:0005737;GO:0016740;GO:0004674;GO:0008150;GO:0005515;GO:0016301;GO:0008283;GO:0005524;GO:0004672;GO:0018105;GO:0016020;GO:0006950;GO:0006468	nucleotide binding;signal transducer, downstream of receptor, with serine/threonine kinase activity;cellular_component;phosphorylation;molecular_function;intracellular signal transduction;activation of MAPKKK activity;MAP kinase kinase kinase kinase activity;MAPK cascade;protein autophosphorylation;cytoplasm;transferase activity;protein serine/threonine kinase activity;biological_process;protein …	K04408	MAP4K1,HPK1	http://www.genome.jp/dbget-bin/www_bget?ko:K04408	MAPK signaling pathway	ko04010	KOG0576(T)(Mitogen-activated protein kinase kinase kinase kinase (MAP4K), germinal center kinase family)	gnl|BL_ORD_ID|402559	sp|P70218|M4K1_MOUSE Mitogen-activated protein kinase kinase kinase kinase 1 OS=Mus musculus GN=Map4k1 PE=1 SV=1
GeneID:27218	2688.00	2.96	0.08	-5.71026790747108	2.50706583995111e-08	1.81569422177998e-06	signaling lymphocytic activation molecule precursor [Mus musculus]<>Q9QUM4.1 RecName: Full=Signaling lymphocytic activation molecule; AltName: Full=SLAM family member 1; Flags: Precursor<>AAF14535.1 signaling lymphocytic activation molecule [Mus musculus]<>AAF22231.1 type I membrane receptor SLAM1 [Mus musculus]<>AAF13818.1 signaling lymphocytic activation molecule [Mus musculus]<>BAC29424.1 unna…	GO:0046330;GO:0032695;GO:0031338;GO:0016021;GO:0004872;GO:0001787;GO:0002376;GO:0035744;GO:2000349;GO:0009897;GO:0042104;GO:0045335;GO:0002232;GO:0010759;GO:0045087;GO:2000510;GO:0002250;GO:0007155;GO:0016020;GO:0032720;GO:1902715;GO:0070062;GO:0009986;GO:0046649;GO:0001779;GO:0002277;GO:0006909;GO:0070374;GO:1902714;GO:0005515;GO:0002725;GO:0005886;GO:0050790;GO:0032715;GO:0042802	positive regulation of JNK cascade;negative regulation of interleukin-12 production;regulation of vesicle fusion;integral component of membrane;receptor activity;natural killer cell proliferation;immune system process;T-helper 1 cell cytokine production;negative regulation of CD40 signaling pathway;external side of plasma membrane;positive regulation of activated T cell proliferation;phagocytic v…	K06536	SLAMF1,CD150	http://www.genome.jp/dbget-bin/www_bget?ko:K06536	-	-	-	gnl|BL_ORD_ID|204927	sp|Q9QUM4|SLAF1_MOUSE Signaling lymphocytic activation molecule OS=Mus musculus GN=Slamf1 PE=1 SV=1
GeneID:12508	2802.00	36.18	1.44	-4.19574539829286	2.53849495442699e-08	1.82378308846253e-06	CD53 antigen, isoform CRA_a, partial [Mus musculus]	GO:0016021;GO:0001772;GO:1901741;GO:0005911;GO:0016337;GO:0040008;GO:0007166;GO:0005886;GO:0005887;GO:0030054;GO:0045661;GO:0016020;GO:0009986;GO:0070062	integral component of membrane;immunological synapse;positive regulation of myoblast fusion;cell-cell junction;single organismal cell-cell adhesion;regulation of growth;cell surface receptor signaling pathway;plasma membrane;integral component of plasma membrane;cell junction;regulation of myoblast differentiation;membrane;cell surface;extracellular exosome	K06489	CD53,MOX44,TSPAN25	http://www.genome.jp/dbget-bin/www_bget?ko:K06489	-	-	KOG3882(R)(Tetraspanin family integral membrane protein)	gnl|BL_ORD_ID|324457	sp|Q61451|CD53_MOUSE Leukocyte surface antigen CD53 OS=Mus musculus GN=Cd53 PE=2 SV=2
novel.16711	396.00	80.21	2.17	-5.01491295194719	2.54865005384875e-08	1.82378308846253e-06	protein [Mus musculus]	GO:0034987;GO:0042742;GO:0050853;GO:0042571;GO:0009897;GO:0045087;GO:0006910;GO:0006911;GO:0050871;GO:0003823;GO:0072562;GO:0006958	immunoglobulin receptor binding;defense response to bacterium;B cell receptor signaling pathway;immunoglobulin complex, circulating;external side of plasma membrane;innate immune response;phagocytosis, recognition;phagocytosis, engulfment;positive regulation of B cell activation;antigen binding;blood microparticle;complement activation, classical pathway	K06856	IGH	http://www.genome.jp/dbget-bin/www_bget?ko:K06856	Phagosome;Calcium signaling pathway;NF-kappa B signaling pathway;PI3K-Akt signaling pathway;Phospholipase D signaling pathway;B cell receptor signaling pathway;Fc epsilon RI signaling pathway;Fc gamma R-mediated phagocytosis;Hematopoietic cell lineage;Intestinal immune network for IgA production;Natural killer cell mediated cytotoxicity	ko04145,ko04020,ko04064,ko04151,ko04072,ko04662,ko04664,ko04666,ko04640,ko04672,ko04650	-	Ig	Ig gamma-2B chain C region OS=Mus musculus GN=Igh-3 PE=1 SV=3
GeneID:229323	2225.00	6.54	0.19	-4.64374396264473	2.54987217413636e-08	1.82378308846253e-06	probable G-protein coupled receptor 171 [Mus musculus]<>Q8BG55.1 RecName: Full=Probable G-protein coupled receptor 171<>BAC30925.1 unnamed protein product [Mus musculus]<>BAC40829.1 unnamed protein product [Mus musculus]<>BAE32789.1 unnamed protein product [Mus musculus]<>EDL35348.1 G protein-coupled receptor 171, isoform CRA_a [Mus musculus]<>EDL35349.1 G protein-coupled receptor 171, isoform CR…	GO:0016020;GO:0005887;GO:0004871;GO:0004930;GO:0035589;GO:0007186;GO:0045028;GO:0005886;GO:0045638;GO:0016021;GO:0007165	membrane;integral component of plasma membrane;signal transducer activity;G-protein coupled receptor activity;G-protein coupled purinergic nucleotide receptor signaling pathway;G-protein coupled receptor signaling pathway;G-protein coupled purinergic nucleotide receptor activity;plasma membrane;negative regulation of myeloid cell differentiation;integral component of membrane;signal transduction	K08441	GPR171	http://www.genome.jp/dbget-bin/www_bget?ko:K08441	-	-	-	gnl|BL_ORD_ID|32390	sp|Q8BG55|GP171_MOUSE Probable G-protein coupled receptor 171 OS=Mus musculus GN=Gpr171 PE=2 SV=1
novel.9539	2765.00	0.00	1.05	9.19744909839314	2.56225983074686e-08	1.82378308846253e-06	[Mus musculus]	GO:0005575;GO:0008150;GO:0003674	cellular_component;biological_process;molecular_function	K11290	SET,TAF1,I2PP2A	http://www.genome.jp/dbget-bin/www_bget?ko:K11290	-	-	-	-	-
NT_099024.1_GeneID:22673	3554.02	1.08	0.00	-9.18742851257839	2.56225983074686e-08	1.82378308846253e-06	zinc finger protein 185 isoform a [Mus musculus]<>XP_006528024.1 PREDICTED: zinc finger protein 185 isoform X1 [Mus musculus]<>EDL26555.1 zinc finger protein 185, isoform CRA_b [Mus musculus];zinc finger protein 185, isoform CRA_a, partial [Mus musculus]	GO:0005886;GO:0008270;GO:0005856;GO:0030054;GO:0005925;GO:0046872;GO:0015629;GO:0005737	plasma membrane;zinc ion binding;cytoskeleton;cell junction;focal adhesion;metal ion binding;actin cytoskeleton;cytoplasm	-	-	-	-	-	-	gnl|BL_ORD_ID|551056	sp|Q62394|ZN185_MOUSE Zinc finger protein 185 OS=Mus musculus GN=Znf185 PE=1 SV=1
NT_187017.1_GeneID:26388	1903.00	0.65	10.02	4.39972732667355	2.66733299629453e-08	1.89207083398112e-06	protein [Mus musculus]; AltName: Full=Interferon-inducible protein p202; AltName: Full=Lupus susceptibility protein p202;interferon-activable protein 202 [Mus musculus]<>NP_032353.2 interferon-activable protein 202 [Mus musculus]<>Q9R002.3 RecName: Full=Interferon-activable protein 202; Short=Ifi-202	GO:0003690;GO:0002376;GO:0006355;GO:0007275;GO:0003677;GO:0003712;GO:0045087;GO:0035458;GO:0016020;GO:0042771;GO:0005634;GO:0016607;GO:0006954;GO:0000978;GO:0045669;GO:0006351;GO:0005654;GO:0005730;GO:0043154;GO:0048839;GO:0001078;GO:0005737;GO:0044822;GO:0008134;GO:0001047;GO:0006357;GO:0045824;GO:0005515;GO:0042802	double-stranded DNA binding;immune system process;regulation of transcription, DNA-templated;multicellular organism development;DNA binding;transcription cofactor activity;innate immune response;cellular response to interferon-beta;membrane;intrinsic apoptotic signaling pathway in response to DNA damage by p53 class mediator;nucleus;nuclear speck;inflammatory response;RNA polymerase II core promo…	K12971	IFI202	http://www.genome.jp/dbget-bin/www_bget?ko:K12971	Cytosolic DNA-sensing pathway	ko04623	-	Interferon-activable;gnl|BL_ORD_ID|42940	Interferon-activable protein 202 OS=Mus musculus GN=Ifi202 PE=1 SV=3;sp|Q9R002|IFI2_MOUSE Interferon-activable protein 202 OS=Mus musculus GN=Ifi202 PE=1 SV=3
NT_187023.1_GeneID:16818	2116.00	17.56	0.64	-4.31933994734108	2.7201319430114e-08	1.92293832544693e-06	proto-oncogene tyrosine-protein kinase LCK isoform a [Mus musculus]	GO:0006919;GO:0004715;GO:0000166;GO:0010038;GO:0043548;GO:1990405;GO:0045121;GO:0042610;GO:0005737;GO:0045588;GO:0042169;GO:0009612;GO:0005829;GO:0001948;GO:0050853;GO:0016301;GO:0019901;GO:0042802;GO:0000242;GO:0005515;GO:2001244;GO:0016740;GO:0006915;GO:0042542;GO:0010043;GO:0070062;GO:0004722;GO:0008022;GO:0004672;GO:0030139;GO:0016310;GO:0051117;GO:0042493;GO:0005102;GO:0042609;GO:0031234;GO:…	activation of cysteine-type endopeptidase activity involved in apoptotic process;non-membrane spanning protein tyrosine kinase activity;nucleotide binding;response to metal ion;phosphatidylinositol 3-kinase binding;protein antigen binding;membrane raft;CD8 receptor binding;cytoplasm;positive regulation of gamma-delta T cell differentiation;SH2 domain binding;response to mechanical stimulus;cytoso…	K05856	LCK	http://www.genome.jp/dbget-bin/www_bget?ko:K05856	NF-kappa B signaling pathway;Osteoclast differentiation;Natural killer cell mediated cytotoxicity;T cell receptor signaling pathway;Th1 and Th2 cell differentiation;Th17 cell differentiation	ko04064,ko04380,ko04650,ko04660,ko04658,ko04659	KOG0197(T)(Tyrosine kinases)	gnl|BL_ORD_ID|72684	sp|P06240|LCK_MOUSE Proto-oncogene tyrosine-protein kinase LCK OS=Mus musculus GN=Lck PE=1 SV=4
GeneID:102634967	2128.67	2.71	0.02	-6.3477512477877	2.7512032680501e-08	1.93828820718101e-06	-	-	-	-	-	-	-	-	-	-	-
GeneID:17386	2675.00	0.30	4.88	4.48331045971116	2.83608626217959e-08	1.99131711011952e-06	Flags: Precursor<>CAA47102.1 procollagenase [Mus musculus]<>BAE36033.1 unnamed protein product [Mus musculus]<>BAE29805.1 unnamed protein product [Mus musculus]<>BAE30561.1 unnamed protein product [Mus musculus]<>BAE35483.1 unnamed protein product [Mus musculus]<>BAE31273.1 unnamed protein product [Mus musculus]<>BAE31593.1 unnamed protein product [Mus musculus]<>AAI25323.1 Matrix metallopeptidas…	GO:0046872;GO:0009612;GO:0016787;GO:0007507;GO:0022617;GO:0044849;GO:0003417;GO:0001503;GO:0004222;GO:0005578;GO:0005509;GO:0005794;GO:0050750;GO:0046581;GO:0005615;GO:0008233;GO:0001958;GO:0005764;GO:1904244;GO:0004252;GO:0008237;GO:0071498;GO:0008270;GO:0007567;GO:0001666;GO:0001968;GO:0006508;GO:0030282;GO:0035116;GO:0031012;GO:0042493;GO:0005518;GO:0048306;GO:0043171;GO:0030574;GO:0005576;GO:…	metal ion binding;response to mechanical stimulus;hydrolase activity;heart development;extracellular matrix disassembly;estrous cycle;growth plate cartilage development;ossification;metalloendopeptidase activity;proteinaceous extracellular matrix;calcium ion binding;Golgi apparatus;low-density lipoprotein particle receptor binding;intercellular canaliculus;extracellular space;peptidase activity;e…	K07994	MMP13	http://www.genome.jp/dbget-bin/www_bget?ko:K07994	IL-17 signaling pathway	ko04657	KOG1565(OW)(Gelatinase A and related matrix metalloproteases)	gnl|BL_ORD_ID|96285	sp|P33435|MMP13_MOUSE Collagenase 3 OS=Mus musculus GN=Mmp13 PE=1 SV=1
GeneID:102638315	3625.10	1.06	0.00	-9.16809662616784	2.87473054181356e-08	2.00485837416109e-06	-	-	-	-	-	-	-	-	-	-	-
NW_012132909.2_GeneID:14368	4086.00	0.92	0.00	-9.16809662616784	2.87473054181356e-08	2.00485837416109e-06	Flags: Precursor<>AAC52431.1 transmembrane receptor [Mus musculus]<>BAC40329.1 unnamed protein product [Mus musculus]; Short=mFz6; Short=Fz-6;frizzled-6 precursor [Mus musculus]<>NP_001155966.1 frizzled-6 precursor [Mus musculus]<>XP_017171919.1 PREDICTED: frizzled-6 isoform X1 [Mus musculus]<>Q61089.1 RecName: Full=Frizzled-6	GO:0009986;GO:0004888;GO:0016327;GO:0005515;GO:0001942;GO:0035567;GO:0030168;GO:0042472;GO:0031410;GO:0016021;GO:0030901;GO:0007165;GO:0045177;GO:0003674;GO:0016020;GO:0060070;GO:0016324;GO:0016055;GO:0031625;GO:0007399;GO:0007166;GO:0008150;GO:0004930;GO:0004871;GO:0005886;GO:0007186;GO:0033278;GO:0048105;GO:0035880;GO:0001843;GO:0042813;GO:0017147;GO:0030659;GO:0043433;GO:0001736;GO:0090090;GO:…	cell surface;transmembrane signaling receptor activity;apicolateral plasma membrane;protein binding;hair follicle development;non-canonical Wnt signaling pathway;platelet activation;inner ear morphogenesis;cytoplasmic vesicle;integral component of membrane;midbrain development;signal transduction;apical part of cell;molecular_function;membrane;canonical Wnt signaling pathway;apical plasma membran…	K02376	FZD6	http://www.genome.jp/dbget-bin/www_bget?ko:K02376	Signaling pathways regulating pluripotency of stem cells;Hippo signaling pathway;Wnt signaling pathway;mTOR signaling pathway;Melanogenesis	ko04550,ko04390,ko04310,ko04150,ko04916	KOG3577(T)(Smoothened and related G-protein-coupled receptors)	gnl|BL_ORD_ID|9356	sp|Q61089|FZD6_MOUSE Frizzled-6 OS=Mus musculus GN=Fzd6 PE=1 SV=1
GeneID:76509	1846.00	2.48	33.10	4.17856561493117	3.0346509445049e-08	2.10928607427953e-06	Flags: Precursor<>AAH17624.1 RIKEN cDNA 1600029D21 gene [Mus musculus]<>AAH22950.1 RIKEN cDNA 1600029D21 gene [Mus musculus]<>AAQ72439.1 placenta expressed transcript 1 [Mus musculus]<>EDL25735.1 RIKEN cDNA 1600029D21 [Mus musculus];placenta-expressed transcript 1 protein precursor [Mus musculus]<>Q8VEN2.1 RecName: Full=Placenta-expressed transcript 1 protein; AltName: Full=Antigen mAgK114	GO:0030154;GO:0009897;GO:0016324;GO:0016020;GO:0005886;GO:0001953;GO:0031225;GO:0030335;GO:0035313	cell differentiation;external side of plasma membrane;apical plasma membrane;membrane;plasma membrane;negative regulation of cell-matrix adhesion;anchored component of membrane;positive regulation of cell migration;wound healing, spreading of epidermal cells	-	-	-	-	-	-	gnl|BL_ORD_ID|126307	sp|Q8VEN2|PLET1_MOUSE Placenta-expressed transcript 1 protein OS=Mus musculus GN=Plet1 PE=1 SV=1
novel.17949	5483.00	0.05	1.13	5.07139978690537	3.13493740997327e-08	2.16778223865205e-06	LOW QUALITY PROTEIN: uncharacterized protein LOC103607341 [Galeopterus variegatus]	-	-	-	-	-	-	-	KOG0017(R)(FOG: Transposon-encoded proteins with TYA, reverse transcriptase, integrase domains in various combinations)	Pol	Pol polyprotein OS=Baboon endogenous virus (strain M7) GN=pol PE=3 SV=1
GeneID:64099	2655.00	7.66	0.25	-4.50040064523773	3.13974157097289e-08	2.16778223865205e-06	gamma-parvin isoform 1 [Mus musculus]	GO:0005737;GO:0003779;GO:0005925;GO:0007155;GO:0030054;GO:0005575;GO:0031532;GO:0005856;GO:0005886;GO:0008150;GO:0016020	cytoplasm;actin binding;focal adhesion;cell adhesion;cell junction;cellular_component;actin cytoskeleton reorganization;cytoskeleton;plasma membrane;biological_process;membrane	K06275	PARV	http://www.genome.jp/dbget-bin/www_bget?ko:K06275	Focal adhesion	ko04510	-	gnl|BL_ORD_ID|120405	sp|Q9ERD8|PARVG_MOUSE Gamma-parvin OS=Mus musculus GN=Parvg PE=1 SV=2
GeneID:108995	1750.00	2.40	0.00	-9.14850217319023	3.22963554697572e-08	2.2224399031398e-06	AltName: Full=TBC1 domain family member 10C<>BAC30605.1 unnamed protein product [Mus musculus]<>BAE27160.1 unnamed protein product [Mus musculus]<>EDL33029.1 TBC1 domain family, member 10c, isoform CRA_b [Mus musculus]<>AAI60248.1 TBC1 domain family, member 10c [synthetic construct]<>BAH16639.1 TBC1 domain family, member 10C [Homo sapiens];carabin [Mus musculus]<>XP_006531689.1 PREDICTED: carabin…	GO:0016020;GO:0017137;GO:0031527;GO:0005886;GO:0051534;GO:0006886;GO:0090630;GO:1902017;GO:0005515;GO:0070373;GO:0005829;GO:0031338;GO:0005622;GO:0005096;GO:0012505;GO:0042147;GO:0050869	membrane;Rab GTPase binding;filopodium membrane;plasma membrane;negative regulation of NFAT protein import into nucleus;intracellular protein transport;activation of GTPase activity;regulation of cilium assembly;protein binding;negative regulation of ERK1 and ERK2 cascade;cytosol;regulation of vesicle fusion;intracellular;GTPase activator activity;endomembrane system;retrograde transport, endosom…	K19944	TBC1D10	http://www.genome.jp/dbget-bin/www_bget?ko:K19944	-	-	KOG4347(R)(GTPase-activating protein VRP);KOG1102(R)(Rab6 GTPase activator GAPCenA and related TBC domain proteins)	gnl|BL_ORD_ID|511983	sp|Q8C9V1|TB10C_MOUSE Carabin OS=Mus musculus GN=Tbc1d10c PE=1 SV=1
GeneID:12721	1687.57	169.74	7.22	-4.1150199372387	3.25887938553002e-08	2.23513803683719e-06	AAM18514.1 tryptophane aspartate-containing coat protein [Mus musculus] &gt;BAE33465.1 unnamed protein product [Mus musculus] &gt;XP_006507347.1 PREDICTED: coronin-1A isoform X1 [Mus musculus] &gt; Short=TACO<>AAD31082.1 tryptophane aspartate containing coat protein [Mus musculus]<>AAM18514.1 tryptophane aspartate-containing coat protein [Mus musculus]<>BAE33465.1 unnamed protein product [Mus mus…	GO:0016020;GO:0030424;GO:0050870;GO:0051279;GO:0038180;GO:0031339;GO:0005634;GO:0001891;GO:0008150;GO:0006909;GO:0031589;GO:0042102;GO:0034097;GO:0030217;GO:0005886;GO:0043320;GO:0005911;GO:0008360;GO:0061502;GO:0030036;GO:0005856;GO:0030864;GO:0001772;GO:0030833;GO:0030335;GO:0005575;GO:0008064;GO:0001771;GO:0042803;GO:0008022;GO:0030670;GO:0005769;GO:0008092;GO:0030027;GO:0070062;GO:0032956;GO:…	membrane;axon;positive regulation of T cell activation;regulation of release of sequestered calcium ion into cytosol;nerve growth factor signaling pathway;negative regulation of vesicle fusion;nucleus;phagocytic cup;biological_process;phagocytosis;cell-substrate adhesion;positive regulation of T cell proliferation;response to cytokine;T cell differentiation;plasma membrane;natural killer cell deg…	K13882	CORO1A	http://www.genome.jp/dbget-bin/www_bget?ko:K13882	Phagosome	ko04145	KOG1445(Z)(Tumor-specific antigen (contains WD repeats))	Coronin-1A;gnl|BL_ORD_ID|316287	Coronin-1A OS=Mus musculus GN=Coro1a PE=1 SV=5;sp|O89053|COR1A_MOUSE Coronin-1A OS=Mus musculus GN=Coro1a PE=1 SV=5
NT_187004.1_GeneID:100504404	887.00	258.10	11.15	-4.12496244124933	3.38607042158109e-08	2.31470880007291e-06	histocompatibility 2, class II antigen E alpha precursor [Mus musculus]<>AAC52482.1 major histocompatibility complex H-2E alpha chain precursor [Mus musculus domesticus]	GO:0005765;GO:0002504;GO:0016020;GO:0005886;GO:0008150;GO:0019882;GO:0042605;GO:0005575;GO:0002376;GO:0009986;GO:0070062;GO:0006955;GO:0050890;GO:0005764;GO:0042613;GO:0002506;GO:0031902;GO:0003674;GO:0016021;GO:0023026;GO:0002503	lysosomal membrane;antigen processing and presentation of peptide or polysaccharide antigen via MHC class II;membrane;plasma membrane;biological_process;antigen processing and presentation;peptide antigen binding;cellular_component;immune system process;cell surface;extracellular exosome;immune response;cognition;lysosome;MHC class II protein complex;polysaccharide assembly with MHC class II prot…	K06752	MHC2	http://www.genome.jp/dbget-bin/www_bget?ko:K06752	Phagosome;Cell adhesion molecules (CAMs);Antigen processing and presentation;Hematopoietic cell lineage;Intestinal immune network for IgA production;Th1 and Th2 cell differentiation;Th17 cell differentiation	ko04145,ko04514,ko04612,ko04640,ko04672,ko04658,ko04659	-	gnl|BL_ORD_ID|31428	sp|P04224|HA22_MOUSE H-2 class II histocompatibility antigen, E-K alpha chain OS=Mus musculus PE=1 SV=1
GeneID:57916	2618.09	12.03	0.42	-4.31193952379344	3.44318850792605e-08	2.34601195936422e-06	AltName: Full=Transmembrane activator and CAML interactor; AltName: CD_antigen=CD267<>AAG00081.1 TACI protein [Mus musculus]<>AAI41868.1 Tumor necrosis factor receptor superfamily, member 13b [Mus musculus]<>AAI39394.1 Tumor necrosis factor receptor superfamily, member 13b [Mus musculus]<>AAI39393.1 Tumor necrosis factor receptor superfamily, member 13b [Mus musculus];tumor necrosis factor recept…	GO:0001782;GO:0002244;GO:0016021;GO:0004872;GO:0009897;GO:0002250;GO:0005887;GO:0016020;GO:0030889;GO:0007166;GO:0005886;GO:0002376	B cell homeostasis;hematopoietic progenitor cell differentiation;integral component of membrane;receptor activity;external side of plasma membrane;adaptive immune response;integral component of plasma membrane;membrane;negative regulation of B cell proliferation;cell surface receptor signaling pathway;plasma membrane;immune system process	K05150	TNFRSF13B,TACI	http://www.genome.jp/dbget-bin/www_bget?ko:K05150	Cytokine-cytokine receptor interaction;Intestinal immune network for IgA production	ko04060,ko04672	-	Tumor;gnl|BL_ORD_ID|221620	Tumor necrosis factor receptor superfamily member 13B OS=Mus musculus GN=Tnfrsf13b PE=2 SV=1;sp|Q9ET35|TR13B_MOUSE Tumor necrosis factor receptor superfamily member 13B OS=Mus musculus GN=Tnfrsf13b PE=2 SV=1
GeneID:100503583	4572.00	0.79	0.00	-9.12863792294285	3.63333999034768e-08	2.45939121634221e-06	fibrinogen silencer-binding protein [Mus musculus]<>Q8BKE5.1 RecName: Full=Fibrinogen silencer-binding protein<>BAC35379.1 unnamed protein product [Mus musculus]<>EDL05643.1 mCG142038, isoform CRA_c [Mus musculus]	GO:0008150;GO:0008340;GO:0005515;GO:0042802;GO:0005524;GO:0015616;GO:0005634;GO:0006355;GO:0042493;GO:0003674;GO:0010212;GO:0006351;GO:0000724;GO:0005654;GO:0006974;GO:0005737	biological_process;determination of adult lifespan;protein binding;identical protein binding;ATP binding;DNA translocase activity;nucleus;regulation of transcription, DNA-templated;response to drug;molecular_function;response to ionizing radiation;transcription, DNA-templated;double-strand break repair via homologous recombination;nucleoplasm;cellular response to DNA damage stimulus;cytoplasm	-	-	-	-	-	-	gnl|BL_ORD_ID|3289	sp|Q8BKE5|FSBP_MOUSE Fibrinogen silencer-binding protein OS=Mus musculus GN=Fsbp PE=2 SV=1
GeneID:666926	1510.71	2.66	0.00	-9.12863792294285	3.63333999034768e-08	2.45939121634221e-06	XP_006527322.1 PREDICTED: membrane-spanning 4-domains, subfamily A, member 4-like isoform X1 [Mus musculus] &gt;XP_006527324.1 PREDICTED: membrane-spanning 4-domains, subfamily A, member 4-like isoform X1 [Mus musculus] &gt;membrane-spanning 4-domains, subfamily A, member 4-like [Mus musculus]<>XP_006527322.1 PREDICTED: membrane-spanning 4-domains, subfamily A, member 4-like isoform X1 [Mus muscu…	GO:0005887;GO:0008150;GO:0005575;GO:0003674;GO:0016021	integral component of plasma membrane;biological_process;cellular_component;molecular_function;integral component of membrane	-	-	-	-	-	-	Membrane-spanning;gnl|BL_ORD_ID|405144	Membrane-spanning 4-domains subfamily A member 4D OS=Mus musculus GN=Ms4a4d PE=2 SV=1;sp|Q99N05|M4A4D_MOUSE Membrane-spanning 4-domains subfamily A member 4D OS=Mus musculus GN=Ms4a4d PE=2 SV=1
GeneID:101055843	1091.75	8.41	109.63	4.1211930466238	3.73012417239234e-08	2.51667954341246e-06	XP_006538472.1 PREDICTED: perilipin-2 [Mus musculus] &gt;perilipin-2 [Mus musculus] &gt;XP_011248464.1 PREDICTED: perilipin-2 [Mus musculus];PREDICTED: perilipin-2 [Mus musculus]<>XP_006538472.1 PREDICTED: perilipin-2 [Mus musculus]<>XP_011248464.1 PREDICTED: perilipin-2 [Mus musculus]	GO:0003674;GO:0042493;GO:0005829;GO:0043231;GO:0005737;GO:0015909;GO:0014070;GO:0019915;GO:0005886;GO:0005515;GO:0016020;GO:0005811;GO:0005634	molecular_function;response to drug;cytosol;intracellular membrane-bounded organelle;cytoplasm;long-chain fatty acid transport;response to organic cyclic compound;lipid storage;plasma membrane;protein binding;membrane;lipid droplet;nucleus	K17284	PLIN2,ADRP	http://www.genome.jp/dbget-bin/www_bget?ko:K17284	PPAR signaling pathway	ko03320	-	Perilipin-2;gnl|BL_ORD_ID|126313	Perilipin-2 OS=Mus musculus GN=Plin2 PE=1 SV=2;sp|P43883|PLIN2_MOUSE Perilipin-2 OS=Mus musculus GN=Plin2 PE=1 SV=2
GeneID:14348	11747.33	4.30	0.17	-4.19387671095653	3.86689805662322e-08	2.60048894307912e-06	XP_011769007.1 PREDICTED: alpha-(1,3)-fucosyltransferase 9 [Macaca nemestrina];PREDICTED: alpha-(1,3)-fucosyltransferase 9 isoform X1 [Cercocebus atys]<>XP_011769007.1 PREDICTED: alpha-(1,3)-fucosyltransferase 9 [Macaca nemestrina];alpha-(1,3)-fucosyltransferase 9 isoform X1 [Cercocebus atys] &gt	GO:0042355;GO:0046920;GO:0007399;GO:0032580;GO:0016020;GO:0005794;GO:0000139;GO:0008417;GO:0006487;GO:0016740;GO:0036065;GO:0016757;GO:0005975;GO:0006486;GO:0016021	L-fucose catabolic process;alpha-(1->3)-fucosyltransferase activity;nervous system development;Golgi cisterna membrane;membrane;Golgi apparatus;Golgi membrane;fucosyltransferase activity;protein N-linked glycosylation;transferase activity;fucosylation;transferase activity, transferring glycosyl groups;carbohydrate metabolic process;protein glycosylation;integral component of membrane	K03663	FUT9	http://www.genome.jp/dbget-bin/www_bget?ko:K03663	Glycosphingolipid biosynthesis - globo and isoglobo series;Glycosphingolipid biosynthesis - lacto and neolacto series;Mannose type O-glycan biosyntheis	ko00603,ko00601,ko00515	KOG2619(GE)(Fucosyltransferase)	gnl|BL_ORD_ID|2898;Alpha-(1,3)-fucosyltransferase	sp|O88819|FUT9_MOUSE Alpha-(1,3)-fucosyltransferase 9 OS=Mus musculus GN=Fut9 PE=2 SV=1;Alpha-(1,3)-fucosyltransferase 9 OS=Mus musculus GN=Fut9 PE=2 SV=1
GeneID:276891	2175.00	2.80	0.04	-5.63506408535391	3.97232611493771e-08	2.66274403944028e-06	T-cell immunoglobulin and mucin domain containing 4, isoform CRA_a [Mus musculus]	GO:0016020;GO:0001786;GO:0016021	membrane;phosphatidylserine binding;integral component of membrane	-	-	-	-	-	-	gnl|BL_ORD_ID|216135	sp|Q6U7R4|TIMD4_MOUSE T-cell immunoglobulin and mucin domain-containing protein 4 OS=Mus musculus GN=Timd4 PE=1 SV=2
novel.24020	1779.52	42.09	1.81	-4.14776020105056	3.99614804413593e-08	2.67007143348992e-06	partial [Mus musculus]	GO:0044822;GO:0005840;GO:0005622;GO:0005739;GO:0005761;GO:0006412;GO:0030529;GO:0019843;GO:0000027;GO:0003735;GO:0005762	RNA binding;ribosome;intracellular;mitochondrion;mitochondrial ribosome;translation;intracellular ribonucleoprotein complex;rRNA binding;ribosomal large subunit assembly;structural constituent of ribosome;mitochondrial large ribosomal subunit	-	-	-	-	-	-	-	-
NT_187021.1_GeneID:12269	1883.00	2.11	0.00	-9.10849634186339	4.09325644482208e-08	2.72616143863664e-06	Flags: Precursor<>AAH12257.1 Complement component 4 binding protein [Mus musculus]<>BAE28899.1 unnamed protein product [Mus musculus]<>BAE28904.1 unnamed protein product [Mus musculus]<>EDL39738.1 complement component 4 binding protein, isoform CRA_a [Mus musculus]; Short=C4bp;C4b-binding protein precursor [Mus musculus]<>XP_011246208.1 PREDICTED: C4b-binding protein isoform X1 [Mus musculus]<>P0…	GO:0045959;GO:0001848;GO:0005515;GO:0006955;GO:0005615;GO:0044822;GO:0007339;GO:0007338;GO:0002199;GO:0045732;GO:0001669;GO:0005886;GO:0045087;GO:0005576;GO:0044297;GO:0002376;GO:0002081;GO:0006958;GO:0043159;GO:0072562;GO:0044216	negative regulation of complement activation, classical pathway;complement binding;protein binding;immune response;extracellular space;RNA binding;binding of sperm to zona pellucida;single fertilization;zona pellucida receptor complex;positive regulation of protein catabolic process;acrosomal vesicle;plasma membrane;innate immune response;extracellular region;cell body;immune system process;outer…	K04002	C4BPA	http://www.genome.jp/dbget-bin/www_bget?ko:K04002	Complement and coagulation cascades	ko04610	KOG4297(TV)(C-type lectin)	gnl|BL_ORD_ID|309734	sp|P08607|C4BPA_MOUSE C4b-binding protein OS=Mus musculus GN=C4bpa PE=1 SV=3
GeneID:12504	3095.00	7.80	0.27	-4.36242620327223	4.12459635328764e-08	2.73822962389894e-06	AltName: Full=T-cell surface antigen T4/Leu-3; AltName: Full=T-cell differentiation antigen L3T4; AltName: CD_antigen=CD4;PREDICTED: T-cell surface glycoprotein CD4 isoform X2 [Mus musculus];PREDICTED: T-cell surface glycoprotein CD4 isoform X1 [Mus musculus];T-cell surface glycoprotein CD4 precursor [Mus musculus]<>P06332.1 RecName: Full=T-cell surface glycoprotein CD4; Flags: Precursor<>CAA2853…	GO:0045058;GO:0032507;GO:0010524;GO:0001948;GO:0042110;GO:0008270;GO:0006948;GO:0016021;GO:0045860;GO:0045121;GO:0033280;GO:0002376;GO:0005788;GO:0009897;GO:0050870;GO:0050850;GO:0035397;GO:0007155;GO:0002250;GO:0016020;GO:0001816;GO:0042803;GO:0009986;GO:0006955;GO:0007166;GO:0050829;GO:0032355;GO:0019865;GO:0050731;GO:0005789;GO:0015026;GO:0005515;GO:0042102;GO:0042289;GO:0005886;GO:0030217;GO:…	T cell selection;maintenance of protein location in cell;positive regulation of calcium ion transport into cytosol;glycoprotein binding;T cell activation;zinc ion binding;induction by virus of host cell-cell fusion;integral component of membrane;positive regulation of protein kinase activity;membrane raft;response to vitamin D;immune system process;endoplasmic reticulum lumen;external side of pla…	K06454	CD4	http://www.genome.jp/dbget-bin/www_bget?ko:K06454	Cell adhesion molecules (CAMs);Antigen processing and presentation;Hematopoietic cell lineage;T cell receptor signaling pathway;Th1 and Th2 cell differentiation;Th17 cell differentiation	ko04514,ko04612,ko04640,ko04660,ko04658,ko04659	-	gnl|BL_ORD_ID|324455	sp|P06332|CD4_MOUSE T-cell surface glycoprotein CD4 OS=Mus musculus GN=Cd4 PE=1 SV=1
GeneID:72303	1922.62	3.48	43.61	4.1054375977967	4.15675628717378e-08	2.75076335387318e-06	AAI17532.1 Cytochrome P450, family 2, subfamily c, polypeptide 65 [Mus musculus] &gt;EDL41814.1 mCG21457 [Mus musculus];cytochrome P450, family 2, subfamily c, polypeptide 65 precursor [Mus musculus]<>AAI17532.1 Cytochrome P450, family 2, subfamily c, polypeptide 65 [Mus musculus]<>AAI18515.1 Cytochrome P450, family 2, subfamily c, polypeptide 65 [Mus musculus]<>EDL41814.1 mCG21457 [Mus musculus]…	GO:0019373;GO:0002244;GO:0005506;GO:0008395;GO:0008144;GO:0004497;GO:0008392;GO:0046872;GO:0055114;GO:0008390;GO:0034875;GO:0016705;GO:0020037;GO:0043231;GO:0016491	epoxygenase P450 pathway;hematopoietic progenitor cell differentiation;iron ion binding;steroid hydroxylase activity;drug binding;monooxygenase activity;arachidonic acid epoxygenase activity;metal ion binding;oxidation-reduction process;testosterone 16-alpha-hydroxylase activity;caffeine oxidase activity;oxidoreductase activity, acting on paired donors, with incorporation or reduction of molecula…	K07413	CYP2C	http://www.genome.jp/dbget-bin/www_bget?ko:K07413	Arachidonic acid metabolism;Linoleic acid metabolism;Steroid hormone biosynthesis;Retinol metabolism;Serotonergic synapse;Inflammatory mediator regulation of TRP channels	ko00590,ko00591,ko00140,ko00830,ko04726,ko04750	KOG0156(Q)(Cytochrome P450 CYP2 subfamily)	Cytochrome;Cytochrome;gnl|BL_ORD_ID|317001	Cytochrome P450 2C18 OS=Homo sapiens GN=CYP2C18 PE=1 SV=3;Cytochrome P450 2C42 (Fragment) OS=Sus scrofa GN=CYP2C42 PE=2 SV=1;sp|P33260|CP2CI_HUMAN Cytochrome P450 2C18 OS=Homo sapiens GN=CYP2C18 PE=1 SV=3
GeneID:21943	2243.00	5.30	0.15	-4.67141276088062	4.17171518959725e-08	2.75187059624611e-06	Short=OPGL;tumor necrosis factor ligand superfamily member 11 [Mus musculus]<>O35235.2 RecName: Full=Tumor necrosis factor ligand superfamily member 11; AltName: Full=Receptor activator of nuclear factor kappa-B ligand; Contains: RecName: Full=Tumor necrosis factor ligand superfamily member 11, membrane form; AltName: Full=Osteoclast differentiation factor; Short=TRANCE; AltName: Full=TNF-related…	GO:0071847;GO:0050870;GO:0019221;GO:0016020;GO:0005576;GO:1902533;GO:0030316;GO:0051260;GO:0045672;GO:0051091;GO:0005886;GO:0002548;GO:0045453;GO:0038001;GO:0035902;GO:0051897;GO:0060749;GO:0034112;GO:2001206;GO:0070371;GO:0007275;GO:0071812;GO:0033598;GO:0043406;GO:0045944;GO:0005164;GO:0045780;GO:0055074;GO:0006955;GO:0005615;GO:0030154;GO:0009314;GO:0051466;GO:0005515;GO:0002158;GO:0043123;GO:…	TNFSF11-mediated signaling pathway;positive regulation of T cell activation;cytokine-mediated signaling pathway;membrane;extracellular region;positive regulation of intracellular signal transduction;osteoclast differentiation;protein homooligomerization;positive regulation of osteoclast differentiation;positive regulation of sequence-specific DNA binding transcription factor activity;plasma membr…	K05473	TNFSF11,RANKL	http://www.genome.jp/dbget-bin/www_bget?ko:K05473	NF-kappa B signaling pathway;Cytokine-cytokine receptor interaction;Osteoclast differentiation;Prolactin signaling pathway	ko04064,ko04060,ko04380,ko04917	-	gnl|BL_ORD_ID|218079	sp|O35235|TNF11_MOUSE Tumor necrosis factor ligand superfamily member 11 OS=Mus musculus GN=Tnfsf11 PE=1 SV=2
GeneID:17123	1351.20	17.20	0.54	-4.45125119284265	4.18622633547933e-08	2.75267638370741e-06	PREDICTED: mucosal addressin cell adhesion molecule 1 isoform X1 [Mus musculus]<>AAA81638.1 cell adhesion molecule 1 [Mus musculus]<>AAB35609.1 mucosal addressin cell adhesion molecule-1 small form [Mus sp.]<>AAH24372.1 Madcam1 protein [Mus musculus]<>BAE33586.1 unnamed protein product [Mus musculus]<>AAI15911.1 Madcam1 protein [Mus musculus]<>AAI18057.1 Madcam1 protein [Mus musculus]<>EDL31683.1…	GO:0007568;GO:0016020;GO:0098640;GO:0050900;GO:0005886;GO:0002687;GO:0016337;GO:0050901;GO:0005575;GO:0030216;GO:0007155;GO:0034113;GO:0007160;GO:0043113;GO:0007229;GO:0003674;GO:0016021	aging;membrane;integrin binding involved in cell-matrix adhesion;leukocyte migration;plasma membrane;positive regulation of leukocyte migration;single organismal cell-cell adhesion;leukocyte tethering or rolling;cellular_component;keratinocyte differentiation;cell adhesion;heterotypic cell-cell adhesion;cell-matrix adhesion;receptor clustering;integrin-mediated signaling pathway;molecular_functio…	K06779	MADCAM1	http://www.genome.jp/dbget-bin/www_bget?ko:K06779	Cell adhesion molecules (CAMs);Intestinal immune network for IgA production	ko04514,ko04672	-	gnl|BL_ORD_ID|82055	sp|Q61826|MADCA_MOUSE Mucosal addressin cell adhesion molecule 1 OS=Mus musculus GN=Madcam1 PE=1 SV=2
GeneID:64931	1123.00	4.74	0.04	-6.27150437953819	4.37291033755704e-08	2.86633201967781e-06	PREDICTED: sperm-egg fusion protein Juno isoform X5 [Mus musculus];PREDICTED: sperm-egg fusion protein Juno isoform X1 [Mus musculus];PREDICTED: sperm-egg fusion protein Juno isoform X3 [Mus musculus];PREDICTED: sperm-egg fusion protein Juno isoform X4 [Mus musculus]	GO:0005515;GO:0007155;GO:0005542;GO:0004872;GO:0007338;GO:0005886;GO:0016020;GO:0035036;GO:0007342;GO:0031225	protein binding;cell adhesion;folic acid binding;receptor activity;single fertilization;plasma membrane;membrane;sperm-egg recognition;fusion of sperm to egg plasma membrane;anchored component of membrane	K13649	FOLR	http://www.genome.jp/dbget-bin/www_bget?ko:K13649	Endocytosis	ko04144	-	gnl|BL_ORD_ID|68069	sp|Q9EQF4|JUNO_MOUSE Sperm-egg fusion protein Juno OS=Mus musculus GN=Izumo1r PE=1 SV=1
novel.7789	797.54	92.58	3.66	-4.15723051707246	4.59197646006263e-08	3.00042928761127e-06	cell receptor beta chain [Mus musculus];receptor beta chain [Mus musculus];prf||1004299A T cell antigen receptor;T-cell receptor beta chain TRBV12-2*01/BD1*01/BJ1-2*01 [Mus musculus];(protein for MGC:68320) [Mus musculus];antigen receptor chain (VJC), partial [Mus musculus] &gt;receptor beta chain (VDJC) [Mus musculus];[Mus musculus];receptor beta-chain [Mus musculus]	-	-	K10785	TRBV	http://www.genome.jp/dbget-bin/www_bget?ko:K10785	Calcium signaling pathway;NF-kappa B signaling pathway;Rap1 signaling pathway;Ras signaling pathway;Cell adhesion molecules (CAMs);Antigen processing and presentation;Intestinal immune network for IgA production;T cell receptor signaling pathway;Th1 and Th2 cell differentiation;Th17 cell differentiation	ko04020,ko04064,ko04015,ko04014,ko04514,ko04612,ko04672,ko04660,ko04658,ko04659	-	T-cell;T-cell	T-cell receptor beta-2 chain C region OS=Mus musculus PE=1 SV=1;T-cell receptor beta-1 chain C region OS=Mus musculus PE=1 SV=1
novel.11554	630.00	0.00	7.70	9.09228224888395	4.61803291210696e-08	3.00796590278212e-06	protein, partial [Mus musculus];nucleotide-binding domain-containing protein 2 isoform 2 [Mus musculus]	GO:0030552;GO:0007283;GO:0005737;GO:0005829;GO:0000166	cAMP binding;spermatogenesis;cytoplasm;cytosol;nucleotide binding	-	-	-	-	-	KOG0017(R)(FOG: Transposon-encoded proteins with TYA, reverse transcriptase, integrase domains in various combinations)	Pol	Pol polyprotein OS=Radiation murine leukemia virus GN=pol PE=3 SV=1
GeneID:16797	1281.00	11.17	0.34	-4.59283536468409	4.67181016380252e-08	3.03345466842764e-06	PREDICTED: linker for activation of T-cells family member 1 isoform X2 [Mus musculus];PREDICTED: linker for activation of T-cells family member 1 isoform X1 [Mus musculus];PREDICTED: linker for activation of T-cells family member 1 isoform X3 [Mus musculus]; Short=pp36; AltName: Full=36 kDa phospho-tyrosine adapter protein;linker for activation of T-cells family member 1 precursor [Mus musculus]<…	GO:0002260;GO:0007165;GO:0010467;GO:0016021;GO:0007229;GO:0007265;GO:0019722;GO:0035556;GO:0019901;GO:0005515;GO:0043303;GO:0006955;GO:0006968;GO:0005070;GO:0048872;GO:0008180;GO:0002376;GO:0001772;GO:0045860;GO:0005057;GO:0007169;GO:0009967;GO:0005911;GO:0050863;GO:0005886;GO:0006954;GO:0016020;GO:0005887;GO:0002250;GO:0042629	lymphocyte homeostasis;signal transduction;gene expression;integral component of membrane;integrin-mediated signaling pathway;Ras protein signal transduction;calcium-mediated signaling;intracellular signal transduction;protein kinase binding;protein binding;mast cell degranulation;immune response;cellular defense response;SH3/SH2 adaptor activity;homeostasis of number of cells;COP9 signalosome;im…	K07362	LAT	http://www.genome.jp/dbget-bin/www_bget?ko:K07362	NF-kappa B signaling pathway;Rap1 signaling pathway;Ras signaling pathway;Fc epsilon RI signaling pathway;Fc gamma R-mediated phagocytosis;Natural killer cell mediated cytotoxicity;T cell receptor signaling pathway;Th1 and Th2 cell differentiation;Th17 cell differentiation	ko04064,ko04015,ko04014,ko04664,ko04666,ko04650,ko04660,ko04658,ko04659	-	gnl|BL_ORD_ID|56017	sp|O54957|LAT_MOUSE Linker for activation of T-cells family member 1 OS=Mus musculus GN=Lat PE=1 SV=1
GeneID:434223	8394.76	3.42	0.13	-4.24688418952164	4.8923794700065e-08	3.16674549882014e-06	XP_011240143.1 PREDICTED: predicted gene 1966 isoform X1 [Mus musculus] &gt;XP_011240144.1 PREDICTED: predicted gene 1966 isoform X1 [Mus musculus] &gt;XP_011240141.1 PREDICTED: predicted gene 1966 isoform X1 [Mus musculus] &gt;NP_001264110.1 predicted gene 1966 [Mus musculus] &gt;predicted gene 1966 [Mus musculus]<>NP_001264109.1 predicted gene 1966 [Mus musculus]<>NP_001264110.1 predicted gene …	GO:0003674;GO:0000166;GO:0005737;GO:0005829;GO:0008150;GO:0005634;GO:0005575;GO:0005525	molecular_function;nucleotide binding;cytoplasm;cytosol;biological_process;nucleus;cellular_component;GTP binding	-	-	-	-	-	KOG2203(R)(GTP-binding protein)	Interferon-induced;gnl|BL_ORD_ID|27649	Interferon-induced very large GTPase 1 OS=Mus musculus GN=Gvin1 PE=1 SV=1;sp|Q80SU7|GVIN1_MOUSE Interferon-induced very large GTPase 1 OS=Mus musculus GN=Gvin1 PE=1 SV=1
novel.23544	387.00	62.22	1.49	-5.24757181911473	5.69227591852873e-08	3.6730252679279e-06	partial [Mus musculus]	-	-	-	-	-	-	-	-	-	-
GeneID:16421	2688.45	10.65	0.41	-4.23469543691087	5.81675462748775e-08	3.74169063972527e-06	beta 7 integrin [Mus sp.];PREDICTED: integrin beta-7 isoform X1 [Mus musculus];PREDICTED: integrin beta-7 isoform X2 [Mus musculus]	GO:0050900;GO:0034669;GO:0016020;GO:0043235;GO:0050839;GO:0008305;GO:0050901;GO:0072678;GO:0003366;GO:0007155;GO:0009986;GO:0070062;GO:0007160;GO:0034113;GO:0034446;GO:0043113;GO:0007229;GO:0004872;GO:0016021	leukocyte migration;integrin alpha4-beta7 complex;membrane;receptor complex;cell adhesion molecule binding;integrin complex;leukocyte tethering or rolling;T cell migration;cell-matrix adhesion involved in ameboidal cell migration;cell adhesion;cell surface;extracellular exosome;cell-matrix adhesion;heterotypic cell-cell adhesion;substrate adhesion-dependent cell spreading;receptor clustering;inte…	K06590	ITGB7	http://www.genome.jp/dbget-bin/www_bget?ko:K06590	Regulation of actin cytoskeleton;Focal adhesion;PI3K-Akt signaling pathway;Cell adhesion molecules (CAMs);ECM-receptor interaction;Intestinal immune network for IgA production	ko04810,ko04510,ko04151,ko04514,ko04512,ko04672	KOG1226(TW)(Integrin beta subunit (N-terminal portion of extracellular region))	gnl|BL_ORD_ID|60221	sp|P26011|ITB7_MOUSE Integrin beta-7 OS=Mus musculus GN=Itgb7 PE=1 SV=2
GeneID:93732	2468.21	0.02	1.41	6.30864034804349	5.83642889553067e-08	3.7427229632547e-06	acyl-Coenzyme A oxidase 2, branched chain, isoform CRA_c, partial [Mus musculus];acyl-Coenzyme A oxidase 2, branched chain, isoform CRA_b, partial [Mus musculus]	GO:0003995;GO:0006635;GO:0016627;GO:0009055;GO:0006629;GO:0005777;GO:0003997;GO:0033791;GO:0005739;GO:0052890;GO:0005504;GO:0055114;GO:0055088;GO:0043231;GO:0016491;GO:0050660;GO:0008152;GO:0000062;GO:0005102;GO:0006631;GO:0033539	acyl-CoA dehydrogenase activity;fatty acid beta-oxidation;oxidoreductase activity, acting on the CH-CH group of donors;electron carrier activity;lipid metabolic process;peroxisome;acyl-CoA oxidase activity;3alpha,7alpha,12alpha-trihydroxy-5beta-cholestanoyl-CoA 24-hydroxylase activity;mitochondrion;oxidoreductase activity, acting on the CH-CH group of donors, with a flavin as acceptor;fatty acid …	K10214	ACOX2	http://www.genome.jp/dbget-bin/www_bget?ko:K10214	Peroxisome;Primary bile acid biosynthesis;PPAR signaling pathway	ko04146,ko00120,ko03320	KOG0135(IQ)(Pristanoyl-CoA/acyl-CoA oxidase)	gnl|BL_ORD_ID|270580	sp|Q9QXD1|ACOX2_MOUSE Peroxisomal acyl-coenzyme A oxidase 2 OS=Mus musculus GN=Acox2 PE=1 SV=2
GeneID:11668	2033.88	18.87	221.65	4.00372014733707	5.86355509006942e-08	3.74851285742617e-06	protein, partial [Mus musculus];Aldh1a1 protein, partial [Mus musculus]	GO:0001758;GO:0002072;GO:0048048;GO:0005737;GO:0042573;GO:0005829;GO:0004029;GO:0032526;GO:0044849;GO:0006979;GO:0070062;GO:0018479;GO:0016620;GO:0042802;GO:0042572;GO:0042905;GO:0001822;GO:0043065;GO:0016491;GO:0051289;GO:0004028;GO:0001523;GO:0008152;GO:0042493;GO:0005634;GO:0007494;GO:0002138;GO:0045471;GO:0055114;GO:0001889;GO:0042904;GO:0032355;GO:0014070	retinal dehydrogenase activity;optic cup morphogenesis involved in camera-type eye development;embryonic eye morphogenesis;cytoplasm;retinoic acid metabolic process;cytosol;aldehyde dehydrogenase (NAD) activity;response to retinoic acid;estrous cycle;response to oxidative stress;extracellular exosome;benzaldehyde dehydrogenase (NAD+) activity;oxidoreductase activity, acting on the aldehyde or oxo…	K07249	E1.2.1.36	http://www.genome.jp/dbget-bin/www_bget?ko:K07249	Retinol metabolism	ko00830	KOG2450(C)(Aldehyde dehydrogenase)	gnl|BL_ORD_ID|271408;Retinal	sp|P24549|AL1A1_MOUSE Retinal dehydrogenase 1 OS=Mus musculus GN=Aldh1a1 PE=1 SV=5;Retinal dehydrogenase 1 OS=Mus musculus GN=Aldh1a1 PE=1 SV=5
novel.8030	414.00	26.59	0.00	-9.04632736615896	5.90432711011353e-08	3.76296392097789e-06	partial [Mus musculus]	-	-	-	-	-	-	-	-	Immunoglobulin	Immunoglobulin kappa variable 1D-33 OS=Homo sapiens GN=IGKV1D-33 PE=1 SV=2
GeneID:15408	1313.00	223.95	10.27	-4.01541916905853	5.95671412486365e-08	3.7847061247945e-06	homeobox protein Hox-B13 [Mus musculus]<>P70321.1 RecName: Full=Homeobox protein Hox-B13<>AAC52769.1 Hoxb-13 [Mus musculus]<>AAH13639.1 Homeo box B13 [Mus musculus]<>AAH58813.1 Homeo box B13 [Mus musculus]<>AAH51087.2 Homeo box B13 [Mus musculus]<>EDL16018.1 homeobox B13 [Mus musculus]	GO:0001525;GO:0005515;GO:0003674;GO:0005654;GO:0033574;GO:0006351;GO:0060743;GO:0040008;GO:0005667;GO:0060527;GO:0005634;GO:0007275;GO:0006355;GO:0002009;GO:0005575;GO:0003677;GO:0043565	angiogenesis;protein binding;molecular_function;nucleoplasm;response to testosterone;transcription, DNA-templated;epithelial cell maturation involved in prostate gland development;regulation of growth;transcription factor complex;prostate epithelial cord arborization involved in prostate glandular acinus morphogenesis;nucleus;multicellular organism development;regulation of transcription, DNA-tem…	-	-	-	-	-	KOG0487(K)(Transcription factor Abd-B, contains HOX domain)	gnl|BL_ORD_ID|41536	sp|P70321|HXB13_MOUSE Homeobox protein Hox-B13 OS=Mus musculus GN=Hoxb13 PE=2 SV=1
GeneID:12507	2040.00	3.77	0.08	-5.01890262286322	6.09212279249961e-08	3.84543256038471e-06	Short=Ly-1; Short=Lyt-1;T-cell surface glycoprotein CD5 precursor [Mus musculus]<>P13379.1 RecName: Full=T-cell surface glycoprotein CD5; AltName: CD_antigen=CD5;PREDICTED: T-cell surface glycoprotein CD5 isoform X1 [Mus musculus]; AltName: Full=Lymphocyte antigen 1; Flags: Precursor<>AAA39453.1 lymphocyte differentiation antigen [Mus musculus]<>BAE25519.1 unnamed protein product [Mus musculus]	GO:0016020;GO:0097190;GO:0044214;GO:0005886;GO:0006898;GO:0005044;GO:0001948;GO:0009897;GO:0031295;GO:0016021;GO:0009966;GO:0005515	membrane;apoptotic signaling pathway;spanning component of plasma membrane;plasma membrane;receptor-mediated endocytosis;scavenger receptor activity;glycoprotein binding;external side of plasma membrane;T cell costimulation;integral component of membrane;regulation of signal transduction;protein binding	K06455	CD5	http://www.genome.jp/dbget-bin/www_bget?ko:K06455	Hematopoietic cell lineage	ko04640	-	gnl|BL_ORD_ID|326902	sp|P13379|CD5_MOUSE T-cell surface glycoprotein CD5 OS=Mus musculus GN=Cd5 PE=1 SV=1
GeneID:240754	2680.36	15.65	0.71	-4.1500868470589	6.1016111934627e-08	3.84543256038471e-06	AltName: Full=Linker for activation of X cells;lymphocyte transmembrane adaptor 1, isoform CRA_b, partial [Mus musculus];NP_766430.3 lymphocyte transmembrane adapter 1 [Mus musculus] &gt; AltName: Full=Membrane-associated adapter protein LAX &gt;XP_006529620.1 PREDICTED: lymphocyte transmembrane adapter 1 isoform X1 [Mus musculus] &gt;Q8BHB3.2 RecName: Full=Lymphocyte transmembrane adapter 1;AAM0…	GO:0050851;GO:0019901;GO:0005886;GO:0000188;GO:0042113;GO:0006955;GO:0046649;GO:0048305;GO:0016020;GO:0002250;GO:0005794;GO:0002376;GO:0045121;GO:0051249;GO:0016021;GO:0005737;GO:0050868;GO:0042169;GO:0035556	antigen receptor-mediated signaling pathway;protein kinase binding;plasma membrane;inactivation of MAPK activity;B cell activation;immune response;lymphocyte activation;immunoglobulin secretion;membrane;adaptive immune response;Golgi apparatus;immune system process;membrane raft;regulation of lymphocyte activation;integral component of membrane;cytoplasm;negative regulation of T cell activation;S…	-	-	-	-	-	-	Lymphocyte;gnl|BL_ORD_ID|78692	Lymphocyte transmembrane adapter 1 OS=Mus musculus GN=Lax1 PE=2 SV=2;sp|Q8BHB3|LAX1_MOUSE Lymphocyte transmembrane adapter 1 OS=Mus musculus GN=Lax1 PE=2 SV=2
NT_187026.1_GeneID:327957	1055.00	7.73	0.15	-5.2360879716264	6.1079868312971e-08	3.84543256038471e-06	SLP adapter and CSK-interacting membrane protein [Mus musculus]<>Q3UU41.1 RecName: Full=SLP adapter and CSK-interacting membrane protein<>BAE23788.1 unnamed protein product [Mus musculus]<>AAI47178.1 RIKEN cDNA A430084P05 gene [Mus musculus]<>AAI47179.1 RIKEN cDNA A430084P05 gene [Mus musculus]	GO:0031259;GO:0005515;GO:0070374;GO:0007127;GO:0016021;GO:0016020;GO:0097197;GO:0031256;GO:0001772	uropod membrane;protein binding;positive regulation of ERK1 and ERK2 cascade;meiosis I;integral component of membrane;membrane;tetraspanin-enriched microdomain;leading edge membrane;immunological synapse	-	-	-	-	-	-	gnl|BL_ORD_ID|488146	sp|Q3UU41|SCIMP_MOUSE SLP adapter and CSK-interacting membrane protein OS=Mus musculus GN=Scimp PE=1 SV=1
GeneID:244152	2529.33	4.46	52.66	4.01127500131557	6.33696341673564e-08	3.97750070457107e-06	unnamed protein product, partial [Mus musculus]<>BAE23270.1 unnamed protein product, partial [Mus musculus];protein product, partial [Mus musculus] &gt;BAE23270.1 unnamed protein product, partial [Mus musculus]	GO:0043010;GO:0010468;GO:0061073;GO:0021540;GO:0021960;GO:0005576;GO:0030178;GO:0021670;GO:0005515;GO:0005615	camera-type eye development;regulation of gene expression;ciliary body morphogenesis;corpus callosum morphogenesis;anterior commissure morphogenesis;extracellular region;negative regulation of Wnt signaling pathway;lateral ventricle development;protein binding;extracellular space	K08130	TSK,LRRC54	http://www.genome.jp/dbget-bin/www_bget?ko:K08130	-	-	KOG0619(R)(FOG: Leucine rich repeat)	gnl|BL_ORD_ID|232384;Tsukushin	sp|Q8CBR6|TSK_MOUSE Tsukushin OS=Mus musculus GN=Tsku PE=2 SV=2;Tsukushin OS=Mus musculus GN=Tsku PE=2 SV=2
novel.3673	2282.00	0.00	1.15	9.02529391270284	6.69157072479532e-08	4.18738684056451e-06	partial [Mus musculus]	GO:0016903;GO:0006397;GO:0005622;GO:0005737;GO:0004854;GO:0005829;GO:0005730;GO:0005681;GO:0005506;GO:0000245;GO:0009055;GO:0008380;GO:0051287;GO:0009115;GO:0050660;GO:0032797;GO:0005634;GO:0000387;GO:0004031;GO:0051537;GO:0034719;GO:0055114;GO:0016614	oxidoreductase activity, acting on the aldehyde or oxo group of donors;mRNA processing;intracellular;cytoplasm;xanthine dehydrogenase activity;cytosol;nucleolus;spliceosomal complex;iron ion binding;spliceosomal complex assembly;electron carrier activity;RNA splicing;NAD binding;xanthine catabolic process;flavin adenine dinucleotide binding;SMN complex;nucleus;spliceosomal snRNP assembly;aldehyde…	-	-	-	-	-	-	-	-
GeneID:12767	1820.50	20.65	0.87	-4.126565116863	7.58705876721525e-08	4.71055606550638e-06	PREDICTED: C-X-C chemokine receptor type 4 isoform X2 [Mus musculus];C-X-C chemokine receptor type 4 [Mus musculus]<>CAA67893.1 leukocyte-derived seven transmembrane domain receptor [Mus musculus]<>CAA67894.1 leukocyte-derived seven transmembrane domain receptor [Mus musculus]<>BAA19187.1 murine CXCR-4 [Mus musculus];PREDICTED: C-X-C chemokine receptor type 4 isoform X1 [Mus musculus]	GO:1990478;GO:0003779;GO:0001667;GO:0005886;GO:0007186;GO:0003281;GO:0005515;GO:0005764;GO:0019955;GO:0007281;GO:0050792;GO:0048714;GO:0005768;GO:0004930;GO:0004871;GO:0008038;GO:0045446;GO:0035690;GO:0031252;GO:0060048;GO:0061154;GO:0071345;GO:0022029;GO:0030426;GO:0043130;GO:0031625;GO:0005769;GO:0007399;GO:0009986;GO:0002064;GO:0070062;GO:0035701;GO:0022008;GO:0050920;GO:0030054;GO:0016020;GO:…	response to ultrasound;actin binding;ameboidal-type cell migration;plasma membrane;G-protein coupled receptor signaling pathway;ventricular septum development;protein binding;lysosome;cytokine binding;germ cell development;regulation of viral process;positive regulation of oligodendrocyte differentiation;endosome;G-protein coupled receptor activity;signal transducer activity;neuron recognition;en…	K04189	CXCR4	http://www.genome.jp/dbget-bin/www_bget?ko:K04189	Endocytosis;Cytokine-cytokine receptor interaction;Axon guidance;Chemokine signaling pathway;Intestinal immune network for IgA production;Leukocyte transendothelial migration	ko04144,ko04060,ko04360,ko04062,ko04672,ko04670	-	gnl|BL_ORD_ID|343907	sp|P70658|CXCR4_MOUSE C-X-C chemokine receptor type 4 OS=Mus musculus GN=Cxcr4 PE=1 SV=2
GeneID:57757	2390.00	1.29	0.00	-9.00334133032088	7.59583703895684e-08	4.71055606550638e-06	PREDICTED: N-acetylmuramoyl-L-alanine amidase isoform X2 [Mus musculus]; AltName: Full=Peptidoglycan recognition protein 2; AltName: Full=TagL;N-acetylmuramoyl-L-alanine amidase isoform d precursor [Mus musculus]; AltName: Full=Peptidoglycan recognition protein long;N-acetylmuramoyl-L-alanine amidase isoform a precursor [Mus musculus]<>NP_001258405.1 N-acetylmuramoyl-L-alanine amidase isoform a p…	GO:0002221;GO:0046872;GO:0016787;GO:0070062;GO:0016019;GO:0044117;GO:0008270;GO:0032827;GO:0009253;GO:0032689;GO:0042834;GO:0002376;GO:0008745;GO:0050830;GO:0005576;GO:0016045;GO:0050727;GO:0016020	pattern recognition receptor signaling pathway;metal ion binding;hydrolase activity;extracellular exosome;peptidoglycan receptor activity;growth of symbiont in host;zinc ion binding;negative regulation of natural killer cell differentiation involved in immune response;peptidoglycan catabolic process;negative regulation of interferon-gamma production;peptidoglycan binding;immune system process;N-a…	K01446	E3.5.1.28	http://www.genome.jp/dbget-bin/www_bget?ko:K01446	-	-	-	gnl|BL_ORD_ID|124101	sp|Q8VCS0|PGRP2_MOUSE N-acetylmuramoyl-L-alanine amidase OS=Mus musculus GN=Pglyrp2 PE=1 SV=1
novel.8722	2276.00	0.00	1.14	9.00225495683618	7.59583703895684e-08	4.71055606550638e-06	-	-	-	-	-	-	-	-	-	-	-
GeneID:229694	5547.00	2.24	0.08	-4.40794181628834	8.23294215023628e-08	5.09041584351773e-06	-	-	-	-	-	-	-	-	-	-	-
GeneID:14357	3769.54	7.07	0.29	-4.17227000155023	8.62540389229429e-08	5.31720210777058e-06	mKIAA4160 protein, partial [Mus musculus]	GO:0005515;GO:0045581;GO:0045665;GO:0010001;GO:0008593;GO:0031625;GO:0005634;GO:0007219;GO:0005829;GO:0016874;GO:0046872;GO:0005112;GO:0017124;GO:0016567;GO:0008270;GO:0005737	protein binding;negative regulation of T cell differentiation;negative regulation of neuron differentiation;glial cell differentiation;regulation of Notch signaling pathway;ubiquitin protein ligase binding;nucleus;Notch signaling pathway;cytosol;ligase activity;metal ion binding;Notch binding;SH3 domain binding;protein ubiquitination;zinc ion binding;cytoplasm	K06058	DTX	http://www.genome.jp/dbget-bin/www_bget?ko:K06058	Notch signaling pathway	ko04330	-	gnl|BL_ORD_ID|368217	sp|Q61010|DTX1_MOUSE E3 ubiquitin-protein ligase DTX1 OS=Mus musculus GN=Dtx1 PE=1 SV=2
novel.21222	1639.00	0.03	2.19	6.23835489595811	8.69249575218671e-08	5.34266066810218e-06	-	-	-	-	-	-	-	-	-	-	-
novel.8022	383.00	86.86	3.02	-4.69906916187827	8.85203898791616e-08	5.42462377386709e-06	immunoglobulin light chain variable region, partial [Mus musculus]	-	-	-	-	-	-	-	-	Ig	Ig kappa chain V-V region HP R16.7 OS=Mus musculus PE=1 SV=1
GeneID:11872	4052.00	2.24	0.06	-4.80357549540969	8.9259309564685e-08	5.45377014458207e-06	T-cell ecto-ADP-ribosyltransferase 2 precursor [Mus musculus]<>XP_006507319.1 PREDICTED: T-cell ecto-ADP-ribosyltransferase 2 isoform X2 [Mus musculus]<>O35975.2 RecName: Full=T-cell ecto-ADP-ribosyltransferase 2; Flags: Precursor<>AAI40405.1 ADP-ribosyltransferase 2b, partial [synthetic construct]<>AAI48694.1 ADP-ribosyltransferase 2b [synthetic construct]; AltName: Full=ADP-ribosyltransferase C…	GO:0016787;GO:0016757;GO:0031362;GO:0019897;GO:0016740;GO:0003956;GO:0046658;GO:0031225;GO:0018120;GO:0061810;GO:0003953;GO:0016020;GO:0016798;GO:0019677;GO:0006471;GO:0005886	hydrolase activity;transferase activity, transferring glycosyl groups;anchored component of external side of plasma membrane;extrinsic component of plasma membrane;transferase activity;NAD(P)+-protein-arginine ADP-ribosyltransferase activity;anchored component of plasma membrane;anchored component of membrane;peptidyl-arginine ADP-ribosylation;NAD glycohydrolase activity;NAD+ nucleosidase activit…	K19980	ART2,RT6	http://www.genome.jp/dbget-bin/www_bget?ko:K19980	Nicotinate and nicotinamide metabolism	ko00760	-	gnl|BL_ORD_ID|414990	sp|O35975|NAR2B_MOUSE T-cell ecto-ADP-ribosyltransferase 2 OS=Mus musculus GN=Art2b PE=1 SV=2
GeneID:107766	1252.00	8.39	0.31	-4.53399368721233	9.41502724708197e-08	5.73568998143556e-06	Short=3-HAO; AltName: Full=3-hydroxyanthranilate oxygenase; AltName: Full=3-hydroxyanthranilic acid dioxygenase;PREDICTED: 3-hydroxyanthranilate 3,4-dioxygenase isoform X4 [Mus musculus];PREDICTED: 3-hydroxyanthranilate 3,4-dioxygenase isoform X2 [Mus musculus];3-hydroxyanthranilate 3,4-dioxygenase [Mus musculus]<>XP_006523526.1 PREDICTED: 3-hydroxyanthranilate 3,4-dioxygenase isoform X1 [Mus mus…	GO:0046686;GO:0000334;GO:0019363;GO:0016491;GO:0034354;GO:0009435;GO:0031966;GO:0070050;GO:0055114;GO:0019805;GO:0008198;GO:0046874;GO:0006569;GO:0051213;GO:0005737;GO:0046872;GO:0019825;GO:0005829;GO:0043420;GO:0005515;GO:0009055;GO:0010043;GO:0070062;GO:0005506	response to cadmium ion;3-hydroxyanthranilate 3,4-dioxygenase activity;pyridine nucleotide biosynthetic process;oxidoreductase activity;'de novo' NAD biosynthetic process from tryptophan;NAD biosynthetic process;mitochondrial membrane;neuron cellular homeostasis;oxidation-reduction process;quinolinate biosynthetic process;ferrous iron binding;quinolinate metabolic process;tryptophan catabolic pro…	K00452	HAAO	http://www.genome.jp/dbget-bin/www_bget?ko:K00452	Tryptophan metabolism	ko00380	-	gnl|BL_ORD_ID|266319	sp|Q78JT3|3HAO_MOUSE 3-hydroxyanthranilate 3,4-dioxygenase OS=Mus musculus GN=Haao PE=1 SV=1
GeneID:66065	1365.00	0.31	6.57	4.89156434669445	9.46092942215334e-08	5.74675164577895e-06	17-beta-hydroxysteroid dehydrogenase 14 [Mus musculus];PREDICTED: 17-beta-hydroxysteroid dehydrogenase 14 isoform X2 [Mus musculus];PREDICTED: 17-beta-hydroxysteroid dehydrogenase 14 isoform X1 [Mus musculus];PREDICTED: 17-beta-hydroxysteroid dehydrogenase 14 isoform X3 [Mus musculus]	GO:0042802;GO:0055114;GO:0004303;GO:0047045;GO:0006706;GO:0005829;GO:0016491	identical protein binding;oxidation-reduction process;estradiol 17-beta-dehydrogenase activity;testosterone 17-beta-dehydrogenase (NADP+) activity;steroid catabolic process;cytosol;oxidoreductase activity	-	-	-	-	-	KOG0725(R)(Reductases with broad range of substrate specificities);KOG1200(I)(Mitochondrial/plastidial beta-ketoacyl-ACP reductase)	gnl|BL_ORD_ID|360187	sp|Q9MYP6|DHB14_BOVIN 17-beta-hydroxysteroid dehydrogenase 14 OS=Bos taurus GN=HSD17B14 PE=2 SV=1
GeneID:171207	2903.16	21.48	1.13	-4.00191155780862	9.51951420471257e-08	5.7654297579594e-06	PREDICTED: rho GTPase-activating protein 4 isoform X3 [Mus musculus];PREDICTED: rho GTPase-activating protein 4 isoform X1 [Mus musculus];rho GTPase-activating protein 4 isoform 3 [Mus musculus]<>EDL29861.1 Rho GTPase activating protein 4, isoform CRA_b [Mus musculus];PREDICTED: rho GTPase-activating protein 4 isoform X4 [Mus musculus];PREDICTED: rho GTPase-activating protein 4 isoform X7 [Mus mu…	GO:0005737;GO:0030517;GO:0007165;GO:0030336;GO:0005096;GO:0005874;GO:0005794;GO:0010764;GO:0030426;GO:0048365	cytoplasm;negative regulation of axon extension;signal transduction;negative regulation of cell migration;GTPase activator activity;microtubule;Golgi apparatus;negative regulation of fibroblast migration;growth cone;Rac GTPase binding	K20122	ARHGAP4	http://www.genome.jp/dbget-bin/www_bget?ko:K20122	-	-	KOG3565(Z)(Cdc42-interacting protein CIP4);KOG1450(T)(Predicted Rho GTPase-activating protein)	gnl|BL_ORD_ID|444825	sp|P98171|RHG04_HUMAN Rho GTPase-activating protein 4 OS=Homo sapiens GN=ARHGAP4 PE=1 SV=2
GeneID:20702	1424.00	7.77	0.04	-6.12320064386676	9.62699447313163e-08	5.81352584612173e-06	1-3 precursor [Mus musculus] &gt;alpha-1-antitrypsin 1-3 precursor [Mus musculus]<>AAC28868.1 alpha-1 protease inhibitor 3 [Mus musculus];AAC28868.1 alpha-1 protease inhibitor 3 [Mus musculus]	GO:0006487;GO:0042802;GO:0004866;GO:0005515;GO:0005794;GO:0005615;GO:0004867;GO:0010466;GO:0070062;GO:0030414;GO:0002020;GO:0001948;GO:0005783;GO:0001701;GO:0034097;GO:0005576;GO:0006953;GO:0043434	protein N-linked glycosylation;identical protein binding;endopeptidase inhibitor activity;protein binding;Golgi apparatus;extracellular space;serine-type endopeptidase inhibitor activity;negative regulation of peptidase activity;extracellular exosome;peptidase inhibitor activity;protease binding;glycoprotein binding;endoplasmic reticulum;in utero embryonic development;response to cytokine;extrace…	K03984	SERPINA1,AAT	http://www.genome.jp/dbget-bin/www_bget?ko:K03984	Complement and coagulation cascades	ko04610	KOG2392(V)(Serpin)	Alpha-1-antitrypsin;gnl|BL_ORD_ID|267546	Alpha-1-antitrypsin 1-3 OS=Mus musculus GN=Serpina1c PE=1 SV=2;sp|Q00896|A1AT3_MOUSE Alpha-1-antitrypsin 1-3 OS=Mus musculus GN=Serpina1c PE=1 SV=2
GeneID:67470	3618.89	11.94	0.51	-4.05891160178164	9.91226312166778e-08	5.96466928103053e-06	AltName: Full=Sterolin-2 &gt;AAK84079.1 sterolin-2 [Mus musculus] &gt;cassette, sub-family G (WHITE), member 8, isoform CRA_b, partial [Mus musculus];ATP-binding cassette sub-family G member 8 isoform 3 [Mus musculus]<>AAO45096.1 ATP-binding cassette sub-family G member 8 [Mus musculus]<>AAI38485.1 Abcg8 protein [Mus musculus]<>AAI45294.1 Abcg8 protein [Mus musculus];cassette sub-family G member …	GO:0017127;GO:0016324;GO:0043190;GO:0030301;GO:0043235;GO:0005524;GO:0016020;GO:0030299;GO:0006810;GO:0007584;GO:0042493;GO:0016887;GO:0010949;GO:0045796;GO:0015914;GO:0042632;GO:0033344;GO:0046982;GO:0042626;GO:0030300;GO:0015918;GO:0015248;GO:0016021;GO:0055092;GO:0055085;GO:0007588;GO:0000166	cholesterol transporter activity;apical plasma membrane;ATP-binding cassette (ABC) transporter complex;cholesterol transport;receptor complex;ATP binding;membrane;intestinal cholesterol absorption;transport;response to nutrient;response to drug;ATPase activity;negative regulation of intestinal phytosterol absorption;negative regulation of intestinal cholesterol absorption;phospholipid transport;c…	K05684	ABCG8	http://www.genome.jp/dbget-bin/www_bget?ko:K05684	ABC transporters;Bile secretion;Fat digestion and absorption	ko02010,ko04976,ko04975	KOG0061(Q)(Transporter, ABC superfamily (Breast cancer resistance protein))	gnl|BL_ORD_ID|265982;ATP-binding	sp|Q9DBM0|ABCG8_MOUSE ATP-binding cassette sub-family G member 8 OS=Mus musculus GN=Abcg8 PE=2 SV=1;ATP-binding cassette sub-family G member 8 OS=Mus musculus GN=Abcg8 PE=2 SV=1
GeneID:70261	4007.79	6.11	83.96	3.92174624708578	9.93487617416856e-08	5.96466928103053e-06	XP_011240201.1 PREDICTED: calcineurin B homologous protein 2 isoform X1 [Mus musculus] &gt; AltName: Full=Hepatocellular carcinoma-associated antigen 520 homolog<>AAI19203.1 RIKEN cDNA 2010110P09 gene [Mus musculus]<>AAI19205.1 RIKEN cDNA 2010110P09 gene [Mus musculus]<>EDL17277.1 mCG3056, isoform CRA_b [Mus musculus];Q9D869.4 RecName: Full=Calcineurin B homologous protein 2; AltName: Full=Hepato…	GO:0005634;GO:0016020;GO:0030641;GO:0006883;GO:0006810;GO:0005886;GO:0070886;GO:0006885;GO:0042307;GO:0010922;GO:0006814;GO:0071277;GO:0015031;GO:0019904;GO:0005509;GO:0045944;GO:0008284;GO:0005515;GO:0009898;GO:0005737;GO:0046872	nucleus;membrane;regulation of cellular pH;cellular sodium ion homeostasis;transport;plasma membrane;positive regulation of calcineurin-NFAT signaling cascade;regulation of pH;positive regulation of protein import into nucleus;positive regulation of phosphatase activity;sodium ion transport;cellular response to calcium ion;protein transport;protein domain specific binding;calcium ion binding;posi…	K17611	CHP2	http://www.genome.jp/dbget-bin/www_bget?ko:K17611	-	-	KOG0034(T)(Ca2+/calmodulin-dependent protein phosphatase (calcineurin subunit B), EF-Hand superfamily protein);KOG0038(R)(Ca2+-binding kinase interacting protein (KIP) (EF-Hand protein superfamily))	gnl|BL_ORD_ID|329993;Calcineurin	sp|Q9D869|CHP2_MOUSE Calcineurin B homologous protein 2 OS=Mus musculus GN=Chp2 PE=2 SV=4;Calcineurin B homologous protein 2 OS=Mus musculus GN=Chp2 PE=2 SV=4
GeneID:94044	6838.00	0.06	1.12	4.55775115800921	1.00090149317571e-07	5.99181289830881e-06	Short=Bcl2-L-13;PREDICTED: bcl-2-like protein 13 isoform X2 [Mus musculus];BCL2-like 13 (apoptosis facilitator), isoform CRA_b, partial [Mus musculus];bcl-2-like protein 13 [Mus musculus]<>P59017.2 RecName: Full=Bcl-2-like protein 13; AltName: Full=Protein Mil1<>AAH29016.1 BCL2-like 13 (apoptosis facilitator) [Mus musculus]<>BAC32999.1 unnamed protein product [Mus musculus]<>BAE21351.1 unnamed pr…	GO:0016020;GO:0006915;GO:0005739;GO:0031966;GO:0042981;GO:0016021;GO:0003674	membrane;apoptotic process;mitochondrion;mitochondrial membrane;regulation of apoptotic process;integral component of membrane;molecular_function	K15485	BCL2L13,BCL-RAMBO	http://www.genome.jp/dbget-bin/www_bget?ko:K15485	Mitophagy - animal	ko04137	-	gnl|BL_ORD_ID|303739	sp|P59017|B2L13_MOUSE Bcl-2-like protein 13 OS=Mus musculus GN=Bcl2l13 PE=1 SV=2
GeneID:16428	4271.00	2.00	0.05	-4.67324902165282	1.03771288361436e-07	6.19427866233549e-06	IL2-inducible T-cell kinase, isoform CRA_b, partial [Mus musculus]	GO:0016310;GO:0005102;GO:0002376;GO:0031234;GO:0007169;GO:0038083;GO:0005911;GO:0038095;GO:0007202;GO:0042127;GO:0006468;GO:0004713;GO:0002250;GO:0005524;GO:0045087;GO:0004715;GO:0000166;GO:0001865;GO:0005737;GO:0050852;GO:0046872;GO:0005829;GO:0035556;GO:0016301;GO:0005515;GO:0016740;GO:0001816;GO:0032633;GO:0032609;GO:0004672	phosphorylation;receptor binding;immune system process;extrinsic component of cytoplasmic side of plasma membrane;transmembrane receptor protein tyrosine kinase signaling pathway;peptidyl-tyrosine autophosphorylation;cell-cell junction;Fc-epsilon receptor signaling pathway;activation of phospholipase C activity;regulation of cell proliferation;protein phosphorylation;protein tyrosine kinase activ…	K07363	ITK	http://www.genome.jp/dbget-bin/www_bget?ko:K07363	Chemokine signaling pathway;Leukocyte transendothelial migration;T cell receptor signaling pathway	ko04062,ko04670,ko04660	KOG0197(T)(Tyrosine kinases)	gnl|BL_ORD_ID|63219	sp|Q03526|ITK_MOUSE Tyrosine-protein kinase ITK/TSK OS=Mus musculus GN=Itk PE=1 SV=1
GeneID:98388	3135.00	5.59	0.21	-4.30143809204369	1.04617256582003e-07	6.22683113673286e-06	carbohydrate sulfotransferase 10 [Mus musculus]<>XP_006496427.1 PREDICTED: carbohydrate sulfotransferase 10 isoform X1 [Mus musculus]<>AAI32226.1 Carbohydrate sulfotransferase 10 [Mus musculus]<>AAI32224.1 Carbohydrate sulfotransferase 10 [Mus musculus]<>EDL14550.1 carbohydrate sulfotransferase 10, isoform CRA_c [Mus musculus];carbohydrate sulfotransferase 10, isoform CRA_b, partial [Mus musculus]	GO:0008146;GO:0016232;GO:0016740;GO:0016051;GO:0007616;GO:0016021;GO:0007612;GO:0016020;GO:0005794;GO:0000139;GO:0005975	sulfotransferase activity;HNK-1 sulfotransferase activity;transferase activity;carbohydrate biosynthetic process;long-term memory;integral component of membrane;learning;membrane;Golgi apparatus;Golgi membrane;carbohydrate metabolic process	K09674	CHST10	http://www.genome.jp/dbget-bin/www_bget?ko:K09674	Mannose type O-glycan biosyntheis	ko00515	-	gnl|BL_ORD_ID|334314	sp|Q6PGK7|CHSTA_MOUSE Carbohydrate sulfotransferase 10 OS=Mus musculus GN=Chst10 PE=2 SV=2
GeneID:16199	4479.86	1.18	0.02	-5.4717642937823	1.06814915212822e-07	6.33349842227197e-06	PREDICTED: interleukin-9 receptor isoform X3 [Mus musculus];PREDICTED: interleukin-9 receptor isoform X4 [Mus musculus];PREDICTED: interleukin-9 receptor isoform X2 [Mus musculus];PREDICTED: interleukin-9 receptor isoform X1 [Mus musculus];PREDICTED: interleukin-9 receptor isoform X7 [Mus musculus]	GO:0016021;GO:1903955;GO:0004896;GO:0019983;GO:0030307;GO:0004919;GO:0005886;GO:0016020;GO:0005576	integral component of membrane;positive regulation of protein targeting to mitochondrion;cytokine receptor activity;interleukin-9 binding;positive regulation of cell growth;interleukin-9 receptor activity;plasma membrane;membrane;extracellular region	K05073	IL9R	http://www.genome.jp/dbget-bin/www_bget?ko:K05073	Jak-STAT signaling pathway;Cytokine-cytokine receptor interaction;Hematopoietic cell lineage	ko04630,ko04060,ko04640	-	gnl|BL_ORD_ID|49669	sp|Q01114|IL9R_MOUSE Interleukin-9 receptor OS=Mus musculus GN=Il9r PE=2 SV=1
GeneID:20297	851.27	93.54	4.43	-3.99714036465681	1.07020926364853e-07	6.33349842227197e-06	AltName: Full=Small-inducible cytokine A20;C-C motif chemokine 20 isoform 1 precursor [Mus musculus]<>O89093.1 RecName: Full=C-C motif chemokine 20; AltName: Full=Beta-chemokine exodus-1; Flags: Precursor<>CAA07714.1 larc [Mus musculus]<>AAC78295.1 CC chemokine ST38 precursor [Mus musculus]<>CAA10948.1 CC chemokine MIP-3a [Mus musculus]<>BAA76955.1 chemokine LARC [Mus musculus]<>BAA78113.1 LARC […	GO:0002548;GO:2000406;GO:0005515;GO:0048247;GO:0007186;GO:0006954;GO:0071347;GO:0070374;GO:0060326;GO:0030593;GO:0072679;GO:0071346;GO:0050726;GO:0006955;GO:0008009;GO:0005615;GO:0006935;GO:0005576;GO:0072678;GO:0051770;GO:0035584;GO:0071356;GO:0005125;GO:0031731;GO:0070098;GO:0043547;GO:0048020;GO:2000319;GO:0002724	monocyte chemotaxis;positive regulation of T cell migration;protein binding;lymphocyte chemotaxis;G-protein coupled receptor signaling pathway;inflammatory response;cellular response to interleukin-1;positive regulation of ERK1 and ERK2 cascade;cell chemotaxis;neutrophil chemotaxis;thymocyte migration;cellular response to interferon-gamma;positive regulation of interleukin-1 alpha biosynthetic pr…	K14625	CCL20	http://www.genome.jp/dbget-bin/www_bget?ko:K14625	TNF signaling pathway;Cytokine-cytokine receptor interaction;Chemokine signaling pathway;IL-17 signaling pathway	ko04668,ko04060,ko04062,ko04657	-	gnl|BL_ORD_ID|323399	sp|O89093|CCL20_MOUSE C-C motif chemokine 20 OS=Mus musculus GN=Ccl20 PE=1 SV=1
GeneID:21940	1520.08	5.04	0.12	-4.92452644737268	1.08555328054426e-07	6.40600145296676e-06	AltName: CD_antigen=CD27; Flags: Precursor<>BAE32241.1 unnamed protein product [Mus musculus]<>BAE32310.1 unnamed protein product [Mus musculus]<>EDK99820.1 tumor necrosis factor receptor superfamily, member 7, isoform CRA_b [Mus musculus]<>AAI39127.1 CD27 antigen [Mus musculus]<>AAI39126.1 CD27 antigen [Mus musculus];BAE32241.1 unnamed protein product [Mus musculus] &gt;antigen isoform a precurs…	GO:0042127;GO:0006954;GO:0005515;GO:0045579;GO:0045471;GO:0008625;GO:0070233;GO:0005887;GO:0016020;GO:0097191;GO:0043027;GO:0070062;GO:0045078;GO:0048305;GO:0009986;GO:0005634;GO:0004888;GO:0006915;GO:0006955;GO:0042100;GO:0043410;GO:0005031;GO:0016021;GO:0033209;GO:0032496;GO:0009897;GO:0043005;GO:0003674;GO:0007420;GO:0043281;GO:0046330;GO:0045582;GO:0043154;GO:0043066	regulation of cell proliferation;inflammatory response;protein binding;positive regulation of B cell differentiation;response to ethanol;extrinsic apoptotic signaling pathway via death domain receptors;negative regulation of T cell apoptotic process;integral component of plasma membrane;membrane;extrinsic apoptotic signaling pathway;cysteine-type endopeptidase inhibitor activity involved in apopt…	K05144	TNFRSF7,CD27	http://www.genome.jp/dbget-bin/www_bget?ko:K05144	Cytokine-cytokine receptor interaction	ko04060	-	CD27;gnl|BL_ORD_ID|321643	CD27 antigen OS=Mus musculus GN=Cd27 PE=2 SV=1;sp|P41272|CD27_MOUSE CD27 antigen OS=Mus musculus GN=Cd27 PE=2 SV=1
GeneID:100041576	7912.00	0.00	0.28	8.93084474107422	1.12211895134155e-07	6.58426341052057e-06	-	-	-	-	-	-	-	-	-	-	-
GeneID:105243090	1556.00	0.00	1.72	8.93084474107422	1.12211895134155e-07	6.58426341052057e-06	PREDICTED: LOW QUALITY PROTEIN: serine/arginine repetitive matrix protein 5-like [Callithrix jacchus]	-	-	-	-	-	-	-	-	-	-
GeneID:83490	4001.00	9.78	0.44	-4.02138363160636	1.15381137464083e-07	6.74106356502597e-06	phosphoinositide 3-kinase adapter protein 1 [Mus musculus]<>Q9EQ32.1 RecName: Full=Phosphoinositide 3-kinase adapter protein 1; AltName: Full=B-cell phosphoinositide 3-kinase adapter protein 1<>AAG48584.1 B cell phosphoinositide 3-kinase adaptor [Mus musculus]; AltName: Full=B-cell adapter for phosphoinositide 3-kinase	GO:0005886;GO:0005634;GO:0014068;GO:0016020;GO:0050727;GO:0016310;GO:0034142;GO:0016301;GO:0042802;GO:0034122;GO:0043122;GO:0005515;GO:0034134;GO:0036312;GO:0034154;GO:0034123;GO:0043408;GO:0005737;GO:0005829;GO:0034162	plasma membrane;nucleus;positive regulation of phosphatidylinositol 3-kinase signaling;membrane;regulation of inflammatory response;phosphorylation;toll-like receptor 4 signaling pathway;kinase activity;identical protein binding;negative regulation of toll-like receptor signaling pathway;regulation of I-kappaB kinase/NF-kappaB signaling;protein binding;toll-like receptor 2 signaling pathway;phosp…	K12230	PIK3AP1,BCAP	http://www.genome.jp/dbget-bin/www_bget?ko:K12230	PI3K-Akt signaling pathway;B cell receptor signaling pathway	ko04151,ko04662	-	gnl|BL_ORD_ID|302378	sp|Q9EQ32|BCAP_MOUSE Phosphoinositide 3-kinase adapter protein 1 OS=Mus musculus GN=Pik3ap1 PE=1 SV=1
GeneID:78416	1014.49	7.16	0.19	-4.65577524165961	1.15535053617739e-07	6.74106356502597e-06	BAB32143.1 unnamed protein product [Mus musculus] &gt;BAE20540.1 unnamed protein product [Mus musculus] &gt;K6 precursor [Mus musculus] &gt;AAI32635.1 Ribonuclease, RNase A family, 6 [Mus musculus];XP_006519761.1 PREDICTED: ribonuclease K6 isoform X1 [Mus musculus] &gt;ribonuclease K6 precursor [Mus musculus]<>XP_006519761.1 PREDICTED: ribonuclease K6 isoform X1 [Mus musculus]<>BAB32143.1 unnamed…	GO:0004518;GO:0004519;GO:0008150;GO:0005575;GO:0070062;GO:0003676;GO:0016787;GO:0004540;GO:0090501;GO:0003674	nuclease activity;endonuclease activity;biological_process;cellular_component;extracellular exosome;nucleic acid binding;hydrolase activity;ribonuclease activity;RNA phosphodiester bond hydrolysis;molecular_function	K01172	RNASE6_7_8	http://www.genome.jp/dbget-bin/www_bget?ko:K01172	-	-	-	gnl|BL_ORD_ID|183897;Ribonuclease	sp|Q9D244|RNAS6_MOUSE Ribonuclease K6 OS=Mus musculus GN=Rnase6 PE=1 SV=2;Ribonuclease K6 OS=Mus musculus GN=Rnase6 PE=1 SV=2
GeneID:94176	6201.57	5.74	0.24	-4.05235643344652	1.16247103015807e-07	6.76355686732137e-06	AltName: Full=Protein Hch;dedicator of cytokinesis protein 2 [Mus musculus]<>Q8C3J5.3 RecName: Full=Dedicator of cytokinesis protein 2;of cytokinesis protein 2 [Mus musculus] &gt;Q8C3J5.3 RecName: Full=Dedicator of cytokinesis protein 2;mKIAA0209 protein, partial [Mus musculus]	GO:0016020;GO:0043547;GO:0001766;GO:0045060;GO:0006935;GO:0042110;GO:0035022;GO:0030036;GO:0045059;GO:0042608;GO:0005085;GO:0005856;GO:0002277;GO:0070062;GO:0001771;GO:0046631;GO:0005622;GO:0005737;GO:0044351;GO:0030676;GO:0046633;GO:0007264;GO:0050766;GO:0007010;GO:0012505;GO:0042098;GO:0001768;GO:0005096	membrane;positive regulation of GTPase activity;membrane raft polarization;negative thymic T cell selection;chemotaxis;T cell activation;positive regulation of Rac protein signal transduction;actin cytoskeleton organization;positive thymic T cell selection;T cell receptor binding;guanyl-nucleotide exchange factor activity;cytoskeleton;myeloid dendritic cell activation involved in immune response;…	K12367	DOCK2	http://www.genome.jp/dbget-bin/www_bget?ko:K12367	Chemokine signaling pathway;Fc gamma R-mediated phagocytosis	ko04062,ko04666	KOG1998(T)(Signaling protein DOCK180)	Dedicator;gnl|BL_ORD_ID|367264	Dedicator of cytokinesis protein 2 OS=Mus musculus GN=Dock2 PE=1 SV=3;sp|Q8C3J5|DOCK2_MOUSE Dedicator of cytokinesis protein 2 OS=Mus musculus GN=Dock2 PE=1 SV=3
novel.8045	454.00	34.05	0.80	-5.11592292377378	1.17905542418818e-07	6.8408333336722e-06	CD3 12F6 immunoglobulin light chain variable region precursor, partial [Mus musculus]	-	-	-	-	-	-	-	-	Ig	Ig kappa chain V-IV region S107B OS=Mus musculus PE=4 SV=1
GeneID:226652	4509.00	13.49	0.63	-3.96081066619414	1.22471886487263e-07	7.08592230394046e-06	rho GTPase-activating protein 30 [Mus musculus]	GO:0043547;GO:0007264;GO:0043231;GO:0031410;GO:0005096;GO:0007165	positive regulation of GTPase activity;small GTPase mediated signal transduction;intracellular membrane-bounded organelle;cytoplasmic vesicle;GTPase activator activity;signal transduction	-	-	-	-	-	KOG1449(T)(Predicted Rho GTPase-activating protein CdGAPr)	gnl|BL_ORD_ID|163667	sp|Q640N3|RHG30_MOUSE Rho GTPase-activating protein 30 OS=Mus musculus GN=Arhgap30 PE=1 SV=3
GeneID:102022	1960.33	63.87	687.10	3.87295574937642	1.23600142655962e-07	7.13128065413074e-06	pyrethroid hydrolase Ces2a isoform 2 precursor [Mus musculus]; Flags: Precursor<>AAH25537.1 Carboxylesterase 6 [Mus musculus]<>AAH24491.1 Carboxylesterase 6 [Mus musculus]<>AAH24517.1 Carboxylesterase 6 [Mus musculus]<>AAH25812.1 Carboxylesterase 6 [Mus musculus]<>AAH26643.1 Carboxylesterase 6 [Mus musculus]<>AAH31295.1 Carboxylesterase 6 [Mus musculus]<>AAH24082.1 Carboxylesterase 6 [Mus musculu…	GO:0016787;GO:0005615;GO:0102209;GO:0001523;GO:0052689;GO:0006486;GO:0043231	hydrolase activity;extracellular space;trans-permethrin hydrolase activity;retinoid metabolic process;carboxylic ester hydrolase activity;protein glycosylation;intracellular membrane-bounded organelle	K03927	CES2	http://www.genome.jp/dbget-bin/www_bget?ko:K03927	Drug metabolism - other enzymes	ko00983	KOG1516(R)(Carboxylesterase and related proteins)	Pyrethroid;gnl|BL_ORD_ID|377928	Pyrethroid hydrolase Ces2a OS=Mus musculus GN=Ces2a PE=1 SV=1;sp|Q8QZR3|EST2A_MOUSE Pyrethroid hydrolase Ces2a OS=Mus musculus GN=Ces2a PE=1 SV=1
GeneID:73040	2387.48	2.21	0.04	-5.44265583848148	1.27214573412657e-07	7.31943183082326e-06	partial [Mus musculus]	-	-	-	-	-	-	-	-	-	-
novel.21152	2460.00	1.34	0.00	-8.91332488061202	1.28242165867606e-07	7.35811629256436e-06	-	-	-	-	-	-	-	-	-	-	-
GeneID:244867	6365.00	0.19	2.44	4.11422032347968	1.31378083550826e-07	7.4992374225348e-06	rho GTPase-activating protein 20 [Mus musculus]<>Q6IFT4.1 RecName: Full=Rho GTPase-activating protein 20; AltName: Full=RA and RhoGAP domain-containing protein; Short=RARhoGAP; AltName: Full=Rho-type GTPase-activating protein 20<>DAA04568.1 TPA_exp: RhoGTPase activating protein [Mus musculus]	GO:0043547;GO:0017048;GO:0035023;GO:0007165;GO:0003674;GO:0005096	positive regulation of GTPase activity;Rho GTPase binding;regulation of Rho protein signal transduction;signal transduction;molecular_function;GTPase activator activity	-	-	-	-	-	KOG4724(T)(Predicted Rho GTPase-activating protein)	gnl|BL_ORD_ID|165296	sp|Q6IFT4|RHG20_MOUSE Rho GTPase-activating protein 20 OS=Mus musculus GN=Arhgap20 PE=1 SV=1
GeneID:211329	3312.64	4.36	57.93	3.88573410467679	1.31425828435289e-07	7.4992374225348e-06	PREDICTED: nuclear receptor coactivator 7 isoform X2 [Mus musculus];PREDICTED: nuclear receptor coactivator 7 isoform X1 [Mus musculus];nuclear receptor coactivator 7 isoform 1 [Mus musculus]<>Q6DFV7.2 RecName: Full=Nuclear receptor coactivator 7<>AAI60294.1 Nuclear receptor coactivator 7 [synthetic construct];nuclear receptor coactivator 7 isoform 2 [Mus musculus]<>BAC28325.1 unnamed protein pro…	GO:0045944;GO:0035257;GO:1903204;GO:1902083;GO:0005622;GO:0006351;GO:0005634;GO:1900408;GO:0006355;GO:0030374	positive regulation of transcription from RNA polymerase II promoter;nuclear hormone receptor binding;negative regulation of oxidative stress-induced neuron death;negative regulation of peptidyl-cysteine S-nitrosylation;intracellular;transcription, DNA-templated;nucleus;negative regulation of cellular response to oxidative stress;regulation of transcription, DNA-templated;ligand-dependent nuclear…	-	-	-	-	-	KOG2372(L)(Oxidation resistance protein)	Nuclear;gnl|BL_ORD_ID|415066	Nuclear receptor coactivator 7 OS=Mus musculus GN=Ncoa7 PE=1 SV=2;sp|Q6DFV7|NCOA7_MOUSE Nuclear receptor coactivator 7 OS=Mus musculus GN=Ncoa7 PE=1 SV=2
GeneID:170639	3496.00	13.48	0.63	-4.00536708517578	1.33530139001268e-07	7.59837848662983e-06	AltName: Full=Olfactory receptor 78<>AAL35109.1 prostate-specific G protein-coupled receptor RA1c [Mus musculus]<>AAL60674.1 olfactory receptor MOR18-2 [Mus musculus]<>BAC25966.1 unnamed protein product [Mus musculus]<>BAC29396.1 unnamed protein product [Mus musculus]<>AAP71053.1 olfactory receptor Olfr78 [Mus musculus]<>AAI20604.1 Olfactory receptor 78 [Mus musculus]<>AAI20630.1 Olfactory recept…	GO:0045777;GO:0050911;GO:0043401;GO:0003707;GO:0007165;GO:0016021;GO:0071398;GO:1900135;GO:0004984;GO:0016020;GO:0005887;GO:0007186;GO:0005886;GO:0050896;GO:0004930;GO:0007608;GO:0004871;GO:0038023	positive regulation of blood pressure;detection of chemical stimulus involved in sensory perception of smell;steroid hormone mediated signaling pathway;steroid hormone receptor activity;signal transduction;integral component of membrane;cellular response to fatty acid;positive regulation of renin secretion into blood stream;olfactory receptor activity;membrane;integral component of plasma membran…	K04257	OLFR	http://www.genome.jp/dbget-bin/www_bget?ko:K04257	Olfactory transduction	ko04740	-	gnl|BL_ORD_ID|423325	sp|Q8VBV9|O51E2_MOUSE Olfactory receptor 51E2 OS=Mus musculus GN=Or51e2 PE=2 SV=1
GeneID:50931	2564.95	4.09	0.14	-4.40907909413498	1.40471212646619e-07	7.97145267821757e-06	Short=IL-27RA; Short=TCCR; AltName: Full=WSX-1;PREDICTED: interleukin-27 receptor subunit alpha isoform X1 [Mus musculus]; AltName: Full=Type I T-cell cytokine receptor;interleukin-27 receptor subunit alpha precursor [Mus musculus]<>O70394.2 RecName: Full=Interleukin-27 receptor subunit alpha; Flags: Precursor; Short=IL-27 receptor subunit alpha; Short=IL-27R subunit alpha; Short=IL-27R-alpha;PRE…	GO:0016021;GO:0002827;GO:0003674;GO:0048302;GO:0045509;GO:0005515;GO:0002829;GO:0005575;GO:0032729;GO:0008150;GO:0070106;GO:0016020;GO:0050830	integral component of membrane;positive regulation of T-helper 1 type immune response;molecular_function;regulation of isotype switching to IgG isotypes;interleukin-27 receptor activity;protein binding;negative regulation of type 2 immune response;cellular_component;positive regulation of interferon-gamma production;biological_process;interleukin-27-mediated signaling pathway;membrane;defense res…	K19598	IL27RA	http://www.genome.jp/dbget-bin/www_bget?ko:K19598	Jak-STAT signaling pathway;Th17 cell differentiation	ko04630,ko04659	-	gnl|BL_ORD_ID|45924	sp|O70394|I27RA_MOUSE Interleukin-27 receptor subunit alpha OS=Mus musculus GN=Il27ra PE=2 SV=2
novel.24307	1300.00	3.69	0.04	-6.05205518868873	1.46399517776997e-07	8.24186475580861e-06	protein product [Mus musculus] &gt;EDK97542.1 mCG141777 [Mus musculus]	-	-	K06554	IGLL1,IGLL	http://www.genome.jp/dbget-bin/www_bget?ko:K06554	-	-	-	Ig	Ig lambda-1 chain C region OS=Mus musculus PE=1 SV=1
novel.8023	400.00	34.68	0.42	-6.05205518868873	1.46399517776997e-07	8.24186475580861e-06	light chain precursor [Mus musculus]	-	-	-	-	-	-	-	-	Ig	Ig kappa chain V-V region MOPC 173 OS=Mus musculus PE=1 SV=1
GeneID:102635496	6750.00	0.00	0.32	8.88119542573519	1.46827987007839e-07	8.24186475580861e-06	AGN95783.1 Diet1 [Mus musculus]; Flags: Precursor<>AGN95783.1 Diet1 [Mus musculus];and LDL-receptor class A domain-containing protein 1 precursor [Mus musculus] &gt;A2AJX4.2 RecName: Full=MAM and LDL-receptor class A domain-containing protein 1;MAM and LDL-receptor class A domain-containing protein 1 precursor [Mus musculus]<>A2AJX4.2 RecName: Full=MAM and LDL-receptor class A domain-containing p…	GO:0030659;GO:0005737;GO:0031410;GO:0016021;GO:0016020;GO:0050714;GO:0042632;GO:0070858;GO:0005515	cytoplasmic vesicle membrane;cytoplasm;cytoplasmic vesicle;integral component of membrane;membrane;positive regulation of protein secretion;cholesterol homeostasis;negative regulation of bile acid biosynthetic process;protein binding	-	-	-	-	-	KOG1215(T)(Low-density lipoprotein receptors containing Ca2+-binding EGF-like domains)	gnl|BL_ORD_ID|80607;MAM	sp|A2AJX4|MALR1_MOUSE MAM and LDL-receptor class A domain-containing protein 1 OS=Mus musculus GN=Malrd1 PE=1 SV=2;MAM and LDL-receptor class A domain-containing protein 1 OS=Mus musculus GN=Malrd1 PE=1 SV=2
novel.20424	444.00	0.00	16.29	8.88119542573519	1.46827987007839e-07	8.24186475580861e-06	-	-	-	-	-	-	-	-	-	-	-
GeneID:237310	2468.00	19.21	0.89	-3.97592517034712	1.47922067126543e-07	8.27809326332295e-06	interleukin 22 receptor, alpha 2, partial [Mus musculus]	GO:0042516;GO:0042018;GO:0005515;GO:0042017;GO:0005829;GO:0016021;GO:0005576;GO:0019221;GO:0005886;GO:0050728	regulation of tyrosine phosphorylation of STAT protein;interleukin-22 receptor activity;protein binding;interleukin-22 binding;cytosol;integral component of membrane;extracellular region;cytokine-mediated signaling pathway;plasma membrane;negative regulation of inflammatory response	K05139	IL22RA2	http://www.genome.jp/dbget-bin/www_bget?ko:K05139	Jak-STAT signaling pathway;Cytokine-cytokine receptor interaction	ko04630,ko04060	-	gnl|BL_ORD_ID|45922	sp|Q80XF5|I22R2_MOUSE Interleukin-22 receptor subunit alpha-2 OS=Mus musculus GN=Il22ra2 PE=1 SV=2
GeneID:105247072	4116.24	0.04	1.03	5.17304088343726	1.48272707994632e-07	8.27809326332295e-06	-	-	-	-	-	-	-	-	-	-	-
GeneID:16197	3227.00	2.79	0.09	-4.52279381288939	1.50421645368359e-07	8.34515051744692e-06	AltName: CD_antigen=CD127; Short=IL-7RA; Short=IL-7R subunit alpha; Short=IL-7 receptor subunit alpha;PREDICTED: interleukin-7 receptor subunit alpha isoform X1 [Mus musculus]; Short=IL-7R-alpha;interleukin-7 receptor subunit alpha precursor [Mus musculus]<>P16872.2 RecName: Full=Interleukin-7 receptor subunit alpha; Flags: Precursor<>AAF06717.1 interleukin 7 receptor alpha chain [Mus musculus]<>…	GO:0005575;GO:0048872;GO:0005886;GO:0030217;GO:0008150;GO:0010628;GO:0042100;GO:0001915;GO:0019221;GO:0016020;GO:0009897;GO:0016049;GO:0003674;GO:0016021;GO:0008361;GO:0048535;GO:0002377;GO:0000902;GO:0033089;GO:0004896	cellular_component;homeostasis of number of cells;plasma membrane;T cell differentiation;biological_process;positive regulation of gene expression;B cell proliferation;negative regulation of T cell mediated cytotoxicity;cytokine-mediated signaling pathway;membrane;external side of plasma membrane;cell growth;molecular_function;integral component of membrane;regulation of cell size;lymph node deve…	K05072	IL7R	http://www.genome.jp/dbget-bin/www_bget?ko:K05072	FoxO signaling pathway;Jak-STAT signaling pathway;PI3K-Akt signaling pathway;Cytokine-cytokine receptor interaction;Hematopoietic cell lineage	ko04068,ko04630,ko04151,ko04060,ko04640	-	gnl|BL_ORD_ID|43068	sp|P16872|IL7RA_MOUSE Interleukin-7 receptor subunit alpha OS=Mus musculus GN=Il7r PE=1 SV=2
GeneID:17384	1734.00	0.33	5.29	4.44304053960387	1.5068248411747e-07	8.34515051744692e-06	AltName: Full=Transin-2; Flags: Precursor<>CAA73641.1 stromelysin 2 [Mus musculus]<>BAB32058.1 unnamed protein product [Mus musculus]<>AAI30028.1 Matrix metallopeptidase 10 [Mus musculus]<>EDL24936.1 mCG9885 [Mus musculus]; Short=SL-2; Short=MMP-10; AltName: Full=Matrix metalloproteinase-10;stromelysin-2 preproprotein [Mus musculus]<>O55123.1 RecName: Full=Stromelysin-2	GO:0022617;GO:0004222;GO:0016787;GO:0046872;GO:0008233;GO:0005578;GO:0005509;GO:0005615;GO:0006508;GO:0031012;GO:0004252;GO:0030334;GO:0008237;GO:0008270;GO:0030574;GO:0005576	extracellular matrix disassembly;metalloendopeptidase activity;hydrolase activity;metal ion binding;peptidase activity;proteinaceous extracellular matrix;calcium ion binding;extracellular space;proteolysis;extracellular matrix;serine-type endopeptidase activity;regulation of cell migration;metallopeptidase activity;zinc ion binding;collagen catabolic process;extracellular region	K01396	MMP10	http://www.genome.jp/dbget-bin/www_bget?ko:K01396	-	-	-	gnl|BL_ORD_ID|95040	sp|O55123|MMP10_MOUSE Stromelysin-2 OS=Mus musculus GN=Mmp10 PE=2 SV=1
GeneID:668178	1481.00	8.85	0.30	-4.35379515732131	1.5068248411747e-07	8.34515051744692e-06	UbiE3 protein [Mus musculus]<>EDL04093.1 mCG123521, isoform CRA_a [Mus musculus];PREDICTED: ubiE3 protein isoform X1 [Mus musculus]<>EDL04094.1 mCG123521, isoform CRA_b [Mus musculus];PREDICTED: ubiE3 protein isoform X2 [Mus musculus]	GO:0070062;GO:0032259;GO:0005737;GO:0016021;GO:0008757;GO:0003674;GO:0008150;GO:0005575	extracellular exosome;methylation;cytoplasm;integral component of membrane;S-adenosylmethionine-dependent methyltransferase activity;molecular_function;biological_process;cellular_component	-	-	-	-	-	-	gnl|BL_ORD_ID|86508	sp|Q9H8H3|MET7A_HUMAN Methyltransferase-like protein 7A OS=Homo sapiens GN=METTL7A PE=1 SV=1
GeneID:17153	2739.81	5.49	57.75	3.84705969005925	1.66952641019941e-07	9.22157347585612e-06	myelin and lymphocyte protein isoform 2 [Mus musculus]<>BAB31523.1 unnamed protein product [Mus musculus];myelin and lymphocyte protein isoform 1 [Mus musculus]<>O09198.1 RecName: Full=Myelin and lymphocyte protein; AltName: Full=T-lymphocyte maturation-associated protein<>CAA68908.1 MAL [Mus musculus]<>CAA68907.1 MAL [Mus musculus]<>CAA69143.1 MAL protein [Mus musculus]<>BAB23430.1 unnamed prote…	GO:0006886;GO:0055085;GO:0019898;GO:0008104;GO:0016021;GO:0045121;GO:0045176;GO:0007417;GO:0019911;GO:0042552;GO:0005886;GO:0005515;GO:0001766;GO:0005783;GO:0030154;GO:0005768;GO:0006915;GO:1902043;GO:0016324;GO:0008289;GO:0005794;GO:0015267;GO:0000139;GO:0016505;GO:0016020;GO:0005887	intracellular protein transport;transmembrane transport;extrinsic component of membrane;protein localization;integral component of membrane;membrane raft;apical protein localization;central nervous system development;structural constituent of myelin sheath;myelination;plasma membrane;protein binding;membrane raft polarization;endoplasmic reticulum;cell differentiation;endosome;apoptotic process;p…	-	-	-	-	-	-	gnl|BL_ORD_ID|79321	sp|O09198|MAL_MOUSE Myelin and lymphocyte protein OS=Mus musculus GN=Mal PE=2 SV=1
novel.376	2842.00	0.00	0.80	8.85571496876902	1.68420338038404e-07	9.27790016433367e-06	partial [Mus musculus]	GO:0030529;GO:0008150;GO:0005761;GO:0005739;GO:0006412;GO:0005762;GO:0019843;GO:0005575;GO:0005622;GO:0000027;GO:0044822;GO:0005840;GO:0003735;GO:0003674	intracellular ribonucleoprotein complex;biological_process;mitochondrial ribosome;mitochondrion;translation;mitochondrial large ribosomal subunit;rRNA binding;cellular_component;intracellular;ribosomal large subunit assembly;RNA binding;ribosome;structural constituent of ribosome;molecular_function	-	-	-	-	-	-	-	-
novel.18141	919.28	10.67	0.17	-5.05186598226052	1.7325946797619e-07	9.51916010660694e-06	G12D T-cell receptor alpha chain TRAV4-4/DV10*01/AJ49*01 [Mus musculus];(protein for MGC:40659) [Mus musculus];cell receptor alpha chain [Mus musculus]	-	-	-	-	-	-	-	-	T-cell	T-cell receptor alpha chain C region OS=Mus musculus GN=Tcra PE=1 SV=1
GeneID:11513	5112.19	6.92	0.34	-3.96230201946259	1.92396430234309e-07	1.04951850260916e-05	PREDICTED: adenylate cyclase type 7 isoform X1 [Mus musculus]<>XP_011246579.1 PREDICTED: adenylate cyclase type 7 isoform X1 [Mus musculus]<>XP_011246580.1 PREDICTED: adenylate cyclase type 7 isoform X1 [Mus musculus]<>XP_011246581.1 PREDICTED: adenylate cyclase type 7 isoform X1 [Mus musculus]<>XP_011246582.1 PREDICTED: adenylate cyclase type 7 isoform X1 [Mus musculus]<>XP_011246583.1 PREDICTED…	GO:0005886;GO:0016829;GO:0016020;GO:0005524;GO:0007190;GO:0009190;GO:0007189;GO:0060135;GO:0019933;GO:0016849;GO:0007193;GO:0007165;GO:0071361;GO:0000166;GO:0004016;GO:0016021;GO:0005622;GO:0030819;GO:0006171;GO:0046872;GO:0035556	plasma membrane;lyase activity;membrane;ATP binding;activation of adenylate cyclase activity;cyclic nucleotide biosynthetic process;adenylate cyclase-activating G-protein coupled receptor signaling pathway;maternal process involved in female pregnancy;cAMP-mediated signaling;phosphorus-oxygen lyase activity;adenylate cyclase-inhibiting G-protein coupled receptor signaling pathway;signal transduct…	K08047	ADCY7	http://www.genome.jp/dbget-bin/www_bget?ko:K08047	Oocyte meiosis;Gap junction;Apelin signaling pathway;Calcium signaling pathway;Phospholipase D signaling pathway;Rap1 signaling pathway;cAMP signaling pathway;cGMP - PKG signaling pathway;Purine metabolism;Longevity regulating pathway - mammal;Longevity regulating pathway - multiple species;Adrenergic signaling in cardiomyocytes;Vascular smooth muscle contraction;Bile secretion;Gastric acid secre…	ko04114,ko04540,ko04371,ko04020,ko04072,ko04015,ko04024,ko04022,ko00230,ko04211,ko04213,ko04261,ko04270,ko04976,ko04971,ko04972,ko04970,ko04925,ko04915,ko04912,ko04911,ko04916,ko04913,ko04921,ko04914,ko04923,ko04918,ko04713,ko04062,ko04611,ko04725,ko04727,ko04724,ko04723,ko04750	KOG3619(C)(Adenylate/guanylate cyclase)	gnl|BL_ORD_ID|269795;Adenylate	sp|P51829|ADCY7_MOUSE Adenylate cyclase type 7 OS=Mus musculus GN=Adcy7 PE=2 SV=2;Adenylate cyclase type 7 OS=Mus musculus GN=Adcy7 PE=2 SV=2
GeneID:102638039	745.00	6.17	0.00	-8.84192375934892	1.93557701924733e-07	1.04951850260916e-05	-	-	-	-	-	-	-	-	-	-	-
GeneID:226304	3692.00	0.82	0.00	-8.84192375934892	1.93557701924733e-07	1.04951850260916e-05	neuropeptides B/W receptor type 1 [Mus musculus]<>P49681.2 RecName: Full=Neuropeptides B/W receptor type 1; AltName: Full=G-protein coupled receptor 7	GO:0043005;GO:0005886;GO:0007165;GO:0007186;GO:0004871;GO:0004930;GO:0016021;GO:0007268;GO:0042923;GO:0007218;GO:0007187;GO:0005887;GO:0019222;GO:0016020;GO:0008188	neuron projection;plasma membrane;signal transduction;G-protein coupled receptor signaling pathway;signal transducer activity;G-protein coupled receptor activity;integral component of membrane;chemical synaptic transmission;neuropeptide binding;neuropeptide signaling pathway;G-protein coupled receptor signaling pathway, coupled to cyclic nucleotide second messenger;integral component of plasma me…	K05268	NPBWR1	http://www.genome.jp/dbget-bin/www_bget?ko:K05268	Neuroactive ligand-receptor interaction	ko04080	-	gnl|BL_ORD_ID|115083	sp|P49681|NPBW1_MOUSE Neuropeptides B/W receptor type 1 OS=Mus musculus GN=Npbwr1 PE=3 SV=2
NW_019168511.1_GeneID:13654	2630.00	1.05	0.00	-8.84192375934892	1.93557701924733e-07	1.04951850260916e-05	AltName: Full=Zinc finger protein Krox-20<>AAA39379.1 zinc finger protein A, partial [Mus musculus]<>AAH09093.1 Egr2 protein [Mus musculus]<>BAE32230.1 unnamed protein product [Mus musculus]<>BAE33335.1 unnamed protein product [Mus musculus]<>EDL32027.1 early growth response 2, isoform CRA_c [Mus musculus]; AltName: Full=Early growth response protein 2;E3 SUMO-protein ligase EGR2 isoform 1 [Mus m…	GO:0071837;GO:0006366;GO:0016925;GO:0003682;GO:0021666;GO:0006351;GO:0016874;GO:0005654;GO:0046872;GO:0008045;GO:0005737;GO:0021569;GO:0014037;GO:0005515;GO:0021612;GO:0003676;GO:0045944;GO:0007611;GO:0035914;GO:0045893;GO:0044212;GO:0006355;GO:0003677;GO:0003700;GO:0045444;GO:0042552;GO:0001077;GO:0006611;GO:0071310;GO:0035284;GO:0021660;GO:0030278;GO:0000978;GO:0048168;GO:0001102;GO:0007622;GO:…	HMG box domain binding;transcription from RNA polymerase II promoter;protein sumoylation;chromatin binding;rhombomere 5 formation;transcription, DNA-templated;ligase activity;nucleoplasm;metal ion binding;motor neuron axon guidance;cytoplasm;rhombomere 3 development;Schwann cell differentiation;protein binding;facial nerve structural organization;nucleic acid binding;positive regulation of transc…	K12496	EGR2	http://www.genome.jp/dbget-bin/www_bget?ko:K12496	-	-	KOG1721(R)(FOG: Zn-finger)	gnl|BL_ORD_ID|378541	sp|P08152|EGR2_MOUSE E3 SUMO-protein ligase EGR2 OS=Mus musculus GN=Egr2 PE=1 SV=3
novel.22335	2620.00	1.19	0.00	-8.84192375934892	1.93557701924733e-07	1.04951850260916e-05	60S ribosomal protein L35a isoform X1 [Miniopterus natalensis]	GO:0022625;GO:0006412;GO:0016020;GO:0006413;GO:0006364;GO:0031012;GO:0002181;GO:0000184;GO:0000049;GO:0005515;GO:0070062;GO:0044822;GO:0003735;GO:0019083;GO:0005829;GO:0006614;GO:0042273	cytosolic large ribosomal subunit;translation;membrane;translational initiation;rRNA processing;extracellular matrix;cytoplasmic translation;nuclear-transcribed mRNA catabolic process, nonsense-mediated decay;tRNA binding;protein binding;extracellular exosome;RNA binding;structural constituent of ribosome;viral transcription;cytosol;SRP-dependent cotranslational protein targeting to membrane;ribo…	K02917	RP-L35Ae,RPL35A	http://www.genome.jp/dbget-bin/www_bget?ko:K02917	Ribosome	ko03010	KOG0887(J)(60S ribosomal protein L35A/L37)	60S	60S ribosomal protein L35a OS=Homo sapiens GN=RPL35A PE=1 SV=2
GeneID:66289	803.00	865.72	47.31	-3.80019663895511	2.04808858165187e-07	1.1076255559205e-05	mCG128542 [Mus musculus]	GO:0005576;GO:0008150;GO:0046872;GO:0003674;GO:0005575	extracellular region;biological_process;metal ion binding;molecular_function;cellular_component	-	-	-	-	-	-	gnl|BL_ORD_ID|104091	sp|Q8R1M8|MPTX_MOUSE Mucosal pentraxin OS=Mus musculus GN=Mptx1 PE=2 SV=1
GeneID:13611	2393.00	3.40	0.10	-4.54624016932191	2.13066613458869e-07	1.14928353244103e-05	sphingosine 1-phosphate receptor 4 [Rattus norvegicus]<>EDL89144.1 endothelial differentiation, lysophosphatidic acid G-protein-coupled receptor 6 (predicted) [Rattus norvegicus]	GO:0007189;GO:0004871;GO:0004930;GO:0007186;GO:0005886;GO:0003376;GO:0016020;GO:0005887;GO:0016021;GO:0038036;GO:0007165	adenylate cyclase-activating G-protein coupled receptor signaling pathway;signal transducer activity;G-protein coupled receptor activity;G-protein coupled receptor signaling pathway;plasma membrane;sphingosine-1-phosphate signaling pathway;membrane;integral component of plasma membrane;integral component of membrane;sphingosine-1-phosphate receptor activity;signal transduction	K04293	S1PR4,EDG6	http://www.genome.jp/dbget-bin/www_bget?ko:K04293	FoxO signaling pathway;Sphingolipid signaling pathway;Neuroactive ligand-receptor interaction	ko04068,ko04071,ko04080	-	gnl|BL_ORD_ID|484006	sp|Q9Z0L1|S1PR4_MOUSE Sphingosine 1-phosphate receptor 4 OS=Mus musculus GN=S1pr4 PE=2 SV=1
GeneID:12500	1040.79	9.32	0.27	-4.46359935959783	2.15893296633447e-07	1.16150593588794e-05	PREDICTED: T-cell surface glycoprotein CD3 delta chain isoform X1 [Mus musculus]; AltName: CD_antigen=CD3d;T-cell surface glycoprotein CD3 delta chain precursor [Mus musculus]<>P04235.1 RecName: Full=T-cell surface glycoprotein CD3 delta chain; AltName: Full=T-cell receptor T3 delta chain; Flags: Precursor<>AAA37268.1 T3 antigen delta-chain [Mus musculus]<>BAE32350.1 unnamed protein product [Mus …	GO:0045059;GO:0042110;GO:0005575;GO:0042105;GO:0042101;GO:0016020;GO:0008150;GO:0007166;GO:0003713;GO:0030217;GO:0006461;GO:0046982;GO:0016021;GO:0003674;GO:0045944;GO:0004888;GO:0005515	positive thymic T cell selection;T cell activation;cellular_component;alpha-beta T cell receptor complex;T cell receptor complex;membrane;biological_process;cell surface receptor signaling pathway;transcription coactivator activity;T cell differentiation;protein complex assembly;protein heterodimerization activity;integral component of membrane;molecular_function;positive regulation of transcript…	K06450	CD3D	http://www.genome.jp/dbget-bin/www_bget?ko:K06450	Hematopoietic cell lineage;T cell receptor signaling pathway;Th1 and Th2 cell differentiation;Th17 cell differentiation	ko04640,ko04660,ko04658,ko04659	-	gnl|BL_ORD_ID|323510	sp|P04235|CD3D_MOUSE T-cell surface glycoprotein CD3 delta chain OS=Mus musculus GN=Cd3d PE=3 SV=1
novel.8057	368.00	55.50	1.20	-5.35163149902794	2.19039472764118e-07	1.17537942988683e-05	kappa chain precursor V region - mouse &gt;CAA29301.1 V(kappa) gene product, partial [Mus musculus]	GO:0005615;GO:0006955;GO:0002377	extracellular space;immune response;immunoglobulin production	-	-	-	-	-	-	Ig	Ig kappa chain V19-17 OS=Mus musculus GN=Igk-V19-17 PE=1 SV=1
GeneID:71939	2388.54	3.22	29.80	3.81991216780435	2.22717290610374e-07	1.18678901486909e-05	apolipoprotein L6 isoform 1 [Mus musculus]<>XP_006521484.1 PREDICTED: apolipoprotein L6 isoform X2 [Mus musculus];protein product, partial [Mus musculus];apolipoprotein L6 isoform 2 [Mus musculus]<>XP_006521482.1 PREDICTED: apolipoprotein L6 isoform X1 [Mus musculus]<>XP_006521483.1 PREDICTED: apolipoprotein L6 isoform X1 [Mus musculus]	GO:0008289;GO:0016021;GO:0003674;GO:0008150;GO:0016020;GO:0005576;GO:0042157;GO:0006869;GO:0005575	lipid binding;integral component of membrane;molecular_function;biological_process;membrane;extracellular region;lipoprotein metabolic process;lipid transport;cellular_component	K14480	APOL	http://www.genome.jp/dbget-bin/www_bget?ko:K14480	-	-	-	gnl|BL_ORD_ID|279920;Apolipoprotein	sp|Q9BWW8|APOL6_HUMAN Apolipoprotein L6 OS=Homo sapiens GN=APOL6 PE=2 SV=1;Apolipoprotein L6 OS=Homo sapiens GN=APOL6 PE=2 SV=1
NW_016097314.1_GeneID:116837	4095.33	0.78	0.00	-8.81731591195774	2.22884626458782e-07	1.18678901486909e-05	regulating synaptic membrane exocytosis protein 1 isoform 4 [Mus musculus]<>AAR14800.1 RIM1 splicing variant-4 [Mus musculus];regulating synaptic membrane exocytosis protein 1 isoform 2 [Mus musculus]<>AAR14798.1 RIM1 splicing variant-2 [Mus musculus];regulating synaptic membrane exocytosis protein 1 isoform 5 [Mus musculus]<>AAR14801.1 RIM1 splicing variant-5 [Mus musculus]; AltName: Full=Rab-3-…	GO:2000463;GO:0010808;GO:0045202;GO:0030054;GO:0019901;GO:0005515;GO:0006836;GO:2000300;GO:0030154;GO:0005622;GO:0048169;GO:0006461;GO:0046872;GO:0014069;GO:0031632;GO:0006887;GO:0044822;GO:0017137;GO:0042391;GO:1903861;GO:0016020;GO:0006810;GO:0005886;GO:0031982;GO:0010628;GO:0042734;GO:0048786;GO:0061669;GO:0007269;GO:0097151;GO:0017124;GO:0048791;GO:0006886;GO:0044325;GO:0060291	positive regulation of excitatory postsynaptic potential;positive regulation of synaptic vesicle priming;synapse;cell junction;protein kinase binding;protein binding;neurotransmitter transport;regulation of synaptic vesicle exocytosis;cell differentiation;intracellular;regulation of long-term neuronal synaptic plasticity;protein complex assembly;metal ion binding;postsynaptic density of dendrite;…	K15291	RIMS1,RIM1	http://www.genome.jp/dbget-bin/www_bget?ko:K15291	Retrograde endocannabinoid signaling;Synaptic vesicle cycle	ko04723,ko04721	KOG2060(U)(Rab3 effector RIM1 and related proteins, contain PDZ and C2 domains)	Regulating;gnl|BL_ORD_ID|162546	Regulating synaptic membrane exocytosis protein 1 OS=Mus musculus GN=Rims1 PE=1 SV=2;sp|Q99NE5|RIMS1_MOUSE Regulating synaptic membrane exocytosis protein 1 OS=Mus musculus GN=Rims1 PE=1 SV=2
novel.8040	516.00	12.37	0.00	-8.81731591195774	2.22884626458782e-07	1.18678901486909e-05	partial [Mus musculus]	-	-	-	-	-	-	-	-	Ig	Ig kappa chain V-V region MOPC 21 OS=Mus musculus PE=1 SV=1
GeneID:27273	3453.00	1.03	10.98	3.87440888309364	2.30816965387108e-07	1.22587482155466e-05	AltName: Full=Pyruvate dehydrogenase kinase isoform 4;[Pyruvate dehydrogenase (acetyl-transferring)] kinase isozyme 4, mitochondrial [Mus musculus]<>O70571.1 RecName: Full=[Pyruvate dehydrogenase (acetyl-transferring)] kinase isozyme 4, mitochondrial; Flags: Precursor<>CAA04752.1 pyruvate dehydrogenase kinase-like protein [Mus musculus]<>AAG44393.1 pyruvate dehydrogenase kinase 4 [Mus musculus]<>…	GO:0006006;GO:0006086;GO:0045124;GO:0002230;GO:0004712;GO:0010510;GO:0005975;GO:0042594;GO:0016310;GO:0042304;GO:0009267;GO:0010565;GO:0046320;GO:0005759;GO:0098792;GO:0005743;GO:0000166;GO:0071398;GO:0008286;GO:0010906;GO:0006468;GO:0005524;GO:0004672;GO:0016301;GO:0005739;GO:0042593;GO:0016740;GO:0006885;GO:0004740;GO:0072593;GO:2000811	glucose metabolic process;acetyl-CoA biosynthetic process from pyruvate;regulation of bone resorption;positive regulation of defense response to virus by host;protein serine/threonine/tyrosine kinase activity;regulation of acetyl-CoA biosynthetic process from pyruvate;carbohydrate metabolic process;response to starvation;phosphorylation;regulation of fatty acid biosynthetic process;cellular respo…	K00898	PDK2_3_4	http://www.genome.jp/dbget-bin/www_bget?ko:K00898	-	-	KOG0787(T)(Dehydrogenase kinase)	gnl|BL_ORD_ID|122776	sp|O70571|PDK4_MOUSE [Pyruvate dehydrogenase (acetyl-transferring)] kinase isozyme 4, mitochondrial OS=Mus musculus GN=Pdk4 PE=1 SV=1
novel.8019	394.00	69.48	2.69	-4.5271476398764	2.39127469503332e-07	1.26664006816056e-05	partial [Mus musculus]	-	-	-	-	-	-	-	-	Immunoglobulin	Immunoglobulin kappa variable 1D-16 (Fragment) OS=Homo sapiens GN=IGKV1D-16 PE=3 SV=2
GeneID:56696	2411.00	3.95	0.14	-4.37406225046253	2.39715592487298e-07	1.26664006816056e-05	AltName: Full=G2 accumulation protein<>AAC67542.1 G protein-coupled receptor G2A [Mus musculus]<>BAC40980.1 unnamed protein product [Mus musculus]<>BAE32176.1 unnamed protein product [Mus musculus]<>AAI20523.1 G protein-coupled receptor 132 [Mus musculus]<>AAI20525.1 G protein-coupled receptor 132 [Mus musculus]<>EDL18577.1 G protein-coupled receptor 132 [Mus musculus];probable G-protein coupled …	GO:0000082;GO:0010972;GO:0005886;GO:0007186;GO:0004871;GO:0004930;GO:0005887;GO:0016020;GO:0007165;GO:0016021	G1/S transition of mitotic cell cycle;negative regulation of G2/M transition of mitotic cell cycle;plasma membrane;G-protein coupled receptor signaling pathway;signal transducer activity;G-protein coupled receptor activity;integral component of plasma membrane;membrane;signal transduction;integral component of membrane	K08426	GPR132	http://www.genome.jp/dbget-bin/www_bget?ko:K08426	-	-	-	gnl|BL_ORD_ID|20537	sp|Q9Z282|GP132_MOUSE Probable G-protein coupled receptor 132 OS=Mus musculus GN=Gpr132 PE=1 SV=1
GeneID:21835	1124.00	16.61	0.67	-4.18778680043349	2.42731852533073e-07	1.2793142141266e-05	thyroid hormone responsive SPOT14 homolog (Rattus), isoform CRA_b [Mus musculus]	GO:0005634;GO:0006355;GO:0046890;GO:0006629;GO:0005515;GO:0042802;GO:0042803;GO:0010866;GO:0006351;GO:0005829;GO:0005654;GO:0005737	nucleus;regulation of transcription, DNA-templated;regulation of lipid biosynthetic process;lipid metabolic process;protein binding;identical protein binding;protein homodimerization activity;regulation of triglyceride biosynthetic process;transcription, DNA-templated;cytosol;nucleoplasm;cytoplasm	-	-	-	-	-	-	gnl|BL_ORD_ID|214321	sp|Q62264|THRSP_MOUSE Thyroid hormone-inducible hepatic protein OS=Mus musculus GN=Thrsp PE=1 SV=1
GeneID:193385	4970.01	5.97	0.26	-3.93176710229297	2.56438667795145e-07	1.3428873080649e-05	protein, partial [Mus musculus];PREDICTED: protein FAM65B isoform X3 [Mus musculus];PREDICTED: protein FAM65B isoform X1 [Mus musculus];protein FAM65B isoform 1 [Mus musculus]<>Q80U16.2 RecName: Full=Protein FAM65B<>EDL32487.1 RIKEN cDNA 6330500D04, isoform CRA_c [Mus musculus]<>CAI26080.2 likely orthologue of H. sapiens chromosome 6 open reading frame 32 (C6orf32) [Mus musculus];PREDICTED: prote…	GO:0016324;GO:0042995;GO:0016020;GO:0005886;GO:0008199;GO:0005515;GO:0006879;GO:0005737;GO:0007605;GO:0060171;GO:0048741	apical plasma membrane;cell projection;membrane;plasma membrane;ferric iron binding;protein binding;cellular iron ion homeostasis;cytoplasm;sensory perception of sound;stereocilium membrane;skeletal muscle fiber development	-	-	-	-	-	-	gnl|BL_ORD_ID|388449;Protein	sp|Q80U16|FA65B_MOUSE Protein FAM65B OS=Mus musculus GN=Fam65b PE=1 SV=2;Protein FAM65B OS=Mus musculus GN=Fam65b PE=1 SV=2
NT_187025.1_GeneID:18707	5102.00	0.55	0.00	-8.7922810376874	2.57174568990903e-07	1.3428873080649e-05	phosphatidylinositol 3-kinase catalytic delta polypeptide, isoform CRA_b, partial [Mus musculus]	GO:0005515;GO:0050832;GO:0016301;GO:0030154;GO:0016740;GO:0035005;GO:0001782;GO:0000166;GO:0005737;GO:0046854;GO:0005886;GO:0007166;GO:0042113;GO:0016303;GO:0006954;GO:0010628;GO:0005942;GO:0046934;GO:0048015;GO:0045087;GO:0005524;GO:0002250;GO:0030335;GO:0048872;GO:0016310;GO:0002376;GO:0006935	protein binding;defense response to fungus;kinase activity;cell differentiation;transferase activity;1-phosphatidylinositol-4-phosphate 3-kinase activity;B cell homeostasis;nucleotide binding;cytoplasm;phosphatidylinositol phosphorylation;plasma membrane;cell surface receptor signaling pathway;B cell activation;1-phosphatidylinositol-3-kinase activity;inflammatory response;positive regulation of …	K00922	PIK3C	http://www.genome.jp/dbget-bin/www_bget?ko:K00922	Apoptosis;Regulation of actin cytoskeleton;Focal adhesion;Signaling pathways regulating pluripotency of stem cells;Autophagy - animal;AMPK signaling pathway;ErbB signaling pathway;FoxO signaling pathway;HIF-1 signaling pathway;Jak-STAT signaling pathway;PI3K-Akt signaling pathway;Phosphatidylinositol signaling system;Phospholipase D signaling pathway;Rap1 signaling pathway;Ras signaling pathway;S…	ko04210,ko04810,ko04510,ko04550,ko04140,ko04152,ko04012,ko04068,ko04066,ko04630,ko04151,ko04070,ko04072,ko04015,ko04014,ko04071,ko04668,ko04370,ko04024,ko04150,ko00562,ko04211,ko04213,ko04212,ko04360,ko04380,ko04973,ko04915,ko04910,ko04914,ko04917,ko04923,ko04919,ko04960,ko04662,ko04062,ko04664,ko04666,ko04670,ko04650,ko04611,ko04660,ko04620,ko04725,ko04722,ko04750	KOG0906(TU)(Phosphatidylinositol 3-kinase VPS34, involved in signal transduction)	gnl|BL_ORD_ID|129314	sp|O35904|PK3CD_MOUSE Phosphatidylinositol 4,5-bisphosphate 3-kinase catalytic subunit delta isoform OS=Mus musculus GN=Pik3cd PE=1 SV=2
GeneID:108169145	690.69	0.00	4.78	8.77645676281255	2.57174568990903e-07	1.3428873080649e-05	-	-	-	-	-	-	-	-	-	-	-
GeneID:100044068	1844.00	0.53	6.40	4.08942194041111	2.57959065296154e-07	1.3428873080649e-05	PREDICTED: interferon-activable protein 202-like [Mus musculus]<>AAF04260.1 interferon-inducible Ifi202b [Mus musculus];AAF04260.1 interferon-inducible Ifi202b [Mus musculus];interferon-activable protein 202-like [Mus musculus] &gt;partial [Mus musculus]	GO:0006954;GO:0045087;GO:0035458;GO:0005634;GO:0003690;GO:0002376;GO:0003677;GO:0005515;GO:0045824;GO:0043154;GO:0005737	inflammatory response;innate immune response;cellular response to interferon-beta;nucleus;double-stranded DNA binding;immune system process;DNA binding;protein binding;negative regulation of innate immune response;negative regulation of cysteine-type endopeptidase activity involved in apoptotic process;cytoplasm	K12971	IFI202	http://www.genome.jp/dbget-bin/www_bget?ko:K12971	Cytosolic DNA-sensing pathway	ko04623	-	Interferon-activable;gnl|BL_ORD_ID|42940;LINE-1	Interferon-activable protein 202 OS=Mus musculus GN=Ifi202 PE=1 SV=3;sp|Q9R002|IFI2_MOUSE Interferon-activable protein 202 OS=Mus musculus GN=Ifi202 PE=1 SV=3;LINE-1 retrotransposable element ORF2 protein OS=Mus musculus GN=Pol PE=1 SV=2
GeneID:11815	2004.00	0.69	8.12	3.99669270020509	2.58035604987124e-07	1.3428873080649e-05	Short=ApoD;apolipoprotein D precursor [Mus musculus]<>NP_001288282.1 apolipoprotein D precursor [Mus musculus]<>NP_001288283.1 apolipoprotein D precursor [Mus musculus]<>P51910.1 RecName: Full=Apolipoprotein D; Short=Apo-D; Flags: Precursor<>AAA67892.1 apolipoprotein D [Mus musculus domesticus]<>BAE35974.1 unnamed protein product [Mus musculus]<>BAE22397.1 unnamed protein product [Mus musculus]<>…	GO:0042308;GO:0015485;GO:1900016;GO:0005737;GO:0005622;GO:0048471;GO:0007420;GO:0003674;GO:0030425;GO:0008289;GO:0014012;GO:0043025;GO:0048678;GO:0036094;GO:0070062;GO:0005615;GO:2000098;GO:0022626;GO:0006629;GO:2000405;GO:0060588;GO:0071638;GO:0010642;GO:0042246;GO:0000302;GO:0006006;GO:0048662;GO:0005215;GO:0042493;GO:0051895;GO:0007568;GO:0005576;GO:0005783;GO:0006810	negative regulation of protein import into nucleus;cholesterol binding;negative regulation of cytokine production involved in inflammatory response;cytoplasm;intracellular;perinuclear region of cytoplasm;brain development;molecular_function;dendrite;lipid binding;peripheral nervous system axon regeneration;neuronal cell body;response to axon injury;small molecule binding;extracellular exosome;ext…	K03098	APOD	http://www.genome.jp/dbget-bin/www_bget?ko:K03098	-	-	KOG4824(M)(Apolipoprotein D/Lipocalin)	gnl|BL_ORD_ID|283210	sp|P51910|APOD_MOUSE Apolipoprotein D OS=Mus musculus GN=Apod PE=1 SV=1
[truncated: 1,294 more rows]
