# Supplementary material for: Bacillus subtilis Attenuates Hepatic and Intestinal Injuries and Modulates Gut Microbiota and Gene Expression Profiles in Mice Infected with Schistosoma japonicum
Source: Front Cell Dev Biol. 2021 Nov 16;9:766205. doi: 10.3389/fcell.2021.766205 (PMC8635066; doi:10.3389/fcell.2021.766205)
Supplement: Supplementary file 11 [file Table3.XLS]

GeneID	Length	N6IN_expression	G1_5IN_expression	logFC	Pvalue	FDR	NR_def	GO_ID	GO_term	KO_ID	KO_gene	Hyperlink	KEGG Pathway	Pathway ID	Kog_Annotation	Swiss-Prot_Id	Swiss-Prot_Annotation
GeneID:665270	935.22	489.05	0.37	-10.2880410632501	3.31200790915602e-24	6.50610833674609e-20	mCG141231 [Mus musculus]; Flags: Precursor; Includes: RecName: Full=Lysophospholipase; AltName: Full=Phospholipase B/lipase; Includes: RecName: Full=Phospholipase A2; Short=PLB/LIP;phospholipase B1, membrane-associated isoform 1 precursor [Mus musculus]<>XP_006504110.1 PREDICTED: phospholipase B1, membrane-associated isoform X1 [Mus musculus]<>Q3TTY0.2 RecName: Full=Phospholipase B1, membrane-ass…	GO:0016324;GO:0031526;GO:0004623;GO:2000344;GO:0016020;GO:0005886;GO:0016788;GO:0006629;GO:0042572;GO:0016042;GO:0050253;GO:0016787;GO:0004622;GO:0016298;GO:0006644;GO:0016021	apical plasma membrane;brush border membrane;phospholipase A2 activity;positive regulation of acrosome reaction;membrane;plasma membrane;hydrolase activity, acting on ester bonds;lipid metabolic process;retinol metabolic process;lipid catabolic process;retinyl-palmitate esterase activity;hydrolase activity;lysophospholipase activity;lipase activity;phospholipid metabolic process;integral componen…	K14621	PLB1,PLB	http://www.genome.jp/dbget-bin/www_bget?ko:K14621	Arachidonic acid metabolism;Ether lipid metabolism;Glycerophospholipid metabolism;Linoleic acid metabolism;alpha-Linolenic acid metabolism;Vitamin digestion and absorption	ko00590,ko00565,ko00564,ko00591,ko00592,ko04977	KOG3670(I)(Phospholipase)	gnl|BL_ORD_ID|131976	sp|Q3TTY0|PLB1_MOUSE Phospholipase B1, membrane-associated OS=Mus musculus GN=Plb1 PE=1 SV=2
GeneID:230579	1966.00	48.27	0.00	-14.0960108021228	3.06801436529393e-22	3.0134037095917e-18	protein FAM151A [Mus musculus]<>Q8QZW3.1 RecName: Full=Protein FAM151A<>AAH24426.1 Family with sequence simliarity 151, member A [Mus musculus]<>AAH24430.1 Family with sequence simliarity 151, member A [Mus musculus]<>AAH26682.1 Family with sequence simliarity 151, member A [Mus musculus]<>AAO38748.1 pancreatic beta cell protein [Mus musculus]<>EDL30804.1 cDNA sequence BC026682, isoform CRA_b [Mu…	GO:0070062;GO:0016020;GO:0008150;GO:0003674;GO:0016021	extracellular exosome;membrane;biological_process;molecular_function;integral component of membrane	-	-	-	-	-	-	gnl|BL_ORD_ID|383756	sp|Q8QZW3|F151A_MOUSE Protein FAM151A OS=Mus musculus GN=Fam151a PE=1 SV=1
GeneID:20249	4844.00	162.78	0.66	-8.08160769781966	1.51502997247954e-19	9.920416259796e-16	AltName: Full=Delta(9)-desaturase 1;CAJ18379.1 Scd1 [Mus musculus] &gt; AltName: Full=Stearoyl-CoA desaturase 1<>AAM34744.1 stearoyl-coenzyme A desaturase 1 [Mus musculus]<>AAM34747.1 stearoyl-coenzyme A desaturase 1 [Mus musculus]<>AAH07474.1 Stearoyl-Coenzyme A desaturase 1 [Mus musculus]<>AAH55453.1 Stearoyl-Coenzyme A desaturase 1 [Mus musculus]<>CAJ18379.1 Scd1 [Mus musculus]<>CAJ18540.1 Scd…	GO:0006636;GO:0005506;GO:0006641;GO:0034434;GO:0033561;GO:0005789;GO:0006629;GO:0046872;GO:0010873;GO:0050873;GO:0048733;GO:0070542;GO:0016021;GO:0004768;GO:0016020;GO:0016717;GO:0008610;GO:0050830;GO:0006633;GO:0055114;GO:0031090;GO:0005783;GO:0016491;GO:0042759;GO:0034435;GO:1903699;GO:0044130;GO:0043231;GO:0050872;GO:0032896;GO:0030176;GO:0006631;GO:1903966	unsaturated fatty acid biosynthetic process;iron ion binding;triglyceride metabolic process;sterol esterification;regulation of water loss via skin;endoplasmic reticulum membrane;lipid metabolic process;metal ion binding;positive regulation of cholesterol esterification;brown fat cell differentiation;sebaceous gland development;response to fatty acid;integral component of membrane;stearoyl-CoA 9-…	K00507	SCD,desC	http://www.genome.jp/dbget-bin/www_bget?ko:K00507	AMPK signaling pathway;Biosynthesis of unsaturated fatty acids;Fatty acid metabolism;Longevity regulating pathway - worm;PPAR signaling pathway	ko04152,ko01040,ko01212,ko04212,ko03320	KOG1600(I)(Fatty acid desaturase)	Acyl-CoA;gnl|BL_ORD_ID|262522	Acyl-CoA desaturase 1 OS=Mus musculus GN=Scd1 PE=1 SV=2;sp|P13516|ACOD1_MOUSE Acyl-CoA desaturase 1 OS=Mus musculus GN=Scd1 PE=1 SV=2
GeneID:53945	3380.00	0.16	59.96	8.31565114729124	5.10639336290921e-19	2.50774978052472e-15	Short=MTP1<>AAF36696.1 ferroportin1 [Mus musculus]<>AAF80987.1 SLC11A3 iron transporter [Mus musculus]<>BAB25840.1 unnamed protein product [Mus musculus]<>AAH03438.1 Solute carrier family 40 (iron-regulated transporter), member 1 [Mus musculus]<>BAE27707.1 unnamed protein product [Mus musculus]<>BAE34969.1 unnamed protein product [Mus musculus]<>BAE26063.1 unnamed protein product [Mus musculus]<>…	GO:0005515;GO:0005771;GO:0034755;GO:0005886;GO:0006879;GO:0002260;GO:0006826;GO:0006810;GO:0016021;GO:0048536;GO:1903988;GO:0004872;GO:0055072;GO:0003158;GO:0097689;GO:0043066;GO:0015093;GO:0005622;GO:0060345;GO:0017046;GO:0060586;GO:0045944;GO:0008021;GO:0016020;GO:0006811;GO:0005381;GO:0034395;GO:0016323	protein binding;multivesicular body;iron ion transmembrane transport;plasma membrane;cellular iron ion homeostasis;lymphocyte homeostasis;iron ion transport;transport;integral component of membrane;spleen development;ferrous iron export across plasma membrane;receptor activity;iron ion homeostasis;endothelium development;iron channel activity;negative regulation of apoptotic process;ferrous iron …	K14685	SLC40A1,FPN1	http://www.genome.jp/dbget-bin/www_bget?ko:K14685	Ferroptosis;Mineral absorption	ko04216,ko04978	-	gnl|BL_ORD_ID|482985	sp|Q9JHI9|S40A1_MOUSE Solute carrier family 40 member 1 OS=Mus musculus GN=Slc40a1 PE=1 SV=1
GeneID:11648	1680.00	0.07	49.60	9.33000107228936	1.08364622641367e-18	4.25742929433404e-15	intestinal-type alkaline phosphatase precursor [Mus musculus]<>AAI48647.1 Alkaline phosphatase 3, intestine, not Mn requiring, partial [synthetic construct]	GO:0004035;GO:0035264;GO:0000287;GO:0008152;GO:0002020;GO:0016791;GO:0009897;GO:0005886;GO:0003824;GO:0005903;GO:0016021;GO:0031225;GO:0008270;GO:0016311;GO:0036342;GO:0006793;GO:0022008;GO:0046872;GO:0021915;GO:0016787	alkaline phosphatase activity;multicellular organism growth;magnesium ion binding;metabolic process;protease binding;phosphatase activity;external side of plasma membrane;plasma membrane;catalytic activity;brush border;integral component of membrane;anchored component of membrane;zinc ion binding;dephosphorylation;post-anal tail morphogenesis;phosphorus metabolic process;neurogenesis;metal ion bi…	K01077	E3.1.3.1,phoA,phoB	http://www.genome.jp/dbget-bin/www_bget?ko:K01077	Two-component system;Folate biosynthesis;Thiamine metabolism;Aminobenzoate degradation	ko02020,ko00790,ko00730,ko00627	KOG4126(P)(Alkaline phosphatase)	gnl|BL_ORD_ID|131600	sp|P24822|PPBI_MOUSE Intestinal-type alkaline phosphatase OS=Mus musculus GN=Iap PE=2 SV=1
GeneID:330440	1475.00	0.12	57.33	8.74590771695703	4.38508871060014e-18	1.43567804385048e-14	sulfotransferase family 6B, member 2 [Mus musculus]<>AAI72155.1 Gm766 protein [Mus musculus]<>AAI51097.1 Gm766 protein [Mus musculus]<>AAI51095.1 Gm766 protein [Mus musculus]	GO:0008146;GO:0003674;GO:0005575;GO:0008150	sulfotransferase activity;molecular_function;cellular_component;biological_process	-	-	-	-	-	KOG1584(R)(Sulfotransferase)	gnl|BL_ORD_ID|497548	sp|P0CC03|ST6B1_MOUSE Sulfotransferase 6B1 OS=Mus musculus GN=Sult6b1 PE=1 SV=1
GeneID:216225	3027.98	26.49	0.10	-8.17850943959268	6.73834230823779e-18	1.89097137575747e-14	monocarboxylate transporter 1 [Mus musculus] &gt;BAC30480.1 unnamed protein product [Mus musculus] &gt; AltName: Full=Electrogenic sodium monocarboxylate cotransporter;AAS49159.1 sodium-dependent monocarboxylate transporter [Mus musculus];Q8BYF6.1 RecName: Full=Sodium-coupled monocarboxylate transporter 1; AltName: Full=Solute carrier family 5 member 8<>BAC30480.1 unnamed protein product [Mus mus…	GO:0055085;GO:0016021;GO:0006915;GO:0070062;GO:0006814;GO:0005215;GO:0015293;GO:0006810;GO:0005886;GO:0016324;GO:0005887;GO:0006811;GO:0016020	transmembrane transport;integral component of membrane;apoptotic process;extracellular exosome;sodium ion transport;transporter activity;symporter activity;transport;plasma membrane;apical plasma membrane;integral component of plasma membrane;ion transport;membrane	K14388	SLC5A8_12,SMCT	http://www.genome.jp/dbget-bin/www_bget?ko:K14388	-	-	KOG2349(P)(Na+:iodide/myo-inositol/multivitamin symporters)	Sodium-coupled;gnl|BL_ORD_ID|488085	Sodium-coupled monocarboxylate transporter 1 OS=Mus musculus GN=Slc5a8 PE=1 SV=1;sp|Q8BYF6|SC5A8_MOUSE Sodium-coupled monocarboxylate transporter 1 OS=Mus musculus GN=Slc5a8 PE=1 SV=1
GeneID:19692	769.00	22.62	4266.85	7.42037832667658	9.36495000839079e-18	2.29956347456036e-14	AltName: Full=Regenerating protein 1;lithostathine-1 precursor [Mus musculus]<>P43137.1 RecName: Full=Lithostathine-1; AltName: Full=Pancreatic stone protein 1; AltName: Full=Islet of Langerhans regenerating protein 1; Flags: Precursor<>BAA03111.1 regenerating protein I [Mus musculus domesticus]<>AAH28761.1 Regenerating islet-derived 1 [Mus musculus]<>BAE35794.1 unnamed protein product [Mus muscu…	GO:0043234;GO:1900006;GO:0001666;GO:0051289;GO:0005829;GO:0042552;GO:0042588;GO:0032809;GO:0045178;GO:1990864;GO:0051262;GO:0048471;GO:0005102;GO:0019902;GO:0042060;GO:1990869;GO:0031667;GO:0005615;GO:1990867;GO:1990798;GO:1903861;GO:0055074;GO:0070062;GO:0005576;GO:0007494;GO:0042803;GO:0019903;GO:1903492;GO:0030246;GO:0008083;GO:0042802;GO:0008284;GO:0008285;GO:1990785;GO:0032590;GO:0005515;GO:…	protein complex;positive regulation of dendrite development;response to hypoxia;protein homotetramerization;cytosol;myelination;zymogen granule;neuronal cell body membrane;basal part of cell;response to growth hormone-releasing hormone;protein tetramerization;perinuclear region of cytoplasm;receptor binding;phosphatase binding;wound healing;cellular response to chemokine;response to nutrient leve…	-	-	-	-	-	-	gnl|BL_ORD_ID|74307	sp|P43137|LIT1_MOUSE Lithostathine-1 OS=Mus musculus GN=Reg1 PE=1 SV=1
GeneID:20210	531.00	0.39	228.84	8.98139640292783	1.17625295572964e-17	2.32003410141878e-14	serum amyloid A-3 protein precursor [Mus musculus]<>P04918.1 RecName: Full=Serum amyloid A-3 protein; Flags: Precursor<>CAA27219.1 SAA3 [Mus musculus]<>AAH55885.1 Serum amyloid A 3 [Mus musculus]<>EDL22936.1 serum amyloid A 3, isoform CRA_b [Mus musculus]	GO:0071347;GO:0042056;GO:0060326;GO:0005576;GO:0035662;GO:0005615;GO:0035634;GO:0007252;GO:0006953;GO:0034364	cellular response to interleukin-1;chemoattractant activity;cell chemotaxis;extracellular region;Toll-like receptor 4 binding;extracellular space;response to stilbenoid;I-kappaB phosphorylation;acute-phase response;high-density lipoprotein particle	K17310	SAA	http://www.genome.jp/dbget-bin/www_bget?ko:K17310	-	-	-	gnl|BL_ORD_ID|485127	sp|P04918|SAA3_MOUSE Serum amyloid A-3 protein OS=Mus musculus GN=Saa3 PE=1 SV=1
GeneID:67405	1237.00	59.03	0.18	-8.45810284900211	1.18103955478456e-17	2.32003410141878e-14	Contains: RecName: Full=Large neuromedin N; Short=NmN; AltName: Full=NmN-125; Short=NT;neurotensin/neuromedin N precursor [Mus musculus]<>Q9D3P9.1 RecName: Full=Neurotensin/neuromedin N; Contains: RecName: Full=Tail peptide; Short=NN; Contains: RecName: Full=Neuromedin N; Flags: Precursor<>AAK15263.1 neurotensin/neuromedin N [Mus musculus]<>AAK28626.1 neurotensin/neuromedin N precursor [Mus muscu…	GO:0006972;GO:0001889;GO:0050880;GO:0032355;GO:0030133;GO:0008542;GO:0005576;GO:1990090;GO:0048565;GO:0071549;GO:0051385;GO:0001975;GO:0051412;GO:0048678;GO:0043025;GO:0042220;GO:0097332;GO:0031410;GO:0043679;GO:0071285;GO:0005184	hyperosmotic response;liver development;regulation of blood vessel size;response to estradiol;transport vesicle;visual learning;extracellular region;cellular response to nerve growth factor stimulus;digestive tract development;cellular response to dexamethasone stimulus;response to mineralocorticoid;response to amphetamine;response to corticosterone;response to axon injury;neuronal cell body;resp…	K05235	NTS	http://www.genome.jp/dbget-bin/www_bget?ko:K05235	Neuroactive ligand-receptor interaction	ko04080	-	gnl|BL_ORD_ID|109688	sp|Q9D3P9|NEUT_MOUSE Neurotensin/neuromedin N OS=Mus musculus GN=Nts PE=2 SV=1
GeneID:26359	1840.00	0.06	34.28	8.95492670581443	1.41276133229624e-17	2.5229348737843e-14	AltName: Full=Annexin-10<>BAE40557.1 unnamed protein product [Mus musculus]<>AAI25320.1 Annexin A10 [Mus musculus]<>AAI32208.1 Anxa10 protein [Mus musculus]<>EDL28663.1 annexin A10, isoform CRA_c [Mus musculus];annexin A10 isoform 1 [Mus musculus]<>Q9QZ10.2 RecName: Full=Annexin A10;annexin A10 isoform 2 [Mus musculus]<>BAB32056.1 unnamed protein product [Mus musculus]<>EDL28662.1 annexin A10, is…	GO:0005544;GO:0005739;GO:0005509	calcium-dependent phospholipid binding;mitochondrion;calcium ion binding	K17097	ANXA10	http://www.genome.jp/dbget-bin/www_bget?ko:K17097	-	-	KOG0819(U)(Annexin)	gnl|BL_ORD_ID|283531	sp|Q9QZ10|ANX10_MOUSE Annexin A10 OS=Mus musculus GN=Anxa10 PE=2 SV=2
novel.10056	752.00	0.00	81.84	12.8458694917691	1.72902413937635e-17	2.83041251615908e-14	elongation factor 1-gamma [Peromyscus maniculatus bairdii]	GO:0005783;GO:0006412;GO:0005634;GO:0006749;GO:0098609;GO:0016020;GO:0006414;GO:0098641;GO:0005913;GO:0070062;GO:0003746;GO:0009615;GO:0005737;GO:0004364	endoplasmic reticulum;translation;nucleus;glutathione metabolic process;cell-cell adhesion;membrane;translational elongation;cadherin binding involved in cell-cell adhesion;cell-cell adherens junction;extracellular exosome;translation elongation factor activity;response to virus;cytoplasm;glutathione transferase activity	K03233	EEF1G	http://www.genome.jp/dbget-bin/www_bget?ko:K03233	-	-	KOG0867(O)(Glutathione S-transferase)	Elongation	Elongation factor 1-gamma OS=Mus musculus GN=Eef1g PE=1 SV=3
novel.21381	4144.00	5.79	0.01	-9.30216832179638	1.01220615346162e-16	1.52952135989231e-13	cadherin-11-like [Mus musculus]	GO:0005737;GO:0046872;GO:0001503;GO:0001501;GO:0016021;GO:0007156;GO:0070062;GO:0005509;GO:0007155;GO:0034332;GO:0016020;GO:0021957;GO:0005886	cytoplasm;metal ion binding;ossification;skeletal system development;integral component of membrane;homophilic cell adhesion via plasma membrane adhesion molecules;extracellular exosome;calcium ion binding;cell adhesion;adherens junction organization;membrane;corticospinal tract morphogenesis;plasma membrane	K06803	CDH11	http://www.genome.jp/dbget-bin/www_bget?ko:K06803	-	-	-	Cadherin-11	Cadherin-11 OS=Mus musculus GN=Cdh11 PE=1 SV=1
GeneID:12350	1537.00	182.27	1.80	-6.80104807818293	1.14883531630333e-15	1.61198006810447e-12	carbonic anhydrase 3 [Mus musculus]<>P16015.3 RecName: Full=Carbonic anhydrase 3; AltName: Full=Carbonate dehydratase III; AltName: Full=Carbonic anhydrase III; Short=CA-III<>AAG22029.1 carbonic anhydrase III [Mus musculus]<>AAH11129.1 Carbonic anhydrase 3 [Mus musculus]<>EDL05131.1 carbonic anhydrase 3, isoform CRA_a [Mus musculus]	GO:0045471;GO:0016791;GO:0004089;GO:0006979;GO:0016311;GO:0016829;GO:0016151;GO:0005829;GO:0046872;GO:0006730;GO:0005737;GO:0008270	response to ethanol;phosphatase activity;carbonate dehydratase activity;response to oxidative stress;dephosphorylation;lyase activity;nickel cation binding;cytosol;metal ion binding;one-carbon metabolic process;cytoplasm;zinc ion binding	K01672	E4.2.1.1	http://www.genome.jp/dbget-bin/www_bget?ko:K01672	Nitrogen metabolism	ko00910	KOG0382(R)(Carbonic anhydrase)	gnl|BL_ORD_ID|306572	sp|P16015|CAH3_MOUSE Carbonic anhydrase 3 OS=Mus musculus GN=Ca3 PE=1 SV=3
GeneID:238011	2080.00	293.01	3.11	-6.69855353663446	1.47411488403518e-15	1.93050085213247e-12	ectonucleotide pyrophosphatase/phosphodiesterase family member 7 precursor [Mus musculus]<>AAI57004.1 Ectonucleotide pyrophosphatase/phosphodiesterase 7 [synthetic construct]<>AAI56165.1 Ectonucleotide pyrophosphatase/phosphodiesterase 7, partial [synthetic construct];PREDICTED: ectonucleotide pyrophosphatase/phosphodiesterase family member 7 isoform X1 [Mus musculus]<>BAE25908.1 unnamed protein …	GO:0004767;GO:0016021;GO:0016787;GO:0006684;GO:0005794;GO:0005902;GO:0006685;GO:0008152;GO:0008156;GO:0008285;GO:0003824;GO:0016020;GO:0008252	sphingomyelin phosphodiesterase activity;integral component of membrane;hydrolase activity;sphingomyelin metabolic process;Golgi apparatus;microvillus;sphingomyelin catabolic process;metabolic process;negative regulation of DNA replication;negative regulation of cell proliferation;catalytic activity;membrane;nucleotidase activity	K12354	ENPP7	http://www.genome.jp/dbget-bin/www_bget?ko:K12354	Sphingolipid metabolism	ko00600	KOG2645(R)(Type I phosphodiesterase/nucleotide pyrophosphatase)	gnl|BL_ORD_ID|373506	sp|Q5EZ72|ENPP7_RAT Ectonucleotide pyrophosphatase/phosphodiesterase family member 7 OS=Rattus norvegicus GN=Enpp7 PE=1 SV=1
GeneID:21835	1124.00	85.18	0.78	-6.90789981611724	3.28843632695418e-15	4.037377700418e-12	thyroid hormone responsive SPOT14 homolog (Rattus), isoform CRA_b [Mus musculus]	GO:0005634;GO:0006355;GO:0046890;GO:0006629;GO:0005515;GO:0042802;GO:0042803;GO:0010866;GO:0006351;GO:0005829;GO:0005654;GO:0005737	nucleus;regulation of transcription, DNA-templated;regulation of lipid biosynthetic process;lipid metabolic process;protein binding;identical protein binding;protein homodimerization activity;regulation of triglyceride biosynthetic process;transcription, DNA-templated;cytosol;nucleoplasm;cytoplasm	-	-	-	-	-	-	gnl|BL_ORD_ID|214321	sp|Q62264|THRSP_MOUSE Thyroid hormone-inducible hepatic protein OS=Mus musculus GN=Thrsp PE=1 SV=1
GeneID:109959	1577.00	0.00	16.32	12.0076562840424	4.97345296602427e-15	5.74697118026945e-12	mCG11265, isoform CRA_a, partial [Mus musculus]	GO:0046872;GO:0004556;GO:0005975;GO:0016787;GO:0008152;GO:0016160;GO:0005615;GO:0070062;GO:0016052;GO:0005576;GO:0005509;GO:0016798;GO:0043169;GO:0005515;GO:0003824;GO:0031404;GO:0008150	metal ion binding;alpha-amylase activity;carbohydrate metabolic process;hydrolase activity;metabolic process;amylase activity;extracellular space;extracellular exosome;carbohydrate catabolic process;extracellular region;calcium ion binding;hydrolase activity, acting on glycosyl bonds;cation binding;protein binding;catalytic activity;chloride ion binding;biological_process	K01176	E3.2.1.1,amyA,malS	http://www.genome.jp/dbget-bin/www_bget?ko:K01176	Starch and sucrose metabolism;Carbohydrate digestion and absorption	ko00500,ko04973	-	gnl|BL_ORD_ID|273577	sp|P00688|AMYP_MOUSE Pancreatic alpha-amylase OS=Mus musculus GN=Amy2 PE=1 SV=2
GeneID:66859	3563.00	0.06	11.09	7.44024367144246	5.92727377842283e-15	6.46863145018545e-12	Short=MCT 9; AltName: Full=Solute carrier family 16 member 9<>BAB23369.2 unnamed protein product [Mus musculus]<>BAB23400.2 unnamed protein product [Mus musculus]<>BAB23471.2 unnamed protein product [Mus musculus]<>AAH55839.1 Solute carrier family 16 (monocarboxylic acid transporters), member 9 [Mus musculus];monocarboxylate transporter 9 [Mus musculus]<>XP_006514023.1 PREDICTED: monocarboxylate …	GO:0008028;GO:0016021;GO:0055085;GO:0016020;GO:0006810;GO:0005886;GO:0015293;GO:0046415	monocarboxylic acid transmembrane transporter activity;integral component of membrane;transmembrane transport;membrane;transport;plasma membrane;symporter activity;urate metabolic process	K08186	SLC16A9	http://www.genome.jp/dbget-bin/www_bget?ko:K08186	-	-	-	gnl|BL_ORD_ID|94374	sp|Q7TM99|MOT9_MOUSE Monocarboxylate transporter 9 OS=Mus musculus GN=Slc16a9 PE=2 SV=1
GeneID:245282	4875.44	249.88	3.09	-6.4460652649446	6.83747170045366e-15	7.06922600440588e-12	L 10a [Mus musculus] &gt;apolipoprotein L 10a isoform X1 [Mus musculus];PREDICTED: apolipoprotein L 10a isoform X1 [Mus musculus];EDL29639.1 RIKEN cDNA 9030421J09 [Mus musculus];apolipoprotein L 10a [Mus musculus]<>BAC28339.1 unnamed protein product [Mus musculus]<>EDL29639.1 RIKEN cDNA 9030421J09 [Mus musculus];BAC28339.1 unnamed protein product [Mus musculus] &gt	GO:0008150;GO:0005576;GO:0042157;GO:0006869;GO:0005575;GO:0008289;GO:0003674	biological_process;extracellular region;lipoprotein metabolic process;lipid transport;cellular_component;lipid binding;molecular_function	K14480	APOL	http://www.genome.jp/dbget-bin/www_bget?ko:K14480	-	-	-	Apolipoprotein;gnl|BL_ORD_ID|283218	Apolipoprotein L3 OS=Homo sapiens GN=APOL3 PE=1 SV=3;sp|O95236|APOL3_HUMAN Apolipoprotein L3 OS=Homo sapiens GN=APOL3 PE=1 SV=3
novel.23544	387.00	137.89	0.00	-11.4738682683141	1.759606918654e-14	1.72828591550196e-11	partial [Mus musculus]	-	-	-	-	-	-	-	-	-	-
GeneID:19146	4149.00	0.20	21.22	6.56492406666601	2.39495396632806e-14	2.24030836735945e-11	AltName: Full=Enterokinase;enteropeptidase isoform 1 precursor [Mus musculus]<>P97435.1 RecName: Full=Enteropeptidase; AltName: Full=Serine protease 7;enteropeptidase isoform 2 precursor [Mus musculus]; Contains: RecName: Full=Enteropeptidase catalytic light chain<>AAB37317.1 enteropeptidase [Mus musculus]<>AAI17918.1 Protease, serine, 7 (enterokinase) [Mus musculus]<>AAI17919.1 Protease, serine,…	GO:0003674;GO:0016021;GO:0006898;GO:0005044;GO:0016787;GO:0008233;GO:0005575;GO:0006508;GO:0008236;GO:0004252;GO:0008150;GO:0016020	molecular_function;integral component of membrane;receptor-mediated endocytosis;scavenger receptor activity;hydrolase activity;peptidase activity;cellular_component;proteolysis;serine-type peptidase activity;serine-type endopeptidase activity;biological_process;membrane	K01316	TMPRSS15,PRSS7	http://www.genome.jp/dbget-bin/www_bget?ko:K01316	-	-	-	gnl|BL_ORD_ID|379495	sp|P97435|ENTK_MOUSE Enteropeptidase OS=Mus musculus GN=Tmprss15 PE=2 SV=1
GeneID:18858	1793.25	399.04	5.57	-6.26057959950471	2.64059511283829e-14	2.35781138166342e-11	AltName: Full=Growth arrest-specific protein 3;peripheral myelin protein 22 isoform 1 [Mus musculus]<>NP_001289184.1 peripheral myelin protein 22 isoform 1 [Mus musculus]<>NP_001289186.1 peripheral myelin protein 22 isoform 1 [Mus musculus]<>NP_001289187.1 peripheral myelin protein 22 isoform 1 [Mus musculus]<>NP_001289188.1 peripheral myelin protein 22 isoform 1 [Mus musculus]<>NP_001289189.1 pe…	GO:0007422;GO:0032060;GO:0005923;GO:0016021;GO:0007049;GO:0008219;GO:0010977;GO:0030154;GO:0043218;GO:0042552;GO:0007050;GO:0032288;GO:0016020;GO:0008285;GO:0005886	peripheral nervous system development;bleb assembly;bicellular tight junction;integral component of membrane;cell cycle;cell death;negative regulation of neuron projection development;cell differentiation;compact myelin;myelination;cell cycle arrest;myelin assembly;membrane;negative regulation of cell proliferation;plasma membrane	K19289	PMP22	http://www.genome.jp/dbget-bin/www_bget?ko:K19289	-	-	-	gnl|BL_ORD_ID|131197	sp|P16646|PMP22_MOUSE Peripheral myelin protein 22 OS=Mus musculus GN=Pmp22 PE=1 SV=2
GeneID:20750	1423.00	0.45	49.23	6.62813798335556	4.98576260635159e-14	4.25827481039872e-11	secreted phosphoprotein 1, isoform CRA_c [Mus musculus]	GO:0010811;GO:0006954;GO:0031982;GO:0001649;GO:0030154;GO:0042995;GO:0005615;GO:0005576;GO:0070062;GO:0045780;GO:0007155;GO:0001503;GO:0045177;GO:0050840;GO:0048471;GO:0033280;GO:0031214;GO:0030593;GO:0071498;GO:0043066;GO:0010033;GO:0005737;GO:0048545;GO:0005125;GO:0048685	positive regulation of cell-substrate adhesion;inflammatory response;vesicle;osteoblast differentiation;cell differentiation;cell projection;extracellular space;extracellular region;extracellular exosome;positive regulation of bone resorption;cell adhesion;ossification;apical part of cell;extracellular matrix binding;perinuclear region of cytoplasm;response to vitamin D;biomineral tissue developm…	K06250	SPP1,BNSP,OPN	http://www.genome.jp/dbget-bin/www_bget?ko:K06250	Focal adhesion;Apelin signaling pathway;PI3K-Akt signaling pathway;ECM-receptor interaction;Toll-like receptor signaling pathway	ko04510,ko04371,ko04151,ko04512,ko04620	-	gnl|BL_ORD_ID|423781	sp|P10923|OSTP_MOUSE Osteopontin OS=Mus musculus GN=Spp1 PE=1 SV=1
GeneID:11450	1233.00	63.95	0.83	-6.39923016731345	6.2341401082149e-14	5.1026436785739e-11	AltName: Full=Adipocyte-specific protein AdipoQ; AltName: Full=30 kDa adipocyte complement-related protein; AltName: Full=Adipocyte, C1q and collagen domain-containing protein; AltName: Full=Adipocyte complement-related 30 kDa protein; Flags: Precursor<>BAB22597.1 unnamed protein product [Mus musculus]<>AAH28770.1 Adiponectin, C1Q and collagen domain containing [Mus musculus]<>AAW70555.1 30 kDa a…	GO:0043407;GO:1900121;GO:0001934;GO:0060081;GO:0034612;GO:0010745;GO:0010875;GO:2000584;GO:0005179;GO:0005576;GO:0005581;GO:0050728;GO:0009749;GO:0051260;GO:0005783;GO:0042593;GO:0051384;GO:0033211;GO:0014912;GO:0045471;GO:0043124;GO:0032270;GO:0070994;GO:0032757;GO:0007584;GO:0090317;GO:2000590;GO:0048662;GO:0050805;GO:0009967;GO:0019395;GO:0010642;GO:0001666;GO:0006006;GO:0070208;GO:0005102;GO:…	negative regulation of MAP kinase activity;negative regulation of receptor binding;positive regulation of protein phosphorylation;membrane hyperpolarization;response to tumor necrosis factor;negative regulation of macrophage derived foam cell differentiation;positive regulation of cholesterol efflux;negative regulation of platelet-derived growth factor receptor-alpha signaling pathway;hormone act…	K07296	ACDC	http://www.genome.jp/dbget-bin/www_bget?ko:K07296	AMPK signaling pathway;Longevity regulating pathway - mammal;Adipocytokine signaling pathway;PPAR signaling pathway	ko04152,ko04211,ko04920,ko03320	KOG3544(W)(Collagens (type IV and type XIII), and related proteins)	gnl|BL_ORD_ID|273719	sp|Q60994|ADIPO_MOUSE Adiponectin OS=Mus musculus GN=Adipoq PE=1 SV=2
GeneID:66473	887.00	0.16	36.81	7.67317305037574	8.14319426498232e-14	6.3985963256525e-11	Contains: RecName: Full=Chymotrypsin B chain C;chymotrypsinogen B precursor [Mus musculus]<>Q9CR35.1 RecName: Full=Chymotrypsinogen B; Flags: Precursor<>BAB22553.1 unnamed protein product [Mus musculus]<>BAB25241.1 unnamed protein product [Mus musculus]<>BAB25280.1 unnamed protein product [Mus musculus]<>BAB25861.1 unnamed protein product [Mus musculus]<>BAB25954.1 unnamed protein product [Mus mu…	GO:0016787;GO:0032094;GO:0005737;GO:0005764;GO:0005515;GO:0008233;GO:0005615;GO:0006508;GO:0007586;GO:0007584;GO:0004252;GO:0008236;GO:0043065;GO:0043434;GO:0034097;GO:0005576;GO:0009636;GO:0030163	hydrolase activity;response to food;cytoplasm;lysosome;protein binding;peptidase activity;extracellular space;proteolysis;digestion;response to nutrient;serine-type endopeptidase activity;serine-type peptidase activity;positive regulation of apoptotic process;response to peptide hormone;response to cytokine;extracellular region;response to toxic substance;protein catabolic process	K01310	CTRB	http://www.genome.jp/dbget-bin/www_bget?ko:K01310	-	-	-	gnl|BL_ORD_ID|346656	sp|Q9CR35|CTRB1_MOUSE Chymotrypsinogen B OS=Mus musculus GN=Ctrb1 PE=1 SV=1
GeneID:328563	2032.02	18.16	0.22	-6.52684724125745	1.23429917782094e-13	9.3256050188902e-11	Apol11b protein [Mus musculus];apolipoprotein L 10a isoform X1 [Mus musculus]	GO:0008150;GO:0005576;GO:0042157;GO:0006869;GO:0005575;GO:0008289;GO:0003674	biological_process;extracellular region;lipoprotein metabolic process;lipid transport;cellular_component;lipid binding;molecular_function	K14480	APOL	http://www.genome.jp/dbget-bin/www_bget?ko:K14480	-	-	-	gnl|BL_ORD_ID|278294;Apolipoprotein	sp|Q9BQE5|APOL2_HUMAN Apolipoprotein L2 OS=Homo sapiens GN=APOL2 PE=1 SV=1;Apolipoprotein L3 OS=Homo sapiens GN=APOL3 PE=1 SV=3
GeneID:107587	1759.39	36.06	0.48	-6.346434988589	1.38969589056521e-13	1.01108096571344e-10	PREDICTED: protein odd-skipped-related 2 isoform X1 [Mustela putorius furo]<>XP_012920245.1 PREDICTED: protein odd-skipped-related 2 isoform X1 [Mustela putorius furo];odd-skipped related 2 (Drosophila), isoform CRA_a, partial [Mus musculus]	GO:0000122;GO:0060272;GO:2000543;GO:0009790;GO:0005634;GO:0042476;GO:0001656;GO:0010628;GO:0001228;GO:0048793;GO:0002062;GO:0060349;GO:0060322;GO:0001823;GO:0060021;GO:0035115;GO:0043565;GO:0035116;GO:0050679;GO:0045944;GO:0042474;GO:0033687;GO:0030501;GO:0045893;GO:0030154;GO:0042733;GO:0005515;GO:0003676;GO:0008284;GO:0048704;GO:0046872;GO:0036023;GO:0006366;GO:0061029;GO:0072498;GO:0000977	negative regulation of transcription from RNA polymerase II promoter;embryonic skeletal joint morphogenesis;positive regulation of gastrulation;embryo development;nucleus;odontogenesis;metanephros development;positive regulation of gene expression;transcriptional activator activity, RNA polymerase II transcription regulatory region sequence-specific binding;pronephros development;chondrocyte diff…	K09215	OSR,ODD	http://www.genome.jp/dbget-bin/www_bget?ko:K09215	-	-	KOG1721(R)(FOG: Zn-finger)	gnl|BL_ORD_ID|430326;gnl|BL_ORD_ID|423768	sp|Q6AY34|OSR2_RAT Protein odd-skipped-related 2 OS=Rattus norvegicus GN=Osr2 PE=2 SV=1;sp|Q91ZD1|OSR2_MOUSE Protein odd-skipped-related 2 OS=Mus musculus GN=Osr2 PE=1 SV=1
novel.6617	3480.00	0.04	7.11	7.16620124037612	1.89190320222521e-13	1.327305232304e-10	adhesion G protein-coupled receptor L3 isoform X10 [Mus musculus] &gt; Flags: Precursor; AltName: Full=Lectomedin-3;Q80TS3.3 RecName: Full=Adhesion G protein-coupled receptor L3;XP_017176402.1 PREDICTED: adhesion G protein-coupled receptor L3 isoform X10 [Mus musculus] &gt; AltName: Full=Latrophilin-3	GO:0005515;GO:0030054;GO:0005509;GO:0042220;GO:0004888;GO:0031987;GO:0016021;GO:0001764;GO:0007165;GO:0046872;GO:0004930;GO:0004871;GO:0007166;GO:0005886;GO:0007186;GO:0030424;GO:0005887;GO:0016020;GO:0030246;GO:0007416;GO:0042995;GO:0098609;GO:0051965;GO:0005911	protein binding;cell junction;calcium ion binding;response to cocaine;transmembrane signaling receptor activity;locomotion involved in locomotory behavior;integral component of membrane;neuron migration;signal transduction;metal ion binding;G-protein coupled receptor activity;signal transducer activity;cell surface receptor signaling pathway;plasma membrane;G-protein coupled receptor signaling pa…	K04594	LPHN3	http://www.genome.jp/dbget-bin/www_bget?ko:K04594	-	-	-	Adhesion	Adhesion G protein-coupled receptor L3 OS=Mus musculus GN=Adgrl3 PE=1 SV=3
GeneID:12309	478.03	4.05	344.76	6.26445403676285	2.22599045642987e-13	1.50783988021064e-10	AltName: Full=S100 calcium-binding protein G; AltName: Full=Vitamin D-dependent calcium-binding protein, intestinal; Short=CABP<>AAF74818.1 calcium-binding protein D9k [Mus musculus]<>AAB84041.1 calcium binding protein D-9k [Mus musculus]<>AAK64208.1 calbindin D9k [Mus musculus]<>AAM74560.1 calbindin-D9K major form [Mus musculus]<>AAM74562.1 calbindin-D9K [Mus musculus]<>EDL40780.1 S100 calcium b…	GO:0016324;GO:0008150;GO:0005499;GO:0005575;GO:0005509;GO:0016323;GO:0046872;GO:0003674	apical plasma membrane;biological_process;vitamin D binding;cellular_component;calcium ion binding;basolateral plasma membrane;metal ion binding;molecular_function	K14734	S100G	http://www.genome.jp/dbget-bin/www_bget?ko:K14734	Mineral absorption	ko04978	-	Protein;gnl|BL_ORD_ID|482918	Protein S100-G OS=Mus musculus GN=S100g PE=1 SV=3;sp|P97816|S100G_MOUSE Protein S100-G OS=Mus musculus GN=S100g PE=1 SV=3
GeneID:13034	2120.00	0.20	20.44	6.50174132005389	2.45617141170242e-13	1.60830104038275e-10	cathepsin E preproprotein [Mus musculus]<>P70269.2 RecName: Full=Cathepsin E; Flags: Precursor<>CAA08880.2 cathepsin E protein [Mus musculus]<>BAE25449.1 unnamed protein product [Mus musculus]<>BAE34257.1 unnamed protein product [Mus musculus]<>BAE26716.1 unnamed protein product [Mus musculus]<>BAE38113.1 unnamed protein product [Mus musculus]<>EDL39705.1 cathepsin E [Mus musculus]	GO:0042803;GO:0004190;GO:0070062;GO:0019886;GO:0030163;GO:0005768;GO:0008233;GO:0016787;GO:0006508;GO:0016540	protein homodimerization activity;aspartic-type endopeptidase activity;extracellular exosome;antigen processing and presentation of exogenous peptide antigen via MHC class II;protein catabolic process;endosome;peptidase activity;hydrolase activity;proteolysis;protein autoprocessing	K01382	CTSE	http://www.genome.jp/dbget-bin/www_bget?ko:K01382	Lysosome	ko04142	KOG1339(O)(Aspartyl protease)	gnl|BL_ORD_ID|313659	sp|P70269|CATE_MOUSE Cathepsin E OS=Mus musculus GN=Ctse PE=1 SV=2
GeneID:18609	1287.00	0.00	13.37	11.3511050771946	3.86537647070884e-13	2.44940178679369e-10	Short=STF-1<>CAA52389.1 IPF1 [Mus musculus]<>BAB32045.1 unnamed protein product [Mus musculus]<>AAI03583.1 Pancreatic and duodenal homeobox 1 [Mus musculus]<>AAI03582.1 Pancreatic and duodenal homeobox 1 [Mus musculus]<>AAI03573.1 Pancreatic and duodenal homeobox 1 [Mus musculus]<>AAI05643.1 Pancreatic and duodenal homeobox 1 [Mus musculus]<>EDL05829.1 insulin promoter factor 1, homeodomain trans…	GO:0048565;GO:0008134;GO:0007263;GO:0003700;GO:0010040;GO:0006091;GO:0010157;GO:0031017;GO:0010468;GO:0042493;GO:0003677;GO:0070542;GO:0007275;GO:0006355;GO:0009887;GO:0045892;GO:0003682;GO:0031667;GO:0003705;GO:0006366;GO:0048863;GO:0016331;GO:0007417;GO:0005622;GO:0005737;GO:2000675;GO:0033993;GO:0043565;GO:0046982;GO:0006006;GO:0035094;GO:0060290;GO:0031100;GO:0005829;GO:0009611;GO:0005654;GO:…	digestive tract development;transcription factor binding;nitric oxide mediated signal transduction;transcription factor activity, sequence-specific DNA binding;response to iron(II) ion;generation of precursor metabolites and energy;response to chlorate;exocrine pancreas development;regulation of gene expression;response to drug;DNA binding;response to fatty acid;multicellular organism development…	K07594	IPF1,PDX1	http://www.genome.jp/dbget-bin/www_bget?ko:K07594	Insulin secretion	ko04911	KOG0489(R)(Transcription factor zerknullt and related HOX domain proteins)	gnl|BL_ORD_ID|117598	sp|P52946|PDX1_MOUSE Pancreas/duodenum homeobox protein 1 OS=Mus musculus GN=Pdx1 PE=1 SV=1
GeneID:223499	3110.00	3.35	0.00	-10.9967453867155	4.15731978340558e-13	2.5520746820381e-10	WD repeats and SOF domain containing 1, isoform CRA_b, partial [Mus musculus];dehydrogenase isoform 1 [Mus musculus]	GO:0043231;GO:0006417;GO:0016567;GO:0051402;GO:0006094;GO:0097452;GO:0006006;GO:0016491;GO:0051287;GO:0035606;GO:0032040;GO:0015630;GO:0031012;GO:0007275;GO:0006364;GO:0005856;GO:0006096;GO:0005634;GO:0043209;GO:0016020;GO:0030529;GO:0005811;GO:0005739;GO:0005886;GO:0050661;GO:0004365;GO:0031982;GO:0005813;GO:0055114;GO:0060359;GO:0031965;GO:0005737;GO:0000462;GO:0005730;GO:0005829;GO:0005975;GO:…	intracellular membrane-bounded organelle;regulation of translation;protein ubiquitination;neuron apoptotic process;gluconeogenesis;GAIT complex;glucose metabolic process;oxidoreductase activity;NAD binding;peptidyl-cysteine S-trans-nitrosylation;small-subunit processome;microtubule cytoskeleton;extracellular matrix;multicellular organism development;rRNA processing;cytoskeleton;glycolytic process…	K11806;K00134	WDSOF1;GAPDH,gapA	http://www.genome.jp/dbget-bin/www_bget?ko:K11806;http://www.genome.jp/dbget-bin/www_bget?ko:K00134	HIF-1 signaling pathway;Glycolysis / Gluconeogenesis;Carbon fixation in photosynthetic organisms;Biosynthesis of amino acids;Carbon metabolism	ko04066,ko00010,ko00710,ko01230,ko01200	KOG0268(A)(Sof1-like rRNA processing protein (contains WD40 repeats));KOG0657(G)(Glyceraldehyde 3-phosphate dehydrogenase)	gnl|BL_ORD_ID|349603;Glyceraldehyde-3-phosphate	sp|Q6PAC3|DCA13_MOUSE DDB1- and CUL4-associated factor 13 OS=Mus musculus GN=Dcaf13 PE=2 SV=2;Glyceraldehyde-3-phosphate dehydrogenase OS=Mus musculus GN=Gapdh PE=1 SV=2
GeneID:65969	3640.84	88.46	1.57	-5.86025687404942	4.36110827534254e-13	2.59604881699481e-10	Q9JLB4.3 RecName: Full=Cubilin; Flags: Precursor;precursor [Mus musculus] &gt; AltName: Full=Intrinsic factor-cobalamin receptor;cubilin precursor [Mus musculus]<>Q9JLB4.3 RecName: Full=Cubilin	GO:0015889;GO:0070207;GO:0005768;GO:0005903;GO:0030492;GO:0006629;GO:0042802;GO:0006810;GO:0005783;GO:0001701;GO:0005764;GO:0005515;GO:0005886;GO:0008202;GO:0005509;GO:0016020;GO:0042803;GO:0005905;GO:0005794;GO:0010008;GO:0070062;GO:0006766;GO:0016324;GO:0005765;GO:0031526;GO:0031419;GO:0015031;GO:0004872;GO:0030139;GO:0045177;GO:0020028;GO:0042953;GO:0046872;GO:0007584;GO:0043202;GO:0008203;GO:…	cobalamin transport;protein homotrimerization;endosome;brush border;hemoglobin binding;lipid metabolic process;identical protein binding;transport;endoplasmic reticulum;in utero embryonic development;lysosome;protein binding;plasma membrane;steroid metabolic process;calcium ion binding;membrane;protein homodimerization activity;clathrin-coated pit;Golgi apparatus;endosome membrane;extracellular e…	K14616	CUBN	http://www.genome.jp/dbget-bin/www_bget?ko:K14616	Vitamin digestion and absorption	ko04977	KOG1217(T)(Fibrillins and related proteins containing Ca2+-binding EGF-like domains)	Cubilin;gnl|BL_ORD_ID|338684	Cubilin OS=Mus musculus GN=Cubn PE=1 SV=3;sp|Q9JLB4|CUBN_MOUSE Cubilin OS=Mus musculus GN=Cubn PE=1 SV=3
novel.16492	2451.00	4.27	0.00	-10.9681903550876	5.03528704336138e-13	2.90921113764091e-10	EDL01193.1 mCG1025408 [Mus musculus] &gt;AAI38477.1 LysM, putative peptidoglycan-binding, domain containing 1 [Mus musculus];EDL38776.1 mCG13720 [Mus musculus] &gt;AAH24838.1 LysM, putative peptidoglycan-binding, domain containing 1 [Mus musculus] &gt;BAB27671.1 unnamed protein product [Mus musculus] &gt;AAI00549.1 LysM, putative peptidoglycan-binding, domain containing 1 [Mus musculus] &gt;BAC35…	GO:0003674;GO:0008150;GO:0005575	molecular_function;biological_process;cellular_component	-	-	-	-	-	-	LysM	LysM and putative peptidoglycan-binding domain-containing protein 1 OS=Mus musculus GN=Lysmd1 PE=1 SV=1
GeneID:18405	779.00	18.81	0.07	-8.00877373937255	5.88518793743004e-13	3.30310376693931e-10	Flags: Precursor<>AAA37194.1 alpha-1 acid glycoprotein [Mus musculus]<>EDL31112.1 mCG7142, isoform CRA_c [Mus musculus]<>EDL31115.1 mCG7142, isoform CRA_c [Mus musculus];alpha-1-acid glycoprotein 1 precursor [Mus musculus]<>Q60590.1 RecName: Full=Alpha-1-acid glycoprotein 1; Short=AGP 1; Short=OMD 1; AltName: Full=Orosomucoid-1	GO:0006810;GO:0005615;GO:0005576;GO:0003674;GO:0006953;GO:0002682	transport;extracellular space;extracellular region;molecular_function;acute-phase response;regulation of immune system process	K17308	ORM1,AGP1	http://www.genome.jp/dbget-bin/www_bget?ko:K17308	-	-	-	gnl|BL_ORD_ID|265837	sp|Q60590|A1AG1_MOUSE Alpha-1-acid glycoprotein 1 OS=Mus musculus GN=Orm1 PE=1 SV=1
GeneID:50932	5291.00	0.00	2.53	11.2560691060021	7.35062598000745e-13	4.01099157642407e-10	PREDICTED: misshapen-like kinase 1 isoform X7 [Mus musculus];PREDICTED: misshapen-like kinase 1 isoform X5 [Mus musculus];PREDICTED: misshapen-like kinase 1 isoform X4 [Mus musculus];PREDICTED: misshapen-like kinase 1 isoform X3 [Mus musculus];misshapen-like kinase 1 (zebrafish), isoform CRA_b, partial [Mus musculus];PREDICTED: misshapen-like kinase 1 isoform X1 [Mus musculus];Mink1 protein, part…	GO:0048813;GO:0046777;GO:0030334;GO:0007254;GO:0016310;GO:0031532;GO:0007275;GO:0001952;GO:0006468;GO:0042995;GO:0016020;GO:0030424;GO:0005524;GO:0070050;GO:0045211;GO:0005886;GO:0045060;GO:0005737;GO:0005829;GO:0030033;GO:0046330;GO:0014069;GO:0035556;GO:0023014;GO:0030425;GO:0004702;GO:0000166;GO:0007268;GO:0006950;GO:0070062;GO:2000311;GO:0045202;GO:0030054;GO:0004672;GO:0005794;GO:0022407;GO:…	dendrite morphogenesis;protein autophosphorylation;regulation of cell migration;JNK cascade;phosphorylation;actin cytoskeleton reorganization;multicellular organism development;regulation of cell-matrix adhesion;protein phosphorylation;cell projection;membrane;axon;ATP binding;neuron cellular homeostasis;postsynaptic membrane;plasma membrane;negative thymic T cell selection;cytoplasm;cytosol;micr…	K04413	MINK	http://www.genome.jp/dbget-bin/www_bget?ko:K04413	-	-	KOG0587(T)(Traf2- and Nck-interacting kinase and related germinal center kinase (GCK) family protein kinases);KOG0576(T)(Mitogen-activated protein kinase kinase kinase kinase (MAP4K), germinal center kinase family)	gnl|BL_ORD_ID|89101;gnl|BL_ORD_ID|88045;Misshapen-like	sp|Q9JM52|MINK1_MOUSE Misshapen-like kinase 1 OS=Mus musculus GN=Mink1 PE=1 SV=3;sp|F1LP90|MINK1_RAT Misshapen-like kinase 1 OS=Rattus norvegicus GN=Mink1 PE=1 SV=2;Misshapen-like kinase 1 OS=Rattus norvegicus GN=Mink1 PE=1 SV=2
GeneID:20202	534.00	0.39	69.96	7.30524987194613	9.29281539106999e-13	4.93373150113997e-10	Short=MRP-14; AltName: Full=Migration inhibitory factor-related protein 14; AltName: Full=S100 calcium-binding protein A9<>AAB07228.1 intracellular calcium-binding protein [Mus musculus domesticus]<>CAC14292.1 S100A9 protein [Mus musculus]<>AAH27635.1 S100 calcium binding protein A9 (calgranulin B) [Mus musculus]<>BAE25555.1 unnamed protein product [Mus musculus]<>EDL15109.1 S100 calcium binding …	GO:0010976;GO:0030593;GO:0006914;GO:0002376;GO:0031532;GO:0005856;GO:0006919;GO:0030194;GO:0032496;GO:0045113;GO:0002793;GO:0031012;GO:0070488;GO:0003674;GO:0018119;GO:0098869;GO:0050786;GO:0050544;GO:0035606;GO:0050729;GO:0002523;GO:0046872;GO:0030595;GO:0006417;GO:0008270;GO:0005737;GO:0006935;GO:0014002;GO:0006954;GO:2001244;GO:0008017;GO:0045471;GO:0005886;GO:0002544;GO:0045087;GO:0005509;GO:…	positive regulation of neuron projection development;neutrophil chemotaxis;autophagy;immune system process;actin cytoskeleton reorganization;cytoskeleton;activation of cysteine-type endopeptidase activity involved in apoptotic process;positive regulation of blood coagulation;response to lipopolysaccharide;regulation of integrin biosynthetic process;positive regulation of peptide secretion;extrace…	-	-	-	-	-	-	gnl|BL_ORD_ID|482928	sp|P31725|S10A9_MOUSE Protein S100-A9 OS=Mus musculus GN=S100a9 PE=1 SV=3
GeneID:20201	392.00	0.93	157.93	7.22502173533356	1.57500168279329e-12	8.14192975178719e-10	AltName: Full=S100 calcium-binding protein A8<>AAB07229.1 intracellular calcium-binding protein [Mus musculus domesticus]<>AAB25840.1 CP-10 [Mus sp.]<>AAL40132.1 chemotactic S100 protein [Mus musculus]<>AAH78629.1 S100 calcium binding protein A8 (calgranulin A) [Mus musculus]<>BAE34219.1 unnamed protein product [Mus musculus]<>EDL15111.1 S100 calcium binding protein A8 (calgranulin A) [Mus muscul…	GO:0070488;GO:0003674;GO:0018119;GO:0032496;GO:0006919;GO:0002793;GO:0006914;GO:0042060;GO:0002376;GO:0005856;GO:0030593;GO:0005737;GO:0008270;GO:0006935;GO:0002523;GO:0050729;GO:0046872;GO:0098869;GO:0050544;GO:0050786;GO:0002544;GO:0008017;GO:0045471;GO:0002526;GO:0005886;GO:0006954;GO:0014002;GO:2001244;GO:0035662;GO:0005615;GO:0016209;GO:0005576;GO:0070062;GO:0006915;GO:0005634;GO:0010043;GO:…	neutrophil aggregation;molecular_function;peptidyl-cysteine S-nitrosylation;response to lipopolysaccharide;activation of cysteine-type endopeptidase activity involved in apoptotic process;positive regulation of peptide secretion;autophagy;wound healing;immune system process;cytoskeleton;neutrophil chemotaxis;cytoplasm;zinc ion binding;chemotaxis;leukocyte migration involved in inflammatory respon…	-	-	-	-	-	-	gnl|BL_ORD_ID|482927	sp|P27005|S10A8_MOUSE Protein S100-A8 OS=Mus musculus GN=S100a8 PE=1 SV=3
GeneID:28035	2121.00	4.37	0.00	-10.7590747812203	1.97355154926405e-12	9.94062734198539e-10	U4/U6.U5 tri-snRNP-associated protein 2 [Mus musculus]<>Q3TIX9.2 RecName: Full=U4/U6.U5 tri-snRNP-associated protein 2;PREDICTED: U4/U6.U5 tri-snRNP-associated protein 2 isoform X2 [Mus musculus]; AltName: Full=Inactive ubiquitin-specific peptidase 39<>BAB26944.1 unnamed protein product [Mus musculus]<>BAB31299.1 unnamed protein product [Mus musculus]<>AAH26983.1 Ubiquitin specific peptidase 39 […	GO:0046872;GO:0006397;GO:0008270;GO:0016579;GO:0051301;GO:0008380;GO:0000245;GO:0036459;GO:0005681;GO:0005634;GO:0007049	metal ion binding;mRNA processing;zinc ion binding;protein deubiquitination;cell division;RNA splicing;spliceosomal complex assembly;thiol-dependent ubiquitinyl hydrolase activity;spliceosomal complex;nucleus;cell cycle	K12847	USP39,SAD1	http://www.genome.jp/dbget-bin/www_bget?ko:K12847	Spliceosome	ko03040	KOG1870(O)(Ubiquitin C-terminal hydrolase)	gnl|BL_ORD_ID|201177	sp|Q3TIX9|SNUT2_MOUSE U4/U6.U5 tri-snRNP-associated protein 2 OS=Mus musculus GN=Usp39 PE=1 SV=2
GeneID:71898	1530.26	305.69	7.15	-5.55265838543853	2.97383825333354e-12	1.4604519662121e-09	RIKEN cDNA 2310016F22, isoform CRA_b, partial [Mus musculus];RIKEN cDNA 2310016F22, isoform CRA_c, partial [Mus musculus];RIKEN cDNA 2310016F22, isoform CRA_a, partial [Mus musculus]	GO:0003674;GO:0008289;GO:0005575;GO:0006869;GO:0042157;GO:0005576;GO:0008150	molecular_function;lipid binding;cellular_component;lipid transport;lipoprotein metabolic process;extracellular region;biological_process	K14480	APOL	http://www.genome.jp/dbget-bin/www_bget?ko:K14480	-	-	-	gnl|BL_ORD_ID|278294	sp|Q9BQE5|APOL2_HUMAN Apolipoprotein L2 OS=Homo sapiens GN=APOL2 PE=1 SV=1
GeneID:17068	694.00	1.16	84.42	6.03473267043174	3.83287114528e-12	1.81726266591342e-09	lymphocyte antigen 6 complex, locus D [Mus musculus]	GO:0031225;GO:0005886;GO:0016020;GO:0035634;GO:0030098;GO:0009986	anchored component of membrane;plasma membrane;membrane;response to stilbenoid;lymphocyte differentiation;cell surface	K06846	LY6D_E_G6_H	http://www.genome.jp/dbget-bin/www_bget?ko:K06846	-	-	-	gnl|BL_ORD_ID|81889	sp|P35459|LY6D_MOUSE Lymphocyte antigen 6D OS=Mus musculus GN=Ly6d PE=1 SV=1
GeneID:20531	4319.30	225.20	4.66	-5.49551253367376	3.88541193078618e-12	1.81726266591342e-09	[Mus musculus domesticus];PREDICTED: sodium-dependent phosphate transport protein 2B isoform X1 [Mus musculus]	GO:0005903;GO:0031982;GO:0031528;GO:0032355;GO:0044341;GO:0001701;GO:0006810;GO:0005886;GO:0043627;GO:0007568;GO:0016020;GO:0031402;GO:0006811;GO:0015321;GO:0009750;GO:0031526;GO:0016324;GO:0035435;GO:0016021;GO:0019904;GO:0006817;GO:0030643;GO:0006814;GO:0035725;GO:0042301;GO:0005436;GO:0015293;GO:0005737;GO:0005315	brush border;vesicle;microvillus membrane;response to estradiol;sodium-dependent phosphate transport;in utero embryonic development;transport;plasma membrane;response to estrogen;aging;membrane;sodium ion binding;ion transport;sodium-dependent phosphate transmembrane transporter activity;response to fructose;brush border membrane;apical plasma membrane;phosphate ion transmembrane transport;integr…	K14683	SLC34A,NPT,nptA	http://www.genome.jp/dbget-bin/www_bget?ko:K14683	-	-	-	gnl|BL_ORD_ID|114332;LINE-1	sp|Q9DBP0|NPT2B_MOUSE Sodium-dependent phosphate transport protein 2B OS=Mus musculus GN=Slc34a2 PE=1 SV=1;LINE-1 retrotransposable element ORF2 protein OS=Mus musculus GN=Pol PE=1 SV=2
GeneID:69602	1668.09	1.61	80.22	5.57545594243138	4.79365943694462e-12	2.18992199951954e-09	isoform 2 [Mus musculus] &gt;PREDICTED: otopetrin-3 isoform X2 [Mus musculus];Q80UF9.2 RecName: Full=Otopetrin-3 &gt;AAI50804.1 Otop3 protein [Mus musculus];otopetrin 3, isoform CRA_a, partial [Mus musculus]	GO:0016020;GO:0008150;GO:0016021;GO:0003674	membrane;biological_process;integral component of membrane;molecular_function	-	-	-	-	-	KOG4740(S)(Uncharacterized conserved protein)	Otopetrin-3;gnl|BL_ORD_ID|425677	Otopetrin-3 OS=Mus musculus GN=Otop3 PE=2 SV=2;sp|Q80UF9|OTOP3_MOUSE Otopetrin-3 OS=Mus musculus GN=Otop3 PE=2 SV=2
novel.23825	400.00	0.00	88.97	10.8914206706947	7.9415619027075e-12	3.54554640947241e-09	Flags: Precursor;Full=Ig heavy chain V region 3-6; AltName: Full=Ig heavy chain V region M315	GO:0072562;GO:0034987;GO:0050853;GO:0042571;GO:0009897;GO:0045087;GO:0006910;GO:0050871;GO:0006911;GO:0003823;GO:0006958;GO:0042742	blood microparticle;immunoglobulin receptor binding;B cell receptor signaling pathway;immunoglobulin complex, circulating;external side of plasma membrane;innate immune response;phagocytosis, recognition;positive regulation of B cell activation;phagocytosis, engulfment;antigen binding;complement activation, classical pathway;defense response to bacterium	K06856	IGH	http://www.genome.jp/dbget-bin/www_bget?ko:K06856	Phagosome;Calcium signaling pathway;NF-kappa B signaling pathway;PI3K-Akt signaling pathway;Phospholipase D signaling pathway;B cell receptor signaling pathway;Fc epsilon RI signaling pathway;Fc gamma R-mediated phagocytosis;Hematopoietic cell lineage;Intestinal immune network for IgA production;Natural killer cell mediated cytotoxicity	ko04145,ko04020,ko04064,ko04151,ko04072,ko04662,ko04664,ko04666,ko04640,ko04672,ko04650	-	Ig	Ig heavy chain V region 3-6 OS=Mus musculus GN=Ighv3-6 PE=1 SV=1
GeneID:545366	1428.00	0.04	9.40	7.68065884113552	8.80971754860702e-12	3.82079381792916e-09	factor H-related protein B precursor [Mus musculus] &gt;complement factor H-related protein B precursor [Mus musculus]<>CAD92519.1 putative complement factor H-related protein B precursor [Mus musculus]<>BAE28928.1 unnamed protein product [Mus musculus]<>AAI41635.1 CDNA sequence BC026782 [synthetic construct]<>AAI40338.1 CDNA sequence BC026782, partial [synthetic construct];CAD92519.1 putative co…	GO:0008201;GO:0002376;GO:0030449;GO:0005737;GO:0072562;GO:0001851;GO:0006957;GO:0005886;GO:0043395;GO:0005615;GO:0070062;GO:0005576;GO:0005634;GO:0045087	heparin binding;immune system process;regulation of complement activation;cytoplasm;blood microparticle;complement component C3b binding;complement activation, alternative pathway;plasma membrane;heparan sulfate proteoglycan binding;extracellular space;extracellular exosome;extracellular region;nucleus;innate immune response	K04004	CFH,HF1	http://www.genome.jp/dbget-bin/www_bget?ko:K04004	Complement and coagulation cascades	ko04610	-	gnl|BL_ORD_ID|326682;Complement	sp|P06909|CFAH_MOUSE Complement factor H OS=Mus musculus GN=Cfh PE=1 SV=2;Complement factor H OS=Mus musculus GN=Cfh PE=1 SV=2
GeneID:381204	2238.00	162.08	4.26	-5.38815151587677	8.94708387419778e-12	3.82079381792916e-09	N-acetylated-alpha-linked acidic dipeptidase-like protein [Mus musculus]<>Q7M758.1 RecName: Full=N-acetylated-alpha-linked acidic dipeptidase-like protein; Short=NAALADase L<>CAD67582.1 TPA: N-acetylated-alpha-linked acidic dipeptidase like protein [Mus musculus]<>AAI48526.1 N-acetylated alpha-linked acidic dipeptidase-like 1, partial [synthetic construct]	GO:0004180;GO:0008233;GO:0016787;GO:0046872;GO:0016021;GO:0003674;GO:0016020;GO:0016324;GO:0008150;GO:0003824;GO:0005886;GO:0008237;GO:0016805;GO:0006508;GO:0005575;GO:0008152	carboxypeptidase activity;peptidase activity;hydrolase activity;metal ion binding;integral component of membrane;molecular_function;membrane;apical plasma membrane;biological_process;catalytic activity;plasma membrane;metallopeptidase activity;dipeptidase activity;proteolysis;cellular_component;metabolic process	K01301	NAALAD	http://www.genome.jp/dbget-bin/www_bget?ko:K01301	-	-	KOG2195(OPR)(Transferrin receptor and related proteins containing the protease-associated (PA) domain)	gnl|BL_ORD_ID|109306	sp|Q7M758|NALDL_MOUSE N-acetylated-alpha-linked acidic dipeptidase-like protein OS=Mus musculus GN=Naaladl1 PE=2 SV=1
NW_019168521.1_GeneID:217882	6640.00	0.00	1.43	10.7973496949568	1.41530802103757e-11	5.91538526920468e-09	mKIAA0284 protein, partial [Mus musculus]	GO:0008150;GO:0005856;GO:0005575;GO:0005874;GO:0005737;GO:0003674	biological_process;cytoskeleton;cellular_component;microtubule;cytoplasm;molecular_function	K16463	CEP170	http://www.genome.jp/dbget-bin/www_bget?ko:K16463	-	-	KOG1881(R)(Anion exchanger adaptor protein Kanadaptin, contains FHA domain)	gnl|BL_ORD_ID|307250	sp|Q80U49|C170B_MOUSE Centrosomal protein of 170 kDa protein B OS=Mus musculus GN=Cep170b PE=1 SV=2
NT_187004.1_GeneID:54393	4486.00	0.00	1.65	10.4093294399731	1.7303710121915e-11	7.08154336739372e-09	Flags: Precursor<>AAH54735.1 Gabbr1 protein [Mus musculus];gamma-aminobutyric acid type B receptor subunit 1 precursor [Mus musculus]<>Q9WV18.1 RecName: Full=Gamma-aminobutyric acid type B receptor subunit 1; Short=Gb1; Short=GABA-B receptor 1; Short=GABA-B-R1; Short=GABABR1; Short=GABA-BR1	GO:0008134;GO:0030425;GO:0007165;GO:0016021;GO:0045121;GO:0005737;GO:0014049;GO:0035094;GO:0038037;GO:0004965;GO:0014053;GO:0005515;GO:0007214;GO:0005789;GO:0030673;GO:0098793;GO:0005615;GO:0032811;GO:0007194;GO:0014048;GO:0030054;GO:0007193;GO:0045202;GO:0043025;GO:0043005;GO:0038039;GO:0043198;GO:0050805;GO:0043231;GO:0008021;GO:0060124;GO:0008285;GO:0007186;GO:0045471;GO:0005886;GO:0045211;GO:…	transcription factor binding;dendrite;signal transduction;integral component of membrane;membrane raft;cytoplasm;positive regulation of glutamate secretion;response to nicotine;G-protein coupled receptor dimeric complex;G-protein coupled GABA receptor activity;negative regulation of gamma-aminobutyric acid secretion;protein binding;gamma-aminobutyric acid signaling pathway;endoplasmic reticulum m…	K04615	GABBR	http://www.genome.jp/dbget-bin/www_bget?ko:K04615	cAMP signaling pathway;Neuroactive ligand-receptor interaction;Estrogen signaling pathway;GABAergic synapse;Taste transduction	ko04024,ko04080,ko04915,ko04727,ko04742	-	gnl|BL_ORD_ID|8011	sp|Q9WV18|GABR1_MOUSE Gamma-aminobutyric acid type B receptor subunit 1 OS=Mus musculus GN=Gabbr1 PE=1 SV=1
GeneID:14170	1809.00	4.14	0.00	-10.4121358587605	1.82868754697511e-11	7.18454763455581e-09	fibroblast growth factor 15 precursor [Mus musculus]<>O35622.1 RecName: Full=Fibroblast growth factor 15; Short=FGF-15; Flags: Precursor<>AAO13811.1 FGF15 [Mus musculus]<>AAB63197.1 fibroblast growth factor [Mus musculus]<>BAB30961.1 unnamed protein product [Mus musculus]<>AAH21328.1 Fibroblast growth factor 15 [Mus musculus]<>EDL18272.1 fibroblast growth factor 15, isoform CRA_a [Mus musculus]	GO:0070374;GO:0005104;GO:0008284;GO:0005515;GO:0010629;GO:0046330;GO:0007507;GO:0070858;GO:0001934;GO:0008083;GO:0005576;GO:0008543;GO:0005102;GO:0046326;GO:0001755	positive regulation of ERK1 and ERK2 cascade;fibroblast growth factor receptor binding;positive regulation of cell proliferation;protein binding;negative regulation of gene expression;positive regulation of JNK cascade;heart development;negative regulation of bile acid biosynthetic process;positive regulation of protein phosphorylation;growth factor activity;extracellular region;fibroblast growth…	K04358	FGF	http://www.genome.jp/dbget-bin/www_bget?ko:K04358	Regulation of actin cytoskeleton;MAPK signaling pathway;PI3K-Akt signaling pathway;Rap1 signaling pathway;Ras signaling pathway	ko04810,ko04010,ko04151,ko04015,ko04014	-	gnl|BL_ORD_ID|392714	sp|O35622|FGF15_MOUSE Fibroblast growth factor 15 OS=Mus musculus GN=Fgf15 PE=1 SV=1
GeneID:103964	806.00	0.00	13.43	10.4022452410414	1.82868754697511e-11	7.18454763455581e-09	trypsin 5 precursor [Mus musculus]<>AAB69057.1 trypsinogen 9 [Mus musculus]<>BAA74760.1 TESP4 [Mus musculus]<>BAA85187.1 TESP4 [Mus musculus]<>BAB25300.1 unnamed protein product [Mus musculus]<>BAE35815.1 unnamed protein product [Mus musculus]<>EDL13536.1 mCG15083 [Mus musculus]<>AAI39221.1 RIKEN cDNA 1810049H19 gene [Mus musculus]<>AAI39224.1 RIKEN cDNA 1810049H19 gene [Mus musculus]	GO:0006508;GO:0007586;GO:0004252;GO:0016787;GO:0008236;GO:0008233;GO:0005509;GO:0031638;GO:0005615;GO:0043542;GO:0070062	proteolysis;digestion;serine-type endopeptidase activity;hydrolase activity;serine-type peptidase activity;peptidase activity;calcium ion binding;zymogen activation;extracellular space;endothelial cell migration;extracellular exosome	K01312	PRSS1_2_3	http://www.genome.jp/dbget-bin/www_bget?ko:K01312	Neuroactive ligand-receptor interaction;Pancreatic secretion;Protein digestion and absorption	ko04080,ko04972,ko04974	-	gnl|BL_ORD_ID|231561	sp|P00763|TRY2_RAT Anionic trypsin-2 OS=Rattus norvegicus GN=Prss2 PE=1 SV=2
GeneID:16846	3261.11	2.10	0.00	-10.4014964574195	2.04428650571537e-11	7.87411061142601e-09	leptin precursor [Mus musculus]<>P41160.1 RecName: Full=Leptin; Flags: Precursor<>AAA64564.1 ob [Mus musculus]<>AAA64213.1 obesity protein [Mus musculus]<>BAC27202.1 unnamed protein product [Mus musculus]<>BAE25117.1 unnamed protein product [Mus musculus]<>AAI25246.1 Leptin [Mus musculus]<>EDL13794.1 leptin, isoform CRA_a [Mus musculus]<>EDL13795.1 leptin, isoform CRA_a [Mus musculus]<>ACJ09173.1…	GO:0045639;GO:0042269;GO:0061037;GO:0006112;GO:0019953;GO:1900180;GO:0002021;GO:0019222;GO:0033197;GO:2000491;GO:0003300;GO:0008083;GO:0071300;GO:0006635;GO:0050999;GO:0032008;GO:0007565;GO:0000122;GO:0005615;GO:0007259;GO:0071298;GO:0006114;GO:0032868;GO:0032635;GO:0051726;GO:0046881;GO:0043410;GO:0014068;GO:0090335;GO:0005179;GO:0010888;GO:0042517;GO:0072604;GO:0050892;GO:0046628;GO:0005576;GO:…	positive regulation of myeloid cell differentiation;regulation of natural killer cell mediated cytotoxicity;negative regulation of cartilage development;energy reserve metabolic process;sexual reproduction;regulation of protein localization to nucleus;response to dietary excess;regulation of metabolic process;response to vitamin E;positive regulation of hepatic stellate cell activation;cardiac mu…	K05424	LEP	http://www.genome.jp/dbget-bin/www_bget?ko:K05424	AMPK signaling pathway;Jak-STAT signaling pathway;Cytokine-cytokine receptor interaction;Neuroactive ligand-receptor interaction;Adipocytokine signaling pathway	ko04152,ko04630,ko04060,ko04080,ko04920	-	gnl|BL_ORD_ID|54433	sp|P41160|LEP_MOUSE Leptin OS=Mus musculus GN=Lep PE=1 SV=1
novel.21226	1686.00	0.00	4.85	10.3735553728316	2.16245335575671e-11	8.16908340778553e-09	[Mus musculus]	GO:0045944;GO:0043025;GO:0051059;GO:0017053;GO:0000790;GO:0033558;GO:0000980;GO:0045893;GO:0044212;GO:0004407;GO:1990841;GO:0048511;GO:0042733;GO:0001975;GO:0048714;GO:0031000;GO:0005515;GO:0007492;GO:0001106;GO:0019899;GO:0008284;GO:2000676;GO:0016787;GO:0001085;GO:0006325;GO:0006351;GO:0005654;GO:0005829;GO:0010629;GO:0016569;GO:0005667;GO:0043234;GO:0031492;GO:0005737;GO:0006346;GO:0010870;GO:…	positive regulation of transcription from RNA polymerase II promoter;neuronal cell body;NF-kappaB binding;transcriptional repressor complex;nuclear chromatin;protein deacetylase activity;RNA polymerase II distal enhancer sequence-specific DNA binding;positive regulation of transcription, DNA-templated;transcription regulatory region DNA binding;histone deacetylase activity;promoter-specific chrom…	K06067	HDAC1_2	http://www.genome.jp/dbget-bin/www_bget?ko:K06067	Cell cycle;Notch signaling pathway;Longevity regulating pathway - multiple species;Thyroid hormone signaling pathway	ko04110,ko04330,ko04213,ko04919	KOG1342(B)(Histone deacetylase complex, catalytic component RPD3)	Histone	Histone deacetylase 1 OS=Rattus norvegicus GN=Hdac1 PE=1 SV=1
novel.23813	442.00	0.94	90.73	6.41355576727762	2.66041349745832e-11	9.74017879733754e-09	Flags: Precursor &gt;CAA24152.1 immunoglobulin heavy chain, partial [Mus musculus];Full=Ig heavy chain V region 441	-	-	K06856	IGH	http://www.genome.jp/dbget-bin/www_bget?ko:K06856	Phagosome;Calcium signaling pathway;NF-kappa B signaling pathway;PI3K-Akt signaling pathway;Phospholipase D signaling pathway;B cell receptor signaling pathway;Fc epsilon RI signaling pathway;Fc gamma R-mediated phagocytosis;Hematopoietic cell lineage;Intestinal immune network for IgA production;Natural killer cell mediated cytotoxicity	ko04145,ko04020,ko04064,ko04151,ko04072,ko04662,ko04664,ko04666,ko04640,ko04672,ko04650	-	Ig	Ig heavy chain V region 441 OS=Mus musculus PE=4 SV=1
GeneID:73649	5208.00	0.36	16.11	5.35351607575547	2.67750791618931e-11	9.74017879733754e-09	AltName: Full=Duodenal cytochrome b<>BAB25928.1 unnamed protein product [Mus musculus]<>BAC26304.1 unnamed protein product [Mus musculus]<>EDL27079.1 mCG19352 [Mus musculus];cytochrome b reductase 1 [Mus musculus]<>Q925G2.2 RecName: Full=Cytochrome b reductase 1	GO:0055114;GO:0006810;GO:0016020;GO:0031526;GO:0070062;GO:0016021;GO:0010039;GO:0046872;GO:0016491;GO:0000293	oxidation-reduction process;transport;membrane;brush border membrane;extracellular exosome;integral component of membrane;response to iron ion;metal ion binding;oxidoreductase activity;ferric-chelate reductase activity	K08370	CYBRD1,Dcytb	http://www.genome.jp/dbget-bin/www_bget?ko:K08370	Mineral absorption	ko04978	-	gnl|BL_ORD_ID|344666	sp|Q925G2|CYBR1_MOUSE Cytochrome b reductase 1 OS=Mus musculus GN=Cybrd1 PE=1 SV=2
GeneID:66561	1286.00	0.00	6.53	10.3144051287078	3.05020887179135e-11	1.08942369231762e-08	mCG129777, partial [Mus musculus]	GO:0005575;GO:0008150;GO:0003674	cellular_component;biological_process;molecular_function	-	-	-	-	-	-	gnl|BL_ORD_ID|213193	sp|Q810U2|TDM1A_MOUSE Transmembrane epididymal protein 1A OS=Mus musculus GN=Teddm1a PE=2 SV=1
novel.20103	1667.00	4.26	0.00	-10.3134327346063	3.42995375141194e-11	1.20171290558189e-08	homolog subfamily B member 6 isoform a [Mus musculus] &gt; AltName: Full=MRJ;[Mus musculus]; AltName: Full=mDj4 &gt; AltName: Full=Heat shock protein J2; Short=HSJ-2;BAE31714.1 unnamed protein product [Mus musculus] &gt;EDL37254.1 mCG11633, isoform CRA_f [Mus musculus];O54946.4 RecName: Full=DnaJ homolog subfamily B member 6	GO:0005654;GO:0005829;GO:0043154;GO:0030018;GO:0061077;GO:0005737;GO:0045892;GO:0044183;GO:0048471;GO:0060710;GO:0001671;GO:0051082;GO:0006457;GO:0032880;GO:0005515;GO:0031072;GO:0030036;GO:0090084;GO:0060715;GO:0003677;GO:0016020;GO:0030198;GO:0045109;GO:0032781;GO:0060717;GO:0005634;GO:0051087;GO:0034504	nucleoplasm;cytosol;negative regulation of cysteine-type endopeptidase activity involved in apoptotic process;Z disc;chaperone-mediated protein folding;cytoplasm;negative regulation of transcription, DNA-templated;protein binding involved in protein folding;perinuclear region of cytoplasm;chorio-allantoic fusion;ATPase activator activity;unfolded protein binding;protein folding;regulation of prot…	K09512	DNAJB6	http://www.genome.jp/dbget-bin/www_bget?ko:K09512	-	-	-	DnaJ;DnaJ	DnaJ homolog subfamily B member 6 OS=Rattus norvegicus GN=Dnajb6 PE=1 SV=1;DnaJ homolog subfamily B member 6 OS=Mus musculus GN=Dnajb6 PE=1 SV=4
GeneID:13419	1317.10	590.42	17.99	-5.16442968533541	3.48694948168234e-11	1.20171290558189e-08	deoxyribonuclease I, isoform CRA_a, partial [Mus musculus]	GO:0090305;GO:0004530;GO:0005576;GO:0004518;GO:0004536;GO:0005634;GO:0004519;GO:0005635;GO:0006308;GO:0016787;GO:0070062;GO:0006915;GO:0003779	nucleic acid phosphodiester bond hydrolysis;deoxyribonuclease I activity;extracellular region;nuclease activity;deoxyribonuclease activity;nucleus;endonuclease activity;nuclear envelope;DNA catabolic process;hydrolase activity;extracellular exosome;apoptotic process;actin binding	K11994	DNASE1	http://www.genome.jp/dbget-bin/www_bget?ko:K11994	-	-	-	gnl|BL_ORD_ID|363062	sp|P49183|DNAS1_MOUSE Deoxyribonuclease-1 OS=Mus musculus GN=Dnase1 PE=1 SV=2
NT_039223.3_GeneID:13661	4387.00	0.00	1.99	10.6496305558897	3.77613461349683e-11	1.25726081944969e-08	ets homologous factor, isoform CRA_d, partial [Mus musculus]	GO:0006366;GO:0006351;GO:0050673;GO:0005654;GO:0030855;GO:0030154;GO:0045893;GO:0005794;GO:0045944;GO:0006357;GO:0000981;GO:0003677;GO:0003700;GO:0006355;GO:0043565;GO:0001077;GO:0000978;GO:0005634	transcription from RNA polymerase II promoter;transcription, DNA-templated;epithelial cell proliferation;nucleoplasm;epithelial cell differentiation;cell differentiation;positive regulation of transcription, DNA-templated;Golgi apparatus;positive regulation of transcription from RNA polymerase II promoter;regulation of transcription from RNA polymerase II promoter;RNA polymerase II transcription …	K17102	EHF	http://www.genome.jp/dbget-bin/www_bget?ko:K17102	-	-	KOG3806(K)(Predicted transcription factor)	gnl|BL_ORD_ID|375946	sp|O70273|EHF_MOUSE ETS homologous factor OS=Mus musculus GN=Ehf PE=2 SV=1
NT_187004.1_GeneID:18132	6604.00	0.00	1.29	10.6436355572744	3.77613461349683e-11	1.25726081944969e-08	neurogenic locus notch homolog protein 4 precursor [Mus musculus]<>AAB82004.1 notch4 [Mus musculus]<>CAM18615.1 Notch gene homolog 4 (Drosophila) [Mus musculus]	GO:0001569;GO:0070613;GO:0006351;GO:0031410;GO:0004872;GO:0030879;GO:0016021;GO:0045602;GO:0009986;GO:0008593;GO:0005509;GO:0005515;GO:0001763;GO:0045766;GO:0030154;GO:0032880;GO:1903849;GO:0005112;GO:0048845;GO:0045746;GO:0007219;GO:0007275;GO:0006355;GO:0005634;GO:0009790;GO:0001886;GO:0016020;GO:0005886;GO:0005783;GO:0045446	branching involved in blood vessel morphogenesis;regulation of protein processing;transcription, DNA-templated;cytoplasmic vesicle;receptor activity;mammary gland development;integral component of membrane;negative regulation of endothelial cell differentiation;cell surface;regulation of Notch signaling pathway;calcium ion binding;protein binding;morphogenesis of a branching structure;positive re…	K02599	NOTCH	http://www.genome.jp/dbget-bin/www_bget?ko:K02599	Notch signaling pathway;Dorso-ventral axis formation;Thyroid hormone signaling pathway;Th1 and Th2 cell differentiation	ko04330,ko04320,ko04919,ko04658	KOG1217(T)(Fibrillins and related proteins containing Ca2+-binding EGF-like domains)	gnl|BL_ORD_ID|113739	sp|P31695|NOTC4_MOUSE Neurogenic locus notch homolog protein 4 OS=Mus musculus GN=Notch4 PE=1 SV=2
GeneID:66406	2521.75	242.89	9.67	-5.13985022062074	4.14850745213586e-11	1.35822133982928e-08	domain containing 1, isoform CRA_a [Mus musculus];SAC3 domain-containing protein 1 [Mus musculus]<>EDL33216.1 SAC3 domain containing 1, isoform CRA_c [Mus musculus]	GO:0015630;GO:0005856;GO:0005815;GO:0051301;GO:0005813;GO:0005634;GO:0051225;GO:0051298;GO:0005819;GO:0050776;GO:0046426;GO:0005737;GO:0007067;GO:0005515;GO:0007049	microtubule cytoskeleton;cytoskeleton;microtubule organizing center;cell division;centrosome;nucleus;spindle assembly;centrosome duplication;spindle;regulation of immune response;negative regulation of JAK-STAT cascade;cytoplasm;mitotic cell cycle;protein binding;cell cycle	K16734	SAC3D1,SHD1	http://www.genome.jp/dbget-bin/www_bget?ko:K16734	-	-	KOG1860(UD)(Nuclear protein export factor)	SAC3;gnl|BL_ORD_ID|487294	SAC3 domain-containing protein 1 OS=Mus musculus GN=Sac3d1 PE=1 SV=1;sp|A6H687|SAC31_MOUSE SAC3 domain-containing protein 1 OS=Mus musculus GN=Sac3d1 PE=1 SV=1
GeneID:13370	1707.00	56.41	1.65	-5.23024700520459	4.57839806250451e-11	1.47439428753834e-08	type I iodothyronine deiodinase [Mus musculus]<>AAH89608.1 Deiodinase, iodothyronine, type I [Mus musculus]	GO:0016020;GO:0004800;GO:0005783;GO:0008430;GO:0005789;GO:0055114;GO:0016491;GO:0006091;GO:0016021;GO:0042446	membrane;thyroxine 5'-deiodinase activity;endoplasmic reticulum;selenium binding;endoplasmic reticulum membrane;oxidation-reduction process;oxidoreductase activity;generation of precursor metabolites and energy;integral component of membrane;hormone biosynthetic process	K01562	DIO1	http://www.genome.jp/dbget-bin/www_bget?ko:K01562	Thyroid hormone signaling pathway	ko04919	-	gnl|BL_ORD_ID|48708	sp|Q61153|IOD1_MOUSE Type I iodothyronine deiodinase OS=Mus musculus GN=Dio1 PE=1 SV=3
novel.16491	2444.00	0.00	2.86	10.2448269671648	4.91874546024125e-11	1.5584489648545e-08	AAI45726.1 LysM, putative peptidoglycan-binding, domain containing 1 [Mus musculus] &gt;BAE32423.1 unnamed protein product [Mus musculus] &gt;Q9D0E3.1 RecName: Full=LysM and putative peptidoglycan-binding domain-containing protein 1 &gt;AAI00549.1 LysM, putative peptidoglycan-binding, domain containing 1 [Mus musculus] &gt;BAC35742.1 unnamed protein product [Mus musculus] &gt;and putative peptido…	GO:0005575;GO:0008150;GO:0003674	cellular_component;biological_process;molecular_function	-	-	-	-	-	-	LysM	LysM and putative peptidoglycan-binding domain-containing protein 1 OS=Mus musculus GN=Lysmd1 PE=1 SV=1
NT_187005.1_GeneID:14229	3884.00	0.81	31.73	5.15040431194414	7.04524384886592e-11	2.19677412963686e-08	Short=FKBP-5; Short=51 kDa FKBP; AltName: Full=FK506-binding protein 5; Short=PPIase FKBP5;peptidyl-prolyl cis-trans isomerase FKBP5 [Mus musculus]<>Q64378.1 RecName: Full=Peptidyl-prolyl cis-trans isomerase FKBP5; AltName: Full=51 kDa FK506-binding protein; AltName: Full=Rotamase<>AAA86983.1 FKBP51 [Mus musculus]<>AAA89162.1 FK506 binding protein 51 [Mus musculus]<>AAH15260.1 FK506 binding prote…	GO:0005737;GO:0000413;GO:0061077;GO:0005654;GO:0003674;GO:0003755;GO:0070062;GO:0006457;GO:0016853;GO:0005515;GO:0031072;GO:0005789;GO:0005528;GO:0005575;GO:0005634;GO:0016020;GO:0008150	cytoplasm;protein peptidyl-prolyl isomerization;chaperone-mediated protein folding;nucleoplasm;molecular_function;peptidyl-prolyl cis-trans isomerase activity;extracellular exosome;protein folding;isomerase activity;protein binding;heat shock protein binding;endoplasmic reticulum membrane;FK506 binding;cellular_component;nucleus;membrane;biological_process	K09571	FKBP4_5	http://www.genome.jp/dbget-bin/www_bget?ko:K09571	Estrogen signaling pathway	ko04915	KOG0543(O)(FKBP-type peptidyl-prolyl cis-trans isomerase)	gnl|BL_ORD_ID|720	sp|Q64378|FKBP5_MOUSE Peptidyl-prolyl cis-trans isomerase FKBP5 OS=Mus musculus GN=Fkbp5 PE=1 SV=1
novel.7929	647.00	14.99	0.00	-10.1577673448644	9.24779797621945e-11	2.83849599132586e-08	partial [Mus musculus]	GO:0009058;GO:0016567;GO:0008270;GO:0034719;GO:0003824;GO:0005739;GO:0005783;GO:0016020;GO:0042851;GO:0006897;GO:0032797;GO:0005634;GO:0004842;GO:0000387;GO:0016021;GO:0031410;GO:0004021;GO:0006103;GO:0005829;GO:0005730;GO:0016874;GO:0046872;GO:0006397;GO:0005737;GO:0005622;GO:0008380;GO:0005768;GO:0000245;GO:0005764;GO:0005681;GO:0030170	biosynthetic process;protein ubiquitination;zinc ion binding;SMN-Sm protein complex;catalytic activity;mitochondrion;endoplasmic reticulum;membrane;L-alanine metabolic process;endocytosis;SMN complex;nucleus;ubiquitin-protein transferase activity;spliceosomal snRNP assembly;integral component of membrane;cytoplasmic vesicle;L-alanine:2-oxoglutarate aminotransferase activity;2-oxoglutarate metabol…	-	-	-	-	-	-	-	-
novel.21143	5254.00	0.00	1.12	10.0947148234189	1.20434651837493e-10	3.6397204626088e-08	partial [Mus musculus]	-	-	-	-	-	-	-	-	Pol	Pol polyprotein OS=Baboon endogenous virus (strain M7) GN=pol PE=3 SV=1
GeneID:57264	607.95	33.29	0.65	-5.78157867609224	1.26075730589627e-10	3.75247219954943e-08	AltName: Full=Adipose-specific cysteine-rich secreted protein A12-alpha; AltName: Full=Adipose tissue-specific secretory factor;resistin precursor [Mus musculus]<>NP_001191888.1 resistin precursor [Mus musculus]<>Q99P87.1 RecName: Full=Resistin; AltName: Full=Cysteine-rich secreted protein FIZZ3; Short=ADSF; Flags: Precursor<>1RGX_A Chain A, Crystal Structure Of Resisitin<>1RGX_B Chain B, Crystal…	GO:0007568;GO:0005576;GO:0005634;GO:0005179;GO:0032868;GO:2000872;GO:0014911;GO:2000252;GO:0045444;GO:0050806;GO:0070062;GO:0010714;GO:0005615;GO:0048661;GO:0009612	aging;extracellular region;nucleus;hormone activity;response to insulin;positive regulation of progesterone secretion;positive regulation of smooth muscle cell migration;negative regulation of feeding behavior;fat cell differentiation;positive regulation of synaptic transmission;extracellular exosome;positive regulation of collagen metabolic process;extracellular space;positive regulation of smoo…	K13438	RETN	http://www.genome.jp/dbget-bin/www_bget?ko:K13438	-	-	-	gnl|BL_ORD_ID|160929	sp|Q99P87|RETN_MOUSE Resistin OS=Mus musculus GN=Retn PE=1 SV=1
novel.8015	407.00	1.63	118.15	6.02464460694343	1.75670682160812e-10	5.15055952293581e-08	AAA39062.1 immunoglobulin kappa chain, partial [Mus musculus] &gt;kappa V-region 24B, partial [Mus musculus] &gt;CAB46112.1 immunoglobulin light chain variable region, partial [Mus musculus]	-	-	-	-	-	-	-	-	Ig	Ig kappa chain V-II region 17S29.1 OS=Mus musculus PE=1 SV=1
GeneID:15426	2369.00	2.36	0.00	-10.0528930981565	1.81431567742922e-10	5.24123781873818e-08	PREDICTED: translation initiation factor IF-2 [Canis lupus familiaris]	GO:0000122;GO:0005634;GO:0007275;GO:0006355;GO:0003700;GO:0015630;GO:0003677;GO:0030182;GO:0009952;GO:0043565;GO:0005654;GO:0006351;GO:0048705	negative regulation of transcription from RNA polymerase II promoter;nucleus;multicellular organism development;regulation of transcription, DNA-templated;transcription factor activity, sequence-specific DNA binding;microtubule cytoskeleton;DNA binding;neuron differentiation;anterior/posterior pattern specification;sequence-specific DNA binding;nucleoplasm;transcription, DNA-templated;skeletal sy…	K09305	HOX_5	http://www.genome.jp/dbget-bin/www_bget?ko:K09305	-	-	KOG0489(R)(Transcription factor zerknullt and related HOX domain proteins)	gnl|BL_ORD_ID|39732	sp|P09025|HXC8_MOUSE Homeobox protein Hox-C8 OS=Mus musculus GN=Hoxc8 PE=2 SV=2
GeneID:237987	2223.00	0.02	1.11	7.18866636030088	2.0767813697939e-10	5.91250626496108e-08	EDL34473.1 otopetrin 2 [Mus musculus];AAI41530.1 Otopetrin 2, partial [synthetic construct] &gt;DAA00891.1 TPA_exp: otopetrin 2 [Mus musculus] &gt;[Mus musculus] &gt;BAC67684.1 hypothetical protein containing ten transmembrane-spanning domain [Mus musculus] &gt;DAA00893.1 TPA_exp: otopetrin 2 isoform b [Mus musculus] &gt;Q80SX5.1 RecName: Full=Otopetrin-2 &gt;XP_006533319.1 PREDICTED: otopetrin-2…	GO:0003674;GO:0016021;GO:0005575;GO:0008150;GO:0016020	molecular_function;integral component of membrane;cellular_component;biological_process;membrane	-	-	-	-	-	KOG4740(S)(Uncharacterized conserved protein)	Otopetrin-2;gnl|BL_ORD_ID|429881	Otopetrin-2 OS=Mus musculus GN=Otop2 PE=2 SV=1;sp|Q80SX5|OTOP2_MOUSE Otopetrin-2 OS=Mus musculus GN=Otop2 PE=2 SV=1
GeneID:16819	737.00	0.63	31.08	5.64626949625756	2.51369293061216e-10	7.05414056127789e-08	AltName: Full=p25; Flags: Precursor<>CAA32762.1 unnamed protein product [Mus musculus]<>CAA57283.1 lipocalin [Mus musculus]<>BAE29077.1 unnamed protein product [Mus musculus]<>AAI32072.1 Lipocalin 2 [Mus musculus]<>AAI32070.1 Lipocalin 2 [Mus musculus]<>EDL08545.1 lipocalin 2 [Mus musculus]; AltName: Full=Lipocalin-2;A, Crystal Structure Of Murine Siderocalin (Lipocalin 2, 24p3); AltName: Full=SV…	GO:0097192;GO:0009615;GO:0005829;GO:0071222;GO:0002020;GO:0042493;GO:0070301;GO:0002376;GO:0031667;GO:0005215;GO:0005615;GO:0015891;GO:0009617;GO:0006979;GO:0071356;GO:0006915;GO:0036094;GO:0070062;GO:0009635;GO:0005576;GO:0042803;GO:0005506;GO:0006811;GO:0045087;GO:0006810;GO:0031669;GO:0005515;GO:0070207;GO:0010628;GO:0071347;GO:0055072;GO:0031346;GO:0010046	extrinsic apoptotic signaling pathway in absence of ligand;response to virus;cytosol;cellular response to lipopolysaccharide;protease binding;response to drug;cellular response to hydrogen peroxide;immune system process;response to nutrient levels;transporter activity;extracellular space;siderophore transport;response to bacterium;response to oxidative stress;cellular response to tumor necrosis f…	-	-	-	-	-	-	gnl|BL_ORD_ID|116265;Neutrophil	sp|P11672|NGAL_MOUSE Neutrophil gelatinase-associated lipocalin OS=Mus musculus GN=Lcn2 PE=1 SV=1;Neutrophil gelatinase-associated lipocalin OS=Mus musculus GN=Lcn2 PE=1 SV=1
GeneID:66183	1753.00	0.47	19.62	5.22563934287219	2.63349622148669e-10	7.28625348942036e-08	RIKEN cDNA 1110032A04, isoform CRA_a, partial [Mus musculus]<>EDL15492.1 RIKEN cDNA 1110032A04, isoform CRA_a, partial [Mus musculus]	GO:0046513;GO:0016021;GO:0017059;GO:0006629;GO:0005789;GO:0030148;GO:0004758;GO:0005783;GO:0006665;GO:0016020;GO:1904220;GO:0007029	ceramide biosynthetic process;integral component of membrane;serine C-palmitoyltransferase complex;lipid metabolic process;endoplasmic reticulum membrane;sphingolipid biosynthetic process;serine C-palmitoyltransferase activity;endoplasmic reticulum;sphingolipid metabolic process;membrane;regulation of serine C-palmitoyltransferase activity;endoplasmic reticulum organization	-	-	-	-	-	-	gnl|BL_ORD_ID|204211	sp|Q925E8|SPTSB_MOUSE Serine palmitoyltransferase small subunit B OS=Mus musculus GN=Sptssb PE=2 SV=1
novel.14204	820.00	8.93	0.00	-9.98325136061358	2.78152214092079e-10	7.58891957447889e-08	nucleotide-binding domain-containing protein 2 isoform 2 [Mus musculus]	GO:0005829;GO:0005737;GO:0000166;GO:0030552;GO:0007283	cytosol;cytoplasm;nucleotide binding;cAMP binding;spermatogenesis	-	-	-	-	-	-	-	-
GeneID:12655	1539.00	0.00	3.94	9.91724477982134	3.73727043098004e-10	1.00568411433112e-07	chitinase-like protein 3 precursor [Mus musculus]<>O35744.2 RecName: Full=Chitinase-like protein 3; Flags: Precursor<>AAB62394.2 secretory protein precursor [Mus musculus]<>AAH61154.1 Chitinase 3-like 3 [Mus musculus]<>BAE32572.1 unnamed protein product [Mus musculus]; AltName: Full=Beta-N-acetylhexosaminidase Ym1; AltName: Full=ECF-L; AltName: Full=Secreted protein Ym1; AltName: Full=Eosinophil …	GO:0005783;GO:0048237;GO:0006954;GO:0006032;GO:0005634;GO:0005576;GO:0005635;GO:0030246;GO:0016798;GO:0008152;GO:0004563;GO:0004568;GO:0000272;GO:0004553;GO:0031410;GO:0005737;GO:0008061;GO:0016787;GO:0005975	endoplasmic reticulum;rough endoplasmic reticulum lumen;inflammatory response;chitin catabolic process;nucleus;extracellular region;nuclear envelope;carbohydrate binding;hydrolase activity, acting on glycosyl bonds;metabolic process;beta-N-acetylhexosaminidase activity;chitinase activity;polysaccharide catabolic process;hydrolase activity, hydrolyzing O-glycosyl compounds;cytoplasmic vesicle;cyto…	K17524	CHI3L3_4	http://www.genome.jp/dbget-bin/www_bget?ko:K17524	-	-	KOG2806(G)(Chitinase)	gnl|BL_ORD_ID|329906	sp|O35744|CHIL3_MOUSE Chitinase-like protein 3 OS=Mus musculus GN=Chil3 PE=1 SV=2
GeneID:11770	645.61	653.58	25.61	-4.81638144366229	3.83719644872378e-10	1.01862009511797e-07	Chain A, Troglitazone Bound To Fatty Acid Binding Protein 4<>2QM9_B Chain B, Troglitazone Bound To Fatty Acid Binding Protein 4<>2Q9S_A Chain A, Linoleic Acid Bound To Fatty Acid Binding Protein 4;PREDICTED: fatty acid-binding protein, adipocyte isoform X1 [Mus musculus]	GO:0070062;GO:0005634;GO:0071356;GO:0001816;GO:0050727;GO:0006469;GO:0005811;GO:0008289;GO:0051384;GO:0042632;GO:0006810;GO:0008284;GO:0005515;GO:0005504;GO:0005737;GO:0050873;GO:0050872;GO:0019433;GO:0050729;GO:0005829;GO:0005654;GO:0071285;GO:0042493;GO:0045892;GO:0006631;GO:0005215	extracellular exosome;nucleus;cellular response to tumor necrosis factor;cytokine production;regulation of inflammatory response;negative regulation of protein kinase activity;lipid droplet;lipid binding;response to glucocorticoid;cholesterol homeostasis;transport;positive regulation of cell proliferation;protein binding;fatty acid binding;cytoplasm;brown fat cell differentiation;white fat cell d…	K08753	FABP4,aP2	http://www.genome.jp/dbget-bin/www_bget?ko:K08753	PPAR signaling pathway;Regulation of lipolysis in adipocyte	ko03320,ko04923	KOG4015(I)(Fatty acid-binding protein FABP)	gnl|BL_ORD_ID|388551	sp|P04117|FABP4_MOUSE Fatty acid-binding protein, adipocyte OS=Mus musculus GN=Fabp4 PE=1 SV=3
novel.16730	395.00	0.45	78.04	7.07026975130175	4.27607803914738e-10	1.11999036001348e-07	gamma heavy chain, partial [Mus musculus]	-	-	K06856	IGH	http://www.genome.jp/dbget-bin/www_bget?ko:K06856	Phagosome;Calcium signaling pathway;NF-kappa B signaling pathway;PI3K-Akt signaling pathway;Phospholipase D signaling pathway;B cell receptor signaling pathway;Fc epsilon RI signaling pathway;Fc gamma R-mediated phagocytosis;Hematopoietic cell lineage;Intestinal immune network for IgA production;Natural killer cell mediated cytotoxicity	ko04145,ko04020,ko04064,ko04151,ko04072,ko04662,ko04664,ko04666,ko04640,ko04672,ko04650	-	Ig	Ig heavy chain V region 108A OS=Mus musculus GN=Igh-VJ558 PE=4 SV=1
NW_019168514.1_GeneID:327978	5989.00	0.75	0.00	-9.86432129307435	5.92055267264539e-10	1.53030706186113e-07	schlafen 5, isoform CRA_a, partial [Mus musculus]	GO:0005634;GO:0005524;GO:0030154;GO:0000166	nucleus;ATP binding;cell differentiation;nucleotide binding	-	-	-	-	-	-	gnl|BL_ORD_ID|201578	sp|Q8CBA2|SLFN5_MOUSE Schlafen family member 5 OS=Mus musculus GN=Slfn5 PE=1 SV=2
GeneID:94044	6838.00	0.63	0.00	-9.81706717107514	8.14455068313596e-10	2.07781238466913e-07	Short=Bcl2-L-13;PREDICTED: bcl-2-like protein 13 isoform X2 [Mus musculus];BCL2-like 13 (apoptosis facilitator), isoform CRA_b, partial [Mus musculus];bcl-2-like protein 13 [Mus musculus]<>P59017.2 RecName: Full=Bcl-2-like protein 13; AltName: Full=Protein Mil1<>AAH29016.1 BCL2-like 13 (apoptosis facilitator) [Mus musculus]<>BAC32999.1 unnamed protein product [Mus musculus]<>BAE21351.1 unnamed pr…	GO:0016020;GO:0006915;GO:0005739;GO:0031966;GO:0042981;GO:0016021;GO:0003674	membrane;apoptotic process;mitochondrion;mitochondrial membrane;regulation of apoptotic process;integral component of membrane;molecular_function	K15485	BCL2L13,BCL-RAMBO	http://www.genome.jp/dbget-bin/www_bget?ko:K15485	Mitophagy - animal	ko04137	-	gnl|BL_ORD_ID|303739	sp|P59017|B2L13_MOUSE Bcl-2-like protein 13 OS=Mus musculus GN=Bcl2l13 PE=1 SV=2
GeneID:66601	1383.06	48.17	1.96	-4.77995974911426	8.83117957035844e-10	2.19683746656285e-07	PREDICTED: transmembrane and immunoglobulin domain-containing protein 1 isoform X2 [Mus musculus]	GO:0005575;GO:0016020;GO:0008150;GO:0003674;GO:0016021	cellular_component;membrane;biological_process;molecular_function;integral component of membrane	-	-	-	-	-	KOG3510(T)(FOG: Immunoglobulin C-2 Type/fibronectin type III domains)	gnl|BL_ORD_ID|217603	sp|Q9D7L8|TMIG1_MOUSE Transmembrane and immunoglobulin domain-containing protein 1 OS=Mus musculus GN=Tmigd1 PE=2 SV=1
GeneID:16792	2538.00	0.00	1.99	9.78187674701807	8.83476684272374e-10	2.19683746656285e-07	unnamed protein product [Mus musculus]	GO:0005765;GO:0005887;GO:0016020;GO:0005764;GO:0006810;GO:0016021	lysosomal membrane;integral component of plasma membrane;membrane;lysosome;transport;integral component of membrane	K12387	LAPTM	http://www.genome.jp/dbget-bin/www_bget?ko:K12387	Lysosome	ko04142	-	gnl|BL_ORD_ID|53565	sp|Q61168|LAPM5_MOUSE Lysosomal-associated transmembrane protein 5 OS=Mus musculus GN=Laptm5 PE=1 SV=1
GeneID:16956	1997.95	30.94	1.29	-4.76579324122727	9.89219641183018e-10	2.4290288289249e-07	unnamed protein product [Mus musculus]	GO:0005515;GO:0042632;GO:0017129;GO:0070328;GO:0090197;GO:0006629;GO:0070062;GO:0009986;GO:0005615;GO:0019432;GO:0034361;GO:0042627;GO:0016042;GO:0016787;GO:0004465;GO:0010886;GO:0010744;GO:0005886;GO:0009409;GO:0005576;GO:0006633;GO:0016020;GO:0042493;GO:0052689;GO:0034372;GO:0031012;GO:0008201;GO:0034185;GO:0010890;GO:0004806;GO:0005102;GO:0019433;GO:0031225	protein binding;cholesterol homeostasis;triglyceride binding;triglyceride homeostasis;positive regulation of chemokine secretion;lipid metabolic process;extracellular exosome;cell surface;extracellular space;triglyceride biosynthetic process;very-low-density lipoprotein particle;chylomicron;lipid catabolic process;hydrolase activity;lipoprotein lipase activity;positive regulation of cholesterol s…	K01059	LPL	http://www.genome.jp/dbget-bin/www_bget?ko:K01059	Glycerolipid metabolism;PPAR signaling pathway	ko00561,ko03320	-	gnl|BL_ORD_ID|76245	sp|P11152|LIPL_MOUSE Lipoprotein lipase OS=Mus musculus GN=Lpl PE=1 SV=3
NW_019168505.1_GeneID:20873	3567.00	0.00	1.32	9.73753384046157	1.13223787959598e-09	2.71240011058334e-07	AltName: Full=Serine/threonine-protein kinase 18;serine/threonine-protein kinase PLK4 isoform 1 [Mus musculus]<>Q64702.2 RecName: Full=Serine/threonine-protein kinase PLK4; Short=PLK-4; AltName: Full=Serine/threonine-protein kinase Sak<>BAE23231.1 unnamed protein product [Mus musculus]<>BAE23367.1 unnamed protein product [Mus musculus]<>EDL35140.1 mCG142332, isoform CRA_a [Mus musculus]<>EDL35142…	GO:0005524;GO:0006468;GO:0005634;GO:0005813;GO:0060707;GO:0098536;GO:0005856;GO:0001741;GO:0016310;GO:0004672;GO:0016740;GO:0046601;GO:0004674;GO:0007099;GO:0016301;GO:0042802;GO:0005515;GO:0005730;GO:0005814;GO:0005737;GO:0098535;GO:0000166;GO:0032154	ATP binding;protein phosphorylation;nucleus;centrosome;trophoblast giant cell differentiation;deuterosome;cytoskeleton;XY body;phosphorylation;protein kinase activity;transferase activity;positive regulation of centriole replication;protein serine/threonine kinase activity;centriole replication;kinase activity;identical protein binding;protein binding;nucleolus;centriole;cytoplasm;de novo centrio…	K08863	PLK4	http://www.genome.jp/dbget-bin/www_bget?ko:K08863	FoxO signaling pathway	ko04068	KOG0580(D)(Serine/threonine protein kinase)	gnl|BL_ORD_ID|130993	sp|Q64702|PLK4_MOUSE Serine/threonine-protein kinase PLK4 OS=Mus musculus GN=Plk4 PE=1 SV=2
novel.139	1352.00	0.00	4.10	9.73753384046157	1.13223787959598e-09	2.71240011058334e-07	RNA and export factor-binding protein 2-like isoform X1 [Mus musculus] &gt;XP_017169550.1 PREDICTED: RNA and export factor-binding protein 2-like isoform X1 [Mus musculus];XP_017169244.1 PREDICTED: RNA and export factor-binding protein 2-like isoform X1 [Mus musculus] &gt;XP_017169242.1 PREDICTED: RNA and export factor-binding protein 2-like isoform X1 [Mus musculus] &gt;XP_017169243.1 PREDICTED:…	GO:0008150;GO:0005575;GO:0003676;GO:0000166;GO:0003674	biological_process;cellular_component;nucleic acid binding;nucleotide binding;molecular_function	K12881	THOC4,ALY	http://www.genome.jp/dbget-bin/www_bget?ko:K12881	Spliceosome;RNA transport;mRNA surveillance pathway	ko03040,ko03013,ko03015	KOG0123(AJ)(Polyadenylate-binding protein (RRM superfamily))	THO	THO complex subunit 4 OS=Mus musculus GN=Alyref PE=1 SV=3
GeneID:69060	1515.00	0.00	3.47	9.70335868437276	1.34054433625197e-09	3.17272927004021e-07	mCG10680, isoform CRA_c [Mus musculus]	GO:0005615;GO:0009791;GO:0006629;GO:0033993;GO:0046872;GO:0016787;GO:0016042;GO:0016298;GO:0005576;GO:0030299;GO:0043434;GO:0061365;GO:0052689;GO:0004806	extracellular space;post-embryonic development;lipid metabolic process;response to lipid;metal ion binding;hydrolase activity;lipid catabolic process;lipase activity;extracellular region;intestinal cholesterol absorption;response to peptide hormone;positive regulation of triglyceride lipase activity;carboxylic ester hydrolase activity;triglyceride lipase activity	K14073	PNLIP,PL	http://www.genome.jp/dbget-bin/www_bget?ko:K14073	Glycerolipid metabolism;Fat digestion and absorption;Pancreatic secretion;Vitamin digestion and absorption	ko00561,ko04975,ko04972,ko04977	-	gnl|BL_ORD_ID|402781	sp|Q6P8U6|LIPP_MOUSE Pancreatic triacylglycerol lipase OS=Mus musculus GN=Pnlip PE=1 SV=1
GeneID:70129	2289.00	29.03	1.23	-4.68971819468918	1.41272391995924e-09	3.30375579567612e-07	solute carrier family 44, member 4, isoform CRA_a [Mus musculus];PREDICTED: choline transporter-like protein 4 isoform X1 [Mus musculus]	GO:0016021;GO:0003674;GO:0070062;GO:0061526;GO:0030307;GO:0008292;GO:0016020	integral component of membrane;molecular_function;extracellular exosome;acetylcholine secretion;positive regulation of cell growth;acetylcholine biosynthetic process;membrane	K15377	SLC44A2_4_5	http://www.genome.jp/dbget-bin/www_bget?ko:K15377	-	-	KOG1362(I)(Choline transporter-like protein)	gnl|BL_ORD_ID|339184	sp|Q91VA1|CTL4_MOUSE Choline transporter-like protein 4 OS=Mus musculus GN=Slc44a4 PE=1 SV=1
GeneID:100040591	3056.00	1.40	0.01	-6.78002252007504	1.4602357948459e-09	3.37469081811209e-07	AltName: Full=Inward rectifier K(+) channel Kir7.1; AltName: Full=Potassium channel, inwardly rectifying subfamily J member 13<>EDL40172.1 mCG16200 [Mus musculus];inward rectifier potassium channel 13 [Mus musculus]<>P86046.1 RecName: Full=Inward rectifier potassium channel 13	GO:0006813;GO:0005242;GO:0005244;GO:0010107;GO:0016020;GO:0005887;GO:0006811;GO:0006810;GO:0034765;GO:0016021	potassium ion transport;inward rectifier potassium channel activity;voltage-gated ion channel activity;potassium ion import;membrane;integral component of plasma membrane;ion transport;transport;regulation of ion transmembrane transport;integral component of membrane	K05006	KCNJ13	http://www.genome.jp/dbget-bin/www_bget?ko:K05006	Protein digestion and absorption	ko04974	KOG3827(P)(Inward rectifier K+ channel)	gnl|BL_ORD_ID|63620	sp|P86046|KCJ13_MOUSE Inward rectifier potassium channel 13 OS=Mus musculus GN=Kcnj13 PE=3 SV=1
GeneID:11846	1489.00	0.12	7.22	5.77521764179161	1.55493600620539e-09	3.55176312859287e-07	unnamed protein product [Mus musculus]	GO:0014075;GO:0016813;GO:0000050;GO:0007565;GO:0043025;GO:0033197;GO:0033189;GO:0048678;GO:0070062;GO:0009635;GO:0010043;GO:0060056;GO:0005615;GO:0032964;GO:0071353;GO:0030324;GO:0071222;GO:0016787;GO:0010269;GO:0046872;GO:0005737;GO:0001889;GO:0070207;GO:0006525;GO:0071560;GO:0004053;GO:0051597;GO:0043200;GO:0007568;GO:0005634;GO:0010963;GO:0060135;GO:0071377;GO:0042493;GO:0032496;GO:0070301;GO:…	response to amine;hydrolase activity, acting on carbon-nitrogen (but not peptide) bonds, in linear amidines;urea cycle;female pregnancy;neuronal cell body;response to vitamin E;response to vitamin A;response to axon injury;extracellular exosome;response to herbicide;response to zinc ion;mammary gland involution;extracellular space;collagen biosynthetic process;cellular response to interleukin-4;l…	K01476	E3.5.3.1,rocF,arg	http://www.genome.jp/dbget-bin/www_bget?ko:K01476	Arginine and proline metabolism;Arginine biosynthesis;Biosynthesis of amino acids	ko00330,ko00220,ko01230	KOG2964(E)(Arginase family protein)	gnl|BL_ORD_ID|283823	sp|Q61176|ARGI1_MOUSE Arginase-1 OS=Mus musculus GN=Arg1 PE=1 SV=1
GeneID:67373	2142.00	0.00	2.25	9.68011704304603	1.59178856915634e-09	3.59414881063301e-07	trypsinogen 7 precursor [Mus musculus]<>AAB69044.1 trypsinogen 7 [Mus musculus]<>BAB25246.1 unnamed protein product [Mus musculus]<>BAB25680.1 unnamed protein product [Mus musculus]<>AAH61093.1 RIKEN cDNA 2210010C04 gene [Mus musculus]<>EDL13559.1 RIKEN cDNA 2210010C04, isoform CRA_b [Mus musculus]	GO:0006508;GO:0007586;GO:0016787;GO:0046872;GO:0004252;GO:0008236;GO:0008233;GO:0005576;GO:0005615	proteolysis;digestion;hydrolase activity;metal ion binding;serine-type endopeptidase activity;serine-type peptidase activity;peptidase activity;extracellular region;extracellular space	K01312	PRSS1_2_3	http://www.genome.jp/dbget-bin/www_bget?ko:K01312	Neuroactive ligand-receptor interaction;Pancreatic secretion;Protein digestion and absorption	ko04080,ko04972,ko04974	-	gnl|BL_ORD_ID|230451	sp|P08426|TRY3_RAT Cationic trypsin-3 OS=Rattus norvegicus GN=Try3 PE=2 SV=1
novel.7720	1151.00	0.00	4.79	9.65649484258289	1.89580823749396e-09	4.23196102469674e-07	protein, partial [Mus musculus]	GO:0016021;GO:0005773;GO:0033177;GO:0005515;GO:0005764;GO:0042625;GO:0015078;GO:0005925;GO:0015992;GO:0000220;GO:0070062;GO:0007035;GO:0046961;GO:0033179;GO:0005794;GO:0030177;GO:0007042;GO:0008553;GO:0006810;GO:0015991;GO:0031625;GO:0016471;GO:0005765;GO:0006811;GO:0016020;GO:0005774	integral component of membrane;vacuole;proton-transporting two-sector ATPase complex, proton-transporting domain;protein binding;lysosome;ATPase coupled ion transmembrane transporter activity;hydrogen ion transmembrane transporter activity;focal adhesion;proton transport;vacuolar proton-transporting V-type ATPase, V0 domain;extracellular exosome;vacuolar acidification;proton-transporting ATPase a…	K02155	ATPeV0C,ATP6L	http://www.genome.jp/dbget-bin/www_bget?ko:K02155	Lysosome;Phagosome;Oxidative phosphorylation;Collecting duct acid secretion;Synaptic vesicle cycle	ko04142,ko04145,ko00190,ko04966,ko04721	KOG0233(C)(Vacuolar H+-ATPase V0 sector, subunit c'')	V-type	V-type proton ATPase 16 kDa proteolipid subunit OS=Mus musculus GN=Atp6v0c PE=1 SV=1
novel.8022	383.00	5.56	194.10	5.000857865598	2.17982731447068e-09	4.8112952545463e-07	immunoglobulin light chain variable region, partial [Mus musculus]	-	-	-	-	-	-	-	-	Ig	Ig kappa chain V-V region HP R16.7 OS=Mus musculus PE=1 SV=1
GeneID:18261	731.44	60.91	2.60	-4.74868764445635	2.42853637231257e-09	5.30068538863424e-07	AltName: Full=Parvalbumin beta &gt;AAB24617.1 oncomodulin [Mus sp.] &gt; Short=OM;EDL19025.1 oncomodulin [Mus musculus];PREDICTED: oncomodulin isoform X1 [Mus musculus]<>XP_011239306.1 PREDICTED: oncomodulin isoform X1 [Mus musculus]<>XP_011239307.1 PREDICTED: oncomodulin isoform X1 [Mus musculus];P51879.2 RecName: Full=Oncomodulin; AltName: Full=Parvalbumin beta<>pir||I54105 oncomodulin - mouse<…	GO:0042803;GO:0005509;GO:0005634;GO:0051480;GO:0005623;GO:0046872;GO:0005829;GO:0046982;GO:0043234;GO:0005737	protein homodimerization activity;calcium ion binding;nucleus;regulation of cytosolic calcium ion concentration;cell;metal ion binding;cytosol;protein heterodimerization activity;protein complex;cytoplasm	-	-	-	-	-	-	gnl|BL_ORD_ID|430140;Oncomodulin	sp|P51879|ONCO_MOUSE Oncomodulin OS=Mus musculus GN=Ocm PE=2 SV=2;Oncomodulin OS=Mus musculus GN=Ocm PE=2 SV=2
GeneID:103968	1904.35	4.61	0.13	-5.29896881600871	2.77400396218684e-09	5.98459636055852e-07	perilipin, isoform CRA_e, partial [Mus musculus]	GO:0008150;GO:0006629;GO:0005783;GO:0005515;GO:0005811;GO:0003674;GO:0005829;GO:0016042;GO:0019433	biological_process;lipid metabolic process;endoplasmic reticulum;protein binding;lipid droplet;molecular_function;cytosol;lipid catabolic process;triglyceride catabolic process	K08768	PLIN1	http://www.genome.jp/dbget-bin/www_bget?ko:K08768	Apelin signaling pathway;PPAR signaling pathway;Regulation of lipolysis in adipocyte	ko04371,ko03320,ko04923	-	gnl|BL_ORD_ID|132537	sp|Q8CGN5|PLIN1_MOUSE Perilipin-1 OS=Mus musculus GN=Plin1 PE=1 SV=2
GeneID:53417	6916.00	0.01	1.07	6.0571963663464	2.802804241353e-09	5.98459636055852e-07	Short=IPAS; AltName: Full=Member of PAS protein 7; Short=HIF-3-alpha; AltName: Full=Neonatal and embryonic PAS protein; Short=HIF3-alpha;hypoxia-inducible factor 3-alpha isoform 1 [Mus musculus]; AltName: Full=Inhibitory PAS domain protein; AltName: Full=HIF3-alpha-1;hypoxia-inducible factor 3-alpha isoform 2 [Mus musculus]<>Q0VBL6.2 RecName: Full=Hypoxia-inducible factor 3-alpha; AltName: Full=B…	GO:0001666;GO:0005737;GO:0003714;GO:0006351;GO:0046983;GO:0003677;GO:1903507;GO:0003700;GO:0071456;GO:0006366;GO:0007275;GO:0006355;GO:0006915;GO:0005634;GO:0045944;GO:0006357;GO:0000981;GO:0005515;GO:0005739;GO:0016607;GO:0001525;GO:0003713	response to hypoxia;cytoplasm;transcription corepressor activity;transcription, DNA-templated;protein dimerization activity;DNA binding;negative regulation of nucleic acid-templated transcription;transcription factor activity, sequence-specific DNA binding;cellular response to hypoxia;transcription from RNA polymerase II promoter;multicellular organism development;regulation of transcription, DNA…	K09096	HIF3A	http://www.genome.jp/dbget-bin/www_bget?ko:K09096	-	-	KOG3559(K)(Transcriptional regulator SIM1)	gnl|BL_ORD_ID|397281	sp|Q0VBL6|HIF3A_MOUSE Hypoxia-inducible factor 3-alpha OS=Mus musculus GN=Hif3a PE=1 SV=2
GeneID:545562	1380.00	0.00	3.47	9.55793712072023	3.26458618107822e-09	6.78525199039938e-07	amylase 2b isoform 1 precursor [Mus musculus];amylase 2b isoform 2 precursor [Mus musculus]	-	-	K01176	E3.2.1.1,amyA,malS	http://www.genome.jp/dbget-bin/www_bget?ko:K01176	Starch and sucrose metabolism;Carbohydrate digestion and absorption	ko00500,ko04973	-	gnl|BL_ORD_ID|273577	sp|P00688|AMYP_MOUSE Pancreatic alpha-amylase OS=Mus musculus GN=Amy2 PE=1 SV=2
novel.4953	1572.00	2.78	0.03	-6.65464739785428	3.26458618107822e-09	6.78525199039938e-07	[Mus musculus]	GO:0030169;GO:0050750;GO:0042803;GO:0071732;GO:0005509;GO:0070062;GO:0005615;GO:0045429;GO:0009314;GO:0005515;GO:0046790;GO:0010288;GO:0033574;GO:0046872;GO:0015485;GO:0032930;GO:1900006;GO:0016021;GO:0071354;GO:0010745;GO:0007568;GO:0010888;GO:0001849;GO:0030426;GO:0032355;GO:0010628;GO:0010988;GO:0032929;GO:0045471;GO:0006953;GO:0001666;GO:2000482;GO:0042060;GO:0030175;GO:0071277;GO:0051258;GO:…	low-density lipoprotein particle binding;low-density lipoprotein particle receptor binding;protein homodimerization activity;cellular response to nitric oxide;calcium ion binding;extracellular exosome;extracellular space;positive regulation of nitric oxide biosynthetic process;response to radiation;protein binding;virion binding;response to lead ion;response to testosterone;metal ion binding;chol…	-	-	-	-	-	-	LINE-1	LINE-1 retrotransposable element ORF2 protein OS=Mus musculus GN=Pol PE=1 SV=2
GeneID:67216	4420.92	0.13	5.38	4.88448932147461	3.28140368096081e-09	6.78525199039938e-07	lysophospholipid acyltransferase 2 isoform b [Mus musculus]<>AAH25020.1 Mboat2 protein [Mus musculus]<>BAC36144.1 unnamed protein product [Mus musculus];membrane bound O-acyltransferase domain containing 2, isoform CRA_b [Mus musculus];membrane bound O-acyltransferase domain containing 2, isoform CRA_e, partial [Mus musculus];membrane bound O-acyltransferase domain containing 2, isoform CRA_d, pa…	GO:0016746;GO:0006629;GO:0016740;GO:0047184;GO:0003674;GO:0016021;GO:0005783;GO:0008654;GO:0008150;GO:0016020;GO:0006644;GO:0005575;GO:0016747	transferase activity, transferring acyl groups;lipid metabolic process;transferase activity;1-acylglycerophosphocholine O-acyltransferase activity;molecular_function;integral component of membrane;endoplasmic reticulum;phospholipid biosynthetic process;biological_process;membrane;phospholipid metabolic process;cellular_component;transferase activity, transferring acyl groups other than amino-acyl…	K13517	MBOAT1_2	http://www.genome.jp/dbget-bin/www_bget?ko:K13517	Glycerolipid metabolism;Glycerophospholipid metabolism	ko00561,ko00564	KOG2705(S)(Predicted membrane protein)	gnl|BL_ORD_ID|86323	sp|Q8R3I2|MBOA2_MOUSE Lysophospholipid acyltransferase 2 OS=Mus musculus GN=Mboat2 PE=1 SV=1
GeneID:244757	3698.00	2.11	0.05	-5.50949148473263	3.66625362306024e-09	7.50207147618701e-07	beta-galactosidase-1-like protein 2 isoform 2 precursor [Mus musculus];beta-galactosidase-1-like protein 2 isoform 1 [Mus musculus]<>AAH38479.1 Galactosidase, beta 1-like 2 [Mus musculus]<>EDL25308.1 cDNA sequence BC038479, isoform CRA_b [Mus musculus];PREDICTED: beta-galactosidase-1-like protein 2 isoform X1 [Mus musculus]	GO:0016787;GO:0005975;GO:0005773;GO:0016798;GO:0005576;GO:0004553;GO:0008152;GO:0004565	hydrolase activity;carbohydrate metabolic process;vacuole;hydrolase activity, acting on glycosyl bonds;extracellular region;hydrolase activity, hydrolyzing O-glycosyl compounds;metabolic process;beta-galactosidase activity	-	-	-	-	-	KOG0496(G)(Beta-galactosidase)	gnl|BL_ORD_ID|14003	sp|Q3UPY5|GLBL2_MOUSE Beta-galactosidase-1-like protein 2 OS=Mus musculus GN=Glb1l2 PE=1 SV=1
GeneID:22074	815.00	0.00	7.23	9.53220851127224	3.93955886266399e-09	7.97821590702799e-07	trypsin 4 precursor [Mus musculus]<>AAB69056.1 trypsinogen 8 [Mus musculus]<>BAA74761.1 pancreatic trypsin [Mus musculus]<>BAB22542.1 unnamed protein product [Mus musculus]<>BAB25821.1 unnamed protein product [Mus musculus]<>AAH61135.1 Trypsin 4 [Mus musculus]<>EDL13537.1 mCG15085 [Mus musculus]	GO:0031638;GO:0005615;GO:0043542;GO:0070062;GO:0005509;GO:0008233;GO:0008236;GO:0004252;GO:0016787;GO:0007586;GO:0006508	zymogen activation;extracellular space;endothelial cell migration;extracellular exosome;calcium ion binding;peptidase activity;serine-type peptidase activity;serine-type endopeptidase activity;hydrolase activity;digestion;proteolysis	K01312	PRSS1_2_3	http://www.genome.jp/dbget-bin/www_bget?ko:K01312	Neuroactive ligand-receptor interaction;Pancreatic secretion;Protein digestion and absorption	ko04080,ko04972,ko04974	-	gnl|BL_ORD_ID|231561	sp|P00763|TRY2_RAT Anionic trypsin-2 OS=Rattus norvegicus GN=Prss2 PE=1 SV=2
GeneID:235435	2174.66	1.83	0.02	-6.5973899917768	4.33351474893039e-09	8.68648609469272e-07	Flags: Precursor<>AAM77699.1 Klotho-LPH related protein [Mus musculus]<>EDL26053.1 lactase-like, isoform CRA_b [Mus musculus]; AltName: Full=Klotho/lactase-phlorizin hydrolase-related protein;lactase-like protein precursor [Mus musculus]<>Q8K1F9.1 RecName: Full=Lactase-like protein;PREDICTED: lactase-like protein isoform X1 [Mus musculus];PREDICTED: lactase-like protein isoform X2 [Mus musculus]	GO:0005975;GO:0016021;GO:0005789;GO:0008422;GO:0004553;GO:0016020;GO:0005783;GO:0005903;GO:1901657	carbohydrate metabolic process;integral component of membrane;endoplasmic reticulum membrane;beta-glucosidase activity;hydrolase activity, hydrolyzing O-glycosyl compounds;membrane;endoplasmic reticulum;brush border;glycosyl compound metabolic process	-	-	-	-	-	-	gnl|BL_ORD_ID|57073	sp|Q8K1F9|LCTL_MOUSE Lactase-like protein OS=Mus musculus GN=Lctl PE=2 SV=1
GeneID:15360	3294.00	5.29	125.16	4.42383699216451	4.37849039447001e-09	8.68798639484535e-07	A synthase 2, isoform CRA_b, partial [Mus musculus] &gt;3-hydroxy-3-methylglutaryl-Coenzyme A synthase 2, isoform CRA_b, partial [Mus musculus]<>EDL38957.1 3-hydroxy-3-methylglutaryl-Coenzyme A synthase 2, isoform CRA_b, partial [Mus musculus];EDL38957.1 3-hydroxy-3-methylglutaryl-Coenzyme A synthase 2, isoform CRA_b, partial [Mus musculus]	GO:0009266;GO:0046951;GO:0009617;GO:0007494;GO:0034284;GO:0032868;GO:0033762;GO:0016740;GO:0006629;GO:0001889;GO:0071385;GO:0001822;GO:0014070;GO:0032870;GO:0070543;GO:0060416;GO:0045471;GO:0008202;GO:0003824;GO:0008299;GO:0005739;GO:0051384;GO:0060612;GO:0051591;GO:0008203;GO:0004421;GO:0033574;GO:0071222;GO:0007584;GO:0016126;GO:0034014;GO:0043434;GO:0033555;GO:0071407;GO:0005759;GO:0005743;GO:…	response to temperature stimulus;ketone body biosynthetic process;response to bacterium;midgut development;response to monosaccharide;response to insulin;response to glucagon;transferase activity;lipid metabolic process;liver development;cellular response to glucocorticoid stimulus;kidney development;response to organic cyclic compound;cellular response to hormone stimulus;response to linoleic ac…	K01641	E2.3.3.10	http://www.genome.jp/dbget-bin/www_bget?ko:K01641	Valine, leucine and isoleucine degradation;Butanoate metabolism;Synthesis and degradation of ketone bodies;Terpenoid backbone biosynthesis	ko00280,ko00650,ko00072,ko00900	KOG1393(I)(Hydroxymethylglutaryl-CoA synthase)	gnl|BL_ORD_ID|41703;Hydroxymethylglutaryl-CoA	sp|P54869|HMCS2_MOUSE Hydroxymethylglutaryl-CoA synthase, mitochondrial OS=Mus musculus GN=Hmgcs2 PE=1 SV=2;Hydroxymethylglutaryl-CoA synthase, mitochondrial OS=Mus musculus GN=Hmgcs2 PE=1 SV=2
GeneID:12630	1529.89	0.71	16.95	4.71544502138524	4.47437369769666e-09	8.78945969175532e-07	complement factor I isoform 1 preproprotein [Mus musculus]<>Q61129.3 RecName: Full=Complement factor I;complement factor I isoform 2 precursor [Mus musculus]; Contains: RecName: Full=Complement factor I heavy chain;PREDICTED: complement factor I isoform X3 [Mus musculus];PREDICTED: complement factor I isoform X2 [Mus musculus]; Flags: Precursor<>AAI50752.1 Complement component factor i [Mus muscu…	GO:0005615;GO:0005576;GO:0070062;GO:0005634;GO:0016020;GO:0045087;GO:0008233;GO:0008150;GO:0006898;GO:0005044;GO:0008236;GO:0004252;GO:0046872;GO:0016787;GO:0071354;GO:0003674;GO:0006958;GO:0002376;GO:0006508	extracellular space;extracellular region;extracellular exosome;nucleus;membrane;innate immune response;peptidase activity;biological_process;receptor-mediated endocytosis;scavenger receptor activity;serine-type peptidase activity;serine-type endopeptidase activity;metal ion binding;hydrolase activity;cellular response to interleukin-6;molecular_function;complement activation, classical pathway;im…	K01333	CFI	http://www.genome.jp/dbget-bin/www_bget?ko:K01333	Complement and coagulation cascades	ko04610	-	gnl|BL_ORD_ID|327962;Complement	sp|Q61129|CFAI_MOUSE Complement factor I OS=Mus musculus GN=Cfi PE=1 SV=3;Complement factor I OS=Mus musculus GN=Cfi PE=1 SV=3
novel.23565	975.00	7.50	0.13	-5.7150347990298	6.61807836790871e-09	1.28718347979405e-06	protein product [Mus musculus]	GO:0005622;GO:0005737;GO:0051219;GO:0046982;GO:0046872;GO:0016874;GO:0007026;GO:0005881;GO:0042803;GO:0005874;GO:0042802;GO:0005515;GO:0008017;GO:0008270;GO:0035372;GO:0015630;GO:0032874;GO:0005856;GO:0031625	intracellular;cytoplasm;phosphoprotein binding;protein heterodimerization activity;metal ion binding;ligase activity;negative regulation of microtubule depolymerization;cytoplasmic microtubule;protein homodimerization activity;microtubule;identical protein binding;protein binding;microtubule binding;zinc ion binding;protein localization to microtubule;microtubule cytoskeleton;positive regulation …	-	-	-	-	-	-	-	-
GeneID:337924	1962.00	15.96	0.75	-4.5451533708316	7.1580891143743e-09	1.37856375061538e-06	cytochrome P450, family 3, subfamily a, polypeptide 44 [Mus musculus]<>BAB20498.1 cytochrome P450, CYP3A [Mus musculus]<>AAI25523.1 Cytochrome P450, family 3, subfamily a, polypeptide 44 [Mus musculus]<>EDL05791.1 mCG115423 [Mus musculus]	GO:0050649;GO:0046872;GO:0016491;GO:0007584;GO:0016712;GO:0004497;GO:0043231;GO:0016021;GO:0010038;GO:0020037;GO:0005575;GO:0010468;GO:0042493;GO:0046686;GO:0070330;GO:0032451;GO:0007568;GO:0005506;GO:0016705;GO:0016020;GO:0101020;GO:0017144;GO:0031090;GO:0005789;GO:0070989;GO:0055114;GO:0005783;GO:0051384	testosterone 6-beta-hydroxylase activity;metal ion binding;oxidoreductase activity;response to nutrient;oxidoreductase activity, acting on paired donors, with incorporation or reduction of molecular oxygen, reduced flavin or flavoprotein as one donor, and incorporation of one atom of oxygen;monooxygenase activity;intracellular membrane-bounded organelle;integral component of membrane;response to …	K07424	CYP3A	http://www.genome.jp/dbget-bin/www_bget?ko:K07424	Linoleic acid metabolism;Steroid hormone biosynthesis;Retinol metabolism	ko00591,ko00140,ko00830	KOG0158(Q)(Cytochrome P450 CYP3/CYP5/CYP6/CYP9 subfamilies)	gnl|BL_ORD_ID|340348	sp|Q9JMA7|CP341_MOUSE Cytochrome P450 3A41 OS=Mus musculus GN=Cyp3a41a PE=1 SV=2
novel.376	2842.00	1.26	0.00	-9.43422520737909	7.83153904088931e-09	1.49361896038087e-06	partial [Mus musculus]	GO:0030529;GO:0008150;GO:0005761;GO:0005739;GO:0006412;GO:0005762;GO:0019843;GO:0005575;GO:0005622;GO:0000027;GO:0044822;GO:0005840;GO:0003735;GO:0003674	intracellular ribonucleoprotein complex;biological_process;mitochondrial ribosome;mitochondrion;translation;mitochondrial large ribosomal subunit;rRNA binding;cellular_component;intracellular;ribosomal large subunit assembly;RNA binding;ribosome;structural constituent of ribosome;molecular_function	-	-	-	-	-	-	-	-
GeneID:13706	912.00	0.07	8.72	6.58912306713793	8.07429305338705e-09	1.52510973789169e-06	AltName: Full=Elastase-2A; Flags: Precursor<>CAA28242.1 unnamed protein product [Mus musculus]<>AAH26552.1 Elastase 2A [Mus musculus]<>EDL13404.1 mCG19991, isoform CRA_d [Mus musculus]; AltName: Full=Elastase-2;chymotrypsin-like elastase family member 2A preproprotein [Mus musculus]<>P05208.1 RecName: Full=Chymotrypsin-like elastase family member 2A	GO:0005576;GO:0005615;GO:0017171;GO:0008233;GO:0008236;GO:0061436;GO:0016787;GO:0004252;GO:0036457;GO:0006508	extracellular region;extracellular space;serine hydrolase activity;peptidase activity;serine-type peptidase activity;establishment of skin barrier;hydrolase activity;serine-type endopeptidase activity;keratohyalin granule;proteolysis	K01346	CELA2	http://www.genome.jp/dbget-bin/www_bget?ko:K01346	Pancreatic secretion;Protein digestion and absorption	ko04972,ko04974	-	gnl|BL_ORD_ID|323069	sp|P05208|CEL2A_MOUSE Chymotrypsin-like elastase family member 2A OS=Mus musculus GN=Cela2a PE=1 SV=1
GeneID:105245359	1341.00	2.99	0.00	-9.41319425920037	9.61642697096576e-09	1.78212350394011e-06	-	-	-	-	-	-	-	-	-	-	-
GeneID:674895	6290.80	0.00	0.47	9.381863150541	9.61642697096576e-09	1.78212350394011e-06	PREDICTED: serine/threonine-protein kinase Nek10 isoform X1 [Mus musculus]<>XP_011243073.1 PREDICTED: serine/threonine-protein kinase Nek10 isoform X1 [Mus musculus];PREDICTED: serine/threonine-protein kinase Nek10 isoform X3 [Mus musculus];serine/threonine-protein kinase Nek10 [Mus musculus];PREDICTED: serine/threonine-protein kinase Nek10 isoform X2 [Mus musculus]	GO:0031954;GO:0005813;GO:0005634;GO:0006468;GO:0005524;GO:0070372;GO:0043406;GO:0016310;GO:1902749;GO:1902911;GO:0016301;GO:0004674;GO:0016740;GO:0004672;GO:0007017;GO:0000166;GO:0007059;GO:0005737;GO:0046872	positive regulation of protein autophosphorylation;centrosome;nucleus;protein phosphorylation;ATP binding;regulation of ERK1 and ERK2 cascade;positive regulation of MAP kinase activity;phosphorylation;regulation of cell cycle G2/M phase transition;protein kinase complex;kinase activity;protein serine/threonine kinase activity;transferase activity;protein kinase activity;microtubule-based process;…	K08857	NEK	http://www.genome.jp/dbget-bin/www_bget?ko:K08857	-	-	KOG0580(D)(Serine/threonine protein kinase);KOG0589(R)(Serine/threonine protein kinase)	gnl|BL_ORD_ID|115741	sp|Q3UGM2|NEK10_MOUSE Serine/threonine-protein kinase Nek10 OS=Mus musculus GN=Nek10 PE=2 SV=2
novel.4950	1682.00	2.23	0.00	-9.3918521905188	1.06731771875554e-08	1.95947563245176e-06	[Mus musculus]	GO:0071806;GO:0015450;GO:0005622;GO:0016021;GO:0003674;GO:0008150;GO:0006605;GO:0005575	protein transmembrane transport;P-P-bond-hydrolysis-driven protein transmembrane transporter activity;intracellular;integral component of membrane;molecular_function;biological_process;protein targeting;cellular_component	-	-	-	-	-	-	-	-
GeneID:53608	4462.74	10.98	0.59	-4.35077773731776	1.22085045014596e-08	2.22059131876549e-06	mitogen-activated protein kinase kinase kinase 6 [Mus musculus];PREDICTED: mitogen-activated protein kinase kinase kinase 6 isoform X2 [Mus musculus];PREDICTED: mitogen-activated protein kinase kinase kinase 6 isoform X1 [Mus musculus]	GO:0000166;GO:0004709;GO:0016310;GO:0046872;GO:0005622;GO:0000165;GO:0004674;GO:0016740;GO:0000186;GO:0016301;GO:0000287;GO:0005515;GO:0005524;GO:0004672;GO:0006468	nucleotide binding;MAP kinase kinase kinase activity;phosphorylation;metal ion binding;intracellular;MAPK cascade;protein serine/threonine kinase activity;transferase activity;activation of MAPKK activity;kinase activity;magnesium ion binding;protein binding;ATP binding;protein kinase activity;protein phosphorylation	K04425	MAP3K6,ASK2	http://www.genome.jp/dbget-bin/www_bget?ko:K04425	MAPK signaling pathway	ko04010	KOG4279(T)(Serine/threonine protein kinase);KOG0198(T)(MEKK and related serine/threonine protein kinases)	gnl|BL_ORD_ID|404589	sp|Q9WTR2|M3K6_MOUSE Mitogen-activated protein kinase kinase kinase 6 OS=Mus musculus GN=Map3k6 PE=1 SV=4
novel.6445	2460.00	3.92	0.14	-4.91832572801438	1.28358633755455e-08	2.3132816527451e-06	-	-	-	-	-	-	-	-	-	-	-
GeneID:14038	567.00	0.17	18.80	6.51471694515874	1.3048789752762e-08	2.33027659912052e-06	Flags: Precursor<>P62811.1 RecName: Full=WAP four-disulfide core domain protein 18; AltName: Full=Protein WDNM1;WAP four-disulfide core domain protein 18 precursor [Mus musculus]<>P62810.1 RecName: Full=WAP four-disulfide core domain protein 18; AltName: Full=Extracellular peptidase inhibitor; Flags: Precursor<>AAF76524.1 WDNM 1 [Bos taurus]<>CAA63605.1 WDNM1 protein [Mus musculus]<>EDL15718.1 ex…	GO:0005576;GO:0008150;GO:0005575;GO:0010466;GO:0004867;GO:0030414	extracellular region;biological_process;cellular_component;negative regulation of peptidase activity;serine-type endopeptidase inhibitor activity;peptidase inhibitor activity	-	-	-	-	-	-	gnl|BL_ORD_ID|247400	sp|P62811|WFD18_BOVIN WAP four-disulfide core domain protein 18 OS=Bos taurus GN=WFDC18 PE=3 SV=1
GeneID:381538	5151.85	3.77	0.21	-4.45824261073684	1.42091986369278e-08	2.507704948207e-06	PREDICTED: maestro heat-like repeat-containing protein family member 7 isoform X2 [Mus musculus];PREDICTED: maestro heat-like repeat-containing protein family member 7 isoform X3 [Mus musculus];maestro heat-like repeat-containing protein family member 7 [Mus musculus]<>XP_006503264.1 PREDICTED: maestro heat-like repeat-containing protein family member 7 isoform X1 [Mus musculus]<>XP_011238863.1 P…	GO:0003674;GO:0016021;GO:0008150;GO:0005615;GO:0016020	molecular_function;integral component of membrane;biological_process;extracellular space;membrane	-	-	-	-	-	KOG0551(O)(Hsp90 co-chaperone CNS1 (contains TPR repeats))	Maestro;gnl|BL_ORD_ID|99247	Maestro heat-like repeat-containing protein family member 7 OS=Mus musculus GN=Mroh7 PE=3 SV=1;sp|A2AVR2|MROH7_MOUSE Maestro heat-like repeat-containing protein family member 7 OS=Mus musculus GN=Mroh7 PE=3 SV=1
novel.16808	2294.00	3.09	0.10	-5.03432134864558	1.42976458052934e-08	2.507704948207e-06	-	-	-	-	-	-	-	-	-	-	-
GeneID:12613	2080.00	0.00	1.80	9.30797637940143	1.46906090502869e-08	2.55382587773306e-06	bile salt-activated lipase precursor [Mus musculus]<>Q64285.1 RecName: Full=Bile salt-activated lipase; AltName: Full=Cholesterol esterase; AltName: Full=Carboxyl ester lipase; AltName: Full=Pancreatic lysophospholipase; AltName: Full=Bile salt-stimulated lipase; AltName: Full=Sterol esterase; Flags: Precursor<>AAA92088.1 cholesterol esterase precursor [Mus musculus]<>AAC52279.1 carboxyl ester li…	GO:0004771;GO:0046514;GO:0007158;GO:0005615;GO:0007416;GO:0070062;GO:0005576;GO:0009986;GO:0043208;GO:0045202;GO:0005887;GO:0030157;GO:0005794;GO:0032403;GO:0042043;GO:0042572;GO:0008150;GO:0016788;GO:0006629;GO:0005737;GO:0043234;GO:0043231;GO:0006707;GO:0005829;GO:0016042;GO:0050253;GO:0016787;GO:0005791;GO:0042588;GO:0004622;GO:0050804;GO:0052689;GO:0004806;GO:0045121;GO:0004872	sterol esterase activity;ceramide catabolic process;neuron cell-cell adhesion;extracellular space;synapse assembly;extracellular exosome;extracellular region;cell surface;glycosphingolipid binding;synapse;integral component of plasma membrane;pancreatic juice secretion;Golgi apparatus;protein complex binding;neurexin family protein binding;retinol metabolic process;biological_process;hydrolase ac…	K12298	CEL	http://www.genome.jp/dbget-bin/www_bget?ko:K12298	Glycerolipid metabolism;Steroid biosynthesis;Fat digestion and absorption;Pancreatic secretion	ko00561,ko00100,ko04975,ko04972	KOG4389(T)(Acetylcholinesterase/Butyrylcholinesterase)	gnl|BL_ORD_ID|324068	sp|Q64285|CEL_MOUSE Bile salt-activated lipase OS=Mus musculus GN=Cel PE=1 SV=1
novel.12469	1112.00	0.00	3.80	9.26175694640221	1.82837411756578e-08	3.15057729521598e-06	Short=I-2PP2A; AltName: Full=Template-activating factor I;BAE42947.1 unnamed protein product [Mus musculus] &gt; AltName: Full=Phosphatase 2A inhibitor I2PP2A; Short=TAF-I &gt;Q9EQU5.1 RecName: Full=Protein SET;AAI03792.1 SET translocation [Mus musculus];BAB20793.1 protein phosphatase 2A inhibitor-2 I-2PP2A [Mus musculus] &gt;AAH18255.1 SET translocation [Mus musculus] &gt;SET isoform 1 [Mus musc…	GO:0005515;GO:0004674;GO:0006334;GO:0010631;GO:0018105;GO:0007165;GO:0043524;GO:0048471;GO:0045892;GO:0043234;GO:0005737;GO:0005622;GO:0035556;GO:0005654;GO:0005829;GO:0005783;GO:0005634;GO:0006468;GO:0005524;GO:0003677	protein binding;protein serine/threonine kinase activity;nucleosome assembly;epithelial cell migration;peptidyl-serine phosphorylation;signal transduction;negative regulation of neuron apoptotic process;perinuclear region of cytoplasm;negative regulation of transcription, DNA-templated;protein complex;cytoplasm;intracellular;intracellular signal transduction;nucleoplasm;cytosol;endoplasmic reticu…	K11290	SET,TAF1,I2PP2A	http://www.genome.jp/dbget-bin/www_bget?ko:K11290	-	-	KOG1508(L)(DNA replication factor/protein phosphatase inhibitor SET/SPR-2)	Protein	Protein SET OS=Mus musculus GN=Set PE=1 SV=1
GeneID:22072	826.00	0.00	5.74	9.23010031276465	2.28674802098914e-08	3.87248949347505e-06	AltName: Full=Pretrypsinogen II;anionic trypsin-2 precursor [Mus musculus]<>P07146.1 RecName: Full=Anionic trypsin-2; AltName: Full=Serine protease 2; AltName: Full=Anionic trypsin II; Flags: Precursor<>CAA28243.1 unnamed protein product [Mus musculus]<>AAB69089.1 trypsinogen 20 [Mus musculus]<>BAA74759.1 pancreatic trypsin [Mus musculus]<>BAB22554.1 unnamed protein product [Mus musculus]<>EDL135…	GO:0005515;GO:0031000;GO:0008233;GO:0005509;GO:0005576;GO:0070062;GO:0030574;GO:0005615;GO:0006508;GO:0007586;GO:0005575;GO:0016787;GO:0004252;GO:0007584;GO:0046872;GO:0035094;GO:0072562;GO:0008236;GO:0010033	protein binding;response to caffeine;peptidase activity;calcium ion binding;extracellular region;extracellular exosome;collagen catabolic process;extracellular space;proteolysis;digestion;cellular_component;hydrolase activity;serine-type endopeptidase activity;response to nutrient;metal ion binding;response to nicotine;blood microparticle;serine-type peptidase activity;response to organic substan…	K01312	PRSS1_2_3	http://www.genome.jp/dbget-bin/www_bget?ko:K01312	Neuroactive ligand-receptor interaction;Pancreatic secretion;Protein digestion and absorption	ko04080,ko04972,ko04974	-	gnl|BL_ORD_ID|231560	sp|P07146|TRY2_MOUSE Anionic trypsin-2 OS=Mus musculus GN=Prss2 PE=1 SV=1
novel.23828	406.00	0.00	26.73	9.23010031276465	2.28674802098914e-08	3.87248949347505e-06	(RDV-RNA) antibody, partial [Mus musculus]	-	-	K06856	IGH	http://www.genome.jp/dbget-bin/www_bget?ko:K06856	Phagosome;Calcium signaling pathway;NF-kappa B signaling pathway;PI3K-Akt signaling pathway;Phospholipase D signaling pathway;B cell receptor signaling pathway;Fc epsilon RI signaling pathway;Fc gamma R-mediated phagocytosis;Hematopoietic cell lineage;Intestinal immune network for IgA production;Natural killer cell mediated cytotoxicity	ko04145,ko04020,ko04064,ko04151,ko04072,ko04662,ko04664,ko04666,ko04640,ko04672,ko04650	-	Ig	Ig heavy chain V-III region J606 OS=Mus musculus PE=1 SV=1
GeneID:319403	2481.00	0.17	3.45	4.72143191983906	2.38314831205526e-08	4.00124490957381e-06	-	-	-	-	-	-	-	-	-	-	-
GeneID:327978	6105.00	0.00	0.52	9.21400763992016	2.56225983074686e-08	4.19441934293261e-06	schlafen 5, isoform CRA_a, partial [Mus musculus]	GO:0000166;GO:0030154;GO:0005524;GO:0005634	nucleotide binding;cell differentiation;ATP binding;nucleus	-	-	-	-	-	-	gnl|BL_ORD_ID|201578	sp|Q8CBA2|SLFN5_MOUSE Schlafen family member 5 OS=Mus musculus GN=Slfn5 PE=1 SV=2
NT_039662.3_GeneID:13079	1368.00	0.00	2.82	9.21400763992016	2.56225983074686e-08	4.19441934293261e-06	21-hydroxylase precursor [Mus musculus] &gt;AAC05278.1 cytochrome P450 hydroxylase A [Mus musculus] &gt;unnamed protein product [Mus musculus];EDL26775.1 mCG134597 [Mus musculus]	GO:0005783;GO:0031090;GO:0006700;GO:0055114;GO:0016705;GO:0016020;GO:0020037;GO:0006694;GO:0071375;GO:0043231;GO:0016491;GO:0006705;GO:0008202;GO:0005789;GO:0005496;GO:0004509;GO:0046677;GO:0008289;GO:0005506;GO:0008395;GO:0042448;GO:0004497;GO:0046872	endoplasmic reticulum;organelle membrane;C21-steroid hormone biosynthetic process;oxidation-reduction process;oxidoreductase activity, acting on paired donors, with incorporation or reduction of molecular oxygen;membrane;heme binding;steroid biosynthetic process;cellular response to peptide hormone stimulus;intracellular membrane-bounded organelle;oxidoreductase activity;mineralocorticoid biosynt…	K00513	CYP21A	http://www.genome.jp/dbget-bin/www_bget?ko:K00513	Steroid hormone biosynthesis;Aldosterone synthesis and secretion	ko00140,ko04925	KOG0156(Q)(Cytochrome P450 CYP2 subfamily)	Steroid;gnl|BL_ORD_ID|337959	Steroid 21-hydroxylase OS=Mus musculus GN=Cyp21 PE=2 SV=3;sp|P03940|CP21A_MOUSE Steroid 21-hydroxylase OS=Mus musculus GN=Cyp21 PE=2 SV=3
GeneID:230459	3868.22	0.77	0.02	-6.29528091055002	2.56225983074686e-08	4.19441934293261e-06	PREDICTED: cytochrome P450, family 2, subfamily j, polypeptide 13 isoform X1 [Mus musculus];cytochrome P450, family 2, subfamily j, polypeptide 13 isoform 2 [Mus musculus];cytochrome P450, family 2, subfamily j, polypeptide 13 isoform 1 [Mus musculus]<>BAE25592.1 unnamed protein product [Mus musculus]<>BAE25643.1 unnamed protein product [Mus musculus]<>BAE38165.1 unnamed protein product [Mus musc…	GO:0008395;GO:0016021;GO:0020037;GO:0001523;GO:0043651;GO:0008405;GO:0008392;GO:0046872;GO:0016491;GO:0004497;GO:0071614;GO:0016712;GO:0008404;GO:0003958;GO:0043231;GO:0014070;GO:0019373;GO:0055114;GO:0005783;GO:0007565;GO:0016020;GO:0016705;GO:0005506;GO:0070062;GO:0019369	steroid hydroxylase activity;integral component of membrane;heme binding;retinoid metabolic process;linoleic acid metabolic process;arachidonic acid 11,12-epoxygenase activity;arachidonic acid epoxygenase activity;metal ion binding;oxidoreductase activity;monooxygenase activity;linoleic acid epoxygenase activity;oxidoreductase activity, acting on paired donors, with incorporation or reduction of …	K07418	CYP2J	http://www.genome.jp/dbget-bin/www_bget?ko:K07418	Arachidonic acid metabolism;Linoleic acid metabolism;Longevity regulating pathway - worm;Ovarian Steroidogenesis;Serotonergic synapse;Inflammatory mediator regulation of TRP channels	ko00590,ko00591,ko04212,ko04913,ko04726,ko04750	KOG0156(Q)(Cytochrome P450 CYP2 subfamily)	gnl|BL_ORD_ID|338511	sp|P51590|CP2J3_RAT Cytochrome P450 2J3 OS=Rattus norvegicus GN=Cyp2j3 PE=2 SV=1
GeneID:15930	1506.00	24.34	1.38	-4.25948744102548	2.7415208231753e-08	4.450779756236e-06	AltName: Full=Indoleamine-pyrrole 2,3-dioxygenase<>AAA37872.1 indoleamine 2,3-dioxygenase [Mus musculus]<>AAH49931.1 Indoleamine 2,3-dioxygenase 1 [Mus musculus]<>EDL32854.1 indoleamine-pyrrole 2,3 dioxygenase, isoform CRA_a [Mus musculus];indoleamine 2,3-dioxygenase 1 isoform 1 [Mus musculus]<>P28776.1 RecName: Full=Indoleamine 2,3-dioxygenase 1; Short=IDO-1	GO:0032735;GO:0046872;GO:0002666;GO:0070234;GO:0002830;GO:0016597;GO:0019825;GO:0005829;GO:0006952;GO:0051213;GO:0005737;GO:0033555;GO:0036269;GO:0042130;GO:0006569;GO:0046006;GO:0046007;GO:0019441;GO:0002678;GO:0005515;GO:0034276;GO:0016491;GO:0030485;GO:0043065;GO:0032421;GO:0002534;GO:0002376;GO:0020037;GO:0032496;GO:0070233;GO:0004833;GO:0055114;GO:0006954;GO:0033754;GO:0032693	positive regulation of interleukin-12 production;metal ion binding;positive regulation of T cell tolerance induction;positive regulation of T cell apoptotic process;positive regulation of type 2 immune response;amino acid binding;oxygen binding;cytosol;defense response;dioxygenase activity;cytoplasm;multicellular organismal response to stress;swimming behavior;negative regulation of T cell prolif…	K00463	INDO	http://www.genome.jp/dbget-bin/www_bget?ko:K00463	Tryptophan metabolism	ko00380	-	gnl|BL_ORD_ID|51460	sp|P28776|I23O1_MOUSE Indoleamine 2,3-dioxygenase 1 OS=Mus musculus GN=Ido1 PE=1 SV=1
GeneID:99663	3346.08	546.11	29.23	-4.08117766742516	3.40045516363924e-08	5.47529026512534e-06	calcium-activated chloride channel regulator 4A precursor [Mus musculus]<>EDL12014.1 mCG119588 [Mus musculus]<>AAI46305.1 Chloride channel calcium activated 6, partial [synthetic construct]<>AAI48748.1 Chloride channel calcium activated 6 [synthetic construct];EDL12014.1 mCG119588 [Mus musculus] &gt;chloride channel regulator 4A precursor [Mus musculus] &gt;AAI46305.1 Chloride channel calcium act…	GO:0006810;GO:0006821;GO:0008233;GO:0005886;GO:0016020;GO:0015276;GO:1902476;GO:0005254;GO:0031226;GO:0005576;GO:0005229;GO:0070062;GO:0006508;GO:0016021;GO:0046872;GO:0016787;GO:0008237	transport;chloride transport;peptidase activity;plasma membrane;membrane;ligand-gated ion channel activity;chloride transmembrane transport;chloride channel activity;intrinsic component of plasma membrane;extracellular region;intracellular calcium activated chloride channel activity;extracellular exosome;proteolysis;integral component of membrane;metal ion binding;hydrolase activity;metallopeptid…	K05030	CLCA3_4	http://www.genome.jp/dbget-bin/www_bget?ko:K05030	Pancreatic secretion;Renin secretion	ko04972,ko04924	-	Calcium-activated;gnl|BL_ORD_ID|330993	Calcium-activated chloride channel regulator 4A OS=Mus musculus GN=Clca4a PE=1 SV=2;sp|Q6Q473|CLA4A_MOUSE Calcium-activated chloride channel regulator 4A OS=Mus musculus GN=Clca4a PE=1 SV=2
NT_039192.2_GeneID:20668	3547.00	0.82	0.00	-9.1840771987829	3.63333999034768e-08	5.80270981873088e-06	AltName: Full=SRY (Sex determining region Y)-box 13; Short=mSox13<>EDL39645.1 SRY-box containing gene 13, isoform CRA_a [Mus musculus];transcription factor SOX-13 [Mus musculus]<>Q04891.4 RecName: Full=Transcription factor SOX-13	GO:0006351;GO:0000977;GO:0043565;GO:0003677;GO:0045586;GO:0006355;GO:0005634	transcription, DNA-templated;RNA polymerase II regulatory region sequence-specific DNA binding;sequence-specific DNA binding;DNA binding;regulation of gamma-delta T cell differentiation;regulation of transcription, DNA-templated;nucleus	K09269	SOX5_6_13	http://www.genome.jp/dbget-bin/www_bget?ko:K09269	-	-	KOG0528(K)(HMG-box transcription factor SOX5)	gnl|BL_ORD_ID|201294	sp|Q04891|SOX13_MOUSE Transcription factor SOX-13 OS=Mus musculus GN=Sox13 PE=2 SV=4
GeneID:13101	1585.00	0.00	2.11	9.11348924194818	4.61803291210696e-08	7.25476486694679e-06	AltName: Full=Cytochrome P450-16-alpha; AltName: Full=CYPIID10;PREDICTED: cytochrome P450 2D10 isoform X1 [Mus musculus];cytochrome P450 2D10 [Mus musculus]<>P24456.2 RecName: Full=Cytochrome P450 2D10; AltName: Full=Cytochrome P450CB; AltName: Full=Testosterone 16-alpha hydroxylase<>AAH10989.1 Cytochrome P450, family 2, subfamily d, polypeptide 10 [Mus musculus]<>AAH57924.1 Cytochrome P450, fami…	GO:0005789;GO:0019369;GO:0005506;GO:0070330;GO:0016021;GO:0008395;GO:0004497;GO:0016712;GO:0046872;GO:0008392;GO:0005783;GO:0055114;GO:0031090;GO:0016705;GO:0016020;GO:0020037;GO:0043231;GO:0016491	endoplasmic reticulum membrane;arachidonic acid metabolic process;iron ion binding;aromatase activity;integral component of membrane;steroid hydroxylase activity;monooxygenase activity;oxidoreductase activity, acting on paired donors, with incorporation or reduction of molecular oxygen, reduced flavin or flavoprotein as one donor, and incorporation of one atom of oxygen;metal ion binding;arachido…	K17712;K07414	CYP2D6;CYP2D	http://www.genome.jp/dbget-bin/www_bget?ko:K17712;http://www.genome.jp/dbget-bin/www_bget?ko:K07414	Steroid hormone biosynthesis;Serotonergic synapse;Drug metabolism - cytochrome P450;Metabolism of xenobiotics by cytochrome P450	ko00140,ko04726,ko00982,ko00980	KOG0156(Q)(Cytochrome P450 CYP2 subfamily)	gnl|BL_ORD_ID|317006	sp|P24456|CP2DA_MOUSE Cytochrome P450 2D10 OS=Mus musculus GN=Cyp2d10 PE=1 SV=2
NT_187004.1_GeneID:15039	1758.00	0.00	1.89	9.09603357827522	4.61803291210696e-08	7.25476486694679e-06	mCG132391, isoform CRA_b [Mus musculus]	GO:0005886;GO:0042612;GO:0016020;GO:0002474;GO:0042605;GO:0005102;GO:0006955;GO:0016021	plasma membrane;MHC class I protein complex;membrane;antigen processing and presentation of peptide antigen via MHC class I;peptide antigen binding;receptor binding;immune response;integral component of membrane	K06751	MHC1	http://www.genome.jp/dbget-bin/www_bget?ko:K06751	Endocytosis;Phagosome;Cell adhesion molecules (CAMs);Antigen processing and presentation;Natural killer cell mediated cytotoxicity	ko04144,ko04145,ko04514,ko04612,ko04650	-	gnl|BL_ORD_ID|31422	sp|P06339|HA15_MOUSE H-2 class I histocompatibility antigen, D-37 alpha chain OS=Mus musculus GN=H2-T23 PE=1 SV=1
GeneID:68854	1462.00	0.04	3.89	6.29891145778282	4.65333116083942e-08	7.25476486694679e-06	ankyrin repeat and SOCS box protein 11 isoform 2 [Mus musculus]<>BAB23286.1 unnamed protein product [Mus musculus]<>AAH64047.1 Ankyrin repeat and SOCS box-containing 11 [Mus musculus];PREDICTED: ankyrin repeat and SOCS box protein 11 isoform X2 [Mus musculus];PREDICTED: ankyrin repeat and SOCS box protein 11 isoform X3 [Mus musculus];ankyrin repeat and SOCS box protein 11 isoform 1 [Mus musculus]…	GO:0008150;GO:0016020;GO:0005575;GO:0016567;GO:0016021;GO:0003674;GO:0035556;GO:0005622	biological_process;membrane;cellular_component;protein ubiquitination;integral component of membrane;molecular_function;intracellular signal transduction;intracellular	K10333	ASB11	http://www.genome.jp/dbget-bin/www_bget?ko:K10333	-	-	KOG4177(M)(Ankyrin)	gnl|BL_ORD_ID|284993	sp|Q9CQ31|ASB11_MOUSE Ankyrin repeat and SOCS box protein 11 OS=Mus musculus GN=Asb11 PE=2 SV=1
novel.23803	1227.64	60.45	1051.19	3.99294297220992	5.95288229860878e-08	9.20774959636778e-06	protein [Mus musculus];heavy chain constant region, partial [Mus musculus domesticus];alpha chain [Mus musculus]	-	-	K06856	IGH	http://www.genome.jp/dbget-bin/www_bget?ko:K06856	Phagosome;Calcium signaling pathway;NF-kappa B signaling pathway;PI3K-Akt signaling pathway;Phospholipase D signaling pathway;B cell receptor signaling pathway;Fc epsilon RI signaling pathway;Fc gamma R-mediated phagocytosis;Hematopoietic cell lineage;Intestinal immune network for IgA production;Natural killer cell mediated cytotoxicity	ko04145,ko04020,ko04064,ko04151,ko04072,ko04662,ko04664,ko04666,ko04640,ko04672,ko04650	-	Ig;Ig	Ig alpha chain C region OS=Mus musculus PE=1 SV=1;Ig gamma-1 chain C region secreted form OS=Mus musculus GN=Ighg1 PE=1 SV=1
NW_004058054.1_GeneID:18739	4533.00	0.49	10.17	4.12681349479165	6.20363180937577e-08	9.52063619245138e-06	AltName: Full=Drosophila retinal degeneration B homolog 1;AAH44893.1 Phosphatidylinositol transfer protein, membrane-associated 1 [Mus musculus] &gt;membrane-associated phosphatidylinositol transfer protein 1 [Mus musculus]<>O35954.1 RecName: Full=Membrane-associated phosphatidylinositol transfer protein 1; Short=NIR-2<>CAA70127.1 Dres9 [Mus musculus]<>AAB84393.1 membrane-associated phosphatidyli…	GO:0031210;GO:0032154;GO:0070300;GO:0030496;GO:0005737;GO:0005622;GO:0046872;GO:0008526;GO:0005789;GO:0015914;GO:0005794;GO:0015031;GO:0035091;GO:0005783;GO:0006810;GO:0032580;GO:0016020;GO:0005811;GO:0005543	phosphatidylcholine binding;cleavage furrow;phosphatidic acid binding;midbody;cytoplasm;intracellular;metal ion binding;phosphatidylinositol transporter activity;endoplasmic reticulum membrane;phospholipid transport;Golgi apparatus;protein transport;phosphatidylinositol binding;endoplasmic reticulum;transport;Golgi cisterna membrane;membrane;lipid droplet;phospholipid binding	-	-	-	-	-	KOG3668(IT)(Phosphatidylinositol transfer protein);KOG2308(IU)(Phosphatidic acid-preferring phospholipase A1, contains DDHD domain)	gnl|BL_ORD_ID|129301;Membrane-associated	sp|O35954|PITM1_MOUSE Membrane-associated phosphatidylinositol transfer protein 1 OS=Mus musculus GN=Pitpnm1 PE=1 SV=1;Membrane-associated phosphatidylinositol transfer protein 1 OS=Mus musculus GN=Pitpnm1 PE=1 SV=1
GeneID:12164	2502.92	4.84	0.21	-4.432900277506	6.43013678104177e-08	9.79175247494453e-06	PREDICTED: bone morphogenetic protein 8B isoform X1 [Mus musculus]; Short=BMP-8B; Flags: Precursor<>BAC38674.1 unnamed protein product [Mus musculus]<>EDL30390.1 mCG5535 [Mus musculus]<>AAI37891.1 Bone morphogenetic protein 8b [Mus musculus];bone morphogenetic protein 8B preproprotein [Mus musculus]<>P55105.2 RecName: Full=Bone morphogenetic protein 8B;bone morphogenetic protein 8B isoform X1 [Mu…	GO:0002024;GO:0007283;GO:0010862;GO:0060395;GO:0042981;GO:0005160;GO:0040007;GO:0005125;GO:0030509;GO:0007179;GO:0001503;GO:0007275;GO:0043408;GO:0046676;GO:0005576;GO:0005615;GO:0008083;GO:0048468;GO:0007281;GO:2000505;GO:0051216;GO:0070700;GO:0001649;GO:0030154;GO:0048598	diet induced thermogenesis;spermatogenesis;positive regulation of pathway-restricted SMAD protein phosphorylation;SMAD protein signal transduction;regulation of apoptotic process;transforming growth factor beta receptor binding;growth;cytokine activity;BMP signaling pathway;transforming growth factor beta receptor signaling pathway;ossification;multicellular organism development;regulation of MAP…	K16622	BMP8	http://www.genome.jp/dbget-bin/www_bget?ko:K16622	Hippo signaling pathway;TGF-beta signaling pathway	ko04390,ko04350	KOG3900(T)(Transforming growth factor beta, bone morphogenetic protein and related proteins)	Bone;gnl|BL_ORD_ID|302673	Bone morphogenetic protein 8B OS=Mus musculus GN=Bmp8b PE=1 SV=2;sp|P55105|BMP8B_MOUSE Bone morphogenetic protein 8B OS=Mus musculus GN=Bmp8b PE=1 SV=2
NT_114257.4_GeneID:57257	3061.00	0.00	0.96	9.04236243119442	6.69157072479532e-08	9.95827388771812e-06	Short=VAV-3<>AAH52739.1 Vav 3 oncogene [Mus musculus];guanine nucleotide exchange factor VAV3 isoform 2 [Mus musculus]<>AAH27242.1 Vav 3 oncogene [Mus musculus]<>BAE27637.1 unnamed protein product [Mus musculus];guanine nucleotide exchange factor VAV3 isoform 1 [Mus musculus]<>Q9R0C8.2 RecName: Full=Guanine nucleotide exchange factor VAV3	GO:0030593;GO:0043087;GO:0008361;GO:0030890;GO:0030031;GO:0046872;GO:0030676;GO:0035556;GO:0016477;GO:0007264;GO:0006974;GO:0007229;GO:0005622;GO:0005737;GO:0001525;GO:0045785;GO:0043552;GO:0050853;GO:0005515;GO:0030032;GO:0005154;GO:0070062;GO:0005085;GO:0006906;GO:0042493;GO:0035023;GO:0005886;GO:0005089;GO:0043547	neutrophil chemotaxis;regulation of GTPase activity;regulation of cell size;positive regulation of B cell proliferation;cell projection assembly;metal ion binding;Rac guanyl-nucleotide exchange factor activity;intracellular signal transduction;cell migration;small GTPase mediated signal transduction;cellular response to DNA damage stimulus;integrin-mediated signaling pathway;intracellular;cytopla…	K05730	VAV	http://www.genome.jp/dbget-bin/www_bget?ko:K05730	Regulation of actin cytoskeleton;Focal adhesion;cAMP signaling pathway;B cell receptor signaling pathway;Chemokine signaling pathway;Fc epsilon RI signaling pathway;Fc gamma R-mediated phagocytosis;Leukocyte transendothelial migration;Natural killer cell mediated cytotoxicity;T cell receptor signaling pathway	ko04810,ko04510,ko04024,ko04662,ko04062,ko04664,ko04666,ko04670,ko04650,ko04660	KOG3601(T)(Adaptor protein GRB2, contains SH2 and SH3 domains)	gnl|BL_ORD_ID|245836	sp|Q9R0C8|VAV3_MOUSE Guanine nucleotide exchange factor VAV3 OS=Mus musculus GN=Vav3 PE=1 SV=2
novel.8041	462.00	0.00	15.96	9.04236243119442	6.69157072479532e-08	9.95827388771812e-06	partial [Mus musculus]	GO:0002377;GO:0006955;GO:0005615;GO:0003823	immunoglobulin production;immune response;extracellular space;antigen binding	-	-	-	-	-	-	Ig	Ig kappa chain V-IV region S107B OS=Mus musculus PE=4 SV=1
novel.6448	2013.00	1.45	0.02	-6.14354420276715	6.69157072479532e-08	9.95827388771812e-06	-	-	-	-	-	-	-	-	-	-	-
novel.17452	1794.65	23.94	1.51	-4.07992275293068	7.06071974985829e-08	1.04286299824223e-05	partial [Mus musculus];[Mus musculus]	-	-	K00653	CDY	http://www.genome.jp/dbget-bin/www_bget?ko:K00653	-	-	-	Envelope	Envelope glycoprotein OS=Mouse intracisternal a-particle MIAE GN=env PE=2 SV=1
GeneID:18979	1540.02	1.96	0.00	-9.05425062313486	7.59583703895684e-08	1.10527868735754e-05	Short=PON 1; Short=A-esterase 1;serum paraoxonase/arylesterase 1 precursor [Mus musculus]<>P52430.2 RecName: Full=Serum paraoxonase/arylesterase 1;PREDICTED: serum paraoxonase/arylesterase 1 isoform X1 [Mus musculus]; AltName: Full=Aromatic esterase 1; AltName: Full=Serum aryldialkylphosphatase 1<>AAA99445.1 paraoxonase [Mus musculus domesticus]<>AAB17394.1 paraoxonase [Mus musculus]<>EDL13971.1 …	GO:0006629;GO:0042802;GO:0005739;GO:0005764;GO:0046434;GO:0005886;GO:0046395;GO:0016020;GO:0005509;GO:0042803;GO:0005543;GO:0051099;GO:0009636;GO:0010875;GO:0008015;GO:0005615;GO:0034445;GO:0019439;GO:0070062;GO:0005576;GO:0016311;GO:0005634;GO:0008035;GO:0006979;GO:1902617;GO:0070542;GO:0032411;GO:0102007;GO:0031667;GO:0003674;GO:0004064;GO:0034364;GO:0046872;GO:0016787;GO:0008203;GO:0004063;GO:…	lipid metabolic process;identical protein binding;mitochondrion;lysosome;organophosphate catabolic process;plasma membrane;carboxylic acid catabolic process;membrane;calcium ion binding;protein homodimerization activity;phospholipid binding;positive regulation of binding;response to toxic substance;positive regulation of cholesterol efflux;blood circulation;extracellular space;negative regulation…	K01045	PON	http://www.genome.jp/dbget-bin/www_bget?ko:K01045	Aminobenzoate degradation;Bisphenol degradation	ko00627,ko00363	-	gnl|BL_ORD_ID|134295	sp|P52430|PON1_MOUSE Serum paraoxonase/arylesterase 1 OS=Mus musculus GN=Pon1 PE=1 SV=2
GeneID:319942	2660.19	1.03	0.00	-9.05425062313486	7.59583703895684e-08	1.10527868735754e-05	nutritionally-regulated adipose and cardiac-enriched protein [Mus musculus]<>XP_006516043.1 PREDICTED: nutritionally-regulated adipose and cardiac-enriched protein isoform X1 [Mus musculus]<>XP_006516044.1 PREDICTED: nutritionally-regulated adipose and cardiac-enriched protein isoform X1 [Mus musculus]<>BAC37789.1 unnamed protein product [Mus musculus]<>BAE37179.1 unnamed protein product [Mus mus…	GO:0005886;GO:0008150;GO:0016020;GO:0003674;GO:0016021	plasma membrane;biological_process;membrane;molecular_function;integral component of membrane	-	-	-	-	-	-	gnl|BL_ORD_ID|419466	sp|Q8BNX7|NRAC_MOUSE Nutritionally-regulated adipose and cardiac-enriched protein OS=Mus musculus GN=Nrac PE=1 SV=2
novel.8048	380.88	8.24	159.98	4.28022836455295	8.12798415168417e-08	1.17401559320356e-05	light chain variable region, partial [Mus musculus];2055.5.C14 immunoglobulin kappa light chain [Mus musculus]	GO:0006955;GO:0005615;GO:0002377;GO:0003823	immune response;extracellular space;immunoglobulin production;antigen binding	-	-	-	-	-	-	Ig;Ig;Ig	Ig kappa chain V-IV region S107B OS=Mus musculus PE=4 SV=1;Ig kappa chain V-VI region NQ2-6.1 OS=Mus musculus PE=2 SV=1;Ig kappa chain V-VI region NQ2-17.4.1 OS=Mus musculus PE=2 SV=1
GeneID:14955	2284.00	0.14	4.07	4.7112400938615	8.24263797901045e-08	1.17638311538538e-05	-	-	-	-	-	-	-	-	-	-	-
GeneID:77037	992.00	5.43	0.15	-5.29167393536846	8.26414528218194e-08	1.17638311538538e-05	AltName: Full=Fat cell-specific low molecular weight protein;melanocortin-2 receptor accessory protein [Mus musculus]<>Q9D159.1 RecName: Full=Melanocortin-2 receptor accessory protein; AltName: Full=Fat tissue-specific low MW protein<>BAB23071.1 unnamed protein product [Mus musculus]<>AAL80043.1 fat cell-specific low molecular weight protein alpha [Mus musculus]<>AAH27543.1 Melanocortin 2 recepto…	GO:0016020;GO:0031780;GO:0031783;GO:0008150;GO:0005783;GO:0005886;GO:0031782;GO:0005575;GO:0070996;GO:0031781;GO:0034394;GO:0005789;GO:0050873;GO:0030819;GO:0016021;GO:0003674	membrane;corticotropin hormone receptor binding;type 5 melanocortin receptor binding;biological_process;endoplasmic reticulum;plasma membrane;type 4 melanocortin receptor binding;cellular_component;type 1 melanocortin receptor binding;type 3 melanocortin receptor binding;protein localization to cell surface;endoplasmic reticulum membrane;brown fat cell differentiation;positive regulation of cAMP …	-	-	-	-	-	-	gnl|BL_ORD_ID|99050	sp|Q9D159|MRAP_MOUSE Melanocortin-2 receptor accessory protein OS=Mus musculus GN=Mrap PE=1 SV=1
GeneID:74485	3988.00	0.65	0.01	-6.08919886167309	8.63636266073176e-08	1.22052307990946e-05	PREDICTED: leucine-rich repeat-containing protein 71 isoform X2 [Mus musculus];PREDICTED: leucine-rich repeat-containing protein 71 isoform X1 [Mus musculus];PREDICTED: leucine-rich repeat-containing protein 71 isoform X3 [Mus musculus];leucine-rich repeat-containing protein 71 [Mus musculus]<>Q9D3W5.1 RecName: Full=Leucine-rich repeat-containing protein 71<>BAB30543.1 unnamed protein product [Mu…	GO:0003674;GO:0005575;GO:0008150	molecular_function;cellular_component;biological_process	-	-	-	-	-	-	gnl|BL_ORD_ID|406429	sp|Q9D3W5|LRC71_MOUSE Leucine-rich repeat-containing protein 71 OS=Mus musculus GN=Lrrc71 PE=2 SV=1
GeneID:235320	7559.00	0.11	2.23	4.23264214970711	8.96814589533611e-08	1.25835898548559e-05	zinc finger and BTB domain-containing protein 16 [Mus musculus]<>XP_006510321.1 PREDICTED: zinc finger and BTB domain-containing protein 16 isoform X1 [Mus musculus]<>BAE25227.1 unnamed protein product [Mus musculus]<>EDL25710.1 mCG3834 [Mus musculus]<>AAI38776.1 Zinc finger and BTB domain containing 16 [Mus musculus];protein product [Mus musculus]	GO:0001501;GO:0001206;GO:0045892;GO:0016604;GO:0032332;GO:0045778;GO:0045638;GO:0046872;GO:0005730;GO:0005829;GO:0061036;GO:0007417;GO:0051138;GO:0035136;GO:0009880;GO:0042733;GO:0030097;GO:0005515;GO:0042802;GO:0003676;GO:0008022;GO:0030326;GO:0042803;GO:0017053;GO:0000980;GO:0045893;GO:0035116;GO:0003690;GO:0019904;GO:0006355;GO:0003677;GO:0003700;GO:0009952;GO:0016605;GO:0045600;GO:0043065;GO:…	skeletal system development;transcriptional repressor activity, RNA polymerase II distal enhancer sequence-specific binding;negative regulation of transcription, DNA-templated;nuclear body;positive regulation of chondrocyte differentiation;positive regulation of ossification;negative regulation of myeloid cell differentiation;metal ion binding;nucleolus;cytosol;positive regulation of cartilage de…	K10055	ZBTB16,PLZF	http://www.genome.jp/dbget-bin/www_bget?ko:K10055	-	-	-	gnl|BL_ORD_ID|545711;Zinc	sp|Q05516|ZBT16_HUMAN Zinc finger and BTB domain-containing protein 16 OS=Homo sapiens GN=ZBTB16 PE=1 SV=2;Zinc finger and BTB domain-containing protein 16 OS=Homo sapiens GN=ZBTB16 PE=1 SV=2
novel.19994	2656.00	1.00	0.00	-8.99886192908772	9.83585747472227e-08	1.36108732630217e-05	partial [Mus musculus]	GO:0005737;GO:0016787;GO:0046872;GO:0005829;GO:0061697;GO:0005759;GO:0036049;GO:0036048;GO:2000378;GO:0070403;GO:0005515;GO:0008270;GO:0036046;GO:0036055;GO:0005758;GO:0005743;GO:0061698;GO:0005634;GO:0036054;GO:0036047;GO:0005739;GO:0010566;GO:0010667	cytoplasm;hydrolase activity;metal ion binding;cytosol;protein-glutaryllysine deglutarylase activity;mitochondrial matrix;peptidyl-lysine desuccinylation;protein desuccinylation;negative regulation of reactive oxygen species metabolic process;NAD+ binding;protein binding;zinc ion binding;protein demalonylation;protein-succinyllysine desuccinylase activity;mitochondrial intermembrane space;mitocho…	-	-	-	-	-	-	-	-
GeneID:666468	2116.92	3.37	0.13	-4.61731574678236	9.83885157477639e-08	1.36108732630217e-05	PREDICTED: cysteine protease ATG4A isoform X1 [Mus musculus];PREDICTED: cysteine protease ATG4A isoform X2 [Mus musculus];PREDICTED: cysteine protease ATG4A isoform X3 [Mus musculus]<>XP_017174091.1 PREDICTED: cysteine protease ATG4A isoform X3 [Mus musculus]	GO:0006612;GO:0006810;GO:0008150;GO:0016485;GO:0005575;GO:0000422;GO:0006914;GO:0006508;GO:0015031;GO:0008234;GO:0008233;GO:0004197;GO:0044804;GO:0000045;GO:0003674;GO:0051697;GO:0006501;GO:0005737;GO:0016787;GO:0005829	protein targeting to membrane;transport;biological_process;protein processing;cellular_component;mitophagy;autophagy;proteolysis;protein transport;cysteine-type peptidase activity;peptidase activity;cysteine-type endopeptidase activity;nucleophagy;autophagosome assembly;molecular_function;protein delipidation;C-terminal protein lipidation;cytoplasm;hydrolase activity;cytosol	K08342	ATG4	http://www.genome.jp/dbget-bin/www_bget?ko:K08342	Autophagy - animal;Autophagy - other eukaryotes;Autophagy - yeast	ko04140,ko04136,ko04138	KOG2674(ZU)(Cysteine protease required for autophagy - Apg4p/Aut2p)	gnl|BL_ORD_ID|290867	sp|Q8C9S8|ATG4A_MOUSE Cysteine protease ATG4A OS=Mus musculus GN=Atg4a PE=2 SV=2
GeneID:18174	2753.83	8.14	84.86	3.90849222388443	1.0863642679036e-07	1.4923454320768e-05	natural resistance associated macrophage protein-2 [Mus musculus];P49282.2 RecName: Full=Natural resistance-associated macrophage protein 2;natural resistance-associated macrophage protein 2 isoform X1 [Mus musculus];XP_006520641.1 PREDICTED: natural resistance-associated macrophage protein 2 isoform X2 [Mus musculus] &gt; Short=NRAMP 2; AltName: Full=Divalent metal transporter 1;resistance-assoc…	GO:0070574;GO:0010042;GO:0005507;GO:0046686;GO:0030904;GO:0006825;GO:0048821;GO:0005770;GO:0003032;GO:0005215;GO:0034599;GO:0006779;GO:0006828;GO:0015085;GO:0071421;GO:0005741;GO:0030145;GO:0001666;GO:0008270;GO:0048813;GO:1902861;GO:0005381;GO:0005375;GO:0005886;GO:0005739;GO:0006783;GO:0006810;GO:0015639;GO:0005903;GO:0022890;GO:0005802;GO:0015692;GO:0071356;GO:0006878;GO:0031526;GO:0005634;GO:…	cadmium ion transmembrane transport;response to manganese ion;copper ion binding;response to cadmium ion;retromer complex;copper ion transport;erythrocyte development;late endosome;detection of oxygen;transporter activity;cellular response to oxidative stress;porphyrin-containing compound biosynthetic process;manganese ion transport;calcium ion transmembrane transporter activity;manganese ion tra…	K12347	SLC11A,NRAMP	http://www.genome.jp/dbget-bin/www_bget?ko:K12347	Lysosome	ko04142	KOG1291(P)(Mn2+ and Fe2+ transporters of the NRAMP family)	Natural;gnl|BL_ORD_ID|419821	Natural resistance-associated macrophage protein 2 OS=Mus musculus GN=Slc11a2 PE=1 SV=2;sp|P49282|NRAM2_MOUSE Natural resistance-associated macrophage protein 2 OS=Mus musculus GN=Slc11a2 PE=1 SV=2
NW_019168531.1_GeneID:78789	2594.50	0.00	1.10	8.94821991704279	1.12211895134155e-07	1.5307572694551e-05	PREDICTED: V-set and immunoglobulin domain-containing protein 1 isoform X1 [Mus musculus]<>AAI45051.1 Vsig1 protein [Mus musculus];V-set and immunoglobulin domain containing 1, partial [Mus musculus]	GO:0030277;GO:0016020;GO:0005886;GO:0003674;GO:0016021;GO:0016323;GO:0003382	maintenance of gastrointestinal epithelium;membrane;plasma membrane;molecular_function;integral component of membrane;basolateral plasma membrane;epithelial cell morphogenesis	-	-	-	-	-	-	gnl|BL_ORD_ID|249693	sp|Q9D2J4|VSIG1_MOUSE V-set and immunoglobulin domain-containing protein 1 OS=Mus musculus GN=Vsig1 PE=1 SV=1
novel.806	528.00	0.00	10.46	8.90877268206188	1.46827987007839e-07	1.97554039505616e-05	60S ribosomal protein L28 isoform X1 [Mus musculus]	GO:0070062;GO:1903955;GO:0005622;GO:0005737;GO:1903146;GO:0003674;GO:0003735;GO:0030425;GO:0005840;GO:0044822;GO:0016020;GO:0030529;GO:0006412;GO:0008150;GO:0022625;GO:0036464;GO:0044297	extracellular exosome;positive regulation of protein targeting to mitochondrion;intracellular;cytoplasm;regulation of mitophagy;molecular_function;structural constituent of ribosome;dendrite;ribosome;RNA binding;membrane;intracellular ribonucleoprotein complex;translation;biological_process;cytosolic large ribosomal subunit;cytoplasmic ribonucleoprotein granule;cell body	K02903	RP-L28e,RPL28	http://www.genome.jp/dbget-bin/www_bget?ko:K02903	Ribosome	ko03010	KOG3412(J)(60S ribosomal protein L28)	60S	60S ribosomal protein L28 OS=Mus musculus GN=Rpl28 PE=1 SV=2
NT_187006.1_GeneID:544971	9921.00	0.00	0.25	8.88863707691623	1.46827987007839e-07	1.97554039505616e-05	Short=TFIIIB150;transcription factor TFIIIB component B'' homolog [Mus musculus]<>Q571C7.2 RecName: Full=Transcription factor TFIIIB component B'' homolog; AltName: Full=Transcription factor-like nuclear regulator; AltName: Full=Transcription factor IIIB 150	GO:0006351;GO:0006359;GO:0005654;GO:0005737;GO:0003743;GO:0003674;GO:0001156;GO:0070898;GO:0001026;GO:0006355;GO:0003677;GO:0005575;GO:0006413;GO:0005634;GO:0000126;GO:0008150	transcription, DNA-templated;regulation of transcription from RNA polymerase III promoter;nucleoplasm;cytoplasm;translation initiation factor activity;molecular_function;TFIIIC-class transcription factor binding;RNA polymerase III transcriptional preinitiation complex assembly;TFIIIB-type transcription factor activity;regulation of transcription, DNA-templated;DNA binding;cellular_component;trans…	K15198	BDP1,TFC5	http://www.genome.jp/dbget-bin/www_bget?ko:K15198	-	-	KOG2009(K)(Transcription initiation factor TFIIIB, Bdp1 subunit)	gnl|BL_ORD_ID|302076	sp|Q571C7|BDP1_MOUSE Transcription factor TFIIIB component B'' homolog OS=Mus musculus GN=Bdp1 PE=2 SV=2
GeneID:116939	4407.45	3.40	0.23	-4.06853397041958	1.58803816586178e-07	2.1221375326659e-05	PREDICTED: patatin-like phospholipase domain-containing protein 3 isoform X1 [Mus musculus];patatin-like phospholipase domain-containing protein 3 [Mus musculus]	GO:0016042;GO:0016787;GO:0005737;GO:0016021;GO:0019432;GO:0036153;GO:0006629;GO:0016740;GO:0016746;GO:0051265;GO:0055088;GO:0051264;GO:0019433;GO:0004806;GO:0008152;GO:0016020;GO:0004623;GO:0005811	lipid catabolic process;hydrolase activity;cytoplasm;integral component of membrane;triglyceride biosynthetic process;triglyceride acyl-chain remodeling;lipid metabolic process;transferase activity;transferase activity, transferring acyl groups;diolein transacylation activity;lipid homeostasis;mono-olein transacylation activity;triglyceride catabolic process;triglyceride lipase activity;metabolic…	K13534	PNPLA3	http://www.genome.jp/dbget-bin/www_bget?ko:K13534	Glycerolipid metabolism	ko00561	-	gnl|BL_ORD_ID|128138	sp|Q91WW7|PLPL3_MOUSE Patatin-like phospholipase domain-containing protein 3 OS=Mus musculus GN=Pnpla3 PE=1 SV=1
GeneID:57385	6033.00	0.51	0.01	-5.46292139410966	1.63030025482949e-07	2.16389312201827e-05	P2Y purinoceptor 4 [Mus musculus]<>XP_006528238.1 PREDICTED: P2Y purinoceptor 4 isoform X1 [Mus musculus]<>XP_006528239.1 PREDICTED: P2Y purinoceptor 4 isoform X1 [Mus musculus]<>XP_006528240.1 PREDICTED: P2Y purinoceptor 4 isoform X1 [Mus musculus]<>XP_006528241.1 PREDICTED: P2Y purinoceptor 4 isoform X1 [Mus musculus]<>Q9JJS7.1 RecName: Full=P2Y purinoceptor 4; Short=P2Y4<>CAB91043.1 P2Y4 recep…	GO:0035589;GO:0030321;GO:0016323;GO:0007165;GO:0016021;GO:0071380;GO:0045030;GO:0007186;GO:0005886;GO:0045028;GO:0004930;GO:0004871;GO:0016324;GO:0019103;GO:0016020;GO:0005524	G-protein coupled purinergic nucleotide receptor signaling pathway;transepithelial chloride transport;basolateral plasma membrane;signal transduction;integral component of membrane;cellular response to prostaglandin E stimulus;UTP-activated nucleotide receptor activity;G-protein coupled receptor signaling pathway;plasma membrane;G-protein coupled purinergic nucleotide receptor activity;G-protein …	K04271	P2RY4	http://www.genome.jp/dbget-bin/www_bget?ko:K04271	Neuroactive ligand-receptor interaction;Taste transduction	ko04080,ko04742	-	gnl|BL_ORD_ID|432150	sp|Q9JJS7|P2RY4_MOUSE P2Y purinoceptor 4 OS=Mus musculus GN=P2ry4 PE=2 SV=1
GeneID:68888	793.00	0.00	4.76	8.8682164577644	1.68420338038404e-07	2.22043565129289e-05	gastrokine-3 precursor [Mus musculus]<>Q9D0T7.1 RecName: Full=Gastrokine-3; Flags: Precursor<>BAB23320.1 unnamed protein product [Mus musculus]<>AAI16956.1 RIKEN cDNA 1190003M12 gene [Mus musculus]<>EDK99205.1 mCG130865, isoform CRA_a [Mus musculus]<>ADB22387.1 gastrokine 3 [Mus musculus]<>CBI70313.1 Gastrokine 3 [Mus musculus]	GO:0042127;GO:0005615;GO:0005576;GO:0016021;GO:0003674;GO:0050680	regulation of cell proliferation;extracellular space;extracellular region;integral component of membrane;molecular_function;negative regulation of epithelial cell proliferation	-	-	-	-	-	-	gnl|BL_ORD_ID|18418	sp|Q9D0T7|GKN3_MOUSE Gastrokine-3 OS=Mus musculus GN=Gkn3 PE=1 SV=1
GeneID:100034251	485.00	0.98	29.72	4.76164675259135	1.72635781178757e-07	2.260838190317e-05	mCG55370, partial [Mus musculus]	GO:0005575;GO:0008150;GO:0005576;GO:0003674;GO:0030414;GO:0004867;GO:0010466	cellular_component;biological_process;extracellular region;molecular_function;peptidase inhibitor activity;serine-type endopeptidase inhibitor activity;negative regulation of peptidase activity	-	-	-	-	-	-	gnl|BL_ORD_ID|247401	sp|P14730|WFD18_RAT WAP four-disulfide core domain protein 18 (Fragment) OS=Rattus norvegicus GN=Wfdc18 PE=2 SV=2
GeneID:109697	1594.00	0.04	2.89	6.07124431568345	1.82151360116282e-07	2.36965650206903e-05	Flags: Precursor<>AAH52661.1 Carboxypeptidase A1 [Mus musculus]<>EDL13735.1 carboxypeptidase A1, isoform CRA_b [Mus musculus];carboxypeptidase A1 preproprotein [Mus musculus]<>Q7TPZ8.1 RecName: Full=Carboxypeptidase A1	GO:0005576;GO:0051603;GO:0005615;GO:0004180;GO:0008238;GO:0008233;GO:0008270;GO:0008237;GO:0004181;GO:0016787;GO:0046872;GO:0006508	extracellular region;proteolysis involved in cellular protein catabolic process;extracellular space;carboxypeptidase activity;exopeptidase activity;peptidase activity;zinc ion binding;metallopeptidase activity;metallocarboxypeptidase activity;hydrolase activity;metal ion binding;proteolysis	K08779	CPA1	http://www.genome.jp/dbget-bin/www_bget?ko:K08779	Pancreatic secretion;Protein digestion and absorption	ko04972,ko04974	KOG2650(S)(Zinc carboxypeptidase)	gnl|BL_ORD_ID|310605	sp|Q7TPZ8|CBPA1_MOUSE Carboxypeptidase A1 OS=Mus musculus GN=Cpa1 PE=1 SV=1
novel.21854	4118.00	2.05	0.11	-4.28100561675596	1.92682466406435e-07	2.45306290103835e-05	partial [Mus musculus]	-	-	K11290	SET,TAF1,I2PP2A	http://www.genome.jp/dbget-bin/www_bget?ko:K11290	-	-	-	LINE-1	LINE-1 retrotransposable element ORF2 protein OS=Mus musculus GN=Pol PE=1 SV=2
GeneID:57263	718.00	0.00	5.52	8.84750264002602	1.93557701924733e-07	2.45306290103835e-05	hypothetical protein [Salmonella enterica]<>NP_076370.3 resistin-like beta precursor [Mus musculus]<>BAB32036.1 unnamed protein product [Mus musculus]<>EDK98098.1 resistin like beta [Mus musculus]	GO:0002408;GO:0005615;GO:0005179;GO:0005576	myeloid dendritic cell chemotaxis;extracellular space;hormone activity;extracellular region	-	-	-	-	-	-	gnl|BL_ORD_ID|160928	sp|Q99P86|RETNB_MOUSE Resistin-like beta OS=Mus musculus GN=Retnlb PE=1 SV=1
GeneID:67868	897.00	0.00	3.88	8.84750264002602	1.93557701924733e-07	2.45306290103835e-05	chymotrypsin-like elastase family member 3B precursor [Mus musculus]<>Q9CQ52.1 RecName: Full=Chymotrypsin-like elastase family member 3B; AltName: Full=Elastase-3B; AltName: Full=Elastase IIIB; AltName: Full=Protease E; Flags: Precursor<>BAB26092.1 unnamed protein product [Mus musculus]<>BAB26734.1 unnamed protein product [Mus musculus]<>AAH61066.1 Elastase 3, pancreatic [Mus musculus]	GO:0005615;GO:0008233;GO:0016787;GO:0008203;GO:0004252;GO:0008236;GO:0006508	extracellular space;peptidase activity;hydrolase activity;cholesterol metabolic process;serine-type endopeptidase activity;serine-type peptidase activity;proteolysis	K01345	CELA3	http://www.genome.jp/dbget-bin/www_bget?ko:K01345	Pancreatic secretion;Protein digestion and absorption	ko04972,ko04974	-	gnl|BL_ORD_ID|323633	sp|Q9CQ52|CEL3B_MOUSE Chymotrypsin-like elastase family member 3B OS=Mus musculus GN=Cela3b PE=1 SV=1
novel.16722	421.00	0.00	18.25	8.84750264002602	1.93557701924733e-07	2.45306290103835e-05	heavy chain, partial [Mus musculus]	-	-	K06856	IGH	http://www.genome.jp/dbget-bin/www_bget?ko:K06856	Phagosome;Calcium signaling pathway;NF-kappa B signaling pathway;PI3K-Akt signaling pathway;Phospholipase D signaling pathway;B cell receptor signaling pathway;Fc epsilon RI signaling pathway;Fc gamma R-mediated phagocytosis;Hematopoietic cell lineage;Intestinal immune network for IgA production;Natural killer cell mediated cytotoxicity	ko04145,ko04020,ko04064,ko04151,ko04072,ko04662,ko04664,ko04666,ko04640,ko04672,ko04650	-	Ig	Ig heavy chain V region IR2 OS=Rattus norvegicus PE=4 SV=1
novel.9788	450.00	0.40	9.39	6.05820587611814	1.99661102142365e-07	2.51419403236194e-05	40S ribosomal protein S8 isoform X1 [Mandrillus leucophaeus]	GO:0006364;GO:0000184;GO:0006412;GO:0008150;GO:0005634;GO:0022627;GO:0030529;GO:0016020;GO:0006413;GO:0005840;GO:0003674;GO:0003735;GO:0044822;GO:0000462;GO:0005622;GO:0005737;GO:0006614;GO:0005829;GO:0019083;GO:0005654;GO:0005515;GO:0005925;GO:0070062	rRNA processing;nuclear-transcribed mRNA catabolic process, nonsense-mediated decay;translation;biological_process;nucleus;cytosolic small ribosomal subunit;intracellular ribonucleoprotein complex;membrane;translational initiation;ribosome;molecular_function;structural constituent of ribosome;RNA binding;maturation of SSU-rRNA from tricistronic rRNA transcript (SSU-rRNA, 5.8S rRNA, LSU-rRNA);intr…	K02995	RP-S8e,RPS8	http://www.genome.jp/dbget-bin/www_bget?ko:K02995	Ribosome	ko03010	KOG3283(J)(40S ribosomal protein S8)	40S	40S ribosomal protein S8 OS=Bos taurus GN=RPS8 PE=2 SV=3
GeneID:665037	2459.00	0.00	1.06	8.82648708143102	2.22884626458782e-07	2.78875516060912e-05	-	-	-	-	-	-	-	-	-	-	-
GeneID:12332	1304.90	5.48	85.32	3.81823984464164	2.40401633747942e-07	2.98889221097758e-05	macrophage-capping protein [Mus musculus]<>NP_031625.2 macrophage-capping protein [Mus musculus]<>NP_001258324.1 macrophage-capping protein [Mus musculus]<>NP_001258344.1 macrophage-capping protein [Mus musculus]<>XP_017176859.1 PREDICTED: macrophage-capping protein isoform X1 [Mus musculus]<>AAH03480.1 Capping protein (actin filament), gelsolin-like [Mus musculus]<>AAH23101.1 Capping protein (ac…	GO:0051016;GO:0003779;GO:0032403;GO:0098609;GO:0005615;GO:0070062;GO:0005576;GO:0005913;GO:0005634;GO:0090543;GO:0072686;GO:0030031;GO:0042470;GO:0022617;GO:0051693;GO:0019904;GO:0005737;GO:0098641;GO:0005654;GO:0005730;GO:0005814;GO:0071803	barbed-end actin filament capping;actin binding;protein complex binding;cell-cell adhesion;extracellular space;extracellular exosome;extracellular region;cell-cell adherens junction;nucleus;Flemming body;mitotic spindle;cell projection assembly;melanosome;extracellular matrix disassembly;actin filament capping;protein domain specific binding;cytoplasm;cadherin binding involved in cell-cell adhesi…	K10368	CAPG	http://www.genome.jp/dbget-bin/www_bget?ko:K10368	-	-	KOG0444(Z)(Cytoskeletal regulator Flightless-I (contains leucine-rich and gelsolin repeats))	gnl|BL_ORD_ID|307996	sp|Q6AYC4|CAPG_RAT Macrophage-capping protein OS=Rattus norvegicus GN=Capg PE=1 SV=1
GeneID:76701	972.00	0.00	3.35	8.80516086086832	2.57174568990903e-07	3.13784921320329e-05	chymotrypsin-C precursor [Mus musculus]<>Q3SYP2.1 RecName: Full=Chymotrypsin-C; Flags: Precursor<>AAI03716.1 Chymotrypsin C (caldecrin) [Mus musculus]<>AAI15517.1 Chymotrypsin C (caldecrin) [Mus musculus]<>AAI15518.1 Chymotrypsin C (caldecrin) [Mus musculus]<>EDL13407.1 mCG20000, isoform CRA_b [Mus musculus]<>EDL13410.1 mCG20000, isoform CRA_d [Mus musculus]	GO:0016787;GO:0004252;GO:0008236;GO:0006508;GO:0006874;GO:0008233	hydrolase activity;serine-type endopeptidase activity;serine-type peptidase activity;proteolysis;cellular calcium ion homeostasis;peptidase activity	K01311	CTRC	http://www.genome.jp/dbget-bin/www_bget?ko:K01311	-	-	-	gnl|BL_ORD_ID|346659	sp|Q3SYP2|CTRC_MOUSE Chymotrypsin-C OS=Mus musculus GN=Ctrc PE=1 SV=1
NT_187004.1_GeneID:13079	1931.50	0.00	1.39	8.80516086086832	2.57174568990903e-07	3.13784921320329e-05	EDL26775.1 mCG134597 [Mus musculus];unnamed protein product [Mus musculus];AAC05278.1 cytochrome P450 hydroxylase A [Mus musculus] &gt;21-hydroxylase precursor [Mus musculus] &gt	GO:0031090;GO:0006700;GO:0055114;GO:0005783;GO:0016020;GO:0016705;GO:0020037;GO:0006694;GO:0006705;GO:0016491;GO:0071375;GO:0043231;GO:0005789;GO:0008202;GO:0046677;GO:0008289;GO:0005506;GO:0004509;GO:0005496;GO:0008395;GO:0042448;GO:0046872;GO:0004497	organelle membrane;C21-steroid hormone biosynthetic process;oxidation-reduction process;endoplasmic reticulum;membrane;oxidoreductase activity, acting on paired donors, with incorporation or reduction of molecular oxygen;heme binding;steroid biosynthetic process;mineralocorticoid biosynthetic process;oxidoreductase activity;cellular response to peptide hormone stimulus;intracellular membrane-boun…	K00513	CYP21A	http://www.genome.jp/dbget-bin/www_bget?ko:K00513	Steroid hormone biosynthesis;Aldosterone synthesis and secretion	ko00140,ko04925	KOG0156(Q)(Cytochrome P450 CYP2 subfamily)	gnl|BL_ORD_ID|337959;Steroid	sp|P03940|CP21A_MOUSE Steroid 21-hydroxylase OS=Mus musculus GN=Cyp21 PE=2 SV=3;Steroid 21-hydroxylase OS=Mus musculus GN=Cyp21 PE=2 SV=3
novel.17323	1800.00	0.00	1.50	8.80516086086832	2.57174568990903e-07	3.13784921320329e-05	LOW QUALITY PROTEIN: uncharacterized protein LOC103610174 [Galeopterus variegatus]	-	-	-	-	-	-	-	KOG0017(R)(FOG: Transposon-encoded proteins with TYA, reverse transcriptase, integrase domains in various combinations)	Pol	Pol polyprotein OS=Baboon endogenous virus (strain M7) GN=pol PE=3 SV=1
novel.7980	2044.00	1.89	0.07	-5.10429068821474	2.6430862067692e-07	3.20498675591199e-05	-	-	-	-	-	-	-	-	-	-	-
GeneID:245195	610.00	0.15	11.18	5.97739930857197	2.90727135533336e-07	3.50370788369132e-05	resistin-like gamma precursor [Mus musculus]<>AAM46859.1 myeloid cysteine-rich precursor protein [Mus musculus]<>CAD59912.1 resistin-like molecule gamma [Mus musculus]<>BAE34489.1 unnamed protein product [Mus musculus]<>EDK98100.1 resistin like gamma, isoform CRA_a [Mus musculus]<>EDK98101.1 resistin like gamma, isoform CRA_a [Mus musculus]	GO:0005615;GO:0002408;GO:0005125;GO:0005179;GO:0005576	extracellular space;myeloid dendritic cell chemotaxis;cytokine activity;hormone activity;extracellular region	-	-	-	-	-	-	gnl|BL_ORD_ID|166182	sp|Q9EP95|RETNA_MOUSE Resistin-like alpha OS=Mus musculus GN=Retnla PE=1 SV=1
GeneID:13106	1759.00	22.90	1.78	-3.82418430076895	2.9312223474979e-07	3.51103242647859e-05	cytochrome P450 2E1 [Mus musculus]<>Q05421.1 RecName: Full=Cytochrome P450 2E1; AltName: Full=Cytochrome P450-J<>CAA44481.1 mouse Cyp2e1 [Mus musculus]<>AAA39879.1 cytochrome P-450 IIE1 [Mus musculus domesticus]<>AAH13451.1 Cytochrome P450, family 2, subfamily e, polypeptide 1 [Mus musculus]<>EDL17945.1 cytochrome P450, family 2, subfamily e, polypeptide 1, isoform CRA_e [Mus musculus]<>prf||1802…	GO:0043719;GO:0034791;GO:0016705;GO:0018656;GO:0016020;GO:0018644;GO:0016098;GO:0010243;GO:0052872;GO:0018651;GO:0055114;GO:0046483;GO:0031090;GO:0018634;GO:0005783;GO:0005739;GO:0045471;GO:0018633;GO:0016491;GO:0018643;GO:0018650;GO:0008688;GO:0043231;GO:0019113;GO:0018649;GO:0018638;GO:0018652;GO:0031227;GO:0018639;GO:0018636;GO:0018657;GO:0034785;GO:0020037;GO:0016709;GO:0042493;GO:0005506;GO:…	2-octaprenyl-3-methyl-6-methoxy-1,4-benzoquinol hydroxylase activity;isobutylamine N-hydroxylase activity;oxidoreductase activity, acting on paired donors, with incorporation or reduction of molecular oxygen;phenanthrene 3,4-monooxygenase activity;membrane;toluene 2-monooxygenase activity;monoterpenoid metabolic process;response to organonitrogen compound;tocotrienol omega-hydroxylase activity;to…	K07415	CYP2E1	http://www.genome.jp/dbget-bin/www_bget?ko:K07415	Arachidonic acid metabolism;Linoleic acid metabolism;Steroid hormone biosynthesis;Drug metabolism - cytochrome P450;Metabolism of xenobiotics by cytochrome P450	ko00590,ko00591,ko00140,ko00982,ko00980	KOG0156(Q)(Cytochrome P450 CYP2 subfamily)	gnl|BL_ORD_ID|320043	sp|Q05421|CP2E1_MOUSE Cytochrome P450 2E1 OS=Mus musculus GN=Cyp2e1 PE=1 SV=1
novel.17324	1811.00	1.37	0.00	-8.81866563278079	2.97358095395732e-07	3.51885688310468e-05	LOW QUALITY PROTEIN: uncharacterized protein LOC103610174 [Galeopterus variegatus]	-	-	-	-	-	-	-	-	Pol	Pol polyprotein OS=Baboon endogenous virus (strain M7) GN=pol PE=3 SV=1
novel.8009	379.00	0.00	24.55	8.76153871702963	2.97358095395732e-07	3.51885688310468e-05	light chain variable region, partial [Mus musculus]	GO:0006955;GO:0005615;GO:0002377	immune response;extracellular space;immunoglobulin production	-	-	-	-	-	-	Ig	Ig kappa chain V-V region J606 OS=Mus musculus PE=1 SV=1
GeneID:432555	3729.00	3.33	0.22	-4.0096006626509	3.06851073616339e-07	3.60945059288585e-05	AGY29636.1 immunity-related GTPase family member b9-b8 tandem [Mus musculus molossinus];immunity-related GTPase Irgb9-b8 tandem [Mus musculus molossinus]<>AGY29636.1 immunity-related GTPase family member b9-b8 tandem [Mus musculus molossinus];GTPase Irgb9-b8 tandem [Mus musculus molossinus] &gt	GO:0005789;GO:0003674;GO:0006952;GO:0008150;GO:0016020;GO:0035458;GO:0005575;GO:0003924;GO:0005525	endoplasmic reticulum membrane;molecular_function;defense response;biological_process;membrane;cellular response to interferon-beta;cellular_component;GTPase activity;GTP binding	K17072	IFI47	http://www.genome.jp/dbget-bin/www_bget?ko:K17072	TNF signaling pathway	ko04668	-	T-cell-specific;gnl|BL_ORD_ID|512668	T-cell-specific guanine nucleotide triphosphate-binding protein 2 OS=Mus musculus GN=Tgtp2 PE=1 SV=2;sp|Q62293|TGTP1_MOUSE T-cell-specific guanine nucleotide triphosphate-binding protein 1 OS=Mus musculus GN=Tgtp1 PE=1 SV=1
novel.12254	7017.00	2.41	0.18	-3.91215434389853	3.44065231330159e-07	3.98146663953898e-05	-	-	-	-	-	-	-	-	-	-	-
GeneID:18132	6591.00	0.32	0.00	-8.78631677037497	3.44557793077595e-07	3.98146663953898e-05	neurogenic locus notch homolog protein 4 precursor [Mus musculus]<>AAB82004.1 notch4 [Mus musculus]<>CAM18615.1 Notch gene homolog 4 (Drosophila) [Mus musculus];PREDICTED: neurogenic locus notch homolog protein 4 isoform X1 [Mus musculus]	GO:1903849;GO:0005112;GO:0048845;GO:0045746;GO:0007219;GO:0007275;GO:0006355;GO:0005634;GO:0009790;GO:0001886;GO:0016020;GO:0005886;GO:0005783;GO:0045446;GO:0001569;GO:0070613;GO:0006351;GO:0030879;GO:0031410;GO:0004872;GO:0016021;GO:0045602;GO:0009986;GO:0008593;GO:0005509;GO:0005515;GO:0001763;GO:0045766;GO:0030154;GO:0032880	positive regulation of aorta morphogenesis;Notch binding;venous blood vessel morphogenesis;negative regulation of Notch signaling pathway;Notch signaling pathway;multicellular organism development;regulation of transcription, DNA-templated;nucleus;embryo development;endothelial cell morphogenesis;membrane;plasma membrane;endoplasmic reticulum;endothelial cell differentiation;branching involved in…	K02599	NOTCH	http://www.genome.jp/dbget-bin/www_bget?ko:K02599	Notch signaling pathway;Dorso-ventral axis formation;Thyroid hormone signaling pathway;Th1 and Th2 cell differentiation	ko04330,ko04320,ko04919,ko04658	KOG1217(T)(Fibrillins and related proteins containing Ca2+-binding EGF-like domains)	gnl|BL_ORD_ID|113739	sp|P31695|NOTC4_MOUSE Neurogenic locus notch homolog protein 4 OS=Mus musculus GN=Notch4 PE=1 SV=2
GeneID:19693	692.00	0.00	5.46	8.73922284386243	3.44557793077595e-07	3.98146663953898e-05	Short=PTP; Short=PSP; Short=REG-2;lithostathine-2 precursor [Mus musculus]<>Q08731.1 RecName: Full=Lithostathine-2; AltName: Full=Pancreatic stone protein 2; AltName: Full=Islet of Langerhans regenerating protein 2; AltName: Full=Pancreatic thread protein 2; Flags: Precursor<>BAA03112.1 regenerating protein II [Mus musculus domesticus]<>BAB25526.1 unnamed protein product [Mus musculus]<>AAH98503.…	GO:0008285;GO:0008284;GO:0042802;GO:0032590;GO:0005515;GO:1990785;GO:0010628;GO:1904699;GO:0097421;GO:0030426;GO:0051260;GO:0014070;GO:1904692;GO:1990878;GO:0001967;GO:1990867;GO:1990798;GO:0005615;GO:0005576;GO:0007494;GO:0070062;GO:1903861;GO:0055074;GO:1903492;GO:0019903;GO:0042803;GO:0008083;GO:0030246;GO:0042588;GO:0051262;GO:1990864;GO:0045178;GO:0032809;GO:0042060;GO:1990869;GO:0005102;GO:…	negative regulation of cell proliferation;positive regulation of cell proliferation;identical protein binding;dendrite membrane;protein binding;response to water-immersion restraint stress;positive regulation of gene expression;positive regulation of acinar cell proliferation;liver regeneration;growth cone;protein homooligomerization;response to organic cyclic compound;positive regulation of type…	-	-	-	-	-	KOG4297(TV)(C-type lectin)	gnl|BL_ORD_ID|76746	sp|Q08731|LIT2_MOUSE Lithostathine-2 OS=Mus musculus GN=Reg2 PE=1 SV=1
NT_187026.1_GeneID:216877	5179.00	0.00	0.44	8.71655635414824	4.00131630670756e-07	4.54345997277244e-05	AltName: Full=DEAH box protein 33<>AAH52172.1 DEAH (Asp-Glu-Ala-His) box polypeptide 33 [Mus musculus]<>EDL12636.1 DEAH (Asp-Glu-Ala-His) box polypeptide 33 [Mus musculus];putative ATP-dependent RNA helicase DHX33 [Mus musculus]<>Q80VY9.1 RecName: Full=Putative ATP-dependent RNA helicase DHX33	GO:0008026;GO:0003676;GO:0004004;GO:0005737;GO:0005654;GO:0005730;GO:0016787;GO:0000166;GO:0044822;GO:0005634;GO:0005524;GO:0045943;GO:0000182;GO:0004386;GO:0033613;GO:0006396	ATP-dependent helicase activity;nucleic acid binding;ATP-dependent RNA helicase activity;cytoplasm;nucleoplasm;nucleolus;hydrolase activity;nucleotide binding;RNA binding;nucleus;ATP binding;positive regulation of transcription from RNA polymerase I promoter;rDNA binding;helicase activity;activating transcription factor binding;RNA processing	K17820	DHX33	http://www.genome.jp/dbget-bin/www_bget?ko:K17820	NOD-like receptor signaling pathway	ko04621	KOG0925(A)(mRNA splicing factor ATP-dependent RNA helicase)	gnl|BL_ORD_ID|360267	sp|Q80VY9|DHX33_MOUSE Putative ATP-dependent RNA helicase DHX33 OS=Mus musculus GN=Dhx33 PE=1 SV=1
NT_187027.1_GeneID:13079	1924.00	0.00	1.30	8.71655635414824	4.00131630670756e-07	4.54345997277244e-05	21-hydroxylase precursor [Mus musculus] &gt;EDL26775.1 mCG134597 [Mus musculus];unnamed protein product [Mus musculus];AAC05278.1 cytochrome P450 hydroxylase A [Mus musculus] &gt	GO:0016705;GO:0016020;GO:0055114;GO:0031090;GO:0006700;GO:0005783;GO:0016491;GO:0006705;GO:0043231;GO:0071375;GO:0006694;GO:0020037;GO:0005506;GO:0008289;GO:0046677;GO:0005496;GO:0004509;GO:0005789;GO:0008202;GO:0046872;GO:0004497;GO:0042448;GO:0008395	oxidoreductase activity, acting on paired donors, with incorporation or reduction of molecular oxygen;membrane;oxidation-reduction process;organelle membrane;C21-steroid hormone biosynthetic process;endoplasmic reticulum;oxidoreductase activity;mineralocorticoid biosynthetic process;intracellular membrane-bounded organelle;cellular response to peptide hormone stimulus;steroid biosynthetic process…	K00513	CYP21A	http://www.genome.jp/dbget-bin/www_bget?ko:K00513	Steroid hormone biosynthesis;Aldosterone synthesis and secretion	ko00140,ko04925	KOG0156(Q)(Cytochrome P450 CYP2 subfamily)	Steroid;gnl|BL_ORD_ID|337959	Steroid 21-hydroxylase OS=Mus musculus GN=Cyp21 PE=2 SV=3;sp|P03940|CP21A_MOUSE Steroid 21-hydroxylase OS=Mus musculus GN=Cyp21 PE=2 SV=3
GeneID:84112	1571.00	1.55	0.03	-5.81560268323024	4.00131630670756e-07	4.54345997277244e-05	AltName: Full=G-protein coupled receptor 91<>AAH96665.1 Succinate receptor 1 [Mus musculus]<>EDL35372.1 succinate receptor 1 [Mus musculus];succinate receptor 1 [Mus musculus]<>Q99MT6.2 RecName: Full=Succinate receptor 1	GO:0070062;GO:0016020;GO:0005886;GO:0007186;GO:0004871;GO:0004930;GO:0007165;GO:0016021	extracellular exosome;membrane;plasma membrane;G-protein coupled receptor signaling pathway;signal transducer activity;G-protein coupled receptor activity;signal transduction;integral component of membrane	K10042	SUCNR1,GPR91	http://www.genome.jp/dbget-bin/www_bget?ko:K10042	cAMP signaling pathway	ko04024	-	gnl|BL_ORD_ID|210317	sp|Q99MT6|SUCR1_MOUSE Succinate receptor 1 OS=Mus musculus GN=Sucnr1 PE=2 SV=2
GeneID:16653	4854.00	0.43	0.00	-8.71935816639552	4.65726979961044e-07	5.16878010980494e-05	GTPase KRas [Mus musculus]<>CAA26295.1 k-ras cellular oncogene [Mus musculus]<>AAH04642.1 V-Ki-ras2 Kirsten rat sarcoma viral oncogene homolog [Mus musculus]<>AAH10202.1 V-Ki-ras2 Kirsten rat sarcoma viral oncogene homolog [Mus musculus]<>AAS58056.1 p21B [Mus musculus]<>BAE37609.1 unnamed protein product [Mus musculus]<>ABK42082.1 K-Ras [synthetic construct]<>EDL10686.1 v-Ki-ras2 Kirsten rat sarc…	GO:0051000;GO:0035900;GO:0005515;GO:0048701;GO:0005886;GO:0030275;GO:0032403;GO:0051384;GO:0048873;GO:0005739;GO:0008284;GO:0038128;GO:0032228;GO:0060441;GO:0001889;GO:0010628;GO:0005925;GO:0030097;GO:0008542;GO:0007565;GO:0050900;GO:0005524;GO:0038002;GO:0019221;GO:0016020;GO:0001934;GO:0003924;GO:0007165;GO:0019003;GO:0043406;GO:0045121;GO:0043524;GO:0045596;GO:0019002;GO:0021897;GO:0031647;GO:…	positive regulation of nitric-oxide synthase activity;response to isolation stress;protein binding;embryonic cranial skeleton morphogenesis;plasma membrane;LRR domain binding;protein complex binding;response to glucocorticoid;homeostasis of number of cells within a tissue;mitochondrion;positive regulation of cell proliferation;ERBB2 signaling pathway;regulation of synaptic transmission, GABAergic…	K07827	KRAS,KRAS2	http://www.genome.jp/dbget-bin/www_bget?ko:K07827	Apoptosis;Apoptosis - fly;Regulation of actin cytoskeleton;Gap junction;Signaling pathways regulating pluripotency of stem cells;Autophagy - animal;Autophagy - yeast;Mitophagy - animal;Apelin signaling pathway;ErbB signaling pathway;FoxO signaling pathway;MAPK signaling pathway;MAPK signaling pathway - fly;PI3K-Akt signaling pathway;Phospholipase D signaling pathway;Rap1 signaling pathway;Ras sig…	ko04210,ko04214,ko04810,ko04540,ko04550,ko04140,ko04138,ko04137,ko04371,ko04012,ko04068,ko04010,ko04013,ko04151,ko04072,ko04015,ko04014,ko04071,ko04370,ko04150,ko04211,ko04213,ko04360,ko04320,ko04915,ko04912,ko04910,ko04916,ko04921,ko04914,ko04917,ko04919,ko04960,ko04662,ko04062,ko04664,ko04650,ko04660,ko04725,ko04730,ko04720,ko04722,ko04726	KOG0395(R)(Ras-related GTPase)	gnl|BL_ORD_ID|153843;gnl|BL_ORD_ID|156410	sp|P79800|RASK_MELGA GTPase KRas OS=Meleagris gallopavo GN=KRAS PE=2 SV=1;sp|P08644|RASK_RAT GTPase KRas OS=Rattus norvegicus GN=Kras PE=1 SV=3
GeneID:20873	3470.00	0.61	0.00	-8.71935816639552	4.65726979961044e-07	5.16878010980494e-05	AltName: Full=Serine/threonine-protein kinase Sak<>BAE23231.1 unnamed protein product [Mus musculus]<>BAE23367.1 unnamed protein product [Mus musculus]<>EDL35140.1 mCG142332, isoform CRA_a [Mus musculus]<>EDL35142.1 mCG142332, isoform CRA_a [Mus musculus];PREDICTED: serine/threonine-protein kinase PLK4 isoform X3 [Mus musculus];PREDICTED: serine/threonine-protein kinase PLK4 isoform X2 [Mus muscu…	GO:0001741;GO:0005856;GO:0000166;GO:0098535;GO:0016310;GO:0032154;GO:0005730;GO:0005814;GO:0005737;GO:0098536;GO:0005813;GO:0060707;GO:0004674;GO:0046601;GO:0016740;GO:0007099;GO:0042802;GO:0016301;GO:0005515;GO:0004672;GO:0005524;GO:0006468;GO:0005634	XY body;cytoskeleton;nucleotide binding;de novo centriole assembly involved in multi-ciliated epithelial cell differentiation;phosphorylation;cleavage furrow;nucleolus;centriole;cytoplasm;deuterosome;centrosome;trophoblast giant cell differentiation;protein serine/threonine kinase activity;positive regulation of centriole replication;transferase activity;centriole replication;identical protein bi…	K08863	PLK4	http://www.genome.jp/dbget-bin/www_bget?ko:K08863	FoxO signaling pathway	ko04068	KOG0580(D)(Serine/threonine protein kinase)	gnl|BL_ORD_ID|130993	sp|Q64702|PLK4_MOUSE Serine/threonine-protein kinase PLK4 OS=Mus musculus GN=Plk4 PE=1 SV=2
novel.24920	964.00	2.90	0.00	-8.71935816639552	4.65726979961044e-07	5.16878010980494e-05	-	-	-	-	-	-	-	-	-	-	-
GeneID:13079	1909.00	0.00	1.31	8.69352805433942	4.65726979961044e-07	5.16878010980494e-05	21-hydroxylase precursor [Mus musculus] &gt;EDL26775.1 mCG134597 [Mus musculus];AAC05278.1 cytochrome P450 hydroxylase A [Mus musculus] &gt;unnamed protein product [Mus musculus]	GO:0004497;GO:0046872;GO:0008395;GO:0042448;GO:0004509;GO:0005496;GO:0005506;GO:0046677;GO:0008289;GO:0008202;GO:0005789;GO:0071375;GO:0043231;GO:0006705;GO:0016491;GO:0006694;GO:0020037;GO:0016020;GO:0016705;GO:0005783;GO:0055114;GO:0006700;GO:0031090	monooxygenase activity;metal ion binding;steroid hydroxylase activity;progesterone metabolic process;steroid 21-monooxygenase activity;steroid binding;iron ion binding;response to antibiotic;lipid binding;steroid metabolic process;endoplasmic reticulum membrane;cellular response to peptide hormone stimulus;intracellular membrane-bounded organelle;mineralocorticoid biosynthetic process;oxidoreduct…	K00513	CYP21A	http://www.genome.jp/dbget-bin/www_bget?ko:K00513	Steroid hormone biosynthesis;Aldosterone synthesis and secretion	ko00140,ko04925	KOG0156(Q)(Cytochrome P450 CYP2 subfamily)	gnl|BL_ORD_ID|337959;Steroid	sp|P03940|CP21A_MOUSE Steroid 21-hydroxylase OS=Mus musculus GN=Cyp21 PE=2 SV=3;Steroid 21-hydroxylase OS=Mus musculus GN=Cyp21 PE=2 SV=3
GeneID:14187	1304.00	1.42	22.70	3.85672364810582	4.72314130590737e-07	5.21243751759799e-05	AltName: Full=Fibroblast growth factor-regulated protein; Short=AR;aldose reductase-related protein 2 [Mus musculus]<>P45377.2 RecName: Full=Aldose reductase-related protein 2; AltName: Full=Protein FR-1<>AAA16953.1 aldose reductase-related protein [Mus musculus]<>EDL13693.1 aldo-keto reductase family 1, member B8 [Mus musculus]; AltName: Full=Aldehyde reductase	GO:0044597;GO:0045550;GO:0055114;GO:0070062;GO:0047718;GO:0016488;GO:0044598;GO:0004032;GO:0005737;GO:0001758;GO:0016491	daunorubicin metabolic process;geranylgeranyl reductase activity;oxidation-reduction process;extracellular exosome;indanol dehydrogenase activity;farnesol catabolic process;doxorubicin metabolic process;alditol:NADP+ 1-oxidoreductase activity;cytoplasm;retinal dehydrogenase activity;oxidoreductase activity	K00011	E1.1.1.21,AKR1	http://www.genome.jp/dbget-bin/www_bget?ko:K00011	Fructose and mannose metabolism;Galactose metabolism;Pentose and glucuronate interconversions;Glycerolipid metabolism	ko00051,ko00052,ko00040,ko00561	KOG1577(R)(Aldo/keto reductase family proteins)	gnl|BL_ORD_ID|276981	sp|P45377|ALD2_MOUSE Aldose reductase-related protein 2 OS=Mus musculus GN=Akr1b8 PE=1 SV=2
GeneID:72948	5108.00	5.89	0.48	-3.76180365041374	4.79187930936796e-07	5.25875291358794e-05	tubulin polymerization-promoting protein [Mus musculus]<>XP_006517472.1 PREDICTED: tubulin polymerization-promoting protein isoform X1 [Mus musculus]<>Q7TQD2.1 RecName: Full=Tubulin polymerization-promoting protein;AAH54803.1 Tubulin polymerization promoting protein [Mus musculus] &gt;polymerization-promoting protein [Mus musculus] &gt; Short=TPPP &gt;BAE24727.1 unnamed protein product [Mus muscu…	GO:0001578;GO:0005856;GO:0015631;GO:0005634;GO:0043209;GO:0048471;GO:0032273;GO:0005737;GO:0008017;GO:0005515;GO:0031334;GO:0005874;GO:0046785	microtubule bundle formation;cytoskeleton;tubulin binding;nucleus;myelin sheath;perinuclear region of cytoplasm;positive regulation of protein polymerization;cytoplasm;microtubule binding;protein binding;positive regulation of protein complex assembly;microtubule;microtubule polymerization	-	-	-	-	-	KOG4070(RT)(Putative signal transduction protein p25)	Tubulin;gnl|BL_ORD_ID|220920	Tubulin polymerization-promoting protein OS=Mus musculus GN=Tppp PE=1 SV=1;sp|Q7TQD2|TPPP_MOUSE Tubulin polymerization-promoting protein OS=Mus musculus GN=Tppp PE=1 SV=1
GeneID:74090	3004.00	0.09	1.92	4.5467899789093	4.90647320278952e-07	5.35459775531096e-05	AltName: Full=Progestin and adipoQ receptor family member V<>BAB22133.1 unnamed protein product [Mus musculus]<>BAC29072.1 unnamed protein product [Mus musculus]<>BAC39443.1 unnamed protein product [Mus musculus]<>BAC39718.1 unnamed protein product [Mus musculus]<>AAR08382.1 progestin and adipoQ receptor family member V [Mus musculus]<>EDL26017.1 progestin and adipoQ receptor family member V [Mus…	GO:0003707;GO:0043401;GO:0048477;GO:0016021;GO:0008289;GO:0005496;GO:0030154;GO:0048545;GO:0007275;GO:0016020;GO:0005886	steroid hormone receptor activity;steroid hormone mediated signaling pathway;oogenesis;integral component of membrane;lipid binding;steroid binding;cell differentiation;response to steroid hormone;multicellular organism development;membrane;plasma membrane	-	-	-	-	-	KOG0748(RT)(Predicted membrane proteins, contain hemolysin III domain)	gnl|BL_ORD_ID|97808	sp|Q9DCU0|MPRG_MOUSE Membrane progestin receptor gamma OS=Mus musculus GN=Paqr5 PE=2 SV=1
novel.19649	1357.00	0.04	3.09	5.8770224866724	5.25204857645052e-07	5.70006863181182e-05	dehydrogenase [Cricetulus griseus]	GO:0016020;GO:0005811;GO:0030529;GO:0005634;GO:0043209;GO:0031982;GO:0055114;GO:0060359;GO:0031965;GO:0005739;GO:0050661;GO:0005886;GO:0004365;GO:0016491;GO:0035606;GO:0051287;GO:0043231;GO:0006417;GO:0006094;GO:0051402;GO:0006006;GO:0097452;GO:0007275;GO:0005856;GO:0006096;GO:0015630;GO:0031012;GO:0050821;GO:0016620;GO:0006915;GO:0070062;GO:0016740;GO:0071346;GO:0042802;GO:0019899;GO:0008017;GO:…	membrane;lipid droplet;intracellular ribonucleoprotein complex;nucleus;myelin sheath;vesicle;oxidation-reduction process;response to ammonium ion;nuclear membrane;mitochondrion;NADP binding;plasma membrane;glyceraldehyde-3-phosphate dehydrogenase (NAD+) (phosphorylating) activity;oxidoreductase activity;peptidyl-cysteine S-trans-nitrosylation;NAD binding;intracellular membrane-bounded organelle;r…	K00134	GAPDH,gapA	http://www.genome.jp/dbget-bin/www_bget?ko:K00134	HIF-1 signaling pathway;Glycolysis / Gluconeogenesis;Carbon fixation in photosynthetic organisms;Biosynthesis of amino acids;Carbon metabolism	ko04066,ko00010,ko00710,ko01230,ko01200	KOG0657(G)(Glyceraldehyde 3-phosphate dehydrogenase)	Glyceraldehyde-3-phosphate	Glyceraldehyde-3-phosphate dehydrogenase OS=Rattus norvegicus GN=Gapdh PE=1 SV=3
GeneID:319446	1838.00	0.00	1.71	8.67012620614453	5.43348143287882e-07	5.76947617662009e-05	unnamed protein product [Mus musculus];PREDICTED: dipeptidase 2 isoform X1 [Mus musculus];dipeptidase 2 isoform 3 [Mus musculus]<>AAP84986.1 putative membrane-bound dipeptidase-2 [Mus musculus]<>AAI56798.1 Dipeptidase 2 [synthetic construct]	GO:0031225;GO:0008237;GO:0005575;GO:0006508;GO:0016805;GO:0016020;GO:0008238;GO:0046872;GO:0016787;GO:0008235;GO:0008233;GO:0008239	anchored component of membrane;metallopeptidase activity;cellular_component;proteolysis;dipeptidase activity;membrane;exopeptidase activity;metal ion binding;hydrolase activity;metalloexopeptidase activity;peptidase activity;dipeptidyl-peptidase activity	K01273	DPEP	http://www.genome.jp/dbget-bin/www_bget?ko:K01273	-	-	KOG4127(O)(Renal dipeptidase)	gnl|BL_ORD_ID|367313	sp|Q8C255|DPEP2_MOUSE Dipeptidase 2 OS=Mus musculus GN=Dpep2 PE=1 SV=1
GeneID:67701	709.50	0.00	5.00	8.67012620614453	5.43348143287882e-07	5.76947617662009e-05	WAP four-disulfide core domain protein 2 precursor [Mus musculus]<>Q9DAU7.1 RecName: Full=WAP four-disulfide core domain protein 2; AltName: Full=WAP domain-containing protein HE4; Flags: Precursor<>AAL73189.1 WAP domain protein HE4 [Mus musculus]<>BAB24094.1 unnamed protein product [Mus musculus]<>AAH99427.1 WAP four-disulfide core domain 2 [Mus musculus];PREDICTED: WAP four-disulfide core domai…	GO:0010951;GO:0004869;GO:0030414;GO:0010466;GO:0005576;GO:0019828;GO:0070062;GO:0004867	negative regulation of endopeptidase activity;cysteine-type endopeptidase inhibitor activity;peptidase inhibitor activity;negative regulation of peptidase activity;extracellular region;aspartic-type endopeptidase inhibitor activity;extracellular exosome;serine-type endopeptidase inhibitor activity	-	-	-	-	-	-	gnl|BL_ORD_ID|249827;gnl|BL_ORD_ID|516572	sp|Q9DAU7|WFDC2_MOUSE WAP four-disulfide core domain protein 2 OS=Mus musculus GN=Wfdc2 PE=1 SV=1;sp|Q28631|WFDC2_RABIT WAP four-disulfide core domain protein 2 OS=Oryctolagus cuniculus GN=WFDC2 PE=1 SV=2
GeneID:394434	3216.00	0.00	0.70	8.64633849059742	5.43348143287882e-07	5.76947617662009e-05	Short=UDPGT;UDP-glucuronosyltransferase 1-9 precursor [Mus musculus]<>Q62452.3 RecName: Full=UDP-glucuronosyltransferase 1-9; AltName: Full=UDP-glucuronosyltransferase 1A9; Short=UGT1.9; Short=UDPGT 1-9; AltName: Full=UDP-glucuronosyltransferase 1-7; Short=UGT1*9; AltName: Full=UGT1A12; Flags: Precursor; Short=UGT1-09; AltName: Full=UGTP4	GO:0043231;GO:0051552;GO:0016757;GO:0052695;GO:0005496;GO:0008144;GO:0045922;GO:1904224;GO:0046982;GO:0006805;GO:0017144;GO:0070062;GO:0046226;GO:0042803;GO:0009813;GO:2001030;GO:0016020;GO:0005080;GO:0001972;GO:0016758;GO:0019899;GO:0005783;GO:0003674;GO:0008152;GO:0052696;GO:0052697;GO:0005504;GO:0015020;GO:0005575;GO:0018411;GO:0016740;GO:0004857;GO:0071407;GO:0008150;GO:0016021	intracellular membrane-bounded organelle;flavone metabolic process;transferase activity, transferring glycosyl groups;cellular glucuronidation;steroid binding;drug binding;negative regulation of fatty acid metabolic process;negative regulation of glucuronosyltransferase activity;protein heterodimerization activity;xenobiotic metabolic process;drug metabolic process;extracellular exosome;coumarin …	K00699	UGT	http://www.genome.jp/dbget-bin/www_bget?ko:K00699	Ascorbate and aldarate metabolism;Pentose and glucuronate interconversions;Steroid hormone biosynthesis;Porphyrin and chlorophyll metabolism;Retinol metabolism;Drug metabolism - cytochrome P450;Drug metabolism - other enzymes;Metabolism of xenobiotics by cytochrome P450	ko00053,ko00040,ko00140,ko00860,ko00830,ko00982,ko00983,ko00980	-	gnl|BL_ORD_ID|243123	sp|Q62452|UD19_MOUSE UDP-glucuronosyltransferase 1-9 OS=Mus musculus GN=Ugt1a9 PE=1 SV=3
novel.3708	1434.00	0.00	1.78	8.64633849059742	5.43348143287882e-07	5.76947617662009e-05	polyprotein - murine endogenous retrovirus ERV-L (fragment) &gt;CAA73251.1 Pro-Pol-dUTPase polyprotein, partial [Mus musculus]	-	-	-	-	-	-	-	KOG3370(F)(dUTPase)	Pro-Pol	Pro-Pol polyprotein OS=Feline foamy virus GN=pol PE=3 SV=1
GeneID:15202	979.81	0.67	17.17	4.14822955146904	5.63543890720161e-07	5.95175063941229e-05	PREDICTED: hematopoietic cell transcript 1 isoform X1 [Mus musculus];PREDICTED: hematopoietic cell transcript 1 isoform X3 [Mus musculus]	GO:0003674;GO:0005575;GO:0008150	molecular_function;cellular_component;biological_process	-	-	-	-	-	-	gnl|BL_ORD_ID|16182	sp|Q99445|GML_HUMAN Glycosyl-phosphatidylinositol-anchored molecule-like protein OS=Homo sapiens GN=GML PE=2 SV=1
GeneID:16176	1348.00	0.35	7.07	4.18321010284659	6.0292719106643e-07	6.30856706559549e-05	interleukin-1 beta [Mus musculus]<>P10749.1 RecName: Full=Interleukin-1 beta; Short=IL-1 beta;PREDICTED: interleukin-1 beta isoform X1 [Mus musculus]; Flags: Precursor<>CAA28637.1 IL-1-beta [Mus musculus]<>AAA39276.1 interleukin 1-beta [Mus musculus]<>AAH11437.1 Interleukin 1 beta [Mus musculus]<>AAX90604.1 interleukin 1 beta [Mus musculus]<>EDL28238.1 interleukin 1 beta [Mus musculus]	GO:0007584;GO:0032757;GO:0005149;GO:0005829;GO:0031663;GO:0010629;GO:0045086;GO:0005125;GO:0071222;GO:0007204;GO:0050766;GO:0035902;GO:0046330;GO:0000187;GO:0043434;GO:0051044;GO:0043525;GO:0010575;GO:0045080;GO:0005737;GO:0051092;GO:0032308;GO:0000165;GO:0014050;GO:0043065;GO:0043507;GO:0033198;GO:0071310;GO:0001666;GO:0097192;GO:0005102;GO:0032874;GO:0001660;GO:0002439;GO:0042060;GO:0045833;GO:…	response to nutrient;positive regulation of interleukin-8 production;interleukin-1 receptor binding;cytosol;lipopolysaccharide-mediated signaling pathway;negative regulation of gene expression;positive regulation of interleukin-2 biosynthetic process;cytokine activity;cellular response to lipopolysaccharide;positive regulation of cytosolic calcium ion concentration;positive regulation of phagocyt…	K04519	IL1B	http://www.genome.jp/dbget-bin/www_bget?ko:K04519	Necroptosis;MAPK signaling pathway;NF-kappa B signaling pathway;TNF signaling pathway;Cytokine-cytokine receptor interaction;Osteoclast differentiation;Cytosolic DNA-sensing pathway;Hematopoietic cell lineage;IL-17 signaling pathway;NOD-like receptor signaling pathway;Th17 cell differentiation;Toll-like receptor signaling pathway;Inflammatory mediator regulation of TRP channels	ko04217,ko04010,ko04064,ko04668,ko04060,ko04380,ko04623,ko04640,ko04657,ko04621,ko04659,ko04620,ko04750	-	gnl|BL_ORD_ID|49642	sp|P10749|IL1B_MOUSE Interleukin-1 beta OS=Mus musculus GN=Il1b PE=1 SV=1
GeneID:432720	1242.00	2.53	36.87	3.72045788112891	6.03752091392768e-07	6.30856706559549e-05	aldo-keto reductase family 1, member C19 [Mus musculus]<>EDL32241.1 aldo-keto reductase family 1, member C19 [Mus musculus]	GO:0047743;GO:0003674;GO:0008150;GO:0055114;GO:0005575;GO:0016491	chlordecone reductase activity;molecular_function;biological_process;oxidation-reduction process;cellular_component;oxidoreductase activity	K04119	AKR1C3	http://www.genome.jp/dbget-bin/www_bget?ko:K04119	Arachidonic acid metabolism;Steroid hormone biosynthesis;Ovarian Steroidogenesis	ko00590,ko00140,ko04913	KOG1577(R)(Aldo/keto reductase family proteins)	gnl|BL_ORD_ID|276363	sp|Q95JH6|AK1C1_MACFU Aldo-keto reductase family 1 member C1 homolog OS=Macaca fuscata fuscata GN=AKR1C1 PE=2 SV=1
GeneID:209387	3367.29	5.39	0.44	-3.78506765051969	6.09243511412197e-07	6.33226430591598e-05	PREDICTED: tripartite motif-containing 79 isoform X2 [Mus musculus]<>XP_006507612.1 PREDICTED: tripartite motif-containing 79 isoform X2 [Mus musculus];PREDICTED: tripartite motif-containing 79 isoform X1 [Mus musculus]<>XP_006507610.1 PREDICTED: tripartite motif-containing 79 isoform X1 [Mus musculus];tripartite motif-containing 79 isoform 1 [Mus musculus];tripartite motif-containing 79 isoform …	GO:0045732;GO:0005622;GO:0005737;GO:0006351;GO:0046872;GO:0003674;GO:2000378;GO:0032720;GO:0034122;GO:0008270;GO:0003677;GO:0005575;GO:0006355;GO:0005634;GO:1900226;GO:0051865;GO:0032715;GO:0046598;GO:0008150	positive regulation of protein catabolic process;intracellular;cytoplasm;transcription, DNA-templated;metal ion binding;molecular_function;negative regulation of reactive oxygen species metabolic process;negative regulation of tumor necrosis factor production;negative regulation of toll-like receptor signaling pathway;zinc ion binding;DNA binding;cellular_component;regulation of transcription, DN…	K10648	TRIM5	http://www.genome.jp/dbget-bin/www_bget?ko:K10648	-	-	-	gnl|BL_ORD_ID|221625	sp|P15533|TR30A_MOUSE Tripartite motif-containing protein 30A OS=Mus musculus GN=Trim30a PE=1 SV=2
GeneID:21953	1358.50	0.00	3.19	8.62215196911407	6.35441048929898e-07	6.50135623186402e-05	PREDICTED: troponin I, fast skeletal muscle isoform X3 [Chlorocebus sabaeus]	GO:0060048;GO:0003779;GO:0003009;GO:0045893;GO:0031014;GO:0003674;GO:0046872;GO:0005861;GO:0006937;GO:0005634	cardiac muscle contraction;actin binding;skeletal muscle contraction;positive regulation of transcription, DNA-templated;troponin T binding;molecular_function;metal ion binding;troponin complex;regulation of muscle contraction;nucleus	K12043	TNNI2	http://www.genome.jp/dbget-bin/www_bget?ko:K12043	-	-	KOG3977(Z)(Troponin I)	gnl|BL_ORD_ID|215906	sp|P13412|TNNI2_MOUSE Troponin I, fast skeletal muscle OS=Mus musculus GN=Tnni2 PE=2 SV=2
novel.30	3760.00	0.00	0.58	8.62215196911407	6.35441048929898e-07	6.50135623186402e-05	DAA01921.1 TPA_exp: pol protein [Mus musculus];pol protein [Mus musculus] &gt	-	-	-	-	-	-	-	-	Pol	Pol polyprotein OS=Mason-Pfizer monkey virus GN=pol PE=3 SV=1
GeneID:22095	3481.91	0.59	0.01	-5.74705301760539	6.35441048929898e-07	6.50135623186402e-05	thyrotropin receptor isoform 1 precursor [Mus musculus]<>P47750.2 RecName: Full=Thyrotropin receptor; Short=TSH-R; AltName: Full=Thyroid-stimulating hormone receptor;thyroid stimulating hormone receptor, isoform CRA_a, partial [Mus musculus]; Flags: Precursor<>AAB60455.1 thyroid stimulating hormone (TSH) receptor [Mus musculus]<>BAC26286.1 unnamed protein product [Mus musculus]<>AAH92523.1 Thyroi…	GO:0040018;GO:0016500;GO:0008284;GO:0045121;GO:0016021;GO:0008344;GO:0009755;GO:0007165;GO:0071542;GO:0004871;GO:0004930;GO:0060122;GO:0004996;GO:0007186;GO:0005886;GO:0016020;GO:0005887;GO:0038194;GO:0008528;GO:0007190;GO:0007399;GO:0043235;GO:0090103;GO:0040012;GO:0007189;GO:0060119;GO:0030183	positive regulation of multicellular organism growth;protein-hormone receptor activity;positive regulation of cell proliferation;membrane raft;integral component of membrane;adult locomotory behavior;hormone-mediated signaling pathway;signal transduction;dopaminergic neuron differentiation;signal transducer activity;G-protein coupled receptor activity;inner ear receptor stereocilium organization;…	K04249	TSHR	http://www.genome.jp/dbget-bin/www_bget?ko:K04249	cAMP signaling pathway;Neuroactive ligand-receptor interaction;Regulation of lipolysis in adipocyte;Thyroid hormone synthesis	ko04024,ko04080,ko04923,ko04918	KOG2087(T)(Glycoprotein hormone receptor)	gnl|BL_ORD_ID|227513	sp|P47750|TSHR_MOUSE Thyrotropin receptor OS=Mus musculus GN=Tshr PE=1 SV=2
GeneID:17287	2937.04	133.46	12.15	-3.59854138123659	6.81636061329774e-07	6.93785429469538e-05	meprin A subunit alpha [Mus musculus]<>XP_006523814.1 PREDICTED: meprin A subunit alpha isoform X1 [Mus musculus]<>AAH15258.1 Meprin 1 alpha [Mus musculus]	GO:0008233;GO:0017090;GO:0070062;GO:0004222;GO:0016021;GO:0046872;GO:0016787;GO:0016020;GO:0006508;GO:0008237;GO:0008270	peptidase activity;meprin A complex;extracellular exosome;metalloendopeptidase activity;integral component of membrane;metal ion binding;hydrolase activity;membrane;proteolysis;metallopeptidase activity;zinc ion binding	K01395	MEP1A	http://www.genome.jp/dbget-bin/www_bget?ko:K01395	Protein digestion and absorption	ko04974	KOG3714(O)(Meprin A metalloprotease)	gnl|BL_ORD_ID|90415	sp|P28825|MEP1A_MOUSE Meprin A subunit alpha OS=Mus musculus GN=Mep1a PE=1 SV=4
novel.8025	390.50	0.00	19.25	8.5975530412291	7.44999850469536e-07	7.54369951681627e-05	light chain variable region, partial [Mus musculus]	-	-	-	-	-	-	-	-	Ig	Ig kappa chain V-IV region S107B OS=Mus musculus PE=4 SV=1
GeneID:56078	3418.05	2.42	0.16	-4.02494437553331	7.68731423330416e-07	7.74408209225779e-05	anhydrase 5b, mitochondrial, partial [Mus musculus];carbonic anhydrase 5b, mitochondrial, partial [Mus musculus]	GO:0008270;GO:0005739;GO:0016829;GO:0004089;GO:0006730;GO:0046872	zinc ion binding;mitochondrion;lyase activity;carbonate dehydratase activity;one-carbon metabolic process;metal ion binding	K01672	E4.2.1.1	http://www.genome.jp/dbget-bin/www_bget?ko:K01672	Nitrogen metabolism	ko00910	KOG0382(R)(Carbonic anhydrase)	Carbonic;gnl|BL_ORD_ID|310781	Carbonic anhydrase 5B, mitochondrial OS=Mus musculus GN=Ca5b PE=1 SV=2;sp|Q9QZA0|CAH5B_MOUSE Carbonic anhydrase 5B, mitochondrial OS=Mus musculus GN=Ca5b PE=1 SV=2
GeneID:15451	1743.00	0.10	2.76	4.73595695831776	7.73518182283386e-07	7.75254651672186e-05	Contains: RecName: Full=Serine protease hepsin non-catalytic chain; Contains: RecName: Full=Serine protease hepsin catalytic chain<>EDL23952.1 hepsin, isoform CRA_a [Mus musculus]<>AAI38810.1 Hepsin [Mus musculus]<>AAI45414.1 Hepsin [Mus musculus];serine protease hepsin isoform 1 precursor [Mus musculus]<>O35453.3 RecName: Full=Serine protease hepsin;serine protease hepsin isoform 2 precursor [Mu…	GO:0005789;GO:0010628;GO:0031965;GO:0042632;GO:0060429;GO:0008233;GO:0050910;GO:0070008;GO:0005886;GO:0010756;GO:0097066;GO:0005887;GO:0016020;GO:0043025;GO:0009986;GO:0097195;GO:0070062;GO:0010693;GO:0016324;GO:0005576;GO:0090103;GO:0006508;GO:2000611;GO:0016021;GO:0043923;GO:0050680;GO:0015269;GO:0005911;GO:0004252;GO:2000347;GO:0016787;GO:0007605;GO:0030307;GO:0005737;GO:0008360;GO:0034769;GO:…	endoplasmic reticulum membrane;positive regulation of gene expression;nuclear membrane;cholesterol homeostasis;epithelium development;peptidase activity;detection of mechanical stimulus involved in sensory perception of sound;serine-type exopeptidase activity;plasma membrane;positive regulation of plasminogen activation;response to thyroid hormone;integral component of plasma membrane;membrane;ne…	K08665	HPN	http://www.genome.jp/dbget-bin/www_bget?ko:K08665	-	-	-	gnl|BL_ORD_ID|37428	sp|O35453|HEPS_MOUSE Serine protease hepsin OS=Mus musculus GN=Hpn PE=1 SV=3
NT_187028.1_GeneID:432555	2971.00	8.91	0.78	-3.66778680267083	8.59203911254217e-07	8.56498119209423e-05	immunity-related GTPase Irgb9-b8 tandem [Mus musculus molossinus]<>AGY29636.1 immunity-related GTPase family member b9-b8 tandem [Mus musculus molossinus]	GO:0003674;GO:0006952;GO:0005789;GO:0005575;GO:0003924;GO:0005525;GO:0008150;GO:0016020;GO:0035458	molecular_function;defense response;endoplasmic reticulum membrane;cellular_component;GTPase activity;GTP binding;biological_process;membrane;cellular response to interferon-beta	K17072	IFI47	http://www.genome.jp/dbget-bin/www_bget?ko:K17072	TNF signaling pathway	ko04668	-	gnl|BL_ORD_ID|512668	sp|Q62293|TGTP1_MOUSE T-cell-specific guanine nucleotide triphosphate-binding protein 1 OS=Mus musculus GN=Tgtp1 PE=1 SV=1
GeneID:17384	1734.00	0.13	3.22	4.476258240296	8.63299875806688e-07	8.56498119209423e-05	AltName: Full=Transin-2; Flags: Precursor<>CAA73641.1 stromelysin 2 [Mus musculus]<>BAB32058.1 unnamed protein product [Mus musculus]<>AAI30028.1 Matrix metallopeptidase 10 [Mus musculus]<>EDL24936.1 mCG9885 [Mus musculus]; Short=SL-2; Short=MMP-10; AltName: Full=Matrix metalloproteinase-10;stromelysin-2 preproprotein [Mus musculus]<>O55123.1 RecName: Full=Stromelysin-2	GO:0022617;GO:0004222;GO:0016787;GO:0046872;GO:0008233;GO:0005578;GO:0005509;GO:0005615;GO:0006508;GO:0031012;GO:0004252;GO:0030334;GO:0008237;GO:0008270;GO:0030574;GO:0005576	extracellular matrix disassembly;metalloendopeptidase activity;hydrolase activity;metal ion binding;peptidase activity;proteinaceous extracellular matrix;calcium ion binding;extracellular space;proteolysis;extracellular matrix;serine-type endopeptidase activity;regulation of cell migration;metallopeptidase activity;zinc ion binding;collagen catabolic process;extracellular region	K01396	MMP10	http://www.genome.jp/dbget-bin/www_bget?ko:K01396	-	-	-	gnl|BL_ORD_ID|95040	sp|O55123|MMP10_MOUSE Stromelysin-2 OS=Mus musculus GN=Mmp10 PE=2 SV=1
novel.24921	1468.00	2.44	0.09	-4.88888432091355	8.84207100825745e-07	8.7283237631261e-05	-	-	-	-	-	-	-	-	-	-	-
GeneID:23789	1881.00	0.90	13.23	3.73682769928668	9.58865660828867e-07	9.41797852066113e-05	coronin-1B [Mus musculus]<>XP_006531804.1 PREDICTED: coronin-1B isoform X1 [Mus musculus]<>XP_006531805.1 PREDICTED: coronin-1B isoform X1 [Mus musculus]<>Q9WUM3.1 RecName: Full=Coronin-1B; AltName: Full=Coronin-2<>AAD32704.1 coronin-2 [Mus musculus]<>BAE29000.1 unnamed protein product [Mus musculus]<>AAI31945.1 Coronin, actin binding protein 1B [Mus musculus]<>AAI32618.1 Coronin, actin binding p…	GO:0035767;GO:0048471;GO:0071672;GO:0005884;GO:0005737;GO:0015629;GO:0031529;GO:0016477;GO:0071944;GO:0005829;GO:0005515;GO:0042802;GO:0003779;GO:0051015;GO:0031252;GO:0005925;GO:0005913;GO:0030027;GO:0070062;GO:0008092;GO:0090135;GO:0034316;GO:0042060;GO:0005856;GO:0030036;GO:0098641;GO:2000393;GO:0001725;GO:0032403;GO:0005886;GO:0071933;GO:0051017;GO:0036120;GO:0098609;GO:0034315;GO:1902463;GO:…	endothelial cell chemotaxis;perinuclear region of cytoplasm;negative regulation of smooth muscle cell chemotaxis;actin filament;cytoplasm;actin cytoskeleton;ruffle organization;cell migration;cell periphery;cytosol;protein binding;identical protein binding;actin binding;actin filament binding;cell leading edge;focal adhesion;cell-cell adherens junction;lamellipodium;extracellular exosome;cytoskel…	K13886	CORO1B_1C_6	http://www.genome.jp/dbget-bin/www_bget?ko:K13886	-	-	KOG1445(Z)(Tumor-specific antigen (contains WD repeats))	gnl|BL_ORD_ID|337829	sp|Q9WUM3|COR1B_MOUSE Coronin-1B OS=Mus musculus GN=Coro1b PE=1 SV=1
GeneID:74044	4543.00	0.00	0.45	8.54705997535366	1.03207686051889e-06	9.98725017144483e-05	AltName: Full=Transcription release factor 2<>AAH96625.1 Transcription termination factor, RNA polymerase II [Mus musculus];PREDICTED: transcription termination factor 2 isoform X1 [Mus musculus];transcription termination factor 2 [Mus musculus]<>Q5NC05.2 RecName: Full=Transcription termination factor 2; AltName: Full=RNA polymerase II termination factor	GO:0005681;GO:0008026;GO:0005524;GO:0005634;GO:0008150;GO:0008380;GO:0003676;GO:0006351;GO:0016787;GO:0004386;GO:0006397;GO:0005737;GO:0008270;GO:0006353;GO:0006355;GO:0000166;GO:0003677	spliceosomal complex;ATP-dependent helicase activity;ATP binding;nucleus;biological_process;RNA splicing;nucleic acid binding;transcription, DNA-templated;hydrolase activity;helicase activity;mRNA processing;cytoplasm;zinc ion binding;DNA-templated transcription, termination;regulation of transcription, DNA-templated;nucleotide binding;DNA binding	K15173	TTF2	http://www.genome.jp/dbget-bin/www_bget?ko:K15173	Thyroid hormone synthesis	ko04918	KOG1002(L)(Nucleotide excision repair protein RAD16);KOG1001(KL)(Helicase-like transcription factor HLTF/DNA helicase RAD5, DEAD-box superfamily)	gnl|BL_ORD_ID|225441	sp|Q5NC05|TTF2_MOUSE Transcription termination factor 2 OS=Mus musculus GN=Ttf2 PE=1 SV=2
GeneID:108078	3319.80	0.00	0.65	8.52113489294985	1.03207686051889e-06	9.98725017144483e-05	oxidized low-density lipoprotein receptor 1 isoform 3 [Mus musculus]<>AEQ16488.1 oxidized low density lipoprotein (lectin-like) receptor 1 isoform 3 [Mus musculus]; Contains: RecName: Full=Oxidized low-density lipoprotein receptor 1, soluble form<>BAE32764.1 unnamed protein product [Mus musculus]<>AAI48551.1 Oxidized low density lipoprotein (lectin-like) receptor 1, partial [synthetic construct];…	GO:0016020;GO:0007155;GO:0008219;GO:0030246;GO:0043235;GO:0042542;GO:0005576;GO:0019897;GO:0070062;GO:0006954;GO:0005886;GO:0005654;GO:0007159;GO:0006898;GO:0043231;GO:0005041;GO:0002376;GO:0004872;GO:0045121;GO:0016021;GO:0042157;GO:0005575	membrane;cell adhesion;cell death;carbohydrate binding;receptor complex;response to hydrogen peroxide;extracellular region;extrinsic component of plasma membrane;extracellular exosome;inflammatory response;plasma membrane;nucleoplasm;leukocyte cell-cell adhesion;receptor-mediated endocytosis;intracellular membrane-bounded organelle;low-density lipoprotein receptor activity;immune system process;r…	K08763	OLR1	http://www.genome.jp/dbget-bin/www_bget?ko:K08763	Phagosome;PPAR signaling pathway	ko04145,ko03320	-	gnl|BL_ORD_ID|428502	sp|Q9EQ09|OLR1_MOUSE Oxidized low-density lipoprotein receptor 1 OS=Mus musculus GN=Olr1 PE=2 SV=2
novel.22005	667.00	4.77	0.07	-5.63770529864644	1.03207686051889e-06	9.98725017144483e-05	protein product, partial [Mus musculus]	-	-	-	-	-	-	-	-	Retrovirus-related	Retrovirus-related Gag polyprotein OS=Mouse intracisternal a-particle MIA14 GN=gag PE=4 SV=2
GeneID:17395	3189.00	0.05	1.39	4.67665170527768	1.07214461054628e-06	0.000102737603558883	matrix metalloproteinase-9 precursor [Rattus norvegicus]<>AAA90911.1 gelatinase B [Rattus norvegicus]	GO:0009644;GO:0005615;GO:0031915;GO:1904707;GO:0006979;GO:0071356;GO:0030574;GO:0005576;GO:0070062;GO:2001243;GO:0007568;GO:0005578;GO:0033189;GO:0001934;GO:0071283;GO:0030198;GO:0050900;GO:1900122;GO:0034612;GO:0071460;GO:0042802;GO:0008233;GO:0007566;GO:0045471;GO:0032403;GO:0005515;GO:0043388;GO:0009314;GO:0071347;GO:0051549;GO:0051259;GO:0045766;GO:0009408;GO:0032355;GO:0001822;GO:0071345;GO:…	response to high light intensity;extracellular space;positive regulation of synaptic plasticity;positive regulation of vascular smooth muscle cell proliferation;response to oxidative stress;cellular response to tumor necrosis factor;collagen catabolic process;extracellular region;extracellular exosome;negative regulation of intrinsic apoptotic signaling pathway;aging;proteinaceous extracellular m…	K01403	MMP9	http://www.genome.jp/dbget-bin/www_bget?ko:K01403	TNF signaling pathway;Estrogen signaling pathway;IL-17 signaling pathway;Leukocyte transendothelial migration	ko04668,ko04915,ko04657,ko04670	KOG1565(OW)(Gelatinase A and related matrix metalloproteases)	gnl|BL_ORD_ID|85794	sp|P41245|MMP9_MOUSE Matrix metalloproteinase-9 OS=Mus musculus GN=Mmp9 PE=1 SV=2
GeneID:78771	3341.24	0.05	1.35	4.67665170527768	1.07214461054628e-06	0.000102737603558883	PREDICTED: multiple C2 and transmembrane domain-containing protein 1 isoform X11 [Mus musculus];PREDICTED: multiple C2 and transmembrane domain-containing protein 1 isoform X1 [Mus musculus];PREDICTED: multiple C2 and transmembrane domain-containing protein 1 isoform X4 [Mus musculus];PREDICTED: multiple C2 and transmembrane domain-containing protein 1 isoform X3 [Mus musculus];PREDICTED: multipl…	GO:0016021;GO:0005509;GO:0016020;GO:0005544;GO:0008150;GO:0005783	integral component of membrane;calcium ion binding;membrane;calcium-dependent phospholipid binding;biological_process;endoplasmic reticulum	-	-	-	-	-	KOG1028(TU)(Ca2+-dependent phospholipid-binding protein Synaptotagmin, required for synaptic vesicle and secretory granule exocytosis);KOG1030(R)(Predicted Ca2+-dependent phospholipid-binding protein)	Multiple;gnl|BL_ORD_ID|81544	Multiple C2 and transmembrane domain-containing protein 1 OS=Homo sapiens GN=MCTP1 PE=2 SV=2;sp|Q6DN14|MCTP1_HUMAN Multiple C2 and transmembrane domain-containing protein 1 OS=Homo sapiens GN=MCTP1 PE=2 SV=2
GeneID:20509	2244.80	2.03	26.46	3.56563158260363	1.21045313485427e-06	0.000115427870781929	PREDICTED: folate transporter 1 isoform X2 [Mus musculus]<>AAC53288.1 reduced folate carrier [Mus musculus]; AltName: Full=Intestinal folate carrier 1;folate transporter 1 [Mus musculus]<>NP_001186200.1 folate transporter 1 [Mus musculus]<>XP_006513477.1 PREDICTED: folate transporter 1 isoform X1 [Mus musculus]<>XP_006513478.1 PREDICTED: folate transporter 1 isoform X1 [Mus musculus]<>XP_00651347…	GO:0016021;GO:0051958;GO:0055085;GO:0005542;GO:0016323;GO:0007565;GO:0008517;GO:0015884;GO:0008518;GO:0098838;GO:0016324;GO:0031526;GO:0016020;GO:0005887;GO:0006810;GO:0015350;GO:0005886	integral component of membrane;methotrexate transport;transmembrane transport;folic acid binding;basolateral plasma membrane;female pregnancy;folic acid transporter activity;folic acid transport;reduced folate carrier activity;reduced folate transmembrane transport;apical plasma membrane;brush border membrane;membrane;integral component of plasma membrane;transport;methotrexate transporter activi…	K14609	SLC19A1,RFC1	http://www.genome.jp/dbget-bin/www_bget?ko:K14609	Vitamin digestion and absorption	ko04977	KOG3810(H)(Micronutrient transporters (folate transporter family))	gnl|BL_ORD_ID|487279	sp|P41438|S19A1_MOUSE Folate transporter 1 OS=Mus musculus GN=Slc19a1 PE=1 SV=1
GeneID:14915	560.00	1590.40	155.01	-3.49426099656236	1.22268583377459e-06	0.000116031113616754	AltName: Full=Guanylate cyclase activator 2A; Flags: Precursor<>AAA37715.1 guanylin [Mus musculus]<>AAA37758.1 guanylin [Mus musculus]<>AAB05758.1 guanylin precursor [Mus musculus]<>AAH12640.1 Guanylate cyclase activator 2a (guanylin) [Mus musculus]<>BAC35981.1 unnamed protein product [Mus musculus]<>EDL30434.1 guanylate cyclase activator 2a (guanylin) [Mus musculus];guanylin precursor [Mus muscu…	GO:0030249;GO:0070062;GO:0005576;GO:0030250;GO:0031284	guanylate cyclase regulator activity;extracellular exosome;extracellular region;guanylate cyclase activator activity;positive regulation of guanylate cyclase activity	-	-	-	-	-	-	gnl|BL_ORD_ID|19704	sp|P33680|GUC2A_MOUSE Guanylin OS=Mus musculus GN=Guca2a PE=2 SV=1
novel.15752	852.00	0.66	12.33	4.06073029267949	1.24116392262252e-06	0.000117218385076908	partial [Mus musculus]	GO:0048247;GO:0032940;GO:0005576;GO:0008009;GO:0016020;GO:0030593;GO:0016021;GO:0030595;GO:0008283;GO:0048246;GO:0005615	lymphocyte chemotaxis;secretion by cell;extracellular region;chemokine activity;membrane;neutrophil chemotaxis;integral component of membrane;leukocyte chemotaxis;cell proliferation;macrophage chemotaxis;extracellular space	-	-	-	-	-	-	-	-
GeneID:244144	3767.97	8.69	0.76	-3.56569567930226	1.32752579215951e-06	0.000124774720866896	PREDICTED: ubiquitin carboxyl-terminal hydrolase 35 isoform X6 [Mus musculus];PREDICTED: ubiquitin carboxyl-terminal hydrolase 35 [Ictidomys tridecemlineatus];PREDICTED: ubiquitin carboxyl-terminal hydrolase 35 [Carlito syrichta];PREDICTED: ubiquitin carboxyl-terminal hydrolase 35 isoform X7 [Mus musculus];ubiquitin carboxyl-terminal hydrolase 35 isoform X1 [Mus musculus]	GO:0036459;GO:0016579;GO:0006511;GO:0005575;GO:0004843	thiol-dependent ubiquitinyl hydrolase activity;protein deubiquitination;ubiquitin-dependent protein catabolic process;cellular_component;thiol-dependent ubiquitin-specific protease activity	K11854	USP35_38	http://www.genome.jp/dbget-bin/www_bget?ko:K11854	-	-	KOG1868(O)(Ubiquitin C-terminal hydrolase)	Ubiquitin;gnl|BL_ORD_ID|230229	Ubiquitin carboxyl-terminal hydrolase 35 OS=Homo sapiens GN=USP35 PE=1 SV=3;sp|Q9P2H5|UBP35_HUMAN Ubiquitin carboxyl-terminal hydrolase 35 OS=Homo sapiens GN=USP35 PE=1 SV=3
novel.2400	2392.00	1.71	0.08	-4.51041432299448	1.37939009588718e-06	0.000129032090683847	[Mus musculus]	GO:0042981;GO:0043231;GO:1901740;GO:1903845;GO:0043066;GO:0008234;GO:0016050;GO:2000347;GO:1902042;GO:0007519;GO:0043005;GO:0097194;GO:1903427;GO:0006508;GO:0005085;GO:0097200;GO:0001662;GO:0045860;GO:0010976;GO:0007041;GO:0072126;GO:0017137;GO:0031265;GO:0014866;GO:0005634;GO:0043197;GO:0030424;GO:0001726;GO:0005089;GO:0016197;GO:0043539;GO:0016020;GO:1903944;GO:0043547;GO:0031264;GO:0004142;GO:…	regulation of apoptotic process;intracellular membrane-bounded organelle;negative regulation of myoblast fusion;negative regulation of cellular response to transforming growth factor beta stimulus;negative regulation of apoptotic process;cysteine-type peptidase activity;vesicle organization;positive regulation of hepatocyte proliferation;negative regulation of extrinsic apoptotic signaling pathwa…	-	-	-	-	-	-	-	-
novel.15744	791.00	3.45	0.00	-8.53695658062127	1.44560260597931e-06	0.000133950082980461	ribosomal protein L20, isoform CRA_a [Mus musculus]	GO:0005622;GO:0000027;GO:0044822;GO:0003735;GO:0005840;GO:0030529;GO:0005739;GO:0005761;GO:0006412;GO:0005762;GO:0019843	intracellular;ribosomal large subunit assembly;RNA binding;structural constituent of ribosome;ribosome;intracellular ribonucleoprotein complex;mitochondrion;mitochondrial ribosome;translation;mitochondrial large ribosomal subunit;rRNA binding	K09228	KRAB	http://www.genome.jp/dbget-bin/www_bget?ko:K09228	-	-	-	-	-
GeneID:18054	1176.00	0.00	2.04	8.46784381384208	1.44560260597931e-06	0.000133950082980461	Flags: Precursor<>AAB53634.1 myeloid bactenecin (F1) [Mus musculus]<>BAB26414.1 unnamed protein product [Mus musculus]<>AAI19406.1 Neutrophilic granule protein [Mus musculus]<>AAI19404.1 Neutrophilic granule protein [Mus musculus]<>EDL09016.1 neutrophilic granule protein [Mus musculus]; Short=NGP; AltName: Full=Myeloid bactenecin protein; AltName: Full=Cystatin-like protein; AltName: Full=Myeloid…	GO:0004869;GO:0016525;GO:0005576;GO:1901491;GO:0010951;GO:0006952;GO:0030414;GO:0031410;GO:0005615;GO:0010466	cysteine-type endopeptidase inhibitor activity;negative regulation of angiogenesis;extracellular region;negative regulation of lymphangiogenesis;negative regulation of endopeptidase activity;defense response;peptidase inhibitor activity;cytoplasmic vesicle;extracellular space;negative regulation of peptidase activity	-	-	-	-	-	-	gnl|BL_ORD_ID|114703	sp|O08692|NGP_MOUSE Neutrophilic granule protein OS=Mus musculus GN=Ngp PE=1 SV=1
GeneID:11833	1483.97	4.54	57.25	3.51515541678718	1.45379801370855e-06	0.00013407703371498	Short=AQP-8 &gt;aquaporin-8 isoform 1 [Mus musculus]<>P56404.1 RecName: Full=Aquaporin-8;AAB68847.1 aquaporin-8 [Mus musculus] &gt; Short=AQP-8<>AAB68847.1 aquaporin-8 [Mus musculus]<>AAD55972.1 aquaporin-8 [Mus musculus]<>EDL17311.1 aquaporin 8, isoform CRA_b [Mus musculus];aquaporin-8 isoform 2 [Mus musculus]<>AAH10982.1 Aquaporin 8 [Mus musculus];AAD55972.1 aquaporin-8 [Mus musculus] &gt;EDL17…	GO:0055085;GO:0016021;GO:0045177;GO:0015250;GO:0046691;GO:0006833;GO:0015254;GO:0015722;GO:0015288;GO:0005215;GO:0071320;GO:0046930;GO:0043231;GO:0009992;GO:0034220;GO:0006810;GO:0005886;GO:0005887;GO:0016020;GO:0015793	transmembrane transport;integral component of membrane;apical part of cell;water channel activity;intracellular canaliculus;water transport;glycerol channel activity;canalicular bile acid transport;porin activity;transporter activity;cellular response to cAMP;pore complex;intracellular membrane-bounded organelle;cellular water homeostasis;ion transmembrane transport;transport;plasma membrane;inte…	K09869	AQP8	http://www.genome.jp/dbget-bin/www_bget?ko:K09869	Bile secretion	ko04976	KOG0223(G)(Aquaporin (major intrinsic protein family))	Aquaporin-8;gnl|BL_ORD_ID|281390	Aquaporin-8 OS=Mus musculus GN=Aqp8 PE=2 SV=1;sp|P56404|AQP8_MOUSE Aquaporin-8 OS=Mus musculus GN=Aqp8 PE=2 SV=1
GeneID:223672	1132.89	353.75	27.22	-3.46651446981979	1.49695795397163e-06	0.000137412346017844	RIKEN cDNA 2310016F22, isoform CRA_a, partial [Mus musculus];RIKEN cDNA 2310016F22, isoform CRA_b, partial [Mus musculus];RIKEN cDNA 2310016F22, isoform CRA_c, partial [Mus musculus]	GO:0005576;GO:0008150;GO:0005575;GO:0006869;GO:0042157;GO:0008289;GO:0003674	extracellular region;biological_process;cellular_component;lipid transport;lipoprotein metabolic process;lipid binding;molecular_function	K14480	APOL	http://www.genome.jp/dbget-bin/www_bget?ko:K14480	-	-	-	gnl|BL_ORD_ID|283218	sp|O95236|APOL3_HUMAN Apolipoprotein L3 OS=Homo sapiens GN=APOL3 PE=1 SV=3
GeneID:11910	1981.00	59.56	5.94	-3.46644053714237	1.65761119997918e-06	0.000150848602961388	PREDICTED: cyclic AMP-dependent transcription factor ATF-3 [Chlorocebus sabaeus]	GO:0005730;GO:0006351;GO:0046982;GO:0001078;GO:0043565;GO:0006094;GO:0034198;GO:0045892;GO:0006355;GO:0030968;GO:1990440;GO:0003700;GO:0000977;GO:0000976;GO:0000982;GO:0003677;GO:1903984;GO:0042803;GO:0006357;GO:0045944;GO:0001709;GO:0000122;GO:0035914;GO:0044212;GO:0005634;GO:1990622;GO:0010628;GO:0042802;GO:0008284;GO:0070373;GO:0000978	nucleolus;transcription, DNA-templated;protein heterodimerization activity;transcriptional repressor activity, RNA polymerase II core promoter proximal region sequence-specific binding;sequence-specific DNA binding;gluconeogenesis;cellular response to amino acid starvation;negative regulation of transcription, DNA-templated;regulation of transcription, DNA-templated;endoplasmic reticulum unfolded…	K09032	ATF3,LRF1	http://www.genome.jp/dbget-bin/www_bget?ko:K09032	-	-	-	gnl|BL_ORD_ID|295888	sp|Q60765|ATF3_MOUSE Cyclic AMP-dependent transcription factor ATF-3 OS=Mus musculus GN=Atf3 PE=2 SV=1
GeneID:13614	2143.00	9.73	0.90	-3.5763477996645	1.65868958662492e-06	0.000150848602961388	endothelin 1, partial [Mus musculus]	GO:0071398;GO:0045987;GO:0014823;GO:0003100;GO:0030593;GO:0010870;GO:0061051;GO:0001501;GO:0042045;GO:0048661;GO:0016049;GO:0071456;GO:0046888;GO:0051930;GO:0045793;GO:0045178;GO:0060585;GO:0014824;GO:0005125;GO:0005829;GO:0035556;GO:0035810;GO:0019722;GO:0010613;GO:0008217;GO:0033574;GO:0005737;GO:0007507;GO:0042554;GO:0001569;GO:0035094;GO:0007205;GO:0001516;GO:0007267;GO:0071346;GO:0001821;GO:…	cellular response to fatty acid;positive regulation of smooth muscle contraction;response to activity;regulation of systemic arterial blood pressure by endothelin;neutrophil chemotaxis;positive regulation of receptor biosynthetic process;positive regulation of cell growth involved in cardiac muscle cell development;skeletal system development;epithelial fluid transport;positive regulation of smoo…	K16366	EDN1	http://www.genome.jp/dbget-bin/www_bget?ko:K16366	HIF-1 signaling pathway;TNF signaling pathway;Vascular smooth muscle contraction;Melanogenesis	ko04066,ko04668,ko04270,ko04916	-	gnl|BL_ORD_ID|371083	sp|P22387|EDN1_MOUSE Endothelin-1 OS=Mus musculus GN=Edn1 PE=1 SV=3
novel.3064	5845.00	0.11	1.77	3.88140267084359	1.67379871624222e-06	0.000151521207289688	partial [Mus musculus]	GO:0048246;GO:0008283;GO:0005615;GO:0030593;GO:0016021;GO:0030595;GO:0048247;GO:0032940;GO:0016020;GO:0005576;GO:0008009	macrophage chemotaxis;cell proliferation;extracellular space;neutrophil chemotaxis;integral component of membrane;leukocyte chemotaxis;lymphocyte chemotaxis;secretion by cell;membrane;extracellular region;chemokine activity	-	-	-	-	-	-	-	-
GeneID:212980	3267.00	0.02	0.80	5.66977203032402	1.71579498615913e-06	0.000153433731413982	BAC29063.1 unnamed protein product [Mus musculus] &gt; AltName: Full=Prostein &gt;XP_006529404.1 PREDICTED: solute carrier family 45 member 3 isoform X1 [Mus musculus] &gt;NP_001171099.1 solute carrier family 45 member 3 [Mus musculus] &gt;Q8K0H7.1 RecName: Full=Solute carrier family 45 member 3;solute carrier family 45 member 3 [Mus musculus]<>NP_001171099.1 solute carrier family 45 member 3 [Mu…	GO:0048713;GO:0006810;GO:0045723;GO:0015770;GO:0016020;GO:0055085;GO:0016021;GO:0005575;GO:0008506;GO:0010907	regulation of oligodendrocyte differentiation;transport;positive regulation of fatty acid biosynthetic process;sucrose transport;membrane;transmembrane transport;integral component of membrane;cellular_component;sucrose:proton symporter activity;positive regulation of glucose metabolic process	K15379	SLC45A3	http://www.genome.jp/dbget-bin/www_bget?ko:K15379	-	-	KOG0637(G)(Sucrose transporter and related proteins)	gnl|BL_ORD_ID|492149;Solute	sp|Q8K0H7|S45A3_MOUSE Solute carrier family 45 member 3 OS=Mus musculus GN=Slc45a3 PE=2 SV=1;Solute carrier family 45 member 3 OS=Mus musculus GN=Slc45a3 PE=2 SV=1
GeneID:74230	916.00	0.00	2.82	8.4404414356134	1.71835781465466e-06	0.000153433731413982	PREDICTED: protein LIAT1 isoform X1 [Mus musculus]; AltName: Full=Ligand of ATE1 protein<>AAH49758.1 RIKEN cDNA 1700016K19 gene [Mus musculus]<>BAE21367.1 unnamed protein product [Mus musculus]<>EDL12845.1 RIKEN cDNA 1700016K19 [Mus musculus];protein LIAT1 [Mus musculus]<>Q810M6.1 RecName: Full=Protein LIAT1	GO:0005515;GO:0005575;GO:0016598	protein binding;cellular_component;protein arginylation	-	-	-	-	-	-	gnl|BL_ORD_ID|77080	sp|Q810M6|LIAT1_MOUSE Protein LIAT1 OS=Mus musculus GN=Liat1 PE=1 SV=1
novel.23812	390.00	0.00	17.71	8.4404414356134	1.71835781465466e-06	0.000153433731413982	coding region, partial [Mus musculus]	-	-	K06856	IGH	http://www.genome.jp/dbget-bin/www_bget?ko:K06856	Phagosome;Calcium signaling pathway;NF-kappa B signaling pathway;PI3K-Akt signaling pathway;Phospholipase D signaling pathway;B cell receptor signaling pathway;Fc epsilon RI signaling pathway;Fc gamma R-mediated phagocytosis;Hematopoietic cell lineage;Intestinal immune network for IgA production;Natural killer cell mediated cytotoxicity	ko04145,ko04020,ko04064,ko04151,ko04072,ko04662,ko04664,ko04666,ko04640,ko04672,ko04650	-	Immunoglobulin	Immunoglobulin heavy variable 1-69-2 OS=Homo sapiens GN=IGHV1-69-2 PE=3 SV=2
GeneID:69121	1007.00	0.06	3.19	5.65252504635938	1.92464422740891e-06	0.000170592654241913	chordin-like protein 2 isoform 2 precursor [Mus musculus]<>EDL16418.1 chordin-like 2, isoform CRA_b [Mus musculus];chordin-like protein 2 isoform 1 [Mus musculus]<>EDL16419.1 chordin-like 2, isoform CRA_c [Mus musculus]	GO:0030154;GO:0005515;GO:0005615;GO:0030514;GO:0001503;GO:0051216;GO:0005576;GO:0007275	cell differentiation;protein binding;extracellular space;negative regulation of BMP signaling pathway;ossification;cartilage development;extracellular region;multicellular organism development	K17280	CHRDL2	http://www.genome.jp/dbget-bin/www_bget?ko:K17280	-	-	-	gnl|BL_ORD_ID|319591	sp|Q8VEA6|CRDL2_MOUSE Chordin-like protein 2 OS=Mus musculus GN=Chrdl2 PE=1 SV=1
GeneID:11537	925.34	98.76	9.94	-3.45193101051584	1.92789499295993e-06	0.000170592654241913	AltName: Full=Properdin factor D;complement factor D isoform 2 preproprotein [Mus musculus]<>CAA28379.1 precursor adipsin [Mus musculus]<>EDL31632.1 complement factor D (adipsin), isoform CRA_a [Mus musculus]<>AAI45413.1 Cfd protein [Mus musculus];complement factor D isoform 1 preproprotein [Mus musculus]<>P03953.1 RecName: Full=Complement factor D; AltName: Full=Adipsin; AltName: Full=C3 convert…	GO:0004175;GO:0016787;GO:0008233;GO:0070062;GO:0005615;GO:0006508;GO:0002376;GO:0007219;GO:0006957;GO:0004252;GO:0008236;GO:0045087;GO:0005576	endopeptidase activity;hydrolase activity;peptidase activity;extracellular exosome;extracellular space;proteolysis;immune system process;Notch signaling pathway;complement activation, alternative pathway;serine-type endopeptidase activity;serine-type peptidase activity;innate immune response;extracellular region	K01334	CFD	http://www.genome.jp/dbget-bin/www_bget?ko:K01334	Complement and coagulation cascades	ko04610	-	gnl|BL_ORD_ID|329136	sp|P03953|CFAD_MOUSE Complement factor D OS=Mus musculus GN=Cfd PE=1 SV=1
NT_166287.2_GeneID:54524	4285.00	0.40	0.00	-8.45700816555012	2.04881124054979e-06	0.000178083398271504	PREDICTED: synaptotagmin-6 isoform X3 [Papio anubis];synaptotagmin-6 isoform 1 [Mus musculus]<>Q9R0N8.2 RecName: Full=Synaptotagmin-6; Short=SytVI;synaptotagmin-6 isoform 4 [Mus musculus]<>BAE22400.1 unnamed protein product [Mus musculus]; AltName: Full=Synaptotagmin VI	GO:0048306;GO:0016020;GO:0005544;GO:0005886;GO:0048791;GO:0001786;GO:0019898;GO:0097038;GO:0006906;GO:0030054;GO:0045202;GO:0005509;GO:0042803;GO:0030276;GO:0017158;GO:0070382;GO:0019905;GO:0042802;GO:0005515;GO:0005829;GO:0046872;GO:0005737;GO:0030672;GO:0046982;GO:0007340;GO:0016021;GO:0060478;GO:0031410	calcium-dependent protein binding;membrane;calcium-dependent phospholipid binding;plasma membrane;calcium ion-regulated exocytosis of neurotransmitter;phosphatidylserine binding;extrinsic component of membrane;perinuclear endoplasmic reticulum;vesicle fusion;cell junction;synapse;calcium ion binding;protein homodimerization activity;clathrin binding;regulation of calcium ion-dependent exocytosis;…	K19906	SYT6	http://www.genome.jp/dbget-bin/www_bget?ko:K19906	-	-	KOG2674(ZU)(Cysteine protease required for autophagy - Apg4p/Aut2p);KOG1028(TU)(Ca2+-dependent phospholipid-binding protein Synaptotagmin, required for synaptic vesicle and secretory granule exocytosis)	gnl|BL_ORD_ID|509329	sp|Q9R0N8|SYT6_MOUSE Synaptotagmin-6 OS=Mus musculus GN=Syt6 PE=1 SV=2
GeneID:64654	1693.50	0.00	0.72	8.41250848599826	2.04881124054979e-06	0.000178083398271504	PREDICTED: fibroblast growth factor 23 isoform X1 [Mus musculus];fibroblast growth factor 23 precursor [Mus musculus]<>Q9EPC2.1 RecName: Full=Fibroblast growth factor 23; Short=FGF-23; Flags: Precursor<>AAG09916.1 FGF23 [Mus musculus]<>BAB13478.1 FGF-23 [Mus musculus]<>BAE33388.1 unnamed protein product [Mus musculus]<>EDK99853.1 fibroblast growth factor 23 [Mus musculus]	GO:0005622;GO:0000165;GO:0044320;GO:0090080;GO:0006796;GO:0071354;GO:0005623;GO:0046888;GO:0030643;GO:0010980;GO:0042369;GO:0008543;GO:0005105;GO:0005615;GO:0030502;GO:0045893;GO:0071374;GO:0005576;GO:0071305;GO:0030500;GO:0010966;GO:0055062;GO:0008083;GO:0045668;GO:0032026;GO:0005515;GO:0042359;GO:0070374;GO:1904383;GO:0005104;GO:0030154	intracellular;MAPK cascade;cellular response to leptin stimulus;positive regulation of MAPKKK cascade by fibroblast growth factor receptor signaling pathway;phosphate-containing compound metabolic process;cellular response to interleukin-6;cell;negative regulation of hormone secretion;cellular phosphate ion homeostasis;positive regulation of vitamin D 24-hydroxylase activity;vitamin D catabolic p…	K04358	FGF	http://www.genome.jp/dbget-bin/www_bget?ko:K04358	Regulation of actin cytoskeleton;MAPK signaling pathway;PI3K-Akt signaling pathway;Rap1 signaling pathway;Ras signaling pathway	ko04810,ko04010,ko04151,ko04015,ko04014	-	gnl|BL_ORD_ID|391548	sp|Q9EPC2|FGF23_MOUSE Fibroblast growth factor 23 OS=Mus musculus GN=Fgf23 PE=1 SV=1
GeneID:93713	4540.00	0.00	0.41	8.41250848599826	2.04881124054979e-06	0.000178083398271504	protocadherin gamma-A5 precursor [Mus musculus]<>AAK26088.1 protocadherin gamma A5 [Mus musculus]<>AAH57404.1 Protocadherin gamma subfamily A, 5 [Mus musculus]<>EDL10140.1 mCG133388, isoform CRA_w [Mus musculus]	GO:0016021;GO:0007156;GO:0003674;GO:0007267;GO:0007155;GO:0005509;GO:0005886;GO:0005887;GO:0016020;GO:0007399	integral component of membrane;homophilic cell adhesion via plasma membrane adhesion molecules;molecular_function;cell-cell signaling;cell adhesion;calcium ion binding;plasma membrane;integral component of plasma membrane;membrane;nervous system development	K16495	PCDHGA	http://www.genome.jp/dbget-bin/www_bget?ko:K16495	-	-	-	gnl|BL_ORD_ID|434233	sp|Q9Y5G8|PCDG5_HUMAN Protocadherin gamma-A5 OS=Homo sapiens GN=PCDHGA5 PE=2 SV=1
NW_019168514.1_GeneID:20558	3878.00	0.00	0.48	8.41250848599826	2.04881124054979e-06	0.000178083398271504	Schlafen family member 4 [Mus musculus]<>SDA08607.1 Schlafen family member 4 [Mus musculus domesticus]	GO:0003674;GO:0005575;GO:0005524;GO:0008285;GO:0008150	molecular_function;cellular_component;ATP binding;negative regulation of cell proliferation;biological_process	-	-	-	-	-	-	gnl|BL_ORD_ID|203225	sp|Q8IYM2|SLN12_HUMAN Schlafen family member 12 OS=Homo sapiens GN=SLFN12 PE=2 SV=2
GeneID:18113	1021.36	4.07	0.19	-4.53686887351606	2.28693807827732e-06	0.00019790577801621	PREDICTED: nicotinamide N-methyltransferase isoform X2 [Mus musculus];nicotinamide N-methyltransferase, isoform CRA_a, partial [Mus musculus];nicotinamide N-methyltransferase isoform 1 [Mus musculus]<>XP_011240719.1 PREDICTED: nicotinamide N-methyltransferase isoform X1 [Mus musculus]<>O55239.1 RecName: Full=Nicotinamide N-methyltransferase<>AAB94331.1 nicotinamide N-methyltransferase [Mus muscul…	GO:0010243;GO:0001887;GO:0042493;GO:0008112;GO:0016740;GO:0032259;GO:0098603;GO:0005737;GO:0031100;GO:0005829;GO:0008168;GO:0003674	response to organonitrogen compound;selenium compound metabolic process;response to drug;nicotinamide N-methyltransferase activity;transferase activity;methylation;selenol Se-methyltransferase activity;cytoplasm;animal organ regeneration;cytosol;methyltransferase activity;molecular_function	K00541	NNMT	http://www.genome.jp/dbget-bin/www_bget?ko:K00541	Nicotinate and nicotinamide metabolism	ko00760	-	gnl|BL_ORD_ID|421672	sp|O55239|NNMT_MOUSE Nicotinamide N-methyltransferase OS=Mus musculus GN=Nnmt PE=1 SV=1
GeneID:230822	1448.00	0.16	2.91	4.30915763256306	2.32943157032829e-06	0.000200698920033022	RIKEN cDNA A330049M08, isoform CRA_b [Mus musculus]	GO:0043220;GO:0032290;GO:0019911;GO:0031643;GO:0016021;GO:0033270;GO:0016020;GO:0005887;GO:0005886	Schmidt-Lanterman incisure;peripheral nervous system myelin formation;structural constituent of myelin sheath;positive regulation of myelination;integral component of membrane;paranode region of axon;membrane;integral component of plasma membrane;plasma membrane	-	-	-	-	-	-	gnl|BL_ORD_ID|111658	sp|Q99JS0|NCMAP_MOUSE Noncompact myelin-associated protein OS=Mus musculus GN=Ncmap PE=1 SV=1
GeneID:17750	556.00	30.36	354.47	3.40935509112135	2.43185255430121e-06	0.000208391284998808	metallothionein 2, partial [Mus musculus];2, partial [Mus musculus]	GO:0005515;GO:0071294;GO:0048471;GO:0005737;GO:0045926;GO:0046872;GO:0071276;GO:0005634;GO:0010273;GO:0007263;GO:0006882;GO:0008270	protein binding;cellular response to zinc ion;perinuclear region of cytoplasm;cytoplasm;negative regulation of growth;metal ion binding;cellular response to cadmium ion;nucleus;detoxification of copper ion;nitric oxide mediated signal transduction;cellular zinc ion homeostasis;zinc ion binding	-	-	-	-	-	-	-	-
NT_187019.1_GeneID:23792	6271.00	0.26	0.00	-8.41530873351008	2.45053893477523e-06	0.000208391284998808	AltName: Full=Metalloproteinase-like, disintegrin-like, and cysteine-rich protein 3; Flags: Precursor<>BAA83381.1 ADAM23 [Mus musculus];disintegrin and metalloproteinase domain-containing protein 23 preproprotein [Mus musculus]<>Q9R1V7.1 RecName: Full=Disintegrin and metalloproteinase domain-containing protein 23; Short=ADAM 23; Short=MDC-3	GO:0004222;GO:0016021;GO:0007229;GO:0007417;GO:0005515;GO:0005178;GO:0007155;GO:0006508;GO:0008270;GO:0008237;GO:0005886;GO:0005576;GO:0005887;GO:0016020	metalloendopeptidase activity;integral component of membrane;integrin-mediated signaling pathway;central nervous system development;protein binding;integrin binding;cell adhesion;proteolysis;zinc ion binding;metallopeptidase activity;plasma membrane;extracellular region;integral component of plasma membrane;membrane	K06837	ADAM23	http://www.genome.jp/dbget-bin/www_bget?ko:K06837	-	-	KOG3607(O)(Meltrins, fertilins and related Zn-dependent metalloproteinases of the ADAMs family)	gnl|BL_ORD_ID|274873	sp|Q9R1V7|ADA23_MOUSE Disintegrin and metalloproteinase domain-containing protein 23 OS=Mus musculus GN=Adam23 PE=1 SV=1
novel.329	3077.00	0.56	0.00	-8.41530873351008	2.45053893477523e-06	0.000208391284998808	-	-	-	-	-	-	-	-	-	-	-
GeneID:13117	1715.72	2.95	34.82	3.43437950381277	2.51766365765635e-06	0.000213176659012937	AltName: Full=Long-chain fatty acid omega-monooxygenase<>BAB22165.1 unnamed protein product [Mus musculus]; AltName: Full=Long-chain fatty acid omega-monooxygenase &gt; AltName: Full=Cytochrome P450-LA-omega 1;cytochrome P450 4A10 [Mus musculus]<>O88833.2 RecName: Full=Cytochrome P450 4A10;O88833.2 RecName: Full=Cytochrome P450 4A10; AltName: Full=Cytochrome P452; AltName: Full=CYPIVA10;P450 4A10…	GO:0005737;GO:0043231;GO:0046456;GO:0004497;GO:0046872;GO:0016491;GO:0008392;GO:0050051;GO:0043651;GO:0018685;GO:0020037;GO:0048252;GO:0006631;GO:0016021;GO:0016324;GO:0019369;GO:0070062;GO:0008391;GO:0016020;GO:0016705;GO:0005506;GO:0005783;GO:0055114;GO:0005789;GO:0001890;GO:0001822;GO:0031090	cytoplasm;intracellular membrane-bounded organelle;icosanoid biosynthetic process;monooxygenase activity;metal ion binding;oxidoreductase activity;arachidonic acid epoxygenase activity;leukotriene-B4 20-monooxygenase activity;linoleic acid metabolic process;alkane 1-monooxygenase activity;heme binding;lauric acid metabolic process;fatty acid metabolic process;integral component of membrane;apical…	K07425	CYP4A	http://www.genome.jp/dbget-bin/www_bget?ko:K07425	Arachidonic acid metabolism;Fatty acid degradation;Retinol metabolism;Vascular smooth muscle contraction;PPAR signaling pathway;Inflammatory mediator regulation of TRP channels	ko00590,ko00071,ko00830,ko04270,ko03320,ko04750	KOG0157(QI)(Cytochrome P450 CYP4/CYP19/CYP26 subfamilies)	Cytochrome;gnl|BL_ORD_ID|339246	Cytochrome P450 4A10 OS=Mus musculus GN=Cyp4a10 PE=2 SV=2;sp|O88833|CP4AA_MOUSE Cytochrome P450 4A10 OS=Mus musculus GN=Cyp4a10 PE=2 SV=2
GeneID:12945	3818.14	70.36	776.33	3.36080985225178	2.63320486180351e-06	0.000221181825898562	PREDICTED: deleted in malignant brain tumors 1 protein isoform X9 [Mus musculus];deleted in malignant brain tumors 1 protein isoform X8 [Mus musculus];PREDICTED: deleted in malignant brain tumors 1 protein isoform X3 [Mus musculus];AAH49835.1 Deleted in malignant brain tumors 1 [Mus musculus];deleted in malignant brain tumors 1, isoform CRA_c, partial [Mus musculus];PREDICTED: deleted in malignan…	GO:0005615;GO:0070062;GO:0005578;GO:0030670;GO:0005515;GO:0030858;GO:0030154;GO:0005737;GO:0005622;GO:0005044;GO:0001824;GO:0042589;GO:0016021;GO:0031410;GO:0005576;GO:0016020;GO:0001833;GO:0006810;GO:0030658;GO:0035375;GO:0031012;GO:0007275;GO:0015031;GO:0019898	extracellular space;extracellular exosome;proteinaceous extracellular matrix;phagocytic vesicle membrane;protein binding;positive regulation of epithelial cell differentiation;cell differentiation;cytoplasm;intracellular;scavenger receptor activity;blastocyst development;zymogen granule membrane;integral component of membrane;cytoplasmic vesicle;extracellular region;membrane;inner cell mass cell …	K13912	DMBT1	http://www.genome.jp/dbget-bin/www_bget?ko:K13912	Salivary secretion	ko04970	-	Deleted;gnl|BL_ORD_ID|366780	Deleted in malignant brain tumors 1 protein OS=Mus musculus GN=Dmbt1 PE=1 SV=2;sp|Q60997|DMBT1_MOUSE Deleted in malignant brain tumors 1 protein OS=Mus musculus GN=Dmbt1 PE=1 SV=2
GeneID:56847	3423.00	0.32	4.48	3.6402721614394	2.63472547649478e-06	0.000221181825898562	Short=RalDH3<>AAF86980.1 retinaldehyde dehydrogenase 3 [Mus musculus]<>AAG38488.1 retinaldehyde dehydrogenase 3 [Mus musculus]<>AAH58277.1 Aldh1a3 protein [Mus musculus]<>BAE27602.1 unnamed protein product [Mus musculus]<>EDL07219.1 aldehyde dehydrogenase family 1, subfamily A3, isoform CRA_d [Mus musculus]; AltName: Full=Aldehyde dehydrogenase 6; Short=RALDH-3;aldehyde dehydrogenase family 1 mem…	GO:0043065;GO:0042573;GO:0050885;GO:0031076;GO:0001758;GO:0005737;GO:0002072;GO:0048048;GO:0048386;GO:0004028;GO:0004029;GO:0016491;GO:0042472;GO:0070324;GO:0004030;GO:0021768;GO:0005829;GO:0042493;GO:0008152;GO:0070062;GO:0060166;GO:0060324;GO:0070403;GO:0002138;GO:0016620;GO:0042803;GO:0021983;GO:0060013;GO:0042574;GO:0007626;GO:0006081;GO:0001822;GO:0042572;GO:0055114	positive regulation of apoptotic process;retinoic acid metabolic process;neuromuscular process controlling balance;embryonic camera-type eye development;retinal dehydrogenase activity;cytoplasm;optic cup morphogenesis involved in camera-type eye development;embryonic eye morphogenesis;positive regulation of retinoic acid receptor signaling pathway;3-chloroallyl aldehyde dehydrogenase activity;ald…	K00129	E1.2.1.5	http://www.genome.jp/dbget-bin/www_bget?ko:K00129	Histidine metabolism;Phenylalanine metabolism;Tyrosine metabolism;Glycolysis / Gluconeogenesis;beta-Alanine metabolism;Drug metabolism - cytochrome P450;Metabolism of xenobiotics by cytochrome P450	ko00340,ko00360,ko00350,ko00010,ko00410,ko00982,ko00980	KOG2450(C)(Aldehyde dehydrogenase)	gnl|BL_ORD_ID|276394	sp|Q9JHW9|AL1A3_MOUSE Aldehyde dehydrogenase family 1 member A3 OS=Mus musculus GN=Aldh1a3 PE=1 SV=1
novel.23999	2802.00	1.97	0.13	-3.98715965860955	2.70592615811085e-06	0.000226192397659275	-	-	-	-	-	-	-	-	-	-	-
GeneID:18162	6382.78	1.13	0.09	-3.79443360836827	2.73051108772307e-06	0.000227280338166237	natriuretic peptide receptor 3, isoform CRA_c, partial [Mus musculus];mutant natriuretic peptide receptor 3 [Mus musculus];natriuretic peptide receptor 3, isoform CRA_b, partial [Mus musculus]	GO:0008217;GO:0035810;GO:0006171;GO:0005622;GO:0016021;GO:0001501;GO:0004016;GO:0017046;GO:0016941;GO:0007200;GO:0007193;GO:0042803;GO:0070062;GO:0007194;GO:0033688;GO:0042562;GO:0002158;GO:0019933;GO:0048662;GO:0007189;GO:0009190;GO:0048015;GO:0005887;GO:0016020;GO:0008528;GO:0030157;GO:0051000;GO:0005886	regulation of blood pressure;positive regulation of urine volume;cAMP biosynthetic process;intracellular;integral component of membrane;skeletal system development;adenylate cyclase activity;peptide hormone binding;natriuretic peptide receptor activity;phospholipase C-activating G-protein coupled receptor signaling pathway;adenylate cyclase-inhibiting G-protein coupled receptor signaling pathway;…	K12325	NPR3	http://www.genome.jp/dbget-bin/www_bget?ko:K12325	-	-	KOG1023(T)(Natriuretic peptide receptor, guanylate cyclase)	gnl|BL_ORD_ID|280749	sp|P70180|ANPRC_MOUSE Atrial natriuretic peptide receptor 3 OS=Mus musculus GN=Npr3 PE=1 SV=3
GeneID:434800	962.64	3.04	0.20	-4.94605889434829	2.84614177021629e-06	0.000235905522928814	Flags: Precursor<>BAE21382.1 unnamed protein product [Mus musculus]<>EDL29231.1 mCG66008 [Mus musculus];PREDICTED: small integral membrane protein 9 isoform X1 [Mus musculus];small integral membrane protein 9 precursor [Mus musculus]<>Q3V0X1.1 RecName: Full=Small integral membrane protein 9;small integral membrane protein 9 [Cricetulus griseus]	GO:0003674;GO:0016021;GO:0046872;GO:0030168;GO:0005507;GO:0005575;GO:0016491;GO:0005886;GO:0055114;GO:0008150;GO:0016020	molecular_function;integral component of membrane;metal ion binding;platelet activation;copper ion binding;cellular_component;oxidoreductase activity;plasma membrane;oxidation-reduction process;biological_process;membrane	-	-	-	-	-	-	Small;gnl|BL_ORD_ID|205578	Small integral membrane protein 9 OS=Mus musculus GN=Smim9 PE=2 SV=1;sp|Q3V0X1|SMIM9_MOUSE Small integral membrane protein 9 OS=Mus musculus GN=Smim9 PE=2 SV=1
GeneID:13170	1533.10	1.17	14.93	3.54654549911203	2.90605099199334e-06	0.000239859099524022	D site-binding protein isoform X2 [Otolemur garnettii];PREDICTED: D site-binding protein [Erinaceus europaeus];PREDICTED: D site-binding protein isoform X2 [Mus musculus];D site-binding protein isoform 3 [Rattus norvegicus]<>XP_006540659.1 PREDICTED: D site-binding protein isoform X1 [Mus musculus]<>AAR99622.1 D-binding protein 3 [Rattus norvegicus]	GO:0048511;GO:0001889;GO:0005634;GO:0006357;GO:0045944;GO:0000977;GO:0003700;GO:0003677;GO:0006355;GO:0007275;GO:0006366;GO:0007623;GO:0043565;GO:0005654;GO:0006351;GO:0001077	rhythmic process;liver development;nucleus;regulation of transcription from RNA polymerase II promoter;positive regulation of transcription from RNA polymerase II promoter;RNA polymerase II regulatory region sequence-specific DNA binding;transcription factor activity, sequence-specific DNA binding;DNA binding;regulation of transcription, DNA-templated;multicellular organism development;transcript…	K09056	DBP	http://www.genome.jp/dbget-bin/www_bget?ko:K09056	-	-	KOG3119(K)(Basic region leucine zipper transcription factor)	D;gnl|BL_ORD_ID|349594;gnl|BL_ORD_ID|348652	D site-binding protein OS=Mus musculus GN=Dbp PE=1 SV=2;sp|Q60925|DBP_MOUSE D site-binding protein OS=Mus musculus GN=Dbp PE=1 SV=2;sp|P16443|DBP_RAT D site-binding protein OS=Rattus norvegicus GN=Dbp PE=1 SV=2
GeneID:21944	1694.00	1.08	0.00	-8.37236806202835	2.94064672173027e-06	0.000240691934173623	unnamed protein product, partial [Mus musculus]	GO:0007275;GO:0005886;GO:0016020;GO:2001238;GO:0005576;GO:0048471;GO:0016021;GO:0005125;GO:0045732;GO:0001525;GO:0030154;GO:0097191;GO:0005164;GO:0005615;GO:0006955;GO:0006915	multicellular organism development;plasma membrane;membrane;positive regulation of extrinsic apoptotic signaling pathway;extracellular region;perinuclear region of cytoplasm;integral component of membrane;cytokine activity;positive regulation of protein catabolic process;angiogenesis;cell differentiation;extrinsic apoptotic signaling pathway;tumor necrosis factor receptor binding;extracellular sp…	K05474	TNFSF12,TWEAK	http://www.genome.jp/dbget-bin/www_bget?ko:K05474	Cytokine-cytokine receptor interaction	ko04060	-	gnl|BL_ORD_ID|214959	sp|O54907|TNF12_MOUSE Tumor necrosis factor ligand superfamily member 12 OS=Mus musculus GN=Tnfsf12 PE=2 SV=2
GeneID:17394	2453.00	0.00	0.75	8.32531024931489	2.94064672173027e-06	0.000240691934173623	Short=MMP-8; AltName: Full=Matrix metalloproteinase-8;neutrophil collagenase preproprotein [Mus musculus]<>O70138.2 RecName: Full=Neutrophil collagenase; Flags: Precursor<>CAA73786.1 collagenase-2 [Mus musculus]<>BAC40805.1 unnamed protein product [Mus musculus]<>AAH42742.1 Matrix metallopeptidase 8 [Mus musculus]<>BAE32938.1 unnamed protein product [Mus musculus]<>BAE23365.1 unnamed protein prod…	GO:0005576;GO:0030574;GO:0006508;GO:0035987;GO:0031012;GO:0004252;GO:0008270;GO:0008237;GO:0008233;GO:0005509;GO:0005578;GO:0005615;GO:0004222;GO:0001503;GO:0046872;GO:0016787	extracellular region;collagen catabolic process;proteolysis;endodermal cell differentiation;extracellular matrix;serine-type endopeptidase activity;zinc ion binding;metallopeptidase activity;peptidase activity;calcium ion binding;proteinaceous extracellular matrix;extracellular space;metalloendopeptidase activity;ossification;metal ion binding;hydrolase activity	K01402	MMP8	http://www.genome.jp/dbget-bin/www_bget?ko:K01402	-	-	KOG1565(OW)(Gelatinase A and related matrix metalloproteases)	gnl|BL_ORD_ID|89210	sp|O70138|MMP8_MOUSE Neutrophil collagenase OS=Mus musculus GN=Mmp8 PE=2 SV=2
GeneID:213948	3902.00	0.10	1.66	3.90331201880292	3.01002573649398e-06	0.000245348321857626	AltName: Full=APG9-like 2;AAI56364.1 ATG9 autophagy related 9 homolog B (S. cerevisiae), partial [synthetic construct] &gt;Q6EBV9.2 RecName: Full=Autophagy-related protein 9B;protein 9B [Mus musculus] &gt;autophagy-related protein 9B [Mus musculus]<>Q6EBV9.2 RecName: Full=Autophagy-related protein 9B;AAI57131.1 ATG9 autophagy related 9 homolog B (S. cerevisiae) [synthetic construct]; AltName: Ful…	GO:0005776;GO:0000045;GO:0016020;GO:0044805;GO:0000421;GO:0000407;GO:0034727;GO:0034497;GO:0005737;GO:0031410;GO:0000422;GO:0016021;GO:0006914;GO:0005575;GO:0003674	autophagosome;autophagosome assembly;membrane;late nucleophagy;autophagosome membrane;pre-autophagosomal structure;piecemeal microautophagy of nucleus;protein localization to pre-autophagosomal structure;cytoplasm;cytoplasmic vesicle;mitophagy;integral component of membrane;autophagy;cellular_component;molecular_function	K17907	ATG9	http://www.genome.jp/dbget-bin/www_bget?ko:K17907	Autophagy - animal;Autophagy - other eukaryotes;Autophagy - yeast;Mitophagy - animal	ko04140,ko04136,ko04138,ko04137	KOG2173(R)(Integral membrane protein)	Autophagy-related;gnl|BL_ORD_ID|296940	Autophagy-related protein 9B OS=Mus musculus GN=Atg9b PE=2 SV=2;sp|Q6EBV9|ATG9B_MOUSE Autophagy-related protein 9B OS=Mus musculus GN=Atg9b PE=2 SV=2
novel.11682	370.00	60.63	4.55	-3.82440132380129	3.06706512860322e-06	0.00024896457597637	[Mus musculus]	-	-	-	-	-	-	-	-	-	-
GeneID:22139	1237.00	0.49	7.79	3.83851122879849	3.27348215953059e-06	0.000264626681242053	Flags: Precursor<>BAA00050.1 prealbumin [Mus musculus]<>CAA27057.1 prealbumin [Mus musculus]<>BAA13757.1 prealbumin [Mus musculus]<>BAB31352.1 unnamed protein product [Mus musculus]<>AAH24702.1 Ttr protein [Mus musculus]<>BAC34098.1 unnamed protein product [Mus musculus]<>BAC35839.1 unnamed protein product [Mus musculus]<>AAH86926.1 Transthyretin [Mus musculus]<>EDK96952.1 transthyretin [Mus musc…	GO:0006144;GO:0042403;GO:0005576;GO:0005179;GO:0006810;GO:0070324;GO:0043234;GO:0046982;GO:0070327;GO:0005615;GO:0070062;GO:0042572;GO:0042802;GO:0005515;GO:0042562	purine nucleobase metabolic process;thyroid hormone metabolic process;extracellular region;hormone activity;transport;thyroid hormone binding;protein complex;protein heterodimerization activity;thyroid hormone transport;extracellular space;extracellular exosome;retinol metabolic process;identical protein binding;protein binding;hormone binding	-	-	-	-	-	-	gnl|BL_ORD_ID|231664	sp|P07309|TTHY_MOUSE Transthyretin OS=Mus musculus GN=Ttr PE=1 SV=1
GeneID:329934	2190.66	6.93	0.70	-3.4894790526743	3.37778591023026e-06	0.000271939452543292	Q70KY4.1 RecName: Full=Forkhead box protein O6 &gt;PREDICTED: forkhead box protein O6 isoform X1 [Mus musculus];CAE00176.1 forkhead box protein O6 [Mus musculus];forkhead box protein O6 [Mus musculus]<>Q70KY4.1 RecName: Full=Forkhead box protein O6<>CAE00176.1 forkhead box protein O6 [Mus musculus];box protein O6 [Mus musculus] &gt	GO:0005737;GO:0043565;GO:0006351;GO:0003700;GO:0007613;GO:0003677;GO:0006355;GO:0060999;GO:0005634;GO:0000981;GO:0006357;GO:0005515	cytoplasm;sequence-specific DNA binding;transcription, DNA-templated;transcription factor activity, sequence-specific DNA binding;memory;DNA binding;regulation of transcription, DNA-templated;positive regulation of dendritic spine development;nucleus;RNA polymerase II transcription factor activity, sequence-specific DNA binding;regulation of transcription from RNA polymerase II promoter;protein b…	K17847	FOXO6	http://www.genome.jp/dbget-bin/www_bget?ko:K17847	FoxO signaling pathway	ko04068	KOG2294(K)(Transcription factor of the Forkhead/HNF3 family)	gnl|BL_ORD_ID|3805;Forkhead	sp|Q70KY4|FOXO6_MOUSE Forkhead box protein O6 OS=Mus musculus GN=Foxo6 PE=1 SV=1;Forkhead box protein O6 OS=Mus musculus GN=Foxo6 PE=1 SV=1
novel.3433	2720.00	0.02	1.06	5.52565300581248	3.48888240981127e-06	0.000279737167585031	partial [Mus musculus]	GO:0005761;GO:0005739;GO:0006412;GO:0008150;GO:0030529;GO:0005575;GO:0019843;GO:0005762;GO:0005840;GO:0003735;GO:0003674;GO:0000027;GO:0044822;GO:0005622	mitochondrial ribosome;mitochondrion;translation;biological_process;intracellular ribonucleoprotein complex;cellular_component;rRNA binding;mitochondrial large ribosomal subunit;ribosome;structural constituent of ribosome;molecular_function;ribosomal large subunit assembly;RNA binding;intracellular	-	-	-	-	-	-	-	-
GeneID:68915	4473.00	0.00	0.38	8.29503229635597	3.54077870575686e-06	0.000282744133723121	valine--tRNA ligase, mitochondrial precursor [Mus musculus]<>Q3U2A8.2 RecName: Full=Valine--tRNA ligase, mitochondrial; Flags: Precursor; Short=ValRS; AltName: Full=Valyl-tRNA synthetase	GO:0005524;GO:0004812;GO:0002161;GO:0006412;GO:0005739;GO:0004832;GO:0006438;GO:0006418;GO:0016874;GO:0005829;GO:0006450;GO:0000166	ATP binding;aminoacyl-tRNA ligase activity;aminoacyl-tRNA editing activity;translation;mitochondrion;valine-tRNA ligase activity;valyl-tRNA aminoacylation;tRNA aminoacylation for protein translation;ligase activity;cytosol;regulation of translational fidelity;nucleotide binding	K01873	VARS,valS	http://www.genome.jp/dbget-bin/www_bget?ko:K01873	Aminoacyl-tRNA biosynthesis	ko00970	KOG0433(J)(Isoleucyl-tRNA synthetase)	gnl|BL_ORD_ID|493757	sp|Q3U2A8|SYVM_MOUSE Valine--tRNA ligase, mitochondrial OS=Mus musculus GN=Vars2 PE=1 SV=2
GeneID:110595	1426.47	5.22	0.43	-3.7661542785803	3.56788351323153e-06	0.00028375507584583	PREDICTED: metalloproteinase inhibitor 4 isoform X1 [Mus musculus];metalloproteinase inhibitor 4 precursor [Mus musculus]<>Q9JHB3.1 RecName: Full=Metalloproteinase inhibitor 4; Short=TIMP-4; AltName: Full=Tissue inhibitor of metalloproteinases 4; Flags: Precursor<>AAF97239.1 tissue inhibitor of metalloproteinases TIMP4 [Mus musculus]<>AAH64046.1 Tissue inhibitor of metalloproteinase 4 [Mus muscul…	GO:0005578;GO:0005576;GO:0010466;GO:0005615;GO:0030017;GO:0004857;GO:0043086;GO:0034097;GO:0008191;GO:0009725;GO:0042698;GO:0010951;GO:0046872;GO:0043434;GO:0007417;GO:0010033;GO:0030414;GO:0051045;GO:0042493;GO:0032496;GO:0007219;GO:0003674;GO:0002020	proteinaceous extracellular matrix;extracellular region;negative regulation of peptidase activity;extracellular space;sarcomere;enzyme inhibitor activity;negative regulation of catalytic activity;response to cytokine;metalloendopeptidase inhibitor activity;response to hormone;ovulation cycle;negative regulation of endopeptidase activity;metal ion binding;response to peptide hormone;central nervou…	-	-	-	-	-	-	gnl|BL_ORD_ID|217449	sp|Q9JHB3|TIMP4_MOUSE Metalloproteinase inhibitor 4 OS=Mus musculus GN=Timp4 PE=2 SV=1
GeneID:78512	1062.43	6.20	0.54	-3.79668295611102	3.71206799911153e-06	0.000294031708768334	-	-	-	-	-	-	-	-	-	-	-
GeneID:70163	1030.68	232.75	2412.05	3.284522340552	4.10534614160604e-06	0.000323877187171522	Flags: Precursor<>BAB25981.1 unnamed protein product [Mus musculus];hypothetical protein [Salmonella enterica]<>NP_081615.2 ly6/PLAUR domain-containing protein 8 preproprotein [Mus musculus]<>NP_001077353.1 ly6/PLAUR domain-containing protein 8 preproprotein [Mus musculus]<>NP_001317126.1 ly6/PLAUR domain-containing protein 8 preproprotein [Mus musculus]<>Q9D7S0.1 RecName: Full=Ly6/PLAUR domain-c…	GO:0050829;GO:0005615;GO:0003674;GO:0005886;GO:0016020;GO:0005576;GO:0031225	defense response to Gram-negative bacterium;extracellular space;molecular_function;plasma membrane;membrane;extracellular region;anchored component of membrane	K05302	SETD6	http://www.genome.jp/dbget-bin/www_bget?ko:K05302	-	-	-	gnl|BL_ORD_ID|402417	sp|Q9D7S0|LYPD8_MOUSE Ly6/PLAUR domain-containing protein 8 OS=Mus musculus GN=Lypd8 PE=1 SV=1
GeneID:269120	1050.76	21.32	2.20	-3.41614410747069	4.16395042979964e-06	0.000327186568971937	Flags: Precursor &gt;opticin isoform 1 [Mus musculus]<>XP_006529723.1 PREDICTED: opticin isoform X2 [Mus musculus]<>XP_006529724.1 PREDICTED: opticin isoform X2 [Mus musculus]<>EDL39633.1 opticin [Mus musculus];opticin isoform 4 [Mus musculus];AAL78287.1 opticin [Mus musculus];PREDICTED: opticin isoform X3 [Mus musculus];opticin isoform 2 [Mus musculus]<>NP_001153893.1 opticin isoform 2 [Mus musc…	GO:0016525;GO:0003674;GO:0005576;GO:0005578	negative regulation of angiogenesis;molecular_function;extracellular region;proteinaceous extracellular matrix	K08128	OPTC	http://www.genome.jp/dbget-bin/www_bget?ko:K08128	-	-	KOG4641(T)(FOG: Toll/interleukin receptor and related proteins containing LRR and TIR repeats);KOG0619(R)(FOG: Leucine rich repeat)	gnl|BL_ORD_ID|426572;Opticin	sp|Q920A0|OPT_MOUSE Opticin OS=Mus musculus GN=Optc PE=2 SV=2;Opticin OS=Mus musculus GN=Optc PE=2 SV=2
novel.16848	1471.00	1.24	0.00	-8.32810998377865	4.27844093612288e-06	0.000333514657734912	protein, partial [Mus musculus]	GO:0044325;GO:0019904;GO:0021762;GO:0047485;GO:0030659;GO:0006605;GO:0005739;GO:1900740;GO:0061024;GO:0071889;GO:0016020;GO:0007165;GO:0045892;GO:0004497;GO:0005737;GO:0043234;GO:0007264;GO:0005829;GO:0005515;GO:0034766;GO:0005925;GO:0070062;GO:0008022	ion channel binding;protein domain specific binding;substantia nigra development;protein N-terminus binding;cytoplasmic vesicle membrane;protein targeting;mitochondrion;positive regulation of protein insertion into mitochondrial membrane involved in apoptotic signaling pathway;membrane organization;14-3-3 protein binding;membrane;signal transduction;negative regulation of transcription, DNA-templ…	K16197	YWHAB_Q_Z	http://www.genome.jp/dbget-bin/www_bget?ko:K16197	Cell cycle;Oocyte meiosis;Hippo signaling pathway;Hippo signaling pathway -fly;MAPK signaling pathway - fly;PI3K-Akt signaling pathway;Longevity regulating pathway - worm	ko04110,ko04114,ko04390,ko04391,ko04013,ko04151,ko04212	KOG0841(O)(Multifunctional chaperone (14-3-3 family))	14-3-3	14-3-3 protein theta OS=Oryctolagus cuniculus GN=YWHAQ PE=2 SV=1
GeneID:276920	1265.86	1.52	0.04	-5.39048677174107	4.27844093612288e-06	0.000333514657734912	coiled-coil domain-containing protein 42A [Mus musculus]<>Q5SV66.2 RecName: Full=Coiled-coil domain-containing protein 42A<>EDL10452.1 coiled-coil domain containing 42 [Mus musculus]	GO:0005575;GO:0008150;GO:0003674	cellular_component;biological_process;molecular_function	-	-	-	-	-	-	gnl|BL_ORD_ID|322888	sp|Q5SV66|CCD42_MOUSE Coiled-coil domain-containing protein 42 OS=Mus musculus GN=Ccdc42 PE=2 SV=2
GeneID:18733	2099.55	0.12	2.43	4.15081921475291	4.53342563485269e-06	0.000351994518462633	Flags: Precursor<>AAB40934.1 cell-surface glycoprotein p91 [Mus musculus]<>BAE36188.1 unnamed protein product [Mus musculus];immunoglobulin-like receptor subfamily B member 3 precursor [Mus musculus] &gt;P97484.1 RecName: Full=Leukocyte immunoglobulin-like receptor subfamily B member 3;leukocyte immunoglobulin-like receptor subfamily B member 3 isoform X1 [Mus musculus]; Flags: Precursor &gt; Sho…	GO:0019724;GO:0002250;GO:0016020;GO:0001782;GO:0019221;GO:0005886;GO:0043011;GO:0002376;GO:0016021	B cell mediated immunity;adaptive immune response;membrane;B cell homeostasis;cytokine-mediated signaling pathway;plasma membrane;myeloid dendritic cell differentiation;immune system process;integral component of membrane	K06512	LILR	http://www.genome.jp/dbget-bin/www_bget?ko:K06512	Osteoclast differentiation	ko04380	-	Leukocyte;gnl|BL_ORD_ID|76262	Leukocyte immunoglobulin-like receptor subfamily B member 3 OS=Mus musculus GN=Lilrb3 PE=1 SV=1;sp|P97484|LIRB3_MOUSE Leukocyte immunoglobulin-like receptor subfamily B member 3 OS=Mus musculus GN=Lilrb3 PE=1 SV=1
novel.22491	6573.00	3.52	0.37	-3.38029385159663	4.5618217826791e-06	0.000352804831098221	-	-	-	-	-	-	-	-	-	-	-
GeneID:17195	1058.45	11.79	1.11	-3.54334689308178	4.6970024924079e-06	0.000361834968473964	Short=MBP-C; AltName: Full=Mannan-binding protein;mannose-binding protein C precursor [Mus musculus]<>XP_006526793.1 PREDICTED: mannose-binding protein C isoform X1 [Mus musculus]<>P41317.2 RecName: Full=Mannose-binding protein C; Short=RARF/P28A; AltName: Full=RA-reactive factor P28A subunit; Flags: Precursor<>BAA02005.1 Ra-reactive factor P28a subunit [Mus musculus domesticus]<>AAA82010.1 manno…	GO:0045087;GO:0005537;GO:0051873;GO:0030246;GO:0048306;GO:0070273;GO:0005576;GO:0050830;GO:0051260;GO:0010954;GO:0051259;GO:0005581;GO:0070207;GO:0001867;GO:0048525;GO:0044130;GO:0002376;GO:0005102;GO:0006958;GO:0005509;GO:0005615;GO:0043621;GO:0050766;GO:0005534;GO:0045917;GO:0002020	innate immune response;mannose binding;killing by host of symbiont cells;carbohydrate binding;calcium-dependent protein binding;phosphatidylinositol-4-phosphate binding;extracellular region;defense response to Gram-positive bacterium;protein homooligomerization;positive regulation of protein processing;protein oligomerization;collagen trimer;protein homotrimerization;complement activation, lectin…	K03991	MBL	http://www.genome.jp/dbget-bin/www_bget?ko:K03991	Phagosome;Complement and coagulation cascades	ko04145,ko04610	-	gnl|BL_ORD_ID|83215	sp|P41317|MBL2_MOUSE Mannose-binding protein C OS=Mus musculus GN=Mbl2 PE=1 SV=2
GeneID:64454	1657.28	65.81	7.21	-3.28311719134859	4.75428067876652e-06	0.000364816756459725	solute carrier family 5 member 4b [Mus musculus]<>AAL06342.2 SGLT3-b [Mus musculus]<>EDL31862.1 mCG3105, isoform CRA_a [Mus musculus];PREDICTED: solute carrier family 5 member 4b isoform X1 [Mus musculus];PREDICTED: solute carrier family 5 member 4b isoform X2 [Mus musculus]	GO:0016021;GO:0055085;GO:0005412;GO:0015758;GO:0098655;GO:0005215;GO:0006814;GO:0005402;GO:1904659;GO:0008643;GO:0005887	integral component of membrane;transmembrane transport;glucose:sodium symporter activity;glucose transport;cation transmembrane transport;transporter activity;sodium ion transport;cation:sugar symporter activity;glucose transmembrane transport;carbohydrate transport;integral component of plasma membrane	K14384	SLC5A4,SGLT3	http://www.genome.jp/dbget-bin/www_bget?ko:K14384	-	-	KOG2349(P)(Na+:iodide/myo-inositol/multivitamin symporters)	gnl|BL_ORD_ID|488779	sp|P31636|SC5A4_PIG Low affinity sodium-glucose cotransporter OS=Sus scrofa GN=SLC5A4 PE=2 SV=1
GeneID:625599	775.00	2.50	30.64	3.4913834273269	4.93057265885043e-06	0.000376872254126295	PREDICTED: hemT-3 protein isoform X1 [Mus musculus];hemT-3 protein isoform X1 [Mus musculus]	GO:0003674;GO:0005575;GO:0008150	molecular_function;cellular_component;biological_process	-	-	-	-	-	-	gnl|BL_ORD_ID|16182;Glycosyl-phosphatidylinositol-anchored	sp|Q99445|GML_HUMAN Glycosyl-phosphatidylinositol-anchored molecule-like protein OS=Homo sapiens GN=GML PE=2 SV=1;Glycosyl-phosphatidylinositol-anchored molecule-like protein OS=Homo sapiens GN=GML PE=2 SV=1
NT_187004.1_GeneID:15007	1473.00	0.86	10.97	3.5242578372103	5.08802767896345e-06	0.000387400060951775	Flags: Precursor<>CAA34449.1 unnamed protein product [Mus musculus]<>BAE20725.1 unnamed protein product [Mus musculus]<>EDL23211.1 mCG19905, isoform CRA_a [Mus musculus]<>EDL23213.1 mCG19905, isoform CRA_a [Mus musculus];H-2 class I histocompatibility antigen, Q10 alpha chain precursor [Mus musculus]<>P01898.3 RecName: Full=H-2 class I histocompatibility antigen, Q10 alpha chain	GO:0042590;GO:0042605;GO:0002376;GO:0005102;GO:0019882;GO:0042608;GO:0002485;GO:0005783;GO:0042277;GO:0005886;GO:0030881;GO:0042612;GO:0005797;GO:0016020;GO:0046977;GO:0002474;GO:0009897;GO:0044822;GO:0045121;GO:0016021;GO:0070971;GO:0048839;GO:0046982;GO:0071556;GO:0010977;GO:0005515;GO:0042742;GO:0001916;GO:0002479;GO:0006955;GO:0005615;GO:0070062;GO:0009986;GO:0005794	antigen processing and presentation of exogenous peptide antigen via MHC class I;peptide antigen binding;immune system process;receptor binding;antigen processing and presentation;T cell receptor binding;antigen processing and presentation of endogenous peptide antigen via MHC class I via ER pathway, TAP-dependent;endoplasmic reticulum;peptide binding;plasma membrane;beta-2-microglobulin binding;…	K06751	MHC1	http://www.genome.jp/dbget-bin/www_bget?ko:K06751	Endocytosis;Phagosome;Cell adhesion molecules (CAMs);Antigen processing and presentation;Natural killer cell mediated cytotoxicity	ko04144,ko04145,ko04514,ko04612,ko04650	-	gnl|BL_ORD_ID|36436	sp|P01898|HA10_MOUSE H-2 class I histocompatibility antigen, Q10 alpha chain OS=Mus musculus GN=H2-Q10 PE=1 SV=3
GeneID:22670	3131.00	0.00	0.54	8.23250067144232	5.18874751827668e-06	0.000392029831727027	tripartite motif protein 26, isoform CRA_b, partial [Mus musculus]	GO:0005737;GO:0005622;GO:0046872;GO:0003674;GO:0045087;GO:0051091;GO:0008150;GO:0046597;GO:0008270;GO:1902187;GO:0005575	cytoplasm;intracellular;metal ion binding;molecular_function;innate immune response;positive regulation of sequence-specific DNA binding transcription factor activity;biological_process;negative regulation of viral entry into host cell;zinc ion binding;negative regulation of viral release from host cell;cellular_component	K12008	TRIM26	http://www.genome.jp/dbget-bin/www_bget?ko:K12008	-	-	-	gnl|BL_ORD_ID|219293	sp|Q99PN3|TRI26_MOUSE Tripartite motif-containing protein 26 OS=Mus musculus GN=Trim26 PE=2 SV=3
GeneID:102632222	804.00	2.81	0.07	-5.34482788598748	5.18874751827668e-06	0.000392029831727027	-	-	-	-	-	-	-	-	-	-	-
GeneID:319387	9953.21	0.05	0.76	3.68223507771488	5.88294080604697e-06	0.000442775820666615	PREDICTED: adhesion G protein-coupled receptor L3 isoform X21 [Mus musculus];PREDICTED: adhesion G protein-coupled receptor L3 isoform X15 [Mus musculus]; AltName: Full=Lectomedin-3; Flags: Precursor;PREDICTED: adhesion G protein-coupled receptor L3 isoform X1 [Mus musculus]<>XP_011247756.1 PREDICTED: adhesion G protein-coupled receptor L3 isoform X1 [Mus musculus]<>XP_011247758.1 PREDICTED: adhe…	GO:0016021;GO:0005575;GO:0007165;GO:0001764;GO:0007420;GO:0046872;GO:0005911;GO:0007166;GO:0004871;GO:0004930;GO:0005515;GO:0005886;GO:0007186;GO:0030246;GO:0005887;GO:0030054;GO:0016020;GO:0005509;GO:0030424;GO:0004888;GO:0031987;GO:0051965;GO:0042220;GO:0098609;GO:0007416;GO:0042995	integral component of membrane;cellular_component;signal transduction;neuron migration;brain development;metal ion binding;cell-cell junction;cell surface receptor signaling pathway;signal transducer activity;G-protein coupled receptor activity;protein binding;plasma membrane;G-protein coupled receptor signaling pathway;carbohydrate binding;integral component of plasma membrane;cell junction;memb…	K04594	LPHN3	http://www.genome.jp/dbget-bin/www_bget?ko:K04594	-	-	-	gnl|BL_ORD_ID|273825;gnl|BL_ORD_ID|273824	sp|Q80TS3|AGRL3_MOUSE Adhesion G protein-coupled receptor L3 OS=Mus musculus GN=Adgrl3 PE=1 SV=3;sp|O97827|AGRL3_BOVIN Adhesion G protein-coupled receptor L3 OS=Bos taurus GN=ADGRL3 PE=2 SV=1
GeneID:14734	2272.00	1.52	0.09	-4.24774888724337	5.94949743337726e-06	0.000444600562337038	Glypican 3 [Rattus norvegicus]	GO:0009948;GO:0005578;GO:0010466;GO:0070062;GO:0005615;GO:0001822;GO:0060422;GO:0005764;GO:0005515;GO:0045879;GO:0045926;GO:0005796;GO:0050680;GO:0040008;GO:0045732;GO:0001658;GO:0072138;GO:2000096;GO:0009887;GO:0030414;GO:0030324;GO:0003674;GO:0072180;GO:0016020;GO:0005887;GO:0010171;GO:0005576;GO:0045807;GO:0030316;GO:0008150;GO:0072203;GO:0043395;GO:0005886;GO:0008285;GO:0046658;GO:0030513;GO:…	anterior/posterior axis specification;proteinaceous extracellular matrix;negative regulation of peptidase activity;extracellular exosome;extracellular space;kidney development;peptidyl-dipeptidase inhibitor activity;lysosome;protein binding;negative regulation of smoothened signaling pathway;negative regulation of growth;Golgi lumen;negative regulation of epithelial cell proliferation;regulation …	K08109	GPC3	http://www.genome.jp/dbget-bin/www_bget?ko:K08109	-	-	-	gnl|BL_ORD_ID|21806	sp|Q8CFZ4|GPC3_MOUSE Glypican-3 OS=Mus musculus GN=Gpc3 PE=2 SV=1
GeneID:53896	1938.69	1.60	0.09	-4.37003494004724	5.95245102294039e-06	0.000444600562337038	PREDICTED: asc-type amino acid transporter 1 isoform X1 [Mus musculus]; Short=Asc-1;PREDICTED: asc-type amino acid transporter 1 isoform X4 [Mus musculus];PREDICTED: asc-type amino acid transporter 1 isoform X2 [Mus musculus];PREDICTED: asc-type amino acid transporter 1 isoform X3 [Mus musculus];asc-type amino acid transporter 1 [Mus musculus]<>P63116.1 RecName: Full=Asc-type amino acid transport…	GO:0015194;GO:0042941;GO:0015825;GO:0015804;GO:0042942;GO:0016021;GO:0015175;GO:0030425;GO:0097440;GO:0015171;GO:0016020;GO:0005887;GO:0043025;GO:0003333;GO:0015297;GO:0006810;GO:0005515;GO:0006865	L-serine transmembrane transporter activity;D-alanine transport;L-serine transport;neutral amino acid transport;D-serine transport;integral component of membrane;neutral amino acid transmembrane transporter activity;dendrite;apical dendrite;amino acid transmembrane transporter activity;membrane;integral component of plasma membrane;neuronal cell body;amino acid transmembrane transport;antiporter …	K13782	SLC7A10,ASC1	http://www.genome.jp/dbget-bin/www_bget?ko:K13782	-	-	KOG1287(E)(Amino acid transporters)	gnl|BL_ORD_ID|265869;gnl|BL_ORD_ID|267813	sp|P63115|AAA1_MOUSE Asc-type amino acid transporter 1 OS=Mus musculus GN=Slc7a10 PE=1 SV=1;sp|P63116|AAA1_RAT Asc-type amino acid transporter 1 OS=Rattus norvegicus GN=Slc7a10 PE=2 SV=1
GeneID:20618	757.00	33.32	3.52	-3.37811462871858	6.16776030957398e-06	0.000458937437580573	synuclein, gamma, partial [Mus musculus]	GO:0007422;GO:0005737;GO:0008344;GO:0043679;GO:0007268;GO:0048471;GO:0070062;GO:0071464;GO:0042220;GO:0043025;GO:0005515;GO:0048487;GO:0005815;GO:0043014;GO:0002118;GO:0009306;GO:0042493;GO:0005856;GO:0005819;GO:0046928;GO:0030424;GO:0005886;GO:0014059;GO:0050808	peripheral nervous system development;cytoplasm;adult locomotory behavior;axon terminus;chemical synaptic transmission;perinuclear region of cytoplasm;extracellular exosome;cellular response to hydrostatic pressure;response to cocaine;neuronal cell body;protein binding;beta-tubulin binding;microtubule organizing center;alpha-tubulin binding;aggressive behavior;protein secretion;response to drug;c…	-	-	-	-	-	-	gnl|BL_ORD_ID|503431	sp|Q9Z0F7|SYUG_MOUSE Gamma-synuclein OS=Mus musculus GN=Sncg PE=1 SV=1
GeneID:17474	1334.50	0.00	1.43	8.20018820612781	6.3167361092064e-06	0.000464741438686331	C-type lectin domain family 4 member D isoform 1 [Mus musculus]<>Q9Z2H6.1 RecName: Full=C-type lectin domain family 4 member D; AltName: Full=Macrophage-restricted C-type lectin<>AAD05125.1 C-type lectin [Mus musculus]<>AAH99471.1 C-type lectin domain family 4, member d [Mus musculus]<>BAE42436.1 unnamed protein product [Mus musculus]<>EDK99714.1 C-type lectin domain family 4, member d [Mus muscu…	GO:0005886;GO:0038094;GO:0042742;GO:0045087;GO:0034987;GO:0030246;GO:0016020;GO:0002250;GO:0016021;GO:0002292;GO:0002376	plasma membrane;Fc-gamma receptor signaling pathway;defense response to bacterium;innate immune response;immunoglobulin receptor binding;carbohydrate binding;membrane;adaptive immune response;integral component of membrane;T cell differentiation involved in immune response;immune system process	K10058	CLEC4D	http://www.genome.jp/dbget-bin/www_bget?ko:K10058	-	-	-	gnl|BL_ORD_ID|330103	sp|Q9Z2H6|CLC4D_MOUSE C-type lectin domain family 4 member D OS=Mus musculus GN=Clec4d PE=2 SV=1
GeneID:20863	412.00	0.00	12.46	8.20018820612781	6.3167361092064e-06	0.000464741438686331	stefin A3, partial [Oryctolagus cuniculus]	GO:0004866;GO:0010466;GO:0030414;GO:0003674;GO:0010951;GO:0005737;GO:0005622;GO:0008150;GO:0005575;GO:0004869	endopeptidase inhibitor activity;negative regulation of peptidase activity;peptidase inhibitor activity;molecular_function;negative regulation of endopeptidase activity;cytoplasm;intracellular;biological_process;cellular_component;cysteine-type endopeptidase inhibitor activity	-	-	-	-	-	-	gnl|BL_ORD_ID|347755	sp|P35173|CYT3_MOUSE Stefin-3 OS=Mus musculus GN=Stfa3 PE=3 SV=1
GeneID:114654	645.00	0.00	4.16	8.16713541609358	6.3167361092064e-06	0.000464741438686331	lymphocyte antigen 6 complex locus protein G6d precursor [Mus musculus]<>Q9Z1Q3.1 RecName: Full=Lymphocyte antigen 6 complex locus protein G6d; Flags: Precursor<>AAC84158.1 NG25 [Mus musculus]<>CAC85545.1 Ly6g6d protein [Mus musculus]<>AAI31989.1 Lymphocyte antigen 6 complex, locus G6D [Mus musculus]<>AAI31991.1 Lymphocyte antigen 6 complex, locus G6D [Mus musculus]<>EDL26669.1 lymphocyte antigen…	GO:0095500;GO:2000272;GO:0030550;GO:0030175;GO:0005575;GO:0031225;GO:0005886;GO:0016020;GO:0042995	acetylcholine receptor signaling pathway;negative regulation of receptor activity;acetylcholine receptor inhibitor activity;filopodium;cellular_component;anchored component of membrane;plasma membrane;membrane;cell projection	K06846	LY6D_E_G6_H	http://www.genome.jp/dbget-bin/www_bget?ko:K06846	-	-	-	gnl|BL_ORD_ID|407074	sp|Q9Z1Q3|LY66D_MOUSE Lymphocyte antigen 6 complex locus protein G6d OS=Mus musculus GN=Ly6g6d PE=1 SV=1
GeneID:333182	535.59	40.06	4.84	-3.42347356997893	7.02662513076098e-06	0.000515041134584585	AltName: Full=Cytochrome c oxidase subunit VIb, testis-specific isoform<>AAH48670.1 Cytochrome c oxidase subunit VIb polypeptide 2 [Mus musculus]<>AAN46753.1 cytochrome c oxidase subunit VIb testes-specific isoform precursor [Mus musculus]<>CAJ18573.1 Cox6b2 [Mus musculus]<>BAE35659.1 unnamed protein product [Mus musculus]<>AAI07298.1 Cytochrome c oxidase subunit VIb polypeptide 2 [Mus musculus]<…	GO:0030061;GO:1902600;GO:0008150;GO:0005739;GO:0003674;GO:0004129	mitochondrial crista;hydrogen ion transmembrane transport;biological_process;mitochondrion;molecular_function;cytochrome-c oxidase activity	K02267	COX6B	http://www.genome.jp/dbget-bin/www_bget?ko:K02267	Oxidative phosphorylation;Cardiac muscle contraction	ko00190,ko04260	KOG3057(C)(Cytochrome c oxidase, subunit VIb/COX12)	gnl|BL_ORD_ID|346149	sp|Q80ZN9|CX6B2_MOUSE Cytochrome c oxidase subunit 6B2 OS=Mus musculus GN=Cox6b2 PE=1 SV=1
NT_187004.1_GeneID:68468	960.00	9.72	0.92	-3.53617600014456	7.08103855271096e-06	0.000517100079291651	lymphocyte antigen 6 complex, locus G6C, isoform CRA_b [Mus musculus]	GO:0008150;GO:0005886;GO:0016020;GO:0005575;GO:0031225;GO:0003674	biological_process;plasma membrane;membrane;cellular_component;anchored component of membrane;molecular_function	K06846	LY6D_E_G6_H	http://www.genome.jp/dbget-bin/www_bget?ko:K06846	-	-	-	gnl|BL_ORD_ID|405050	sp|Q9Z1Q4|LY66C_MOUSE Lymphocyte antigen 6 complex locus protein G6c OS=Mus musculus GN=Ly6g6c PE=1 SV=1
GeneID:18628	8015.64	0.06	0.79	3.75893263523894	7.27031953567168e-06	0.000528956136884202	Short=mPER3;PREDICTED: period circadian protein homolog 3 isoform X1 [Mus musculus]; AltName: Full=Circadian clock protein PERIOD 3;PREDICTED: period circadian protein homolog 3 isoform X5 [Mus musculus];PREDICTED: period circadian protein homolog 3 isoform X2 [Mus musculus];PREDICTED: period circadian protein homolog 3 isoform X7 [Mus musculus];PREDICTED: period circadian protein homolog 3 isofo…	GO:0019900;GO:0050821;GO:0000122;GO:0032922;GO:0005634;GO:0045187;GO:0031625;GO:0048511;GO:0005515;GO:0006351;GO:0005737;GO:0007623;GO:0006355	kinase binding;protein stabilization;negative regulation of transcription from RNA polymerase II promoter;circadian regulation of gene expression;nucleus;regulation of circadian sleep/wake cycle, sleep;ubiquitin protein ligase binding;rhythmic process;protein binding;transcription, DNA-templated;cytoplasm;circadian rhythm;regulation of transcription, DNA-templated	K02633	PER	http://www.genome.jp/dbget-bin/www_bget?ko:K02633	Circadian entrainment;Circadian rhythm;Circadian rhythm - fly	ko04713,ko04710,ko04711	KOG3753(T)(Circadian clock protein period)	gnl|BL_ORD_ID|121319	sp|O70361|PER3_MOUSE Period circadian protein homolog 3 OS=Mus musculus GN=Per3 PE=1 SV=2
GeneID:14857	861.00	22.73	230.22	3.2034686707331	7.32076983212202e-06	0.000530661264140977	Contains: RecName: Full=Glutathione S-transferase A1, N-terminally processed<>AAI32577.1 Glutathione S-transferase, alpha 1 (Ya) [Mus musculus]<>AAI32573.1 Glutathione S-transferase, alpha 1 (Ya) [Mus musculus]; AltName: Full=Glutathione S-transferase Ya; AltName: Full=Glutathione S-transferase Ya1;glutathione S-transferase A1 [Mus musculus]<>P13745.2 RecName: Full=Glutathione S-transferase A1; A…	GO:0043295;GO:0005575;GO:0005640;GO:0008152;GO:0005634;GO:0006749;GO:0007568;GO:0008150;GO:0008144;GO:0004364;GO:0005829;GO:0003674;GO:0035634;GO:0070062;GO:0016740;GO:0042178	glutathione binding;cellular_component;nuclear outer membrane;metabolic process;nucleus;glutathione metabolic process;aging;biological_process;drug binding;glutathione transferase activity;cytosol;molecular_function;response to stilbenoid;extracellular exosome;transferase activity;xenobiotic catabolic process	K00799	GST,gst	http://www.genome.jp/dbget-bin/www_bget?ko:K00799	Glutathione metabolism;Drug metabolism - cytochrome P450;Metabolism of xenobiotics by cytochrome P450	ko00480,ko00982,ko00980	-	gnl|BL_ORD_ID|31233	sp|P13745|GSTA1_MOUSE Glutathione S-transferase A1 OS=Mus musculus GN=Gsta1 PE=1 SV=2
GeneID:12267	4299.00	0.02	0.68	4.68444118415357	7.45779295662389e-06	0.000538606194264411	C3a anaphylatoxin chemotactic receptor [Mus musculus]<>O09047.1 RecName: Full=C3a anaphylatoxin chemotactic receptor; AltName: Full=Complement component 3a receptor 1<>AAC53203.1 anaphylatoxin C3a receptor [Mus musculus]<>AAC53204.1 anaphylatoxin C3a receptor [Mus musculus]<>AAC40193.1 complement C3a anaphylatoxin receptor [Mus musculus]<>AAH03728.1 Complement component 3a receptor 1 [Mus musculu…	GO:0016021;GO:0002430;GO:0004875;GO:0007165;GO:0005623;GO:0030335;GO:0048661;GO:0008217;GO:0007204;GO:0001850;GO:0005829;GO:2000573;GO:0002462;GO:0006935;GO:0010575;GO:0045766;GO:0004930;GO:0060326;GO:0006954;GO:0004871;GO:0007186;GO:0005886;GO:0007200;GO:0050900;GO:0010759;GO:0016020;GO:0004876;GO:0005887;GO:0090023;GO:0072126	integral component of membrane;complement receptor mediated signaling pathway;complement receptor activity;signal transduction;cell;positive regulation of cell migration;positive regulation of smooth muscle cell proliferation;regulation of blood pressure;positive regulation of cytosolic calcium ion concentration;complement component C3a binding;cytosol;positive regulation of DNA biosynthetic proc…	K04009	C3AR1	http://www.genome.jp/dbget-bin/www_bget?ko:K04009	Neuroactive ligand-receptor interaction;Complement and coagulation cascades	ko04080,ko04610	-	gnl|BL_ORD_ID|310707	sp|O09047|C3AR_MOUSE C3a anaphylatoxin chemotactic receptor OS=Mus musculus GN=C3ar1 PE=1 SV=1
GeneID:54447	5242.38	185.40	22.27	-3.17906712860343	7.52085882416767e-06	0.00054117124813901	N-acylsphingosine amidohydrolase 2, isoform CRA_a, partial [Mus musculus]<>EDL41716.1 N-acylsphingosine amidohydrolase 2, isoform CRA_a, partial [Mus musculus];amidohydrolase 2, isoform CRA_a, partial [Mus musculus] &gt;EDL41716.1 N-acylsphingosine amidohydrolase 2, isoform CRA_a, partial [Mus musculus]	GO:0006915;GO:0006629;GO:0008283;GO:0016787;GO:0010033;GO:0017040;GO:0016021;GO:0016020;GO:0006665;GO:0005739;GO:0005886	apoptotic process;lipid metabolic process;cell proliferation;hydrolase activity;response to organic substance;ceramidase activity;integral component of membrane;membrane;sphingolipid metabolic process;mitochondrion;plasma membrane	K12349	ASAH2	http://www.genome.jp/dbget-bin/www_bget?ko:K12349	Sphingolipid signaling pathway;Sphingolipid metabolism	ko04071,ko00600	-	gnl|BL_ORD_ID|290751;Neutral	sp|Q9JHE3|ASAH2_MOUSE Neutral ceramidase OS=Mus musculus GN=Asah2 PE=1 SV=1;Neutral ceramidase OS=Mus musculus GN=Asah2 PE=1 SV=1
GeneID:246747	581.01	11.49	0.92	-3.90157946303	7.66181667719453e-06	0.000547349426112637	sequence BC054059, isoform CRA_c, partial [Mus musculus];cDNA sequence BC054059, isoform CRA_b, partial [Mus musculus]	GO:0005737;GO:0050872;GO:0050873;GO:0007283;GO:0045600;GO:0045444;GO:0003674;GO:0007165;GO:0016021;GO:0005634;GO:0016020	cytoplasm;white fat cell differentiation;brown fat cell differentiation;spermatogenesis;positive regulation of fat cell differentiation;fat cell differentiation;molecular_function;signal transduction;integral component of membrane;nucleus;membrane	-	-	-	-	-	-	Adipogenin;gnl|BL_ORD_ID|268406	Adipogenin OS=Mus musculus GN=Adig PE=1 SV=1;sp|Q8R400|ADIG_MOUSE Adipogenin OS=Mus musculus GN=Adig PE=1 SV=1
NT_187020.1_GeneID:227231	5585.00	0.08	1.20	3.75111948790836	7.66244615052817e-06	0.000547349426112637	Flags: Precursor<>AAI26970.1 Carbamoyl-phosphate synthetase 1 [Mus musculus]; Flags: Precursor &gt;Q8C196.2 RecName: Full=Carbamoyl-phosphate synthase [ammonia], mitochondrial;AAI26970.1 Carbamoyl-phosphate synthetase 1 [Mus musculus];synthase [ammonia], mitochondrial precursor [Mus musculus] &gt; AltName: Full=Carbamoyl-phosphate synthetase I; Short=CPSase I;XP_011236802.1 PREDICTED: carbamoyl-p…	GO:0008152;GO:0042493;GO:0032496;GO:0071320;GO:0050667;GO:0006526;GO:0004070;GO:0006508;GO:0005743;GO:0071377;GO:0071548;GO:0016595;GO:0048545;GO:0019433;GO:0046209;GO:0051591;GO:0051384;GO:0005739;GO:0003824;GO:0060416;GO:0032403;GO:0055081;GO:0042645;GO:0034201;GO:0001889;GO:0009636;GO:0007494;GO:0005634;GO:0043200;GO:0005543;GO:0005524;GO:0045909;GO:0071400;GO:0042594;GO:0006541;GO:0004175;GO:…	metabolic process;response to drug;response to lipopolysaccharide;cellular response to cAMP;homocysteine metabolic process;arginine biosynthetic process;aspartate carbamoyltransferase activity;proteolysis;mitochondrial inner membrane;cellular response to glucagon stimulus;response to dexamethasone;glutamate binding;response to steroid hormone;triglyceride catabolic process;nitric oxide metabolic …	K01948	CPS1	http://www.genome.jp/dbget-bin/www_bget?ko:K01948	Alanine, aspartate and glutamate metabolism;Arginine biosynthesis;Nitrogen metabolism;Biosynthesis of amino acids;Carbon metabolism	ko00250,ko00220,ko00910,ko01230,ko01200	KOG0370(R)(Multifunctional pyrimidine synthesis protein CAD (includes carbamoyl-phophate synthetase, aspartate transcarbamylase, and glutamine amidotransferase));KOG0368(I)(Acetyl-CoA carboxylase)	Carbamoyl-phosphate;gnl|BL_ORD_ID|314744	Carbamoyl-phosphate synthase [ammonia], mitochondrial OS=Mus musculus GN=Cps1 PE=1 SV=2;sp|Q8C196|CPSM_MOUSE Carbamoyl-phosphate synthase [ammonia], mitochondrial OS=Mus musculus GN=Cps1 PE=1 SV=2
novel.6967	668.00	0.00	3.85	8.13330758048819	7.72045524458559e-06	0.0005494950102342	60S ribosomal protein L29-like isoform X1 [Mus musculus]	GO:0002181;GO:0008201;GO:0042788;GO:0019898;GO:0007568;GO:0016020;GO:0030529;GO:0035264;GO:0006412;GO:0031589;GO:0022625;GO:0005622;GO:0003674;GO:0003735;GO:0005840;GO:0044822;GO:0008283;GO:0022626	cytoplasmic translation;heparin binding;polysomal ribosome;extrinsic component of membrane;aging;membrane;intracellular ribonucleoprotein complex;multicellular organism growth;translation;cell-substrate adhesion;cytosolic large ribosomal subunit;intracellular;molecular_function;structural constituent of ribosome;ribosome;RNA binding;cell proliferation;cytosolic ribosome	K02905	RP-L29e,RPL29	http://www.genome.jp/dbget-bin/www_bget?ko:K02905	Ribosome	ko03010	KOG3504(J)(60S ribosomal protein L29)	60S	60S ribosomal protein L29 OS=Mus musculus GN=Rpl29 PE=2 SV=2
novel.19246	2425.00	19.09	2.25	-3.22129772481812	7.8387488198358e-06	0.000555900295367705	[Rattus norvegicus]	GO:0051287;GO:0050660;GO:0009115;GO:0051537;GO:0004031;GO:0000387;GO:0032797;GO:0005634;GO:0016614;GO:0055114;GO:0034719;GO:0005829;GO:0005730;GO:0004854;GO:0005737;GO:0005622;GO:0006397;GO:0016903;GO:0005506;GO:0005681;GO:0009055;GO:0008380;GO:0000245	NAD binding;flavin adenine dinucleotide binding;xanthine catabolic process;2 iron, 2 sulfur cluster binding;aldehyde oxidase activity;spliceosomal snRNP assembly;SMN complex;nucleus;oxidoreductase activity, acting on CH-OH group of donors;oxidation-reduction process;SMN-Sm protein complex;cytosol;nucleolus;xanthine dehydrogenase activity;cytoplasm;intracellular;mRNA processing;oxidoreductase acti…	-	-	-	-	-	-	-	-
GeneID:68846	1351.00	12.10	1.31	-3.33920865552404	8.2205744744656e-06	0.000580881168979864	PREDICTED: RING finger protein 208 isoform X2 [Bos taurus]	GO:0051865;GO:0004842;GO:0005737;GO:0008270;GO:0046872;GO:0005654	protein autoubiquitination;ubiquitin-protein transferase activity;cytoplasm;zinc ion binding;metal ion binding;nucleoplasm	-	-	-	-	-	-	gnl|BL_ORD_ID|173586	sp|Q8K0W3|RN208_MOUSE RING finger protein 208 OS=Mus musculus GN=Rnf208 PE=1 SV=2
GeneID:14282	3422.48	3.61	0.38	-3.34906856672365	9.16554285378906e-06	0.000644898811769734	P13346.1 RecName: Full=Protein fosB &gt;XP_006539606.1 PREDICTED: protein fosB isoform X1 [Mus musculus] &gt;EDL23136.1 FBJ osteosarcoma oncogene B [Mus musculus] &gt;AAI32065.1 FBJ osteosarcoma oncogene B [Mus musculus] &gt;PREDICTED: protein fosB [Tupaia chinensis];fosB isoform 1 [Mus musculus] &gt;CAA33026.1 unnamed protein product [Mus musculus] &gt;PREDICTED: protein fosB isoform X2 [Miniopt…	GO:0043278;GO:0032570;GO:0051412;GO:0000978;GO:0032870;GO:0005634;GO:0006357;GO:0045944;GO:0007565;GO:0003700;GO:0071277;GO:0003677;GO:0042493;GO:0006355;GO:0006366;GO:0003690;GO:0043565;GO:0009612;GO:0001077;GO:0051591	response to morphine;response to progesterone;response to corticosterone;RNA polymerase II core promoter proximal region sequence-specific DNA binding;cellular response to hormone stimulus;nucleus;regulation of transcription from RNA polymerase II promoter;positive regulation of transcription from RNA polymerase II promoter;female pregnancy;transcription factor activity, sequence-specific DNA bin…	K09029	FOSB	http://www.genome.jp/dbget-bin/www_bget?ko:K09029	Osteoclast differentiation;IL-17 signaling pathway	ko04380,ko04657	-	Protein;gnl|BL_ORD_ID|393642	Protein fosB OS=Mus musculus GN=Fosb PE=2 SV=1;sp|P13346|FOSB_MOUSE Protein fosB OS=Mus musculus GN=Fosb PE=2 SV=1
GeneID:18722	3092.59	0.06	1.56	4.05119324307389	9.1922046067769e-06	0.000644898811769734	PREDICTED: paired-Ig-like receptor A1 isoform X4 [Mus musculus];paired-Ig-like receptor A1 isoform X1 [Mus musculus];PREDICTED: paired-Ig-like receptor A1 isoform X2 [Mus musculus];PREDICTED: paired-Ig-like receptor A1 isoform X3 [Mus musculus];paired-Ig-like receptor A1 precursor [Mus musculus]<>AAC53212.1 PIRA1 [Mus musculus]<>AAI66006.1 Paired-Ig-like receptor A1 [synthetic construct];paired-I…	GO:0019724;GO:0002250;GO:0001782;GO:0019221;GO:0016020;GO:0005886;GO:0008150;GO:0043011;GO:0003674;GO:0005575;GO:0002376;GO:0016021	B cell mediated immunity;adaptive immune response;B cell homeostasis;cytokine-mediated signaling pathway;membrane;plasma membrane;biological_process;myeloid dendritic cell differentiation;molecular_function;cellular_component;immune system process;integral component of membrane	K06512	LILR	http://www.genome.jp/dbget-bin/www_bget?ko:K06512	Osteoclast differentiation	ko04380	-	Leukocyte;gnl|BL_ORD_ID|76262	Leukocyte immunoglobulin-like receptor subfamily B member 3 OS=Mus musculus GN=Lilrb3 PE=1 SV=1;sp|P97484|LIRB3_MOUSE Leukocyte immunoglobulin-like receptor subfamily B member 3 OS=Mus musculus GN=Lilrb3 PE=1 SV=1
GeneID:20310	1083.00	0.00	1.76	8.09866747710136	9.47510416380966e-06	0.000662380591437285	Short=MIP2; Flags: Precursor<>CAA37807.1 unnamed protein product [Mus musculus]<>BAE33956.1 unnamed protein product [Mus musculus]<>BAE33502.1 unnamed protein product [Mus musculus]<>BAE23436.1 unnamed protein product [Mus musculus]<>AAI19513.1 Chemokine (C-X-C motif) ligand 2 [Mus musculus]<>AAI19512.1 Chemokine (C-X-C motif) ligand 2 [Mus musculus]<>EDL05300.1 mCG1710 [Mus musculus];C-X-C motif…	GO:0005515;GO:0007186;GO:0051384;GO:0032355;GO:0009408;GO:0071347;GO:0006954;GO:0042127;GO:0001975;GO:0005576;GO:0010332;GO:0008009;GO:0006955;GO:0090023;GO:0005615;GO:0070997;GO:0032496;GO:0005623;GO:0030593;GO:0042060;GO:0030595;GO:0006952;GO:0002237;GO:0045236;GO:0006935;GO:0007204;GO:0071222;GO:0070098;GO:0005829;GO:0005125	protein binding;G-protein coupled receptor signaling pathway;response to glucocorticoid;response to estradiol;response to heat;cellular response to interleukin-1;inflammatory response;regulation of cell proliferation;response to amphetamine;extracellular region;response to gamma radiation;chemokine activity;immune response;positive regulation of neutrophil chemotaxis;extracellular space;neuron de…	K05505	CXCL1_2_3,GRO	http://www.genome.jp/dbget-bin/www_bget?ko:K05505	TNF signaling pathway;Cytokine-cytokine receptor interaction;Chemokine signaling pathway;IL-17 signaling pathway;NOD-like receptor signaling pathway	ko04668,ko04060,ko04062,ko04657,ko04621	-	gnl|BL_ORD_ID|339749	sp|P10889|CXCL2_MOUSE C-X-C motif chemokine 2 OS=Mus musculus GN=Cxcl2 PE=1 SV=2
GeneID:55925	1381.00	0.08	2.24	4.63009604230214	1.05607963953182e-05	0.000727916787332039	synaptotagmin-8 isoform c [Mus musculus]<>XP_011240318.1 PREDICTED: synaptotagmin-8 isoform X4 [Mus musculus]<>Q9R0N6.1 RecName: Full=Synaptotagmin-8; Short=SytVIII<>BAA85777.1 synaptotagmin VIII [Mus musculus]<>EDL18145.1 synaptotagmin VIII, isoform CRA_a [Mus musculus];PREDICTED: synaptotagmin-8 isoform X7 [Mus musculus];PREDICTED: synaptotagmin-8 isoform X5 [Mus musculus]; AltName: Full=Synapt…	GO:0017158;GO:0005509;GO:0030276;GO:0098793;GO:0019905;GO:0005737;GO:0001669;GO:0016021;GO:0031410;GO:0006887;GO:0007340;GO:0005544;GO:0048306;GO:0016020;GO:0031982;GO:0005886;GO:0048791;GO:0006906	regulation of calcium ion-dependent exocytosis;calcium ion binding;clathrin binding;presynapse;syntaxin binding;cytoplasm;acrosomal vesicle;integral component of membrane;cytoplasmic vesicle;exocytosis;acrosome reaction;calcium-dependent phospholipid binding;calcium-dependent protein binding;membrane;vesicle;plasma membrane;calcium ion-regulated exocytosis of neurotransmitter;vesicle fusion	K19908	SYT8	http://www.genome.jp/dbget-bin/www_bget?ko:K19908	-	-	KOG1028(TU)(Ca2+-dependent phospholipid-binding protein Synaptotagmin, required for synaptic vesicle and secretory granule exocytosis)	gnl|BL_ORD_ID|508273	sp|Q9R0N6|SYT8_MOUSE Synaptotagmin-8 OS=Mus musculus GN=Syt8 PE=1 SV=1
novel.18954	784.00	0.19	5.40	4.63009604230214	1.05607963953182e-05	0.000727916787332039	[Mus musculus]	GO:0005575;GO:0031225;GO:0008150;GO:0005886;GO:0016020;GO:0003674;GO:0009897;GO:0005622	cellular_component;anchored component of membrane;biological_process;plasma membrane;membrane;molecular_function;external side of plasma membrane;intracellular	K06846	LY6D_E_G6_H	http://www.genome.jp/dbget-bin/www_bget?ko:K06846	-	-	-	Lymphocyte	Lymphocyte antigen 6F OS=Mus musculus GN=Ly6f PE=3 SV=1
novel.2123	462.00	0.66	15.86	4.63009604230214	1.05607963953182e-05	0.000727916787332039	partial [Mus musculus]	-	-	-	-	-	-	-	-	-	-
novel.24296	454.00	15.28	0.85	-4.26525583322487	1.05607963953182e-05	0.000727916787332039	[Mus musculus]	GO:0003674;GO:0005575;GO:0008150	molecular_function;cellular_component;biological_process	K11290	SET,TAF1,I2PP2A	http://www.genome.jp/dbget-bin/www_bget?ko:K11290	-	-	-	-	-
GeneID:231293	2704.94	0.17	2.58	3.68704260705383	1.11544206001052e-05	0.000766144889050579	PREDICTED: PGAP2-interacting protein isoform X3 [Mus musculus]; AltName: Full=Cell wall biogenesis protein 43 C-terminal homolog<>AAH16523.1 RIKEN cDNA C130090K23 gene [Mus musculus]<>BAC38385.1 unnamed protein product [Mus musculus];PREDICTED: PGAP2-interacting protein isoform X1 [Mus musculus];PREDICTED: PGAP2-interacting protein isoform X2 [Mus musculus];PGAP2-interacting protein [Mus musculus…	GO:0005575;GO:0003674;GO:0016021;GO:0008150;GO:0006506;GO:0016020	cellular_component;molecular_function;integral component of membrane;biological_process;GPI anchor biosynthetic process;membrane	-	-	-	-	-	-	gnl|BL_ORD_ID|120191	sp|Q91YL7|PG2IP_MOUSE PGAP2-interacting protein OS=Mus musculus GN=Cwh43 PE=1 SV=1
GeneID:70147	2226.69	2.58	16.07	3.16296014038085	1.12586501623387e-05	0.000770609490553945	[Mus musculus]	GO:0005575;GO:0005840;GO:0003735;GO:0003674;GO:0019843;GO:0000027;GO:0044822;GO:0005622;GO:0002094;GO:0005762;GO:0006412;GO:0005761;GO:0005783;GO:0005739;GO:0008150;GO:0016740;GO:0016765;GO:0030529;GO:0016094;GO:0016020	cellular_component;ribosome;structural constituent of ribosome;molecular_function;rRNA binding;ribosomal large subunit assembly;RNA binding;intracellular;polyprenyltransferase activity;mitochondrial large ribosomal subunit;translation;mitochondrial ribosome;endoplasmic reticulum;mitochondrion;biological_process;transferase activity;transferase activity, transferring alkyl or aryl (other than meth…	-	-	-	-	-	-	-	-
novel.9789	709.00	3.14	0.00	-8.1361060697604	1.16786167600443e-05	0.00078566694395312	40S ribosomal protein S8 isoform X1 [Mandrillus leucophaeus]	GO:0006614;GO:0005622;GO:0005737;GO:0000462;GO:0019083;GO:0005654;GO:0005829;GO:0003674;GO:0003735;GO:0005840;GO:0044822;GO:0070062;GO:0005515;GO:0005925;GO:0000184;GO:0006364;GO:0022627;GO:0005634;GO:0006413;GO:0016020;GO:0030529;GO:0006412;GO:0008150	SRP-dependent cotranslational protein targeting to membrane;intracellular;cytoplasm;maturation of SSU-rRNA from tricistronic rRNA transcript (SSU-rRNA, 5.8S rRNA, LSU-rRNA);viral transcription;nucleoplasm;cytosol;molecular_function;structural constituent of ribosome;ribosome;RNA binding;extracellular exosome;protein binding;focal adhesion;nuclear-transcribed mRNA catabolic process, nonsense-media…	K02995	RP-S8e,RPS8	http://www.genome.jp/dbget-bin/www_bget?ko:K02995	Ribosome	ko03010	KOG3283(J)(40S ribosomal protein S8)	40S	40S ribosomal protein S8 OS=Bos taurus GN=RPS8 PE=2 SV=3
GeneID:107581	3446.00	0.00	0.42	8.06317513616919	1.16786167600443e-05	0.00078566694395312	PREDICTED: collagen alpha-1(XVI) chain isoform X5 [Mus musculus];PREDICTED: collagen alpha-1(XVI) chain isoform X4 [Mus musculus]	GO:0071230;GO:0051894;GO:0005576;GO:0033627;GO:0033622;GO:0005178;GO:0005578;GO:0007155;GO:0005581	cellular response to amino acid stimulus;positive regulation of focal adhesion assembly;extracellular region;cell adhesion mediated by integrin;integrin activation;integrin binding;proteinaceous extracellular matrix;cell adhesion;collagen trimer	-	-	-	-	-	-	gnl|BL_ORD_ID|317615	sp|Q8BLX7|COGA1_MOUSE Collagen alpha-1(XVI) chain OS=Mus musculus GN=Col16a1 PE=1 SV=2
GeneID:232680	1249.00	0.00	1.43	8.06317513616919	1.16786167600443e-05	0.00078566694395312	carboxypeptidase A2, pancreatic, isoform CRA_b [Mus musculus]; Flags: Precursor<>AAH94929.1 carboxypeptidase A2, pancreatic [synthetic construct]<>EDL13738.1 carboxypeptidase A2, pancreatic, isoform CRA_a [Mus musculus];carboxypeptidase A2 preproprotein [Mus musculus]<>Q504N0.1 RecName: Full=Carboxypeptidase A2	GO:0016787;GO:0004181;GO:0046872;GO:0008237;GO:0005773;GO:0007039;GO:0008270;GO:0006508;GO:0004180;GO:0005576;GO:0005615;GO:0005515;GO:0008233	hydrolase activity;metallocarboxypeptidase activity;metal ion binding;metallopeptidase activity;vacuole;protein catabolic process in the vacuole;zinc ion binding;proteolysis;carboxypeptidase activity;extracellular region;extracellular space;protein binding;peptidase activity	K01298	CPA2	http://www.genome.jp/dbget-bin/www_bget?ko:K01298	Pancreatic secretion;Protein digestion and absorption	ko04972,ko04974	KOG2650(S)(Zinc carboxypeptidase)	gnl|BL_ORD_ID|310607	sp|Q504N0|CBPA2_MOUSE Carboxypeptidase A2 OS=Mus musculus GN=Cpa2 PE=1 SV=1
GeneID:242711	958.00	0.00	2.04	8.06317513616919	1.16786167600443e-05	0.00078566694395312	uncharacterized protein LOC242711 precursor [Mus musculus]<>EDL29918.1 elastase 3, pancreatic [Mus musculus]	GO:0006508;GO:0008236;GO:0004252;GO:0008203;GO:0016787;GO:0008233;GO:0005615	proteolysis;serine-type peptidase activity;serine-type endopeptidase activity;cholesterol metabolic process;hydrolase activity;peptidase activity;extracellular space	K01345	CELA3	http://www.genome.jp/dbget-bin/www_bget?ko:K01345	Pancreatic secretion;Protein digestion and absorption	ko04972,ko04974	-	gnl|BL_ORD_ID|323633	sp|Q9CQ52|CEL3B_MOUSE Chymotrypsin-like elastase family member 3B OS=Mus musculus GN=Cela3b PE=1 SV=1
GeneID:64177	2946.00	0.00	0.51	8.06317513616919	1.16786167600443e-05	0.00078566694395312	Short=ECaC2; Short=TrpV6; Short=CaT1;transient receptor potential cation channel subfamily V member 6 [Mus musculus]<>Q91WD2.2 RecName: Full=Transient receptor potential cation channel subfamily V member 6; AltName: Full=Calcium transport protein 1; AltName: Full=Epithelial calcium channel 2	GO:0055085;GO:0016021;GO:0005262;GO:0035898;GO:0046872;GO:0006816;GO:0051289;GO:0070509;GO:0070588;GO:0006810;GO:1990035;GO:0005886;GO:0016020;GO:0006811;GO:0005887;GO:0005516;GO:0051592;GO:0005216;GO:0005227;GO:0055074;GO:0016324;GO:0070062	transmembrane transport;integral component of membrane;calcium channel activity;parathyroid hormone secretion;metal ion binding;calcium ion transport;protein homotetramerization;calcium ion import;calcium ion transmembrane transport;transport;calcium ion import across plasma membrane;plasma membrane;membrane;ion transport;integral component of plasma membrane;calmodulin binding;response to calciu…	K04975	TRPV6	http://www.genome.jp/dbget-bin/www_bget?ko:K04975	Mineral absorption;Salivary secretion	ko04978,ko04970	KOG3676(PT)(Ca2+-permeable cation channel OSM-9 and related channels (OTRPC family))	gnl|BL_ORD_ID|223978	sp|Q91WD2|TRPV6_MOUSE Transient receptor potential cation channel subfamily V member 6 OS=Mus musculus GN=Trpv6 PE=1 SV=2
GeneID:58991	515.88	10.27	94.64	3.22743661485445	1.18501848702756e-05	0.000794488162428989	PREDICTED: appetite-regulating hormone isoform X1 [Peromyscus maniculatus bairdii];appetite-regulating hormone isoform 4 precursor [Mus musculus]<>BAC77409.1 Ghrelin delta2 [Mus musculus];ghrelin, isoform CRA_b, partial [Mus musculus];PREDICTED: appetite-regulating hormone isoform X3 [Cricetulus griseus]<>XP_016827547.1 PREDICTED: appetite-regulating hormone isoform X3 [Cricetulus griseus];appeti…	GO:0060079;GO:0031768;GO:0001664;GO:0030424;GO:0032691;GO:0051464;GO:0005179;GO:0051965;GO:0005576;GO:2000506;GO:0008542;GO:0005615;GO:0042536;GO:0046697;GO:0008154;GO:0016608;GO:0050728;GO:2000507;GO:0042127;GO:0007186;GO:0032024;GO:0032095;GO:0045409;GO:0043627;GO:0098794;GO:0001937;GO:0040013;GO:0032100;GO:0009725;GO:0007204;GO:0060124;GO:0000187;GO:0042322;GO:0016358;GO:0005829;GO:0032097;GO:…	excitatory postsynaptic potential;ghrelin receptor binding;G-protein coupled receptor binding;axon;negative regulation of interleukin-1 beta production;positive regulation of cortisol secretion;hormone activity;positive regulation of synapse assembly;extracellular region;negative regulation of energy homeostasis;visual learning;extracellular space;negative regulation of tumor necrosis factor bios…	K05254	GHRL	http://www.genome.jp/dbget-bin/www_bget?ko:K05254	cAMP signaling pathway	ko04024	-	gnl|BL_ORD_ID|22930	sp|Q9EQX0|GHRL_MOUSE Appetite-regulating hormone OS=Mus musculus GN=Ghrl PE=1 SV=1
GeneID:72960	1862.52	0.94	9.97	3.27547529196364	1.2355439301496e-05	0.000825545066797917	AAI38584.1 DNA topoisomerase 1, mitochondrial [Mus musculus];BAE27691.1 unnamed protein product [Mus musculus] &gt;AAI38583.1 DNA topoisomerase 1, mitochondrial [Mus musculus] &gt;DNA topoisomerase I, mitochondrial [Mus musculus]<>Q8R4U6.1 RecName: Full=DNA topoisomerase I, mitochondrial;Q8R4U6.1 RecName: Full=DNA topoisomerase I, mitochondrial;topoisomerase I, mitochondrial [Mus musculus] &gt; F…	GO:0005694;GO:0005739;GO:0042645;GO:0005634;GO:0003677;GO:0003918;GO:0003917;GO:0006265;GO:0006338;GO:0016853;GO:0031298;GO:0007059;GO:0006260;GO:0005730;GO:0003916	chromosome;mitochondrion;mitochondrial nucleoid;nucleus;DNA binding;DNA topoisomerase type II (ATP-hydrolyzing) activity;DNA topoisomerase type I activity;DNA topological change;chromatin remodeling;isomerase activity;replication fork protection complex;chromosome segregation;DNA replication;nucleolus;DNA topoisomerase activity	K03163	TOP1	http://www.genome.jp/dbget-bin/www_bget?ko:K03163	-	-	KOG0981(L)(DNA topoisomerase I)	gnl|BL_ORD_ID|218137;DNA	sp|Q8R4U6|TOP1M_MOUSE DNA topoisomerase I, mitochondrial OS=Mus musculus GN=Top1mt PE=2 SV=1;DNA topoisomerase I, mitochondrial OS=Mus musculus GN=Top1mt PE=2 SV=1
GeneID:73225	2647.30	23.79	2.88	-3.12504739010258	1.25243880224052e-05	0.00083399687563433	protein FAM118A isoform X1 [Mus musculus] &gt;domain protein [Cricetulus griseus];PREDICTED: protein FAM118A isoform X5 [Mus musculus];protein FAM118A isoform X5 [Mus musculus];PREDICTED: protein FAM118A isoform X2 [Mus musculus];XP_006521538.1 PREDICTED: protein FAM118A isoform X1 [Mus musculus] &gt;PREDICTED: protein FAM118A isoform X1 [Mus musculus]<>XP_006521538.1 PREDICTED: protein FAM118A i…	GO:0016021;GO:0042802;GO:0005575;GO:0016020;GO:0008150	integral component of membrane;identical protein binding;cellular_component;membrane;biological_process	-	-	-	-	-	-	gnl|BL_ORD_ID|389054;Protein	sp|Q91YN1|F118A_MOUSE Protein FAM118A OS=Mus musculus GN=Fam118a PE=1 SV=1;Protein FAM118A OS=Mus musculus GN=Fam118a PE=1 SV=1
GeneID:76933	464.00	218.44	27.04	-3.13733328002681	1.2616427891535e-05	0.000837287532099036	unnamed protein product, partial [Mus musculus]	GO:0005575;GO:0007568;GO:0016020;GO:0003674;GO:0016021;GO:0009615	cellular_component;aging;membrane;molecular_function;integral component of membrane;response to virus	-	-	-	-	-	-	-	-
GeneID:102632451	545.84	16.25	1.32	-3.70541476352416	1.26658432670523e-05	0.000837736784976345	-	-	-	-	-	-	-	-	-	-	-
novel.5047	3037.00	0.08	1.47	3.95840136045236	1.29140145819294e-05	0.000851284907541683	[Mus musculus]	GO:0000184;GO:0048813;GO:0000333;GO:0035137;GO:0017124;GO:0051894;GO:0015630;GO:0005856;GO:0070034;GO:0000723;GO:0005634;GO:0060173;GO:0030838;GO:1904354;GO:0016020;GO:0045010;GO:0005886;GO:0042162;GO:0035145;GO:0005737;GO:0035136;GO:0051127;GO:0005884;GO:0072092;GO:0005730;GO:0005829;GO:0048705;GO:0006406;GO:0010467;GO:0043021;GO:0090502;GO:0004540;GO:0005912;GO:0005697;GO:0004521;GO:0030054;GO:…	nuclear-transcribed mRNA catabolic process, nonsense-mediated decay;dendrite morphogenesis;telomerase catalytic core complex;hindlimb morphogenesis;SH3 domain binding;positive regulation of focal adhesion assembly;microtubule cytoskeleton;cytoskeleton;telomerase RNA binding;telomere maintenance;nucleus;limb development;positive regulation of actin filament polymerization;negative regulation of te…	K10367	FMN1	http://www.genome.jp/dbget-bin/www_bget?ko:K10367	-	-	-	Formin-1	Formin-1 OS=Mus musculus GN=Fmn1 PE=1 SV=2
GeneID:19662	930.00	15.49	1.71	-3.27221492749781	1.32930236984573e-05	0.000873338319506674	retinol-binding protein 4 isoform 1 [Mus musculus]	GO:0019841;GO:0001654;GO:0045471;GO:0032024;GO:0042593;GO:0006810;GO:0005576;GO:0009790;GO:0060059;GO:0060065;GO:0032868;GO:0016918;GO:0030277;GO:0048807;GO:0051024;GO:0060157;GO:0005215;GO:0006094;GO:0034633;GO:0007283;GO:0008584;GO:0050908;GO:0005515;GO:0060041;GO:0048738;GO:0042572;GO:0070062;GO:0036094;GO:0060068;GO:0005615;GO:0060044;GO:0042574;GO:0048562;GO:0030324;GO:0034632;GO:0060347;GO:…	retinol binding;eye development;response to ethanol;positive regulation of insulin secretion;glucose homeostasis;transport;extracellular region;embryo development;embryonic retina morphogenesis in camera-type eye;uterus development;response to insulin;retinal binding;maintenance of gastrointestinal epithelium;female genitalia morphogenesis;positive regulation of immunoglobulin secretion;urinary b…	K18271	RBP4	http://www.genome.jp/dbget-bin/www_bget?ko:K18271	-	-	-	gnl|BL_ORD_ID|157422	sp|Q00724|RET4_MOUSE Retinol-binding protein 4 OS=Mus musculus GN=Rbp4 PE=1 SV=2
GeneID:77583	2020.00	0.08	1.55	4.20879599694187	1.34873195408285e-05	0.000883149683533453	PREDICTED: palmitoleoyl-protein carboxylesterase NOTUM isoform X4 [Mus musculus];PREDICTED: palmitoleoyl-protein carboxylesterase NOTUM isoform X1 [Mus musculus]<>EDL34784.1 mCG2125 [Mus musculus];PREDICTED: palmitoleoyl-protein carboxylesterase NOTUM isoform X3 [Mus musculus]	GO:1990699;GO:0030178;GO:1990697;GO:0016787;GO:0006507;GO:0016055;GO:0005576;GO:0090090;GO:0052689;GO:0005575	palmitoleyl hydrolase activity;negative regulation of Wnt signaling pathway;protein depalmitoleylation;hydrolase activity;GPI anchor release;Wnt signaling pathway;extracellular region;negative regulation of canonical Wnt signaling pathway;carboxylic ester hydrolase activity;cellular_component	K19882	NOTUM	http://www.genome.jp/dbget-bin/www_bget?ko:K19882	Wnt signaling pathway	ko04310	-	gnl|BL_ORD_ID|116131	sp|Q8R116|NOTUM_MOUSE Palmitoleoyl-protein carboxylesterase NOTUM OS=Mus musculus GN=Notum PE=1 SV=2
GeneID:230099	1833.61	11.69	106.41	3.08910762449644	1.36514689768114e-05	0.000890928427177688	carbonic anhydrase 9 precursor [Mus musculus]<>Q8VHB5.2 RecName: Full=Carbonic anhydrase 9; AltName: Full=Carbonic anhydrase IX;PREDICTED: carbonic anhydrase 9 isoform X1 [Mus musculus]; Short=CA-IX; Flags: Precursor<>CAC80975.1 carbonic anhydrase [Mus musculus]<>BAE23474.1 unnamed protein product [Mus musculus]<>BAE23060.1 unnamed protein product [Mus musculus]<>AAI20545.1 Carbonic anhydrase 9 […	GO:0042493;GO:0003674;GO:0002009;GO:0016021;GO:0006730;GO:0001666;GO:0008270;GO:0033574;GO:0046872;GO:0005886;GO:0031528;GO:0016829;GO:0042995;GO:0046903;GO:0016323;GO:0004089;GO:0016020	response to drug;molecular_function;morphogenesis of an epithelium;integral component of membrane;one-carbon metabolic process;response to hypoxia;zinc ion binding;response to testosterone;metal ion binding;plasma membrane;microvillus membrane;lyase activity;cell projection;secretion;basolateral plasma membrane;carbonate dehydratase activity;membrane	K01672	E4.2.1.1	http://www.genome.jp/dbget-bin/www_bget?ko:K01672	Nitrogen metabolism	ko00910	KOG0382(R)(Carbonic anhydrase)	gnl|BL_ORD_ID|307445	sp|Q8VHB5|CAH9_MOUSE Carbonic anhydrase 9 OS=Mus musculus GN=Ca9 PE=2 SV=2
GeneID:12424	707.00	4.60	47.01	3.2164508094944	1.38736171102861e-05	0.000902428259981656	cholecystokinin, isoform CRA_c, partial [Mus musculus];cholecystokinin, isoform CRA_a, partial [Mus musculus]	GO:0043195;GO:0050731;GO:0007205;GO:0005515;GO:0008284;GO:0043025;GO:0006915;GO:0005615;GO:0006919;GO:0051930;GO:0001764;GO:0030425;GO:0007409;GO:0014049;GO:0005184;GO:0032461;GO:0043204;GO:0030424;GO:0005179;GO:0001836;GO:0005576;GO:0001662;GO:0032099;GO:0051901;GO:0043203;GO:0043065;GO:0043194;GO:0042755	terminal bouton;positive regulation of peptidyl-tyrosine phosphorylation;protein kinase C-activating G-protein coupled receptor signaling pathway;protein binding;positive regulation of cell proliferation;neuronal cell body;apoptotic process;extracellular space;activation of cysteine-type endopeptidase activity involved in apoptotic process;regulation of sensory perception of pain;neuron migration…	K05226	CCK	http://www.genome.jp/dbget-bin/www_bget?ko:K05226	Neuroactive ligand-receptor interaction;Pancreatic secretion	ko04080,ko04972	-	gnl|BL_ORD_ID|320417	sp|P09240|CCKN_MOUSE Cholecystokinin OS=Mus musculus GN=Cck PE=1 SV=3
GeneID:140474	7924.82	0.30	2.94	3.189975180375	1.39610689407059e-05	0.000905119598254875	precursor [Mus musculus];mucin-4 precursor [Mus musculus]	GO:0033189;GO:0007155;GO:0002244;GO:0046677;GO:0005615;GO:0070062;GO:0005176;GO:0031528;GO:0007160;GO:0009725;GO:0043234;GO:0005737;GO:0044849;GO:0030879;GO:0002853;GO:0016021;GO:0016020;GO:0071560;GO:0030277;GO:0007595;GO:0005576;GO:0016324;GO:0031982;GO:0032355;GO:0005783;GO:0031077;GO:0032570;GO:0032403;GO:0034097;GO:0001953;GO:0010469;GO:0043066;GO:0032869;GO:0048565;GO:0042493;GO:0022408	response to vitamin A;cell adhesion;hematopoietic progenitor cell differentiation;response to antibiotic;extracellular space;extracellular exosome;ErbB-2 class receptor binding;microvillus membrane;cell-matrix adhesion;response to hormone;protein complex;cytoplasm;estrous cycle;mammary gland development;negative regulation of T cell mediated cytotoxicity directed against tumor cell target;integra…	-	-	-	-	-	KOG4291(W)(Mucin/alpha-tectorin)	gnl|BL_ORD_ID|408131;Mucin-4	sp|Q8JZM8|MUC4_MOUSE Mucin-4 OS=Mus musculus GN=Muc4 PE=2 SV=1;Mucin-4 OS=Mus musculus GN=Muc4 PE=2 SV=1
GeneID:18044	3789.00	0.35	0.00	-8.08382856965294	1.44592397981502e-05	0.000925202953077725	nuclear transcription factor-Y alpha, isoform CRA_a [Rattus norvegicus];PREDICTED: nuclear transcription factor Y subunit alpha isoform X2 [Myotis lucifugus];CCAAT-binding protein [Homo sapiens];PREDICTED: nuclear transcription factor Y subunit alpha isoform X1 [Myotis lucifugus]	GO:0003677;GO:2000036;GO:0003700;GO:0006355;GO:0043565;GO:0001077;GO:0000978;GO:0001221;GO:0005634;GO:0001046;GO:0008134;GO:0016602;GO:0006366;GO:0006351;GO:0005654;GO:0005515;GO:0048511;GO:0032993;GO:2000648;GO:0045893;GO:0044212;GO:0045944	DNA binding;regulation of stem cell population maintenance;transcription factor activity, sequence-specific DNA binding;regulation of transcription, DNA-templated;sequence-specific DNA binding;transcriptional activator activity, RNA polymerase II core promoter proximal region sequence-specific binding;RNA polymerase II core promoter proximal region sequence-specific DNA binding;transcription cofa…	K08064	NFYA	http://www.genome.jp/dbget-bin/www_bget?ko:K08064	Antigen processing and presentation	ko04612	KOG1561(K)(CCAAT-binding factor, subunit B (HAP2))	gnl|BL_ORD_ID|111998;gnl|BL_ORD_ID|110217	sp|Q5E9S2|NFYA_BOVIN Nuclear transcription factor Y subunit alpha OS=Bos taurus GN=NFYA PE=2 SV=1;sp|P23708|NFYA_MOUSE Nuclear transcription factor Y subunit alpha OS=Mus musculus GN=Nfya PE=1 SV=2
novel.22986	444.00	0.00	8.85	8.02678756312437	1.44592397981502e-05	0.000925202953077725	BAB25578.2 unnamed protein product [Mus musculus];RNA polymerases I, II, and III subunit RPABC4 isoform a [Mus musculus] &gt;BAB25485.2 unnamed protein product [Mus musculus] &gt	GO:0001055;GO:0001056;GO:0006351;GO:0005654;GO:0046872;GO:0034587;GO:0005736;GO:0006366;GO:0001054;GO:0005634;GO:0005665;GO:0003899;GO:0005666;GO:0003677	RNA polymerase II activity;RNA polymerase III activity;transcription, DNA-templated;nucleoplasm;metal ion binding;piRNA metabolic process;DNA-directed RNA polymerase I complex;transcription from RNA polymerase II promoter;RNA polymerase I activity;nucleus;DNA-directed RNA polymerase II, core complex;DNA-directed 5'-3' RNA polymerase activity;DNA-directed RNA polymerase III complex;DNA binding	K03009	RPB12,POLR2K	http://www.genome.jp/dbget-bin/www_bget?ko:K03009	RNA polymerase;Purine metabolism;Pyrimidine metabolism;Cytosolic DNA-sensing pathway	ko03020,ko00230,ko00240,ko04623	KOG3507(K)(DNA-directed RNA polymerase, subunit RPB7.0)	DNA-directed	DNA-directed RNA polymerases I, II, and III subunit RPABC4 OS=Mus musculus GN=Polr2k PE=3 SV=2
novel.4370	610.00	0.00	4.19	8.02678756312437	1.44592397981502e-05	0.000925202953077725	-	-	-	-	-	-	-	-	-	-	-
novel.12581	642.00	0.00	3.75	7.98945842546825	1.44592397981502e-05	0.000925202953077725	-	-	-	-	-	-	-	-	-	-	-
novel.17995	2258.39	1.77	23.32	3.14315716053342	1.49794422012437e-05	0.000954360502654754	partial [Mus musculus]	-	-	-	-	-	-	-	-	Gag	Gag polyprotein OS=Gibbon ape leukemia virus GN=gag PE=3 SV=3
GeneID:26464	1811.00	1.76	0.11	-4.08362919567951	1.50120848768234e-05	0.000954360502654754	vanin 3, partial [Mus musculus]	GO:0005615;GO:0006807;GO:0016810;GO:0016787;GO:0016811;GO:0006768;GO:0007417;GO:0015939;GO:0016020;GO:0005886;GO:0017159;GO:0031225	extracellular space;nitrogen compound metabolic process;hydrolase activity, acting on carbon-nitrogen (but not peptide) bonds;hydrolase activity;hydrolase activity, acting on carbon-nitrogen (but not peptide) bonds, in linear amides;biotin metabolic process;central nervous system development;pantothenate metabolic process;membrane;plasma membrane;pantetheine hydrolase activity;anchored component …	K08069	VNN	http://www.genome.jp/dbget-bin/www_bget?ko:K08069	Pantothenate and CoA biosynthesis	ko00770	KOG0806(E)(Carbon-nitrogen hydrolase)	gnl|BL_ORD_ID|249525	sp|Q9QZ25|VNN3_MOUSE Vascular non-inflammatory molecule 3 OS=Mus musculus GN=Vnn3 PE=1 SV=3
GeneID:69769	1186.42	23.14	2.89	-3.14144999746312	1.51480195287334e-05	0.000959895792330447	tumor necrosis factor alpha-induced protein 8-like protein 2 [Mus musculus]<>XP_005084339.1 PREDICTED: tumor necrosis factor alpha-induced protein 8-like protein 2 [Mesocricetus auratus]<>XP_006502103.1 PREDICTED: tumor necrosis factor alpha-induced protein 8-like protein 2 isoform X1 [Mus musculus]<>XP_012979271.1 PREDICTED: tumor necrosis factor alpha-induced protein 8-like protein 2 [Mesocrice…	GO:0050728;GO:0005515;GO:0045087;GO:0002376;GO:0005737;GO:0050868	negative regulation of inflammatory response;protein binding;innate immune response;immune system process;cytoplasm;negative regulation of T cell activation	-	-	-	-	-	-	gnl|BL_ORD_ID|218213	sp|Q9D8Y7|TP8L2_MOUSE Tumor necrosis factor alpha-induced protein 8-like protein 2 OS=Mus musculus GN=Tnfaip8l2 PE=1 SV=1
GeneID:56223	2303.46	1.65	0.14	-3.73287526919564	1.56559691724082e-05	0.000988893435443044	PREDICTED: fascin-3 isoform X1 [Mus musculus];fascin-3 [Mus musculus]<>Q9QXW4.2 RecName: Full=Fascin-3; AltName: Full=Testis fascin<>AAH50759.1 Fascin homolog 3, actin-bundling protein, testicular (Strongylocentrotus purpuratus) [Mus musculus]<>EDL13800.1 fascin homolog 3, actin-bundling protein, testicular (Strongylocentrotus purpuratus) [Mus musculus]	GO:0051017;GO:0031941;GO:0003779;GO:0007015;GO:0051015;GO:0009653;GO:0030036;GO:0015629;GO:0007286;GO:0005737;GO:0016477;GO:0030674;GO:0007163;GO:0005856	actin filament bundle assembly;filamentous actin;actin binding;actin filament organization;actin filament binding;anatomical structure morphogenesis;actin cytoskeleton organization;actin cytoskeleton;spermatid development;cytoplasm;cell migration;protein binding, bridging;establishment or maintenance of cell polarity;cytoskeleton	K17456	FSCN3	http://www.genome.jp/dbget-bin/www_bget?ko:K17456	-	-	-	gnl|BL_ORD_ID|1451	sp|Q9QXW4|FSCN3_MOUSE Fascin-3 OS=Mus musculus GN=Fscn3 PE=2 SV=2
GeneID:433653	1696.24	67.80	9.39	-3.06430288146322	1.59376259203567e-05	0.00100345744737015	PREDICTED: GTPase IMAP family member GIMD1 isoform X2 [Mus musculus];GTPase IMAP family member GIMD1 isoform X2 [Mus musculus]	GO:0005525;GO:0000166;GO:0005575;GO:0003674;GO:0008150	GTP binding;nucleotide binding;cellular_component;molecular_function;biological_process	-	-	-	-	-	-	GTPase;gnl|BL_ORD_ID|17413	GTPase IMAP family member GIMD1 OS=Mus musculus GN=Gimd1 PE=1 SV=1;sp|E9PW74|GIMD1_MOUSE GTPase IMAP family member GIMD1 OS=Mus musculus GN=Gimd1 PE=1 SV=1
GeneID:19659	2628.00	0.89	8.89	3.17727374476309	1.62534689280884e-05	0.00102007394128872	PREDICTED: LOW QUALITY PROTEIN: retinol-binding protein 1 [Cricetulus griseus]	-	-	-	-	-	-	-	KOG4015(I)(Fatty acid-binding protein FABP)	gnl|BL_ORD_ID|156046	sp|Q00915|RET1_MOUSE Retinol-binding protein 1 OS=Mus musculus GN=Rbp1 PE=1 SV=2
GeneID:56857	8623.00	0.11	1.85	3.30783961892715	1.63669429658234e-05	0.00102392429178546	sugar phosphate exchanger 2 isoform X5 [Equus przewalskii];solute carrier family 37 (glycerol-3-phosphate transporter), member 2, isoform CRA_a, partial [Mus musculus]	GO:0015794;GO:0016020;GO:0015760;GO:0006127;GO:0005783;GO:0022857;GO:0008643;GO:0006810;GO:0015297;GO:0005215;GO:0030176;GO:0070062;GO:0061513;GO:0005789;GO:0006072;GO:0006820;GO:0055085;GO:0016021;GO:0035435;GO:0015169	glycerol-3-phosphate transport;membrane;glucose-6-phosphate transport;glycerophosphate shuttle;endoplasmic reticulum;transmembrane transporter activity;carbohydrate transport;transport;antiporter activity;transporter activity;integral component of endoplasmic reticulum membrane;extracellular exosome;glucose 6-phosphate:inorganic phosphate antiporter activity;endoplasmic reticulum membrane;glycero…	K13783	SLC37A1_2	http://www.genome.jp/dbget-bin/www_bget?ko:K13783	-	-	KOG2533(G)(Permease of the major facilitator superfamily)	gnl|BL_ORD_ID|9512;Glucose-6-phosphate	sp|Q9WU81|G6PT3_MOUSE Glucose-6-phosphate exchanger SLC37A2 OS=Mus musculus GN=Slc37a2 PE=1 SV=1;Glucose-6-phosphate exchanger SLC37A2 OS=Mus musculus GN=Slc37a2 PE=1 SV=1
GeneID:12869	383.00	28.79	1.82	-4.05858172685383	1.67282935512754e-05	0.00103990695734574	AltName: Full=Cytochrome c oxidase polypeptide VIII-heart; AltName: Full=Cytochrome c oxidase subunit 8-1;cytochrome c oxidase subunit 8B, mitochondrial precursor [Mus musculus]<>P48772.1 RecName: Full=Cytochrome c oxidase subunit 8B, mitochondrial; Flags: Precursor<>AAA80280.1 cytochrome c oxidase subunit VIII-H precursor [Mus musculus]<>BAB22576.1 unnamed protein product [Mus musculus]<>AAH2753…	GO:1902600;GO:0004129;GO:0016021;GO:0006123;GO:0005751;GO:0016020;GO:0005739;GO:0042493;GO:0005743	hydrogen ion transmembrane transport;cytochrome-c oxidase activity;integral component of membrane;mitochondrial electron transport, cytochrome c to oxygen;mitochondrial respiratory chain complex IV;membrane;mitochondrion;response to drug;mitochondrial inner membrane	K02273	COX8	http://www.genome.jp/dbget-bin/www_bget?ko:K02273	Oxidative phosphorylation;Cardiac muscle contraction	ko00190,ko04260	-	gnl|BL_ORD_ID|319921	sp|P48772|COX8B_MOUSE Cytochrome c oxidase subunit 8B, mitochondrial OS=Mus musculus GN=Cox8b PE=3 SV=1
novel.23862	740.00	5.95	0.49	-3.80257306790392	1.67282935512754e-05	0.00103990695734574	[Mus musculus]	-	-	-	-	-	-	-	-	-	-
GeneID:321017	1996.90	0.46	5.16	3.32838089028953	1.69309601542284e-05	0.00104851056409932	-	-	-	-	-	-	-	-	-	-	-
GeneID:17240	1593.00	0.21	3.71	3.78244512557652	1.69960152345172e-05	0.00104851056409932	myoD family inhibitor isoform 1 [Mus musculus]<>NP_001103443.1 myoD family inhibitor isoform 1 [Mus musculus]<>NP_001263319.1 myoD family inhibitor isoform 1 [Mus musculus]<>AAC52791.1 inhibitor of MyoD family-a [Mus musculus]<>AAH06018.1 Mdfi protein [Mus musculus]<>AAH10259.1 Mdfi protein [Mus musculus]<>AAH83058.1 Mdfi protein [Mus musculus]<>AAH85233.1 Mdfi protein [Mus musculus];myoD family …	GO:0007275;GO:0030111;GO:0060707;GO:0043392;GO:0000122;GO:0005634;GO:0030178;GO:0045892;GO:0009950;GO:0008134;GO:0005737;GO:0030154;GO:0048704;GO:0007257;GO:0042802;GO:0005515	multicellular organism development;regulation of Wnt signaling pathway;trophoblast giant cell differentiation;negative regulation of DNA binding;negative regulation of transcription from RNA polymerase II promoter;nucleus;negative regulation of Wnt signaling pathway;negative regulation of transcription, DNA-templated;dorsal/ventral axis specification;transcription factor binding;cytoplasm;cell di…	-	-	-	-	-	-	gnl|BL_ORD_ID|83326;gnl|BL_ORD_ID|90985	sp|Q99750|MDFI_HUMAN MyoD family inhibitor OS=Homo sapiens GN=MDFI PE=1 SV=1;sp|P70331|MDFI_MOUSE MyoD family inhibitor OS=Mus musculus GN=Mdfi PE=1 SV=1
GeneID:100303744	1910.00	0.59	4.08	3.28055543581553	1.70268209095745e-05	0.00104851056409932	AAI16765.1 Sprr2e protein, partial [Mus musculus];60S ribosomal protein L21 [Tupaia chinensis];protein, partial [Mus musculus] &gt	GO:0031424;GO:0001533;GO:0005737;GO:0005622;GO:0003735;GO:0005840;GO:0005198;GO:0030216;GO:0018149;GO:0022625;GO:0032355;GO:0008544;GO:0006412	keratinization;cornified envelope;cytoplasm;intracellular;structural constituent of ribosome;ribosome;structural molecule activity;keratinocyte differentiation;peptide cross-linking;cytosolic large ribosomal subunit;response to estradiol;epidermis development;translation	K02889	RP-L21e,RPL21	http://www.genome.jp/dbget-bin/www_bget?ko:K02889	Ribosome	ko03010	-	gnl|BL_ORD_ID|205741	sp|Q4KL71|SP2A3_MOUSE Small proline-rich protein 2A3 OS=Mus musculus GN=Sprr2a3 PE=3 SV=1
GeneID:11722	1742.74	3.34	0.32	-3.48064618438502	1.71218995637162e-05	0.00105107060946763	Flags: Precursor<>AAH09121.1 Amy1 protein [Mus musculus]<>BAC26543.1 unnamed protein product [Mus musculus]<>EDL12410.1 mCG11264, isoform CRA_a [Mus musculus]<>EDL12411.1 mCG11264, isoform CRA_a [Mus musculus]<>EDL12412.1 mCG11264, isoform CRA_a [Mus musculus]; AltName: Full=1,4-alpha-D-glucan glucanohydrolase 1; AltName: Full=Salivary and hepatic alpha-amylase;alpha-amylase 1 precursor [Mus musc…	GO:0008152;GO:0016160;GO:0004556;GO:0046872;GO:0016787;GO:0005975;GO:0043169;GO:0003824;GO:0031404;GO:0005615;GO:0005576;GO:0016052;GO:0070062;GO:0005509;GO:0016798	metabolic process;amylase activity;alpha-amylase activity;metal ion binding;hydrolase activity;carbohydrate metabolic process;cation binding;catalytic activity;chloride ion binding;extracellular space;extracellular region;carbohydrate catabolic process;extracellular exosome;calcium ion binding;hydrolase activity, acting on glycosyl bonds	K01176	E3.2.1.1,amyA,malS	http://www.genome.jp/dbget-bin/www_bget?ko:K01176	Starch and sucrose metabolism;Carbohydrate digestion and absorption	ko00500,ko04973	-	gnl|BL_ORD_ID|283023	sp|P00687|AMY1_MOUSE Alpha-amylase 1 OS=Mus musculus GN=Amy1 PE=1 SV=2
GeneID:11676	2689.90	1.00	9.72	3.13140121899519	1.79236988262983e-05	0.00109686336368786	AltName: Full=Scrapie-responsive protein 2; AltName: Full=Zebrin II<>BAB23801.1 unnamed protein product [Mus musculus]<>EDL15563.1 aldolase 3, C isoform, isoform CRA_d [Mus musculus];fructose-bisphosphate aldolase C [Mus musculus]<>NP_001290352.1 fructose-bisphosphate aldolase C [Mus musculus]<>P05063.4 RecName: Full=Fructose-bisphosphate aldolase C; AltName: Full=Brain-type aldolase; AltName: Fu…	GO:0003824;GO:0005739;GO:0016829;GO:0030424;GO:0007568;GO:0006096;GO:0004332;GO:0051289;GO:0030855;GO:0006915;GO:0070062;GO:0008092;GO:0030388;GO:0051290;GO:0005737	catalytic activity;mitochondrion;lyase activity;axon;aging;glycolytic process;fructose-bisphosphate aldolase activity;protein homotetramerization;epithelial cell differentiation;apoptotic process;extracellular exosome;cytoskeletal protein binding;fructose 1,6-bisphosphate metabolic process;protein heterotetramerization;cytoplasm	K01623	ALDO	http://www.genome.jp/dbget-bin/www_bget?ko:K01623	Fructose and mannose metabolism;Glycolysis / Gluconeogenesis;Pentose phosphate pathway;Carbon fixation in photosynthetic organisms;Methane metabolism;Biosynthesis of amino acids;Carbon metabolism	ko00051,ko00010,ko00030,ko00710,ko00680,ko01230,ko01200	KOG1557(G)(Fructose-biphosphate aldolase)	gnl|BL_ORD_ID|272077	sp|P05063|ALDOC_MOUSE Fructose-bisphosphate aldolase C OS=Mus musculus GN=Aldoc PE=1 SV=4
novel.18818	896.00	2.00	0.00	-8.02958528667523	1.79858836513575e-05	0.00109725061629586	-	-	-	-	-	-	-	-	-	-	-
novel.17994	3049.95	1.21	14.61	3.09851835174162	1.89688170825896e-05	0.00115015129285031	partial [Mus musculus]	-	-	-	-	-	-	-	-	Gag	Gag polyprotein OS=Gibbon ape leukemia virus GN=gag PE=3 SV=3
GeneID:15484	1874.00	0.70	7.14	3.24816895600276	1.89701190635053e-05	0.00115015129285031	AltName: Full=NAD-dependent 11-beta-hydroxysteroid dehydrogenase &gt;corticosteroid 11-beta-dehydrogenase isozyme 2 [Mus musculus]<>P51661.2 RecName: Full=Corticosteroid 11-beta-dehydrogenase isozyme 2;P51661.2 RecName: Full=Corticosteroid 11-beta-dehydrogenase isozyme 2; AltName: Full=11-beta-hydroxysteroid dehydrogenase type 2;11-beta-dehydrogenase isozyme 2 [Mus musculus] &gt; AltName: Full=NA…	GO:0042493;GO:0001666;GO:0048545;GO:0043231;GO:0051287;GO:0016491;GO:0051384;GO:0005783;GO:0055114;GO:0002017;GO:0003845;GO:0032868;GO:0005737;GO:0032094;GO:0005496;GO:0008211;GO:0007565	response to drug;response to hypoxia;response to steroid hormone;intracellular membrane-bounded organelle;NAD binding;oxidoreductase activity;response to glucocorticoid;endoplasmic reticulum;oxidation-reduction process;regulation of blood volume by renal aldosterone;11-beta-hydroxysteroid dehydrogenase [NAD(P)] activity;response to insulin;cytoplasm;response to food;steroid binding;glucocorticoid…	K00071	HSD11B2	http://www.genome.jp/dbget-bin/www_bget?ko:K00071	Steroid hormone biosynthesis;Aldosterone-regulated sodium reabsorption	ko00140,ko04960	KOG1610(QR)(Corticosteroid 11-beta-dehydrogenase and related short chain-type dehydrogenases)	gnl|BL_ORD_ID|356307;Corticosteroid	sp|P51661|DHI2_MOUSE Corticosteroid 11-beta-dehydrogenase isozyme 2 OS=Mus musculus GN=Hsd11b2 PE=1 SV=2;Corticosteroid 11-beta-dehydrogenase isozyme 2 OS=Mus musculus GN=Hsd11b2 PE=1 SV=2
GeneID:27384	1282.15	12.07	109.07	3.03396088094516	1.93799561440848e-05	0.00117138417998278	PREDICTED: aldo-keto reductase family 1 member C13 isoform X1 [Mus musculus];mKIAA4014 protein, partial [Mus musculus]	GO:0055114;GO:0016491;GO:0005575;GO:0004033;GO:0006805	oxidation-reduction process;oxidoreductase activity;cellular_component;aldo-keto reductase (NADP) activity;xenobiotic metabolic process	K13374	AKR1C13	http://www.genome.jp/dbget-bin/www_bget?ko:K13374	-	-	KOG1577(R)(Aldo/keto reductase family proteins)	gnl|BL_ORD_ID|274377	sp|Q8VC28|AK1CD_MOUSE Aldo-keto reductase family 1 member C13 OS=Mus musculus GN=Akr1c13 PE=1 SV=2
GeneID:232941	1665.38	2.79	0.27	-3.48555861222673	1.97519709901283e-05	0.00118327066611973	expressed sequence C79127, partial [Mus musculus];PREDICTED: probable protein phosphatase 1N isoform X1 [Mus musculus]	GO:0003674;GO:0005575;GO:0046872;GO:0016787;GO:0006470;GO:0030145;GO:0008150;GO:0000287;GO:0003824;GO:0004722;GO:0004721	molecular_function;cellular_component;metal ion binding;hydrolase activity;protein dephosphorylation;manganese ion binding;biological_process;magnesium ion binding;catalytic activity;protein serine/threonine phosphatase activity;phosphoprotein phosphatase activity	K19790	PPM1N	http://www.genome.jp/dbget-bin/www_bget?ko:K19790	-	-	KOG0698(T)(Serine/threonine protein phosphatase)	gnl|BL_ORD_ID|145383	sp|Q8BGL1|PPM1N_MOUSE Probable protein phosphatase 1N OS=Mus musculus GN=Ppm1n PE=2 SV=1
GeneID:17386	2675.00	0.02	0.87	5.20916201055574	1.97573192062346e-05	0.00118327066611973	Flags: Precursor<>CAA47102.1 procollagenase [Mus musculus]<>BAE36033.1 unnamed protein product [Mus musculus]<>BAE29805.1 unnamed protein product [Mus musculus]<>BAE30561.1 unnamed protein product [Mus musculus]<>BAE35483.1 unnamed protein product [Mus musculus]<>BAE31273.1 unnamed protein product [Mus musculus]<>BAE31593.1 unnamed protein product [Mus musculus]<>AAI25323.1 Matrix metallopeptidas…	GO:0046872;GO:0009612;GO:0016787;GO:0007507;GO:0022617;GO:0044849;GO:0003417;GO:0001503;GO:0004222;GO:0005578;GO:0005509;GO:0005794;GO:0050750;GO:0046581;GO:0005615;GO:0008233;GO:0001958;GO:0005764;GO:1904244;GO:0004252;GO:0008237;GO:0071498;GO:0008270;GO:0007567;GO:0001666;GO:0001968;GO:0006508;GO:0030282;GO:0035116;GO:0031012;GO:0042493;GO:0005518;GO:0048306;GO:0043171;GO:0030574;GO:0005576;GO:…	metal ion binding;response to mechanical stimulus;hydrolase activity;heart development;extracellular matrix disassembly;estrous cycle;growth plate cartilage development;ossification;metalloendopeptidase activity;proteinaceous extracellular matrix;calcium ion binding;Golgi apparatus;low-density lipoprotein particle receptor binding;intercellular canaliculus;extracellular space;peptidase activity;e…	K07994	MMP13	http://www.genome.jp/dbget-bin/www_bget?ko:K07994	IL-17 signaling pathway	ko04657	KOG1565(OW)(Gelatinase A and related matrix metalloproteases)	gnl|BL_ORD_ID|96285	sp|P33435|MMP13_MOUSE Collagenase 3 OS=Mus musculus GN=Mmp13 PE=1 SV=1
novel.116	2261.00	0.03	1.03	5.18537429500863	1.97573192062346e-05	0.00118327066611973	gag-pol protein [Mus musculus]	GO:0048260;GO:0005737;GO:0043195;GO:0008017;GO:0005515;GO:0005905;GO:0017124;GO:0015631;GO:0030136;GO:0005886;GO:0005543;GO:0006897;GO:0016020;GO:0097320;GO:0030122	positive regulation of receptor-mediated endocytosis;cytoplasm;terminal bouton;microtubule binding;protein binding;clathrin-coated pit;SH3 domain binding;tubulin binding;clathrin-coated vesicle;plasma membrane;phospholipid binding;endocytosis;membrane;plasma membrane tubulation;AP-2 adaptor complex	-	-	-	-	-	-	Probable	Probable Pol polyprotein OS=Mouse intracisternal a-particle IL3 PE=3 SV=1
GeneID:237858	3237.00	1.41	0.14	-3.4783260387012	2.00974739619146e-05	0.00119998412920319	tumor suppressor candidate 5, partial [Mus musculus]	GO:0009607;GO:0016020;GO:0005886;GO:0030659;GO:0044381;GO:0099638;GO:0032869;GO:0005515;GO:0045026;GO:0016021;GO:0072659	response to biotic stimulus;membrane;plasma membrane;cytoplasmic vesicle membrane;glucose import in response to insulin stimulus;endosome to plasma membrane protein transport;cellular response to insulin stimulus;protein binding;plasma membrane fusion;integral component of membrane;protein localization to plasma membrane	-	-	-	-	-	-	gnl|BL_ORD_ID|237341	sp|Q8C838|TUSC5_MOUSE Tumor suppressor candidate 5 homolog OS=Mus musculus GN=Tusc5 PE=1 SV=1
GeneID:16181	2409.00	0.63	6.53	3.19368507892985	2.01931189202782e-05	0.00120204129718165	interleukin-1 receptor antagonist protein isoform 2 precursor [Mus musculus]<>P25085.1 RecName: Full=Interleukin-1 receptor antagonist protein; Flags: Precursor<>AAA39277.1 interleukin 1 receptor antagonist [Mus musculus]<>AAA39278.1 interleukin 1 receptor antagonist [Mus musculus]<>AAA39309.1 IL-1rn [Mus musculus]<>AAA20576.1 interleukin 1 receptor antagonist [Mus musculus]<>BAC40797.1 unnamed p…	GO:0009968;GO:0007613;GO:0005150;GO:0042594;GO:0042493;GO:0032496;GO:0001660;GO:0002439;GO:0014823;GO:0030336;GO:0045353;GO:0043066;GO:0070555;GO:0005737;GO:0014050;GO:0043507;GO:0034115;GO:0005151;GO:0005149;GO:0006953;GO:0005125;GO:0005152;GO:0045352;GO:0045837;GO:0051384;GO:0019752;GO:0031982;GO:0030073;GO:0006629;GO:2000660;GO:0014070;GO:0001960;GO:0005615;GO:0010243;GO:0005576;GO:0070062;GO:…	negative regulation of signal transduction;memory;interleukin-1, Type I receptor binding;response to starvation;response to drug;response to lipopolysaccharide;fever generation;chronic inflammatory response to antigenic stimulus;response to activity;negative regulation of cell migration;interleukin-1 Type II receptor antagonist activity;negative regulation of apoptotic process;response to interle…	K05481	IL1RN,IL1F3	http://www.genome.jp/dbget-bin/www_bget?ko:K05481	-	-	-	gnl|BL_ORD_ID|43051	sp|P25085|IL1RA_MOUSE Interleukin-1 receptor antagonist protein OS=Mus musculus GN=Il1rn PE=2 SV=1
GeneID:69083	1465.00	0.32	4.13	3.55571294604872	2.0362006948501e-05	0.00120843282325182	Short=ST1C2<>BAB25002.1 unnamed protein product [Mus musculus]<>AAG00823.1 sulfotransferase [Mus musculus]<>EDL23671.1 sulfotransferase family, cytosolic, 1C, member 2 [Mus musculus];sulfotransferase 1C2 [Mus musculus]<>Q9D939.1 RecName: Full=Sulfotransferase 1C2	GO:0008146;GO:0051923;GO:0070062;GO:0016740;GO:0005764	sulfotransferase activity;sulfation;extracellular exosome;transferase activity;lysosome	K01025	E2.8.2.-	http://www.genome.jp/dbget-bin/www_bget?ko:K01025	-	-	KOG1584(R)(Sulfotransferase)	gnl|BL_ORD_ID|209528	sp|Q9D939|ST1C2_MOUSE Sulfotransferase 1C2 OS=Mus musculus GN=Sult1c2 PE=1 SV=1
GeneID:212712	5210.34	1.09	0.11	-3.4335210017747	2.08488119034869e-05	0.00123359656937379	DNA-binding protein SATB2 isoform X1 [Rhinopithecus bieti]; AltName: Full=Special AT-rich sequence-binding protein 2<>AAL37172.1 KIAA1034-like DNA binding protein [Mus musculus]<>CAE54289.1 special AT-rich sequence-binding protein-2 [Mus musculus]<>EDL00043.1 special AT-rich sequence binding protein 2 [Mus musculus]<>AAI38627.1 Special AT-rich sequence binding protein 2 [Mus musculus]<>AAI38626.1…	GO:0006357;GO:0016363;GO:0005654;GO:0001077;GO:0045944;GO:0060021;GO:0000122;GO:0006351;GO:0000790;GO:0005737;GO:0005634;GO:0006338;GO:0043565;GO:0071310;GO:0016569;GO:0005667;GO:0007275;GO:0021902;GO:0006355;GO:0003682;GO:0000118;GO:0009880;GO:0006366;GO:0002076;GO:0048704;GO:0051216;GO:0001764;GO:0005515;GO:0000978;GO:0003677;GO:0010468	regulation of transcription from RNA polymerase II promoter;nuclear matrix;nucleoplasm;transcriptional activator activity, RNA polymerase II core promoter proximal region sequence-specific binding;positive regulation of transcription from RNA polymerase II promoter;palate development;negative regulation of transcription from RNA polymerase II promoter;transcription, DNA-templated;nuclear chromati…	-	-	-	-	-	-	DNA-binding;gnl|BL_ORD_ID|488015	DNA-binding protein SATB2 OS=Mus musculus GN=Satb2 PE=1 SV=1;sp|Q8VI24|SATB2_MOUSE DNA-binding protein SATB2 OS=Mus musculus GN=Satb2 PE=1 SV=1
GeneID:234577	2325.04	10.92	1.41	-3.08602701828545	2.09539188959903e-05	0.00123609244081932	copine II, isoform CRA_a, partial [Mus musculus]	GO:0071277;GO:0005886;GO:0005634;GO:0016020;GO:0003674;GO:0005737;GO:0045334;GO:0070062	cellular response to calcium ion;plasma membrane;nucleus;membrane;molecular_function;cytoplasm;clathrin-coated endocytic vesicle;extracellular exosome	-	-	-	-	-	KOG1327(T)(Copine)	gnl|BL_ORD_ID|340379	sp|P59108|CPNE2_MOUSE Copine-2 OS=Mus musculus GN=Cpne2 PE=1 SV=1
novel.1464	2793.00	5.02	0.62	-3.14750111646924	2.11857216382667e-05	0.00124602489779075	ribosomal protein L20, isoform CRA_a [Mus musculus]	GO:0005739;GO:0005761;GO:0006412;GO:0008150;GO:0030529;GO:0005575;GO:0019843;GO:0005762;GO:0003674;GO:0003735;GO:0005840;GO:0000027;GO:0044822;GO:0005622	mitochondrion;mitochondrial ribosome;translation;biological_process;intracellular ribonucleoprotein complex;cellular_component;rRNA binding;mitochondrial large ribosomal subunit;molecular_function;structural constituent of ribosome;ribosome;ribosomal large subunit assembly;RNA binding;intracellular	-	-	-	-	-	-	-	-
GeneID:102637763	7285.00	0.01	0.44	4.47429351877274	2.19974672672419e-05	0.0012899052149185	-	-	-	-	-	-	-	-	-	-	-
NW_016097321.1_GeneID:68646	3561.77	1.46	13.01	3.04260893200816	2.21972065078018e-05	0.00129774382333112	NAD kinase 2, mitochondrial isoform 1 [Mus musculus]<>Q8C5H8.2 RecName: Full=NAD kinase 2, mitochondrial; AltName: Full=Mitochondrial NAD kinase;NAD kinase 2, mitochondrial isoform 4 [Mus musculus];NAD kinase 2, mitochondrial isoform 2 [Mus musculus]; AltName: Full=NAD kinase domain-containing protein 1, mitochondrial; Flags: Precursor	GO:0042803;GO:0016301;GO:0016740;GO:0003951;GO:0019674;GO:0000166;GO:0005524;GO:0005739;GO:0006741;GO:0016310;GO:0008152	protein homodimerization activity;kinase activity;transferase activity;NAD+ kinase activity;NAD metabolic process;nucleotide binding;ATP binding;mitochondrion;NADP biosynthetic process;phosphorylation;metabolic process	K00858	ppnK,NADK	http://www.genome.jp/dbget-bin/www_bget?ko:K00858	Nicotinate and nicotinamide metabolism	ko00760	KOG4180(R)(Predicted kinase)	gnl|BL_ORD_ID|415768	sp|Q8C5H8|NAKD2_MOUSE NAD kinase 2, mitochondrial OS=Mus musculus GN=Nadk2 PE=1 SV=2
GeneID:269109	4646.14	0.26	0.00	-7.97322258688277	2.24823545641969e-05	0.00130256811435137	inactive dipeptidyl peptidase 10 [Mus musculus];PREDICTED: inactive dipeptidyl peptidase 10 isoform X2 [Mus musculus];PREDICTED: inactive dipeptidyl peptidase 10 isoform X1 [Mus musculus]	GO:0005515;GO:0005886;GO:0008150;GO:0008239;GO:1901379;GO:0016020;GO:0090004;GO:0016021;GO:0072659;GO:0006508;GO:0008236;GO:0015459;GO:0008076	protein binding;plasma membrane;biological_process;dipeptidyl-peptidase activity;regulation of potassium ion transmembrane transport;membrane;positive regulation of establishment of protein localization to plasma membrane;integral component of membrane;protein localization to plasma membrane;proteolysis;serine-type peptidase activity;potassium channel regulator activity;voltage-gated potassium ch…	-	-	-	-	-	KOG2100(O)(Dipeptidyl aminopeptidase)	gnl|BL_ORD_ID|371369	sp|Q6NXK7|DPP10_MOUSE Inactive dipeptidyl peptidase 10 OS=Mus musculus GN=Dpp10 PE=1 SV=1
GeneID:626615	1243.81	1.22	0.00	-7.97322258688277	2.24823545641969e-05	0.00130256811435137	apolipoprotein L 11a [Mus musculus]<>XP_006521297.1 PREDICTED: apolipoprotein L 11a isoform X1 [Mus musculus]	GO:0003674;GO:0008289;GO:0005575;GO:0042157;GO:0006869;GO:0008150;GO:0005576	molecular_function;lipid binding;cellular_component;lipoprotein metabolic process;lipid transport;biological_process;extracellular region	K14480	APOL	http://www.genome.jp/dbget-bin/www_bget?ko:K14480	-	-	-	gnl|BL_ORD_ID|278294	sp|Q9BQE5|APOL2_HUMAN Apolipoprotein L2 OS=Homo sapiens GN=APOL2 PE=1 SV=1
GeneID:102637887	3722.00	0.00	0.34	7.91177125990763	2.24823545641969e-05	0.00130256811435137	-	-	-	-	-	-	-	-	-	-	-
GeneID:26878	4578.00	0.36	0.02	-4.53211018600167	2.25449581999321e-05	0.00130256811435137	Short=Beta-1,3-GalTase 2; Short=Beta3Gal-T2; AltName: Full=UDP-Gal:betaGlcNAc beta 1,3-galactosyltransferase-II<>BAC29317.1 unnamed protein product [Mus musculus]<>BAC38793.1 unnamed protein product [Mus musculus]<>AAH46322.1 UDP-Gal:betaGlcNAc beta 1,3-galactosyltransferase, polypeptide 2 [Mus musculus]<>EDL39516.1 mCG19763 [Mus musculus];beta-1,3-galactosyltransferase 2 [Mus musculus]<>O54905.2…	GO:0016021;GO:0006486;GO:0005575;GO:0016757;GO:0008499;GO:0016740;GO:0009312;GO:0016020;GO:0005794;GO:0000139;GO:0047275;GO:0008378	integral component of membrane;protein glycosylation;cellular_component;transferase activity, transferring glycosyl groups;UDP-galactose:beta-N-acetylglucosamine beta-1,3-galactosyltransferase activity;transferase activity;oligosaccharide biosynthetic process;membrane;Golgi apparatus;Golgi membrane;glucosaminylgalactosylglucosylceramide beta-galactosyltransferase activity;galactosyltransferase ac…	K07820	B3GALT2	http://www.genome.jp/dbget-bin/www_bget?ko:K07820	Glycosphingolipid biosynthesis - lacto and neolacto series	ko00601	KOG2287(G)(Galactosyltransferases)	gnl|BL_ORD_ID|300554	sp|O54905|B3GT2_MOUSE Beta-1,3-galactosyltransferase 2 OS=Mus musculus GN=B3galt2 PE=1 SV=2
GeneID:72361	2173.62	3.78	31.86	3.01652785913764	2.28952019008531e-05	0.00131786644658336	RIKEN cDNA 2210023G05 gene [Mus musculus];carboxylesterase 2-like precursor [Mus musculus];PREDICTED: carboxylesterase 2-like isoform X1 [Mus musculus]	GO:0005615;GO:0001101;GO:0016787;GO:0047619;GO:0005783;GO:0008150;GO:0043231;GO:0052689	extracellular space;response to acid chemical;hydrolase activity;acylcarnitine hydrolase activity;endoplasmic reticulum;biological_process;intracellular membrane-bounded organelle;carboxylic ester hydrolase activity	K03927	CES2	http://www.genome.jp/dbget-bin/www_bget?ko:K03927	Drug metabolism - other enzymes	ko00983	KOG1516(R)(Carboxylesterase and related proteins)	gnl|BL_ORD_ID|381359	sp|Q91WG0|EST2C_MOUSE Acylcarnitine hydrolase OS=Mus musculus GN=Ces2c PE=1 SV=1
GeneID:17105	1057.00	8.54	76.72	3.02666886182206	2.29861941520979e-05	0.00131786644658336	unnamed protein product [Mus musculus]	GO:0030140;GO:0001895;GO:0008152;GO:0003824;GO:0016798;GO:0005576;GO:0050830;GO:0005788;GO:0016998;GO:0016787;GO:0005795;GO:0005737;GO:0000137;GO:0050829;GO:0042742;GO:0030141;GO:0003796;GO:0042802;GO:0048237;GO:0005902;GO:0019835;GO:0070062;GO:0005615	trans-Golgi network transport vesicle;retina homeostasis;metabolic process;catalytic activity;hydrolase activity, acting on glycosyl bonds;extracellular region;defense response to Gram-positive bacterium;endoplasmic reticulum lumen;cell wall macromolecule catabolic process;hydrolase activity;Golgi stack;cytoplasm;Golgi cis cisterna;defense response to Gram-negative bacterium;defense response to b…	K13915	LYZ	http://www.genome.jp/dbget-bin/www_bget?ko:K13915	Salivary secretion	ko04970	-	gnl|BL_ORD_ID|404530	sp|P08905|LYZ2_MOUSE Lysozyme C-2 OS=Mus musculus GN=Lyz2 PE=1 SV=2
GeneID:70673	8025.15	0.55	4.89	3.03957673513446	2.30110054560219e-05	0.00131786644658336	PREDICTED: PR domain zinc finger protein 16 isoform X5 [Mus musculus]; AltName: Full=PR domain-containing protein 16; Short=MDS1/EVI1-like gene 1;PR domain zinc finger protein 16 isoform 2 [Mus musculus];PR domain zinc finger protein 16 isoform 1 [Mus musculus]<>A2A935.1 RecName: Full=PR domain zinc finger protein 16;PR domain zinc finger protein 16 isoform 3 [Mus musculus];PREDICTED: PR domain z…	GO:0046872;GO:0035019;GO:0033613;GO:0060021;GO:0006351;GO:0050873;GO:0050872;GO:0043586;GO:0019827;GO:0043565;GO:0030512;GO:0045892;GO:0006355;GO:0043457;GO:0003677;GO:0022008;GO:0030853;GO:0000122;GO:0017053;GO:0045893;GO:0005634;GO:0003713;GO:0046332;GO:0090336;GO:0030154;GO:0003676;GO:0005515	metal ion binding;somatic stem cell population maintenance;activating transcription factor binding;palate development;transcription, DNA-templated;brown fat cell differentiation;white fat cell differentiation;tongue development;stem cell population maintenance;sequence-specific DNA binding;negative regulation of transforming growth factor beta receptor signaling pathway;negative regulation of tra…	-	-	-	-	-	-	gnl|BL_ORD_ID|138780	sp|A2A935|PRD16_MOUSE PR domain zinc finger protein 16 OS=Mus musculus GN=Prdm16 PE=1 SV=1
novel.2991	1843.19	4.14	0.45	-3.23850598132667	2.42015853930689e-05	0.00138202309145769	ribosomal protein L20, isoform CRA_a [Mus musculus]	GO:0010667;GO:0010566;GO:0006412;GO:0005739;GO:0005761;GO:0030529;GO:0036054;GO:0005634;GO:0036047;GO:0019843;GO:0061698;GO:0005743;GO:0005758;GO:0005762;GO:0036055;GO:0036046;GO:0008270;GO:0005515;GO:2000378;GO:0070403;GO:0036049;GO:0036048;GO:0005759;GO:0061697;GO:0044822;GO:0000027;GO:0003735;GO:0005840;GO:0016787;GO:0005829;GO:0046872;GO:0005622;GO:0005737	negative regulation of cardiac muscle cell apoptotic process;regulation of ketone biosynthetic process;translation;mitochondrion;mitochondrial ribosome;intracellular ribonucleoprotein complex;protein-malonyllysine demalonylase activity;nucleus;peptidyl-lysine demalonylation;rRNA binding;protein deglutarylation;mitochondrial inner membrane;mitochondrial intermembrane space;mitochondrial large ribo…	-	-	-	-	-	-	-	-
GeneID:232889	3892.97	4.00	0.54	-3.11474244586457	2.43780516484968e-05	0.00138806506255962	PREDICTED: cytosolic phospholipase A2 gamma isoform X1 [Mus musculus];cytosolic phospholipase A2 gamma isoform 2 [Mus musculus]<>AAU14177.1 egg and early embryo abundant protein [Mus musculus]<>BAE36785.1 unnamed protein product [Mus musculus]<>BAE22819.1 unnamed protein product [Mus musculus]<>BAE26375.1 unnamed protein product [Mus musculus]<>AAI45768.1 Phospholipase A2, group IVC (cytosolic, c…	GO:0047499;GO:0005938;GO:0005635;GO:0046475;GO:0005654	calcium-independent phospholipase A2 activity;cell cortex;nuclear envelope;glycerophospholipid catabolic process;nucleoplasm	K16342	PLA2G4,CPLA2	http://www.genome.jp/dbget-bin/www_bget?ko:K16342	Necroptosis;MAPK signaling pathway;Phospholipase D signaling pathway;Ras signaling pathway;VEGF signaling pathway;Arachidonic acid metabolism;Ether lipid metabolism;Glycerophospholipid metabolism;Linoleic acid metabolism;alpha-Linolenic acid metabolism;Vascular smooth muscle contraction;GnRH signaling pathway;Ovarian Steroidogenesis;Oxytocin signaling pathway;Fc epsilon RI signaling pathway;Plate…	ko04217,ko04010,ko04072,ko04014,ko04370,ko00590,ko00565,ko00564,ko00591,ko00592,ko04270,ko04912,ko04913,ko04921,ko04664,ko04611,ko04724,ko04730,ko04726,ko04750	-	gnl|BL_ORD_ID|116738	sp|Q9UP65|PA24C_HUMAN Cytosolic phospholipase A2 gamma OS=Homo sapiens GN=PLA2G4C PE=1 SV=2
GeneID:15425	2164.04	2.79	0.42	-3.39575192040743	2.46119996392417e-05	0.00139357750124713	PREDICTED: homeobox protein Hox-C6 isoform X2 [Mustela putorius furo];hypothetical protein A6R68_16189, partial [Neotoma lepida];PREDICTED: homeobox protein Hox-C6 isoform X2 [Balaenoptera acutorostrata scammoni]	GO:0006357;GO:1903507;GO:0006351;GO:0005654;GO:0048706;GO:0005737;GO:0005634;GO:0007275;GO:0006355;GO:0003677;GO:0003700;GO:0003714;GO:0009952;GO:0043565	regulation of transcription from RNA polymerase II promoter;negative regulation of nucleic acid-templated transcription;transcription, DNA-templated;nucleoplasm;embryonic skeletal system development;cytoplasm;nucleus;multicellular organism development;regulation of transcription, DNA-templated;DNA binding;transcription factor activity, sequence-specific DNA binding;transcription corepressor activ…	K09306	HOX_6	http://www.genome.jp/dbget-bin/www_bget?ko:K09306	-	-	KOG0489(R)(Transcription factor zerknullt and related HOX domain proteins)	gnl|BL_ORD_ID|42540;gnl|BL_ORD_ID|45857	sp|P09630|HXC6_HUMAN Homeobox protein Hox-C6 OS=Homo sapiens GN=HOXC6 PE=2 SV=3;sp|P10629|HXC6_MOUSE Homeobox protein Hox-C6 OS=Mus musculus GN=Hoxc6 PE=2 SV=2
GeneID:68774	1401.00	0.38	4.83	3.53153179693381	2.47052098792795e-05	0.00139357750124713	membrane-spanning 4-domains subfamily A member 6D [Mus musculus]<>BAB23253.1 unnamed protein product [Mus musculus]<>AAH29738.1 Membrane-spanning 4-domains, subfamily A, member 6D [Mus musculus]<>AAK92697.1 MS4a6D protein [Mus musculus]	GO:0016021;GO:0003674;GO:0008150;GO:0016020;GO:0005575	integral component of membrane;molecular_function;biological_process;membrane;cellular_component	-	-	-	-	-	-	gnl|BL_ORD_ID|407735	sp|Q99N07|M4A6D_MOUSE Membrane-spanning 4-domains subfamily A member 6D OS=Mus musculus GN=Ms4a6d PE=1 SV=1
GeneID:237636	3176.07	445.04	58.61	-2.96592581653761	2.47554593632032e-05	0.00139357750124713	EDL40576.1 NPC1-like 1 [Mus musculus];PREDICTED: Niemann-Pick C1-like protein 1 isoform X1 [Mus musculus];C1-like protein 1 precursor [Mus musculus] &gt;Niemann-Pick C1-like protein 1 precursor [Mus musculus]<>EDL40576.1 NPC1-like 1 [Mus musculus]	GO:0016021;GO:0031489;GO:0006695;GO:0008203;GO:0008144;GO:0006629;GO:0008202;GO:0042632;GO:0042157;GO:0042493;GO:0005319;GO:0030299;GO:0005886;GO:0016020;GO:0016324;GO:0031526;GO:0030301;GO:0017137	integral component of membrane;myosin V binding;cholesterol biosynthetic process;cholesterol metabolic process;drug binding;lipid metabolic process;steroid metabolic process;cholesterol homeostasis;lipoprotein metabolic process;response to drug;lipid transporter activity;intestinal cholesterol absorption;plasma membrane;membrane;apical plasma membrane;brush border membrane;cholesterol transport;R…	K14461	NPC1L1	http://www.genome.jp/dbget-bin/www_bget?ko:K14461	Fat digestion and absorption	ko04975	KOG1933(I)(Cholesterol transport protein (Niemann-Pick C disease protein))	gnl|BL_ORD_ID|419680;Niemann-Pick	sp|Q6T3U4|NPCL1_MOUSE Niemann-Pick C1-like protein 1 OS=Mus musculus GN=Npc1l1 PE=2 SV=1;Niemann-Pick C1-like protein 1 OS=Mus musculus GN=Npc1l1 PE=2 SV=1
GeneID:80721	2871.00	0.73	6.92	3.10956462111394	2.475863102908e-05	0.00139357750124713	AltName: Full=Solute carrier family 19 member 3<>AAI09156.1 Slc19a3 protein [Mus musculus]<>AAI09155.1 Solute carrier family 19 (sodium/hydrogen exchanger), member 3 [Mus musculus]; Short=ThTr-2; Short=ThTr2;thiamine transporter 2 [Mus musculus]<>XP_006496642.1 PREDICTED: thiamine transporter 2 isoform X1 [Mus musculus]<>XP_006496643.1 PREDICTED: thiamine transporter 2 isoform X1 [Mus musculus]<>…	GO:0016020;GO:0015234;GO:0005887;GO:0015888;GO:0015403;GO:0016021;GO:0015884;GO:0071934;GO:0005886;GO:0008517;GO:0006810	membrane;thiamine transmembrane transporter activity;integral component of plasma membrane;thiamine transport;thiamine uptake transmembrane transporter activity;integral component of membrane;folic acid transport;thiamine transmembrane transport;plasma membrane;folic acid transporter activity;transport	K14610	SLC19A2_3,THTR	http://www.genome.jp/dbget-bin/www_bget?ko:K14610	Vitamin digestion and absorption	ko04977	KOG3810(H)(Micronutrient transporters (folate transporter family))	gnl|BL_ORD_ID|482944	sp|Q99PL8|S19A3_MOUSE Thiamine transporter 2 OS=Mus musculus GN=Slc19a3 PE=2 SV=2
novel.10495	538.00	8.96	0.56	-4.09227062785329	2.49918364172709e-05	0.00140268467023106	Full=Foxo1-corepressor; AltName: Full=Foxo1 CoRepressor &gt; Short=FCoR;EDL21945.1 mCG1048501 [Mus musculus]	GO:0045444;GO:0009267;GO:0006355;GO:0005634;GO:2000505;GO:0005739;GO:0006473;GO:0070417;GO:0005737;GO:0006351;GO:0005829;GO:0003682;GO:0001659;GO:0045892;GO:0001678;GO:0005515;GO:0016740;GO:0016407	fat cell differentiation;cellular response to starvation;regulation of transcription, DNA-templated;nucleus;regulation of energy homeostasis;mitochondrion;protein acetylation;cellular response to cold;cytoplasm;transcription, DNA-templated;cytosol;chromatin binding;temperature homeostasis;negative regulation of transcription, DNA-templated;cellular glucose homeostasis;protein binding;transferase …	-	-	-	-	-	-	Foxo1-corepressor	Foxo1-corepressor OS=Mus musculus GN=Fcor PE=1 SV=1
GeneID:17225	896.91	0.84	9.04	3.40858503025838	2.58447898551457e-05	0.00144642464932901	mast cell protease 2 precursor [Mus musculus]<>P15119.2 RecName: Full=Mast cell protease 2;PREDICTED: mast cell protease 2 isoform X1 [Mus musculus]; Flags: Precursor<>AAA74555.1 serine proteinase [Mus musculus domesticus]<>AAG24504.1 mouse mast cell protease-2 [Mus musculus]<>BAE21702.1 unnamed protein product [Mus musculus]<>AAI19251.1 Mast cell protease 2 [Mus musculus]<>AAI19249.1 Mast cell p…	GO:0005576;GO:0016485;GO:0004252;GO:0043231;GO:0008236;GO:0006508;GO:0002002;GO:0006955;GO:0005615;GO:0035690;GO:0008233;GO:0016787;GO:0005622;GO:0005737	extracellular region;protein processing;serine-type endopeptidase activity;intracellular membrane-bounded organelle;serine-type peptidase activity;proteolysis;regulation of angiotensin levels in blood;immune response;extracellular space;cellular response to drug;peptidase activity;hydrolase activity;intracellular;cytoplasm	K08662	MCPT2	http://www.genome.jp/dbget-bin/www_bget?ko:K08662	-	-	-	gnl|BL_ORD_ID|83974	sp|P15119|MCPT2_MOUSE Mast cell protease 2 OS=Mus musculus GN=Mcpt2 PE=2 SV=2
GeneID:22063	3816.76	2.47	0.31	-3.18960997810732	2.59654421030994e-05	0.0014490487064582	PREDICTED: short transient receptor potential channel 1 isoform X6 [Bos taurus];PREDICTED: short transient receptor potential channel 1 isoform X5 [Rattus norvegicus];PREDICTED: short transient receptor potential channel 1 isoform X5 [Bos taurus];PREDICTED: short transient receptor potential channel 1 [Myotis lucifugus];PREDICTED: short transient receptor potential channel 1 isoform X2 [Microcebu…	GO:0070679;GO:0051480;GO:0051592;GO:0005261;GO:0016323;GO:0015279;GO:0042438;GO:0005515;GO:0070588;GO:0005737;GO:0043234;GO:0006816;GO:0071456;GO:0043034;GO:0045121;GO:0016021;GO:0055085;GO:0005216;GO:0043235;GO:0016020;GO:0046541;GO:0005887;GO:0006811;GO:0006810;GO:0005886;GO:0051281;GO:0030017;GO:1903779;GO:0006828;GO:0044325;GO:0005262	inositol 1,4,5 trisphosphate binding;regulation of cytosolic calcium ion concentration;response to calcium ion;cation channel activity;basolateral plasma membrane;store-operated calcium channel activity;melanin biosynthetic process;protein binding;calcium ion transmembrane transport;cytoplasm;protein complex;calcium ion transport;cellular response to hypoxia;costamere;membrane raft;integral compo…	K04964	TRPC1	http://www.genome.jp/dbget-bin/www_bget?ko:K04964	Axon guidance;Pancreatic secretion;Glutamatergic synapse;Serotonergic synapse	ko04360,ko04972,ko04724,ko04726	KOG3609(PT)(Receptor-activated Ca2+-permeable cation channels (STRPC family))	gnl|BL_ORD_ID|229021;gnl|BL_ORD_ID|220351;gnl|BL_ORD_ID|223818	sp|Q61056|TRPC1_MOUSE Short transient receptor potential channel 1 OS=Mus musculus GN=Trpc1 PE=1 SV=5;sp|Q9TUN9|TRPC1_RABIT Short transient receptor potential channel 1 OS=Oryctolagus cuniculus GN=TRPC1 PE=2 SV=1;sp|P48995|TRPC1_HUMAN Short transient receptor potential channel 1 OS=Homo sapiens GN=TRPC1 PE=1 SV=1
GeneID:20288	2648.29	0.08	1.02	3.85481098246911	2.6649392854519e-05	0.00148112659682204	AltName: Full=Macrophage acetylated LDL receptor I and II; AltName: CD_antigen=CD204;PREDICTED: macrophage scavenger receptor types I and II isoform X1 [Mus musculus]; AltName: Full=Scavenger receptor type A; Short=SR-A;macrophage scavenger receptor types I and II isoform b [Mus musculus]<>P30204.3 RecName: Full=Macrophage scavenger receptor types I and II;PREDICTED: macrophage scavenger receptor…	GO:0034362;GO:0042953;GO:0010744;GO:0005886;GO:0005581;GO:0030301;GO:0016020;GO:0006897;GO:0003674;GO:0071407;GO:0016021;GO:0031410;GO:0006898;GO:0005044;GO:0005829;GO:0010886;GO:0034381;GO:0030169	low-density lipoprotein particle;lipoprotein transport;positive regulation of macrophage derived foam cell differentiation;plasma membrane;collagen trimer;cholesterol transport;membrane;endocytosis;molecular_function;cellular response to organic cyclic compound;integral component of membrane;cytoplasmic vesicle;receptor-mediated endocytosis;scavenger receptor activity;cytosol;positive regulation …	K06558	MSR1	http://www.genome.jp/dbget-bin/www_bget?ko:K06558	Phagosome	ko04145	-	gnl|BL_ORD_ID|105196	sp|P30204|MSRE_MOUSE Macrophage scavenger receptor types I and II OS=Mus musculus GN=Msr1 PE=1 SV=3
GeneID:69698	2240.33	96.00	12.88	-2.96056720565848	2.66910412988701e-05	0.00148112659682204	solute carrier family 52, riboflavin transporter, member 3 isoform 2 [Mus musculus]<>AAH16127.1 2310046K01Rik protein [Mus musculus];solute carrier family 52, riboflavin transporter, member 3 isoform 1 precursor [Mus musculus]<>NP_001158291.1 solute carrier family 52, riboflavin transporter, member 3 isoform 1 precursor [Mus musculus]<>Q9D6X5.3 RecName: Full=Solute carrier family 52, riboflavin t…	GO:0032218;GO:0016020;GO:0005887;GO:0016324;GO:0005886;GO:0032217;GO:0005515;GO:0006810;GO:0034605;GO:0007605;GO:0016021	riboflavin transport;membrane;integral component of plasma membrane;apical plasma membrane;plasma membrane;riboflavin transporter activity;protein binding;transport;cellular response to heat;sensory perception of sound;integral component of membrane	K14620	RFT2	http://www.genome.jp/dbget-bin/www_bget?ko:K14620	Vitamin digestion and absorption	ko04977	KOG4255(S)(Uncharacterized conserved protein)	Solute;gnl|BL_ORD_ID|484584	Solute carrier family 52, riboflavin transporter, member 3 OS=Mus musculus GN=Slc52a3 PE=1 SV=3;sp|Q9D6X5|S52A3_MOUSE Solute carrier family 52, riboflavin transporter, member 3 OS=Mus musculus GN=Slc52a3 PE=1 SV=3
GeneID:15957	2638.00	25.44	3.55	-2.98099437140741	2.6798484445983e-05	0.00148206692423835	Short=P56<>AAH03768.1 Interferon-induced protein with tetratricopeptide repeats 1 [Mus musculus]<>CAJ18434.1 Ifit1 [Mus musculus]<>BAE31785.1 unnamed protein product [Mus musculus]<>BAE29700.1 unnamed protein product [Mus musculus]<>BAE30133.1 unnamed protein product [Mus musculus]<>BAE30163.1 unnamed protein product [Mus musculus]<>BAE34228.1 unnamed protein product [Mus musculus]<>BAE30265.1 un…	GO:0071357;GO:0005515;GO:0009615;GO:0005737;GO:0003723;GO:0050688;GO:0045087;GO:0035458;GO:0035457;GO:0002376;GO:0051607;GO:0071360	cellular response to type I interferon;protein binding;response to virus;cytoplasm;RNA binding;regulation of defense response to virus;innate immune response;cellular response to interferon-beta;cellular response to interferon-alpha;immune system process;defense response to virus;cellular response to exogenous dsRNA	K14217	IFIT1	http://www.genome.jp/dbget-bin/www_bget?ko:K14217	-	-	-	gnl|BL_ORD_ID|50486	sp|Q64282|IFIT1_MOUSE Interferon-induced protein with tetratricopeptide repeats 1 OS=Mus musculus GN=Ifit1 PE=1 SV=2
GeneID:74558	8515.00	0.45	0.04	-3.56807479601817	2.68588793030367e-05	0.00148206692423835	XP_017167845.1 PREDICTED: interferon-induced very large GTPase 1 isoform X1 [Mus musculus] &gt;very large GTPase 1 [Mus musculus] &gt;AAI72717.1 GTPase, very large interferon inducible 1 [synthetic construct];AAI72613.1 GTPase, very large interferon inducible 1, partial [synthetic construct] &gt;NP_001034249.2 interferon-induced very large GTPase 1 [Mus musculus] &gt;interferon-induced very large…	GO:0008150;GO:0005634;GO:0005575;GO:0005525;GO:0000166;GO:0003674;GO:0005829;GO:0005737	biological_process;nucleus;cellular_component;GTP binding;nucleotide binding;molecular_function;cytosol;cytoplasm	-	-	-	-	-	KOG2203(R)(GTP-binding protein)	Interferon-induced;gnl|BL_ORD_ID|27649	Interferon-induced very large GTPase 1 OS=Mus musculus GN=Gvin1 PE=1 SV=1;sp|Q80SU7|GVIN1_MOUSE Interferon-induced very large GTPase 1 OS=Mus musculus GN=Gvin1 PE=1 SV=1
novel.23804	540.00	544.46	4613.58	2.94803089396315	2.74143939432344e-05	0.00150848278605293	protein [Mus musculus]	GO:0002455;GO:0002385;GO:0016064;GO:0042571;GO:0003823	humoral immune response mediated by circulating immunoglobulin;mucosal immune response;immunoglobulin mediated immune response;immunoglobulin complex, circulating;antigen binding	K06856	IGH	http://www.genome.jp/dbget-bin/www_bget?ko:K06856	Phagosome;Calcium signaling pathway;NF-kappa B signaling pathway;PI3K-Akt signaling pathway;Phospholipase D signaling pathway;B cell receptor signaling pathway;Fc epsilon RI signaling pathway;Fc gamma R-mediated phagocytosis;Hematopoietic cell lineage;Intestinal immune network for IgA production;Natural killer cell mediated cytotoxicity	ko04145,ko04020,ko04064,ko04151,ko04072,ko04662,ko04664,ko04666,ko04640,ko04672,ko04650	-	Ig	Ig alpha chain C region OS=Mus musculus PE=1 SV=1
GeneID:18952	1340.00	1.08	0.00	-7.91456809064637	2.8247060862709e-05	0.00153283221985375	PREDICTED: septin-4 isoform X2 [Mus musculus];PREDICTED: septin-4 isoform X4 [Mus musculus];septin-4 isoform 1 [Mus musculus]<>P28661.1 RecName: Full=Septin-4; AltName: Full=Peanut-like protein 2<>CAA43692.1 H5 [Mus musculus]<>BAE22437.1 unnamed protein product [Mus musculus]<>EDL15822.1 septin 4, isoform CRA_e [Mus musculus];PREDICTED: uncharacterized protein LOC101096522 isoform X1 [Felis catus…	GO:0000166;GO:0097227;GO:0030382;GO:0007420;GO:0005654;GO:0005737;GO:0031398;GO:2001244;GO:0007049;GO:0005856;GO:0048240;GO:0031514;GO:0005525;GO:0043065;GO:0007286;GO:0051301;GO:0031105;GO:0005739;GO:0043209;GO:0036126;GO:0042995	nucleotide binding;sperm annulus;sperm mitochondrion organization;brain development;nucleoplasm;cytoplasm;positive regulation of protein ubiquitination;positive regulation of intrinsic apoptotic signaling pathway;cell cycle;cytoskeleton;sperm capacitation;motile cilium;GTP binding;positive regulation of apoptotic process;spermatid development;cell division;septin complex;mitochondrion;myelin shea…	K16943	SEPT4	http://www.genome.jp/dbget-bin/www_bget?ko:K16943	Apoptosis;Apoptosis - multiple species	ko04210,ko04215	KOG2655(DZU)(Septin family protein (P-loop GTPase))	gnl|BL_ORD_ID|338071;gnl|BL_ORD_ID|487889	sp|Q5ND19|CQ047_MOUSE Uncharacterized protein C17orf47 homolog OS=Mus musculus GN=Gm11492 PE=4 SV=1;sp|P28661|SEPT4_MOUSE Septin-4 OS=Mus musculus GN=Sept4 PE=1 SV=1
novel.12612	1062.00	1.44	0.00	-7.91456809064637	2.8247060862709e-05	0.00153283221985375	cytoskeleton-associated protein 5 [Nannospalax galili] &gt;XP_017656236.1 PREDICTED: cytoskeleton-associated protein 5 [Nannospalax galili]	GO:0005813;GO:0051301;GO:0005694;GO:0030951;GO:0016020;GO:0007051;GO:0000776;GO:0098609;GO:0051298;GO:0000922;GO:0005856;GO:0015630;GO:0005815;GO:0035371;GO:0098641;GO:0000930;GO:0051297;GO:0008017;GO:0007067;GO:0046785;GO:0007049;GO:0050658;GO:0005913;GO:0051010;GO:0043021;GO:0000775;GO:0005737;GO:0043234	centrosome;cell division;chromosome;establishment or maintenance of microtubule cytoskeleton polarity;membrane;spindle organization;kinetochore;cell-cell adhesion;centrosome duplication;spindle pole;cytoskeleton;microtubule cytoskeleton;microtubule organizing center;microtubule plus-end;cadherin binding involved in cell-cell adhesion;gamma-tubulin complex;centrosome cycle;microtubule binding;mito…	K16803	CKAP5,XMAP215	http://www.genome.jp/dbget-bin/www_bget?ko:K16803	-	-	-	Cytoskeleton-associated	Cytoskeleton-associated protein 5 OS=Mus musculus GN=Ckap5 PE=1 SV=1
novel.4952	929.00	1.75	0.00	-7.91456809064637	2.8247060862709e-05	0.00153283221985375	-	-	-	-	-	-	-	-	-	-	-
novel.17133	3615.00	0.00	0.36	7.87130043461672	2.8247060862709e-05	0.00153283221985375	partial [Mus musculus]	GO:0008283;GO:0048246;GO:0005615;GO:0030593;GO:0016021;GO:0030595;GO:0032940;GO:0048247;GO:0008009;GO:0005576;GO:0016020	cell proliferation;macrophage chemotaxis;extracellular space;neutrophil chemotaxis;integral component of membrane;leukocyte chemotaxis;secretion by cell;lymphocyte chemotaxis;chemokine activity;extracellular region;membrane	-	-	-	-	-	-	-	-
GeneID:142681	2054.00	0.63	0.02	-4.97694487860879	2.8247060862709e-05	0.00153283221985375	sodium-dependent phosphate transport protein 2C [Mus musculus]<>XP_006497740.1 PREDICTED: sodium-dependent phosphate transport protein 2C isoform X2 [Mus musculus]<>XP_006497741.1 PREDICTED: sodium-dependent phosphate transport protein 2C isoform X2 [Mus musculus]<>Q80SU6.2 RecName: Full=Sodium-dependent phosphate transport protein 2C; Short=Sodium-phosphate transport protein 2C; Short=NaPi-2c; S…	GO:0005436;GO:0015293;GO:0005737;GO:0005315;GO:0035435;GO:0016021;GO:0031410;GO:0031667;GO:0006814;GO:0035725;GO:0006817;GO:0030643;GO:0016020;GO:0006811;GO:0015321;GO:0016324;GO:0031526;GO:0005903;GO:0031982;GO:0044341;GO:0006810;GO:0032026	sodium:phosphate symporter activity;symporter activity;cytoplasm;inorganic phosphate transmembrane transporter activity;phosphate ion transmembrane transport;integral component of membrane;cytoplasmic vesicle;response to nutrient levels;sodium ion transport;sodium ion transmembrane transport;phosphate ion transport;cellular phosphate ion homeostasis;membrane;ion transport;sodium-dependent phospha…	K14683	SLC34A,NPT,nptA	http://www.genome.jp/dbget-bin/www_bget?ko:K14683	-	-	-	gnl|BL_ORD_ID|421814	sp|Q80SU6|NPT2C_MOUSE Sodium-dependent phosphate transport protein 2C OS=Mus musculus GN=Slc34a3 PE=1 SV=2
NT_039382.4_GeneID:214932	1925.00	0.13	2.21	3.80525441729401	2.93101924481316e-05	0.00158614165413526	cat eye syndrome critical region protein 5 homolog precursor [Mus musculus]<>Q91WM2.1 RecName: Full=Cat eye syndrome critical region protein 5 homolog; Flags: Precursor<>AAH14705.1 Cat eye syndrome chromosome region, candidate 5 homolog (human) [Mus musculus]<>EDK99640.1 cat eye syndrome chromosome region, candidate 5 homolog (human) [Mus musculus]	GO:0046474;GO:0003674;GO:0005739	glycerophospholipid biosynthetic process;molecular_function;mitochondrion	-	-	-	-	-	KOG1618(R)(Predicted phosphatase)	gnl|BL_ORD_ID|325037	sp|Q91WM2|CECR5_MOUSE Cat eye syndrome critical region protein 5 homolog OS=Mus musculus GN=Cecr5 PE=1 SV=1
novel.8045	454.00	1.16	18.44	3.82207689233875	2.95261780417679e-05	0.00159344022377058	CD3 12F6 immunoglobulin light chain variable region precursor, partial [Mus musculus]	-	-	-	-	-	-	-	-	Ig	Ig kappa chain V-IV region S107B OS=Mus musculus PE=4 SV=1
GeneID:107771	861.00	5.88	52.44	3.01698395825405	2.97840084855249e-05	0.00160295085668397	protein B-Myc [Mus musculus]<>Q6P8Z1.1 RecName: Full=Protein B-Myc<>AAH61001.1 Brain expressed myelocytomatosis oncogene [Mus musculus]<>BAE34577.1 unnamed protein product [Mus musculus]<>BAE43234.1 unnamed protein product [Mus musculus]<>AAH56436.1 Brain expressed myelocytomatosis oncogene [Mus musculus]<>AAH60207.1 Brain expressed myelocytomatosis oncogene [Mus musculus]<>EDL08275.1 brain expre…	GO:0006355;GO:0003700;GO:0005515;GO:0005819;GO:0005634	regulation of transcription, DNA-templated;transcription factor activity, sequence-specific DNA binding;protein binding;spindle;nucleus	K09111	BMYC,MYCB	http://www.genome.jp/dbget-bin/www_bget?ko:K09111	-	-	-	gnl|BL_ORD_ID|408569	sp|Q6P8Z1|MYCB_MOUSE Protein B-Myc OS=Mus musculus GN=Mycb PE=1 SV=1
GeneID:246228	1864.12	59.10	7.95	-2.94627778376391	3.04410401147345e-05	0.00163227687098172	unnamed protein product [Mus musculus]; Flags: Precursor<>AAH26919.1 Von Willebrand factor A domain containing 1 [Mus musculus]<>BAC36703.1 unnamed protein product [Mus musculus]<>AAH36166.1 Von Willebrand factor A domain containing 1 [Mus musculus]<>EDL15030.1 von Willebrand factor A domain containing 1 [Mus musculus];Willebrand factor A domain-containing protein 1 precursor [Mus musculus] &gt; …	GO:0042802;GO:0005515;GO:0005604;GO:0005615;GO:0070062;GO:0005576;GO:0030198;GO:0005614;GO:0048266;GO:0005578	identical protein binding;protein binding;basement membrane;extracellular space;extracellular exosome;extracellular region;extracellular matrix organization;interstitial matrix;behavioral response to pain;proteinaceous extracellular matrix	-	-	-	-	-	-	von;gnl|BL_ORD_ID|248667	von Willebrand factor A domain-containing protein 1 OS=Mus musculus GN=Vwa1 PE=1 SV=1;sp|Q8R2Z5|VWA1_MOUSE von Willebrand factor A domain-containing protein 1 OS=Mus musculus GN=Vwa1 PE=1 SV=1
GeneID:20443	1940.00	0.95	8.45	3.08590349706878	3.04950932422261e-05	0.00163227687098172	PREDICTED: CMP-N-acetylneuraminate-beta-galactosamide-alpha-2,3-sialyltransferase 4 isoform X8 [Mus musculus];PREDICTED: CMP-N-acetylneuraminate-beta-galactosamide-alpha-2,3-sialyltransferase 4 isoform X4 [Mus musculus];PREDICTED: CMP-N-acetylneuraminate-beta-galactosamide-alpha-2,3-sialyltransferase 4 isoform X3 [Mus musculus];PREDICTED: CMP-N-acetylneuraminate-beta-galactosamide-alpha-2,3-sialy…	GO:0016021;GO:0016757;GO:0047288;GO:0005515;GO:0016740;GO:0018279;GO:0070062;GO:0050890;GO:0005794;GO:0008373;GO:0003836;GO:0006486;GO:0009311;GO:0001574;GO:0030173;GO:0097503;GO:0032580;GO:0016020	integral component of membrane;transferase activity, transferring glycosyl groups;monosialoganglioside sialyltransferase activity;protein binding;transferase activity;protein N-linked glycosylation via asparagine;extracellular exosome;cognition;Golgi apparatus;sialyltransferase activity;beta-galactoside (CMP) alpha-2,3-sialyltransferase activity;protein glycosylation;oligosaccharide metabolic pro…	K03494	SIAT4C	http://www.genome.jp/dbget-bin/www_bget?ko:K03494	Glycosphingolipid biosynthesis - lacto and neolacto series	ko00601	KOG2692(G)(Sialyltransferase)	gnl|BL_ORD_ID|199827;CMP-N-acetylneuraminate-beta-galactosamide-alpha-2,3-sialyltransferase	sp|Q91Y74|SIA4C_MOUSE CMP-N-acetylneuraminate-beta-galactosamide-alpha-2,3-sialyltransferase 4 OS=Mus musculus GN=St3gal4 PE=1 SV=1;CMP-N-acetylneuraminate-beta-galactosamide-alpha-2,3-sialyltransferase 4 OS=Mus musculus GN=St3gal4 PE=1 SV=1
GeneID:67038	1887.00	209.76	30.40	-2.92700404953132	3.10876177261073e-05	0.00165947055057514	intectin precursor [Mus musculus]<>BAB25630.1 unnamed protein product [Mus musculus]<>BAB31271.1 unnamed protein product [Mus musculus]<>EDL29458.1 RIKEN cDNA 2010109I03 [Mus musculus]	GO:0009986;GO:0003674;GO:0008150	cell surface;molecular_function;biological_process	K06846	LY6D_E_G6_H	http://www.genome.jp/dbget-bin/www_bget?ko:K06846	-	-	-	gnl|BL_ORD_ID|83684	sp|Q148C3|LY6D_BOVIN Lymphocyte antigen 6D OS=Bos taurus GN=LY6D PE=2 SV=1
GeneID:102636690	1758.00	0.06	1.55	4.41123792187666	3.24175311964849e-05	0.00172577231117548	PREDICTED: uncharacterized protein Gm33691 isoform X1 [Mus musculus]<>XP_017168524.1 PREDICTED: uncharacterized protein Gm33691 isoform X2 [Mus musculus]	-	-	-	-	-	-	-	-	-	-
GeneID:23920	4514.00	0.03	0.59	4.03078949401449	3.28489568871413e-05	0.00173931242342589	Short=IRR;insulin receptor-related protein precursor [Mus musculus]<>Q9WTL4.2 RecName: Full=Insulin receptor-related protein;PREDICTED: insulin receptor-related protein isoform X4 [Mus musculus]; Contains: RecName: Full=Insulin receptor-related protein beta chain; AltName: Full=IR-related receptor;PREDICTED: insulin receptor-related protein isoform X1 [Mus musculus];PREDICTED: insulin receptor-re…	GO:0016740;GO:0016301;GO:0005524;GO:0004672;GO:0016020;GO:0005887;GO:0004713;GO:0006468;GO:0043235;GO:0007169;GO:0043548;GO:0016021;GO:0000166;GO:0031532;GO:0016310;GO:0043560;GO:0030238;GO:0018108;GO:0071469;GO:0046777;GO:0004714	transferase activity;kinase activity;ATP binding;protein kinase activity;membrane;integral component of plasma membrane;protein tyrosine kinase activity;protein phosphorylation;receptor complex;transmembrane receptor protein tyrosine kinase signaling pathway;phosphatidylinositol 3-kinase binding;integral component of membrane;nucleotide binding;actin cytoskeleton reorganization;phosphorylation;in…	K05086	INSRR	http://www.genome.jp/dbget-bin/www_bget?ko:K05086	Regulation of actin cytoskeleton	ko04810	KOG4258(T)(Insulin/growth factor receptor (contains protein kinase domain))	gnl|BL_ORD_ID|52034	sp|Q9WTL4|INSRR_MOUSE Insulin receptor-related protein OS=Mus musculus GN=Insrr PE=1 SV=2
GeneID:74145	3879.00	0.04	0.72	4.03078949401449	3.28489568871413e-05	0.00173931242342589	coagulation factor XIII, A1 subunit, isoform CRA_c, partial [Mus musculus]	GO:0005575;GO:0003810;GO:0042060;GO:0007596;GO:0072562;GO:0072378;GO:0018149;GO:0005576;GO:0003674;GO:0007599;GO:0005737;GO:0046872;GO:0016746;GO:0016740	cellular_component;protein-glutamine gamma-glutamyltransferase activity;wound healing;blood coagulation;blood microparticle;blood coagulation, fibrin clot formation;peptide cross-linking;extracellular region;molecular_function;hemostasis;cytoplasm;metal ion binding;transferase activity, transferring acyl groups;transferase activity	K03917	F13A1	http://www.genome.jp/dbget-bin/www_bget?ko:K03917	Complement and coagulation cascades	ko04610	-	gnl|BL_ORD_ID|389066	sp|Q8BH61|F13A_MOUSE Coagulation factor XIII A chain OS=Mus musculus GN=F13a1 PE=1 SV=3
novel.4258	1115.00	16.83	2.27	-3.02696248403414	3.40719188184085e-05	0.00179921713244306	-	-	-	-	-	-	-	-	-	-	-
GeneID:22238	1897.29	1.57	14.10	3.01443775169538	3.41844244914236e-05	0.00180031859171454	protein product [Mus musculus];unnamed protein product [Mus musculus]	GO:0016757;GO:0043231;GO:0071394;GO:0009813;GO:0008152;GO:0016758;GO:0032496;GO:0071361;GO:0015020;GO:0052696;GO:0005743;GO:0016021;GO:0016020;GO:0071378;GO:0005783;GO:0005789;GO:0071385;GO:0031090;GO:0016740	transferase activity, transferring glycosyl groups;intracellular membrane-bounded organelle;cellular response to testosterone stimulus;flavonoid biosynthetic process;metabolic process;transferase activity, transferring hexosyl groups;response to lipopolysaccharide;cellular response to ethanol;glucuronosyltransferase activity;flavonoid glucuronidation;mitochondrial inner membrane;integral componen…	K00699	UGT	http://www.genome.jp/dbget-bin/www_bget?ko:K00699	Ascorbate and aldarate metabolism;Pentose and glucuronate interconversions;Steroid hormone biosynthesis;Porphyrin and chlorophyll metabolism;Retinol metabolism;Drug metabolism - cytochrome P450;Drug metabolism - other enzymes;Metabolism of xenobiotics by cytochrome P450	ko00053,ko00040,ko00140,ko00860,ko00830,ko00982,ko00983,ko00980	-	UDP-glucuronosyltransferase;gnl|BL_ORD_ID|239609	UDP-glucuronosyltransferase 2B17 OS=Mus musculus GN=Ugt2b17 PE=1 SV=1;sp|P17717|UDB17_MOUSE UDP-glucuronosyltransferase 2B17 OS=Mus musculus GN=Ugt2b17 PE=1 SV=1
GeneID:20778	2510.46	4.18	35.05	2.93360683346404	3.47908602934178e-05	0.00182735737862005	scavenger receptor class B member 1 isoform 1 [Mus musculus]<>Q61009.1 RecName: Full=Scavenger receptor class B member 1; AltName: Full=SR-BI<>AAC52378.1 scavenger receptor class B type I [Mus musculus]<>AAH04656.1 Scavenger receptor class B, member 1 [Mus musculus]<>BAC28157.1 unnamed protein product [Mus musculus]<>BAC25802.1 unnamed protein product [Mus musculus]<>CAJ18430.1 Scarb1 [Mus muscul…	GO:0034185;GO:0006694;GO:0010899;GO:0010867;GO:0016021;GO:0006869;GO:0034375;GO:0032497;GO:0015920;GO:0050764;GO:0070508;GO:0006707;GO:0005319;GO:0005737;GO:0001875;GO:0035461;GO:0006702;GO:0043231;GO:0006898;GO:0001786;GO:0031663;GO:0044406;GO:0010886;GO:0051000;GO:0005886;GO:0034384;GO:0042632;GO:0006910;GO:0070328;GO:0005901;GO:0033344;GO:0031528;GO:0050892;GO:0070062;GO:0005765;GO:0015914;GO:…	apolipoprotein binding;steroid biosynthetic process;regulation of phosphatidylcholine catabolic process;positive regulation of triglyceride biosynthetic process;integral component of membrane;lipid transport;high-density lipoprotein particle remodeling;detection of lipopolysaccharide;lipopolysaccharide transport;regulation of phagocytosis;cholesterol import;cholesterol catabolic process;lipid tra…	K13885	SCARB1	http://www.genome.jp/dbget-bin/www_bget?ko:K13885	Phagosome;Bile secretion;Fat digestion and absorption;Vitamin digestion and absorption;Aldosterone synthesis and secretion;Ovarian Steroidogenesis	ko04145,ko04976,ko04975,ko04977,ko04925,ko04913	KOG3776(T)(Plasma membrane glycoprotein CD36 and related membrane receptors)	gnl|BL_ORD_ID|200203	sp|Q61009|SCRB1_MOUSE Scavenger receptor class B member 1 OS=Mus musculus GN=Scarb1 PE=1 SV=1
novel.23800	367.33	0.00	14.41	7.82966146418696	3.56804979318428e-05	0.00186411622705617	AAB53409.1 anti-DNA antibody heavy chain variable region, partial [Mus musculus];partial [Mus musculus];antibody heavy chain variable region, partial [Mus musculus] &gt	GO:0042742;GO:0006910;GO:0045087;GO:0006958;GO:0003823;GO:0006911;GO:0050871;GO:0050853;GO:0034987;GO:0009897;GO:0042571;GO:0072562	defense response to bacterium;phagocytosis, recognition;innate immune response;complement activation, classical pathway;antigen binding;phagocytosis, engulfment;positive regulation of B cell activation;B cell receptor signaling pathway;immunoglobulin receptor binding;external side of plasma membrane;immunoglobulin complex, circulating;blood microparticle	K06856	IGH	http://www.genome.jp/dbget-bin/www_bget?ko:K06856	Phagosome;Calcium signaling pathway;NF-kappa B signaling pathway;PI3K-Akt signaling pathway;Phospholipase D signaling pathway;B cell receptor signaling pathway;Fc epsilon RI signaling pathway;Fc gamma R-mediated phagocytosis;Hematopoietic cell lineage;Intestinal immune network for IgA production;Natural killer cell mediated cytotoxicity	ko04145,ko04020,ko04064,ko04151,ko04072,ko04662,ko04664,ko04666,ko04640,ko04672,ko04650	-	Ig	Ig heavy chain V region MC101 OS=Mus musculus PE=1 SV=1
novel.8528	556.00	0.00	4.35	7.82966146418696	3.56804979318428e-05	0.00186411622705617	ubiquitin-40S ribosomal protein S27a [Ovis aries]	GO:0070987;GO:0005515;GO:0043123;GO:0043488;GO:0006297;GO:0070062;GO:0005615;GO:0000086;GO:0010008;GO:0051403;GO:0070911;GO:0045944;GO:0042059;GO:0006296;GO:0036297;GO:1901796;GO:0005840;GO:0003674;GO:0003735;GO:0051437;GO:0007623;GO:0061418;GO:0044822;GO:0033209;GO:0002223;GO:0050852;GO:0000165;GO:0006614;GO:0005737;GO:0051092;GO:0070423;GO:0000187;GO:0045742;GO:0046872;GO:0005730;GO:0005829;GO:…	error-free translesion synthesis;protein binding;positive regulation of I-kappaB kinase/NF-kappaB signaling;regulation of mRNA stability;nucleotide-excision repair, DNA gap filling;extracellular exosome;extracellular space;G2/M transition of mitotic cell cycle;endosome membrane;stress-activated MAPK cascade;global genome nucleotide-excision repair;positive regulation of transcription from RNA pol…	K02977	RP-S27Ae,RPS27A	http://www.genome.jp/dbget-bin/www_bget?ko:K02977	Ribosome	ko03010	KOG0003(J)(Ubiquitin/60s ribosomal protein L40 fusion)	Ubiquitin-40S	Ubiquitin-40S ribosomal protein S27a OS=Mus musculus GN=Rps27a PE=1 SV=2
GeneID:218756	7739.10	1.80	15.21	2.91386242486376	3.65371252754691e-05	0.00190380713239076	PREDICTED: sodium bicarbonate cotransporter 3 isoform X9 [Mus musculus]<>AFI43933.1 Na-bicarbonate cotransporter NBCn1-O [Mus musculus];PREDICTED: sodium bicarbonate cotransporter 3 isoform X4 [Mus musculus]<>AFR46592.1 sodium bicarbonate cotransporter NBCn1-c [Mus musculus];PREDICTED: sodium bicarbonate cotransporter 3 isoform X11 [Mus musculus]<>ADC92005.2 solute carrier family 4 sodium bicarbo…	GO:0016021;GO:0031410;GO:0006820;GO:0005737;GO:0005515;GO:0045202;GO:0016323;GO:0032420;GO:0007601;GO:0061299;GO:0021747;GO:0051453;GO:0005215;GO:0006814;GO:0008509;GO:0005452;GO:0015293;GO:0098656;GO:0046666;GO:0015701;GO:0060219;GO:0006810;GO:0005886;GO:0016020;GO:0005887;GO:0060117;GO:0006811;GO:0042995;GO:0015698;GO:0016324	integral component of membrane;cytoplasmic vesicle;anion transport;cytoplasm;protein binding;synapse;basolateral plasma membrane;stereocilium;visual perception;retina vasculature morphogenesis in camera-type eye;cochlear nucleus development;regulation of intracellular pH;transporter activity;sodium ion transport;anion transmembrane transporter activity;inorganic anion exchanger activity;symporter…	K13858	SLC4A7	http://www.genome.jp/dbget-bin/www_bget?ko:K13858	-	-	KOG1172(P)(Na+-independent Cl/HCO3 exchanger AE1 and related transporters (SLC4 family))	gnl|BL_ORD_ID|492156;gnl|BL_ORD_ID|492161;gnl|BL_ORD_ID|491765;gnl|BL_ORD_ID|491762	sp|Q80ZA5|S4A10_RAT Sodium-driven chloride bicarbonate exchanger OS=Rattus norvegicus GN=Slc4a10 PE=1 SV=1;sp|Q8BTY2|S4A7_MOUSE Sodium bicarbonate cotransporter 3 OS=Mus musculus GN=Slc4a7 PE=1 SV=2;sp|Q9R1N3|S4A7_RAT Sodium bicarbonate cotransporter 3 OS=Rattus norvegicus GN=Slc4a7 PE=1 SV=1;sp|Q6U841|S4A10_HUMAN Sodium-driven chloride bicarbonate exchanger OS=Homo sapiens GN=SLC4A10 PE=2 SV=1
NT_187004.1_GeneID:13163	2698.00	0.24	2.86	3.31656135563001	3.67829925514237e-05	0.001910967699069	death domain-associated protein 6 [Mus musculus]<>NP_001186662.1 death domain-associated protein 6 [Mus musculus]<>XP_006523643.1 PREDICTED: death domain-associated protein 6 isoform X1 [Mus musculus]<>XP_006523644.1 PREDICTED: death domain-associated protein 6 isoform X1 [Mus musculus]<>XP_006523645.1 PREDICTED: death domain-associated protein 6 isoform X1 [Mus musculus]<>AAC97971.1 Fas-binding …	GO:0005515;GO:0019899;GO:0019901;GO:0006334;GO:0006338;GO:0006915;GO:0030521;GO:0033129;GO:0045944;GO:0008432;GO:0042803;GO:0050681;GO:0005874;GO:0031396;GO:0030578;GO:0071454;GO:0008134;GO:2001235;GO:0045892;GO:0010038;GO:0016569;GO:0040014;GO:0005737;GO:0002039;GO:0000281;GO:0006351;GO:0005654;GO:0005730;GO:0005829;GO:0000775;GO:0005938;GO:0005694;GO:0010832;GO:0003713;GO:0000792;GO:0005634;GO:…	protein binding;enzyme binding;protein kinase binding;nucleosome assembly;chromatin remodeling;apoptotic process;androgen receptor signaling pathway;positive regulation of histone phosphorylation;positive regulation of transcription from RNA polymerase II promoter;JUN kinase binding;protein homodimerization activity;androgen receptor binding;microtubule;regulation of protein ubiquitination;PML bo…	K02308	DAXX	http://www.genome.jp/dbget-bin/www_bget?ko:K02308	Apoptosis;MAPK signaling pathway	ko04210,ko04010	-	gnl|BL_ORD_ID|348589	sp|O35613|DAXX_MOUSE Death domain-associated protein 6 OS=Mus musculus GN=Daxx PE=1 SV=1
GeneID:13733	3245.00	0.03	0.86	4.38959171665603	3.70145266171974e-05	0.001910967699069	EGF-like module containing, mucin-like, hormone receptor-like sequence 1, isoform CRA_c, partial [Mus musculus];EGF-like module containing, mucin-like, hormone receptor-like sequence 1, isoform CRA_b, partial [Mus musculus]	GO:0002376;GO:0016020;GO:0002250;GO:0007186;GO:0005886;GO:0004930;GO:0004871;GO:0007166;GO:0071944;GO:0007165;GO:0009897;GO:0016021;GO:0004888;GO:0005509	immune system process;membrane;adaptive immune response;G-protein coupled receptor signaling pathway;plasma membrane;G-protein coupled receptor activity;signal transducer activity;cell surface receptor signaling pathway;cell periphery;signal transduction;external side of plasma membrane;integral component of membrane;transmembrane signaling receptor activity;calcium ion binding	K04591	EMR1	http://www.genome.jp/dbget-bin/www_bget?ko:K04591	-	-	-	gnl|BL_ORD_ID|270504	sp|Q61549|AGRE1_MOUSE Adhesion G protein-coupled receptor E1 OS=Mus musculus GN=Adgre1 PE=1 SV=1
novel.8038	439.05	0.64	20.46	4.36761577803797	3.70145266171974e-05	0.001910967699069	light chain variable region, partial [Mus musculus];partial [Mus musculus]	-	-	-	-	-	-	-	-	Ig	Ig kappa chain V-V region L7 (Fragment) OS=Mus musculus GN=Gm10881 PE=1 SV=1
GeneID:56221	1121.12	14.19	1.88	-3.048760491412	3.70636679568972e-05	0.001910967699069	chemokine (C-C motif) ligand 24, isoform CRA_a, partial [Mus musculus]	GO:0048247;GO:0007186;GO:0002548;GO:0008150;GO:0045766;GO:0071346;GO:0006954;GO:0071347;GO:0070374;GO:0005576;GO:0071356;GO:0006955;GO:0008009;GO:0005615;GO:0048020;GO:0043547;GO:2000418;GO:0030838;GO:0005575;GO:0003674;GO:0030335;GO:0007010;GO:0030593;GO:0001938;GO:0008360;GO:0006935;GO:0070098;GO:0050729;GO:0005125;GO:0048245	lymphocyte chemotaxis;G-protein coupled receptor signaling pathway;monocyte chemotaxis;biological_process;positive regulation of angiogenesis;cellular response to interferon-gamma;inflammatory response;cellular response to interleukin-1;positive regulation of ERK1 and ERK2 cascade;extracellular region;cellular response to tumor necrosis factor;immune response;chemokine activity;extracellular spac…	K05514	CCLX	http://www.genome.jp/dbget-bin/www_bget?ko:K05514	Cytokine-cytokine receptor interaction;Chemokine signaling pathway	ko04060,ko04062	-	gnl|BL_ORD_ID|323816	sp|Q9JKC0|CCL24_MOUSE C-C motif chemokine 24 OS=Mus musculus GN=Ccl24 PE=2 SV=1
GeneID:78354	881.00	142.75	1167.54	2.89294200049188	3.72500897097281e-05	0.00191555173365942	epithelial progenitor 1 precursor [Mus musculus]<>AAN71630.1 EP1 [Mus musculus]	GO:0003674;GO:0046849;GO:0008150;GO:0005576;GO:0005575	molecular_function;bone remodeling;biological_process;extracellular region;cellular_component	-	-	-	-	-	-	gnl|BL_ORD_ID|179026	sp|O55006|ROB1_RAT Protein RoBo-1 OS=Rattus norvegicus PE=1 SV=1
novel.12149	5119.00	0.25	2.39	3.12052047062505	3.83481580671625e-05	0.00196687001846303	NP_001280582.1 ras-related protein Rab-7a [Mus musculus] &gt;NP_001280583.1 ras-related protein Rab-7a [Mus musculus] &gt;EAW79302.1 RAB7, member RAS oncogene family, isoform CRA_a [Homo sapiens] &gt;XP_009179627.1 PREDICTED: LOW QUALITY PROTEIN: ras-related protein Rab-7a [Papio anubis] &gt;EDK99239.1 mCG130610 [Mus musculus] &gt;P51150.2 RecName: Full=Ras-related protein Rab-7a &gt;XP_008157536…	GO:0006629;GO:0005768;GO:0043195;GO:0005764;GO:0005515;GO:0007174;GO:0090383;GO:0097208;GO:0030670;GO:0005794;GO:0070062;GO:0045022;GO:0048524;GO:0032419;GO:0010008;GO:0019886;GO:0031410;GO:2000785;GO:0000166;GO:0042147;GO:0031902;GO:0061724;GO:0045335;GO:0016042;GO:0034045;GO:0007264;GO:0005829;GO:1903542;GO:0033162;GO:1905366;GO:0005737;GO:0045732;GO:0048365;GO:0000421;GO:0008333;GO:0045453;GO:…	lipid metabolic process;endosome;terminal bouton;lysosome;protein binding;epidermal growth factor catabolic process;phagosome acidification;alveolar lamellar body;phagocytic vesicle membrane;Golgi apparatus;extracellular exosome;early endosome to late endosome transport;positive regulation of viral process;extrinsic component of lysosome membrane;endosome membrane;antigen processing and presentat…	K07897	RAB7A	http://www.genome.jp/dbget-bin/www_bget?ko:K07897	Autophagy - animal;Autophagy - yeast;Endocytosis;Mitophagy - animal;Phagosome	ko04140,ko04138,ko04144,ko04137,ko04145	KOG0394(R)(Ras-related GTPase)	Ras-related	Ras-related protein Rab-7a OS=Mus musculus GN=Rab7a PE=1 SV=2
novel.1048	741.00	18.02	2.30	-3.11745072278469	3.86602115469391e-05	0.0019777114469481	-	-	-	-	-	-	-	-	-	-	-
GeneID:12738	2054.93	3.75	27.70	2.92213944255011	3.97648688283472e-05	0.00202893787860793	[Mus musculus] &gt;AAH15252.1 Claudin 2 [Mus musculus] &gt;PREDICTED: claudin-2 isoform X1 [Mus musculus]<>XP_006528550.1 PREDICTED: claudin-2 isoform X1 [Mus musculus]<>XP_006528551.1 PREDICTED: claudin-2 isoform X1 [Mus musculus]<>XP_006528552.1 PREDICTED: claudin-2 isoform X1 [Mus musculus];BAB23725.1 unnamed protein product [Mus musculus] &gt;AAC27079.1 claudin-2 [Mus musculus] &gt;AAH85494.1…	GO:0005515;GO:0042802;GO:0030054;GO:0005198;GO:0070062;GO:0016021;GO:0005923;GO:0016338;GO:0005886;GO:0016020	protein binding;identical protein binding;cell junction;structural molecule activity;extracellular exosome;integral component of membrane;bicellular tight junction;calcium-independent cell-cell adhesion via plasma membrane cell-adhesion molecules;plasma membrane;membrane	K06087	CLDN	http://www.genome.jp/dbget-bin/www_bget?ko:K06087	Tight junction;Cell adhesion molecules (CAMs);Leukocyte transendothelial migration	ko04530,ko04514,ko04670	-	Claudin-2;gnl|BL_ORD_ID|334913	Claudin-2 OS=Mus musculus GN=Cldn2 PE=1 SV=1;sp|O88552|CLD2_MOUSE Claudin-2 OS=Mus musculus GN=Cldn2 PE=1 SV=1
novel.3435	3134.26	0.10	1.79	3.61273470640326	3.99735877132963e-05	0.00203430351564765	-	-	-	-	-	-	-	-	-	-	-
GeneID:12614	7409.00	0.04	0.49	3.59981304785938	4.33638755682907e-05	0.00219707176914861	PREDICTED: cadherin EGF LAG seven-pass G-type receptor 1 isoform X2 [Mus musculus];PREDICTED: cadherin EGF LAG seven-pass G-type receptor 1 isoform X1 [Mus musculus];cadherin EGF LAG seven-pass G-type receptor 1 precursor [Mus musculus]<>O35161.3 RecName: Full=Cadherin EGF LAG seven-pass G-type receptor 1; Flags: Precursor;PREDICTED: cadherin EGF LAG seven-pass G-type receptor 1 isoform X3 [Mus m…	GO:0001764;GO:0003674;GO:0007165;GO:0007156;GO:0016021;GO:0001702;GO:0007417;GO:0005654;GO:0042472;GO:0060490;GO:0005515;GO:0007266;GO:0001942;GO:0007626;GO:0090179;GO:0007267;GO:0090251;GO:0060488;GO:0032956;GO:0004888;GO:0007155;GO:0005509;GO:0005575;GO:0042060;GO:0060489;GO:0007275;GO:0001736;GO:0045176;GO:0046983;GO:0001843;GO:0009952;GO:0048105;GO:0005886;GO:0007186;GO:0004871;GO:0004930;GO:…	neuron migration;molecular_function;signal transduction;homophilic cell adhesion via plasma membrane adhesion molecules;integral component of membrane;gastrulation with mouth forming second;central nervous system development;nucleoplasm;inner ear morphogenesis;lateral sprouting involved in lung morphogenesis;protein binding;Rho protein signal transduction;hair follicle development;locomotory beha…	K04600	CELSR1	http://www.genome.jp/dbget-bin/www_bget?ko:K04600	-	-	KOG4289(T)(Cadherin EGF LAG seven-pass G-type receptor)	gnl|BL_ORD_ID|326646	sp|O35161|CELR1_MOUSE Cadherin EGF LAG seven-pass G-type receptor 1 OS=Mus musculus GN=Celsr1 PE=1 SV=3
GeneID:381269	2500.31	12.40	1.80	-2.92768767805465	4.33956346176776e-05	0.00219707176914861	AltName: Full=Dilute suppressor protein;PREDICTED: melanoregulin isoform X1 [Mus musculus]<>XP_011236853.1 PREDICTED: melanoregulin isoform X1 [Mus musculus];melanoregulin [Mus musculus]<>Q6NVG5.1 RecName: Full=Melanoregulin; AltName: Full=Whn-dependent transcript 2<>AAH68125.1 Melanoregulin [Mus musculus]<>AAV32092.1 dilute suppressor protein [Mus musculus]	GO:0005886;GO:0005515;GO:0032402;GO:0042640;GO:0042470;GO:0030318;GO:0016324;GO:0043234;GO:0048066;GO:0043473;GO:0016020	plasma membrane;protein binding;melanosome transport;anagen;melanosome;melanocyte differentiation;apical plasma membrane;protein complex;developmental pigmentation;pigmentation;membrane	-	-	-	-	-	-	gnl|BL_ORD_ID|104980	sp|Q6NVG5|MREG_MOUSE Melanoregulin OS=Mus musculus GN=Mreg PE=1 SV=1
GeneID:21336	4972.00	0.04	0.60	3.75429258449712	4.49665270486046e-05	0.00221478162999441	Short=NK-1R; AltName: Full=Tachykinin receptor 1<>BAC30042.1 unnamed protein product [Mus musculus]<>AAH75631.1 Tachykinin receptor 1 [Mus musculus]<>AAH98332.1 Tachykinin receptor 1 [Mus musculus]<>EDK99033.1 tachykinin receptor 1 [Mus musculus]; AltName: Full=NK-1 receptor;substance-P receptor [Mus musculus]<>XP_006505926.1 PREDICTED: substance-P receptor isoform X1 [Mus musculus]<>XP_006505927…	GO:0007165;GO:0042713;GO:0046887;GO:0048660;GO:0016496;GO:0030425;GO:0045778;GO:0044297;GO:0007616;GO:0007268;GO:0016021;GO:0035106;GO:0051496;GO:0045987;GO:0035094;GO:0070472;GO:0042755;GO:0032224;GO:0005737;GO:0002687;GO:0008217;GO:0009725;GO:0007204;GO:0045907;GO:0071944;GO:0070474;GO:0005829;GO:0002118;GO:0032230;GO:0045471;GO:0002526;GO:0008306;GO:0007186;GO:0005886;GO:0003051;GO:0010634;GO:…	signal transduction;sperm ejaculation;positive regulation of hormone secretion;regulation of smooth muscle cell proliferation;substance P receptor activity;dendrite;positive regulation of ossification;cell body;long-term memory;chemical synaptic transmission;integral component of membrane;operant conditioning;positive regulation of stress fiber assembly;positive regulation of smooth muscle contra…	K04222	TACR1	http://www.genome.jp/dbget-bin/www_bget?ko:K04222	Calcium signaling pathway;Neuroactive ligand-receptor interaction	ko04020,ko04080	KOG3656(R)(FOG: 7 transmembrane receptor)	gnl|BL_ORD_ID|114880	sp|P30548|NK1R_MOUSE Substance-P receptor OS=Mus musculus GN=Tacr1 PE=2 SV=2
GeneID:14428	1985.19	1.86	0.18	-3.48356124585711	4.53207355795604e-05	0.00221478162999441	PREDICTED: galanin receptor type 2 isoform X2 [Mus musculus]; Short=GAL2-R;PREDICTED: galanin receptor type 2 isoform X3 [Mus musculus]; Short=GALR-2<>AAI16981.1 Galanin receptor 2 [Mus musculus]<>AAI16983.1 Galanin receptor 2 [Mus musculus]<>EDL34569.1 galanin receptor 2 [Mus musculus];galanin receptor type 2 [Mus musculus]<>O88854.2 RecName: Full=Galanin receptor type 2	GO:0007200;GO:0045944;GO:0017046;GO:0007218;GO:0007194;GO:0007188;GO:0004966;GO:0043647;GO:0005829;GO:0016021;GO:0007165;GO:0016020;GO:0005887;GO:0004930;GO:0004871;GO:1902608;GO:0031175;GO:0046488;GO:0007186;GO:0005886;GO:0007204;GO:0042923;GO:0007189	phospholipase C-activating G-protein coupled receptor signaling pathway;positive regulation of transcription from RNA polymerase II promoter;peptide hormone binding;neuropeptide signaling pathway;negative regulation of adenylate cyclase activity;adenylate cyclase-modulating G-protein coupled receptor signaling pathway;galanin receptor activity;inositol phosphate metabolic process;cytosol;integral…	K04231	GALR2	http://www.genome.jp/dbget-bin/www_bget?ko:K04231	Neuroactive ligand-receptor interaction	ko04080	KOG3656(R)(FOG: 7 transmembrane receptor)	gnl|BL_ORD_ID|10690	sp|O88854|GALR2_MOUSE Galanin receptor type 2 OS=Mus musculus GN=Galr2 PE=2 SV=2
GeneID:11629	958.00	1.62	0.00	-7.85342749320291	4.53238757512601e-05	0.00221478162999441	allograft inflammatory factor 1 [Mus musculus]<>XP_006523566.1 PREDICTED: allograft inflammatory factor 1 isoform X1 [Mus musculus]<>XP_006523567.1 PREDICTED: allograft inflammatory factor 1 isoform X1 [Mus musculus]<>O70200.1 RecName: Full=Allograft inflammatory factor 1; AltName: Full=Ionized calcium-binding adapter molecule 1<>1WY9_A Chain A, Crystal Structure Of Microglia-Specific Protein, Ib…	GO:0097178;GO:0048661;GO:0048471;GO:0071315;GO:0071672;GO:0005884;GO:0005737;GO:0090026;GO:0046872;GO:0032587;GO:0010629;GO:0005829;GO:0016601;GO:0005515;GO:0003779;GO:0071447;GO:2000406;GO:0051015;GO:0071346;GO:0032870;GO:0042116;GO:0030027;GO:0045429;GO:0014739;GO:0031668;GO:0048678;GO:0005509;GO:0030335;GO:0071673;GO:0005856;GO:0048662;GO:0043066;GO:0001774;GO:0006911;GO:0005886;GO:0034097;GO:…	ruffle assembly;positive regulation of smooth muscle cell proliferation;perinuclear region of cytoplasm;cellular response to morphine;negative regulation of smooth muscle cell chemotaxis;actin filament;cytoplasm;positive regulation of monocyte chemotaxis;metal ion binding;ruffle membrane;negative regulation of gene expression;cytosol;Rac protein signal transduction;protein binding;actin binding;c…	K18617	AIF1	http://www.genome.jp/dbget-bin/www_bget?ko:K18617	-	-	KOG0041(R)(Predicted Ca2+-binding protein, EF-Hand protein superfamily)	gnl|BL_ORD_ID|277699	sp|O70200|AIF1_MOUSE Allograft inflammatory factor 1 OS=Mus musculus GN=Aif1 PE=1 SV=1
GeneID:12723	4369.00	0.00	0.32	7.78678490482986	4.53238757512601e-05	0.00221478162999441	chloride channel 1, isoform CRA_b [Mus musculus];chloride channel protein 1 [Mus musculus]<>Q64347.3 RecName: Full=Chloride channel protein 1; Short=ClC-1; AltName: Full=Chloride channel protein, skeletal muscle<>BAC29557.1 unnamed protein product [Mus musculus]<>AAI14337.1 Chloride channel 1 [Mus musculus]<>EDL13488.1 chloride channel 1, isoform CRA_c [Mus musculus];PREDICTED: chloride channel p…	GO:0019227;GO:0055085;GO:0042383;GO:0016021;GO:1903959;GO:0005886;GO:0006821;GO:0006810;GO:0006936;GO:0034765;GO:0031404;GO:0005244;GO:0005247;GO:0005216;GO:1902476;GO:0005254;GO:0042803;GO:0034707;GO:0016020;GO:0006811;GO:0005887	neuronal action potential propagation;transmembrane transport;sarcolemma;integral component of membrane;regulation of anion transmembrane transport;plasma membrane;chloride transport;transport;muscle contraction;regulation of ion transmembrane transport;chloride ion binding;voltage-gated ion channel activity;voltage-gated chloride channel activity;ion channel activity;chloride transmembrane trans…	K05010	CLCN1	http://www.genome.jp/dbget-bin/www_bget?ko:K05010	-	-	KOG0474(P)(Cl- channel CLC-7 and related proteins (CLC superfamily))	gnl|BL_ORD_ID|334902	sp|Q64347|CLCN1_MOUSE Chloride channel protein 1 OS=Mus musculus GN=Clcn1 PE=1 SV=3
GeneID:226691	3621.00	0.00	0.36	7.78678490482986	4.53238757512601e-05	0.00221478162999441	PREDICTED: uncharacterized protein LOC226691 isoform X3 [Mus musculus];PREDICTED: uncharacterized protein LOC226691 isoform X1 [Mus musculus];PREDICTED: uncharacterized protein LOC226691 isoform X5 [Mus musculus];PREDICTED: uncharacterized protein LOC226691 isoform X4 [Mus musculus];uncharacterized protein LOC226691 [Mus musculus];PREDICTED: uncharacterized protein LOC226691 isoform X2 [Mus muscu…	GO:0008134;GO:0001047;GO:0003690;GO:0044822;GO:0001078;GO:0005737;GO:0005730;GO:0000978;GO:0042802;GO:0005634;GO:0035458;GO:0016020	transcription factor binding;core promoter binding;double-stranded DNA binding;RNA binding;transcriptional repressor activity, RNA polymerase II core promoter proximal region sequence-specific binding;cytoplasm;nucleolus;RNA polymerase II core promoter proximal region sequence-specific DNA binding;identical protein binding;nucleus;cellular response to interferon-beta;membrane	-	-	-	-	-	-	gnl|BL_ORD_ID|51706	sp|P0DOV2|IFI4_MOUSE Interferon-activable protein 204 OS=Mus musculus GN=Ifi204 PE=1 SV=1
GeneID:69191	1686.00	0.00	0.78	7.78678490482986	4.53238757512601e-05	0.00221478162999441	Flags: Precursor;protein disulfide-isomerase A2 precursor [Mus musculus]<>D3Z6P0.1 RecName: Full=Protein disulfide-isomerase A2; AltName: Full=PDIp;PREDICTED: protein disulfide-isomerase A2 isoform X1 [Mus musculus]	GO:0005496;GO:0016853;GO:0008289;GO:0031545;GO:0034976;GO:0005788;GO:0005783;GO:0045454;GO:1902175;GO:0003756	steroid binding;isomerase activity;lipid binding;peptidyl-proline 4-dioxygenase activity;response to endoplasmic reticulum stress;endoplasmic reticulum lumen;endoplasmic reticulum;cell redox homeostasis;regulation of oxidative stress-induced intrinsic apoptotic signaling pathway;protein disulfide isomerase activity	K09581	PDIA2	http://www.genome.jp/dbget-bin/www_bget?ko:K09581	-	-	KOG0191(O)(Thioredoxin/protein disulfide isomerase)	gnl|BL_ORD_ID|118687	sp|D3Z6P0|PDIA2_MOUSE Protein disulfide-isomerase A2 OS=Mus musculus GN=Pdia2 PE=1 SV=1
GeneID:76589	2514.12	0.00	0.44	7.78678490482986	4.53238757512601e-05	0.00221478162999441	UNC5C-like protein [Mus musculus]<>XP_006525162.1 PREDICTED: UNC5C-like protein isoform X1 [Mus musculus];PREDICTED: UNC5C-like protein isoform X7 [Mus musculus]<>XP_006525167.1 PREDICTED: UNC5C-like protein isoform X7 [Mus musculus];PREDICTED: UNC5C-like protein isoform X3 [Mus musculus];PREDICTED: UNC5C-like protein isoform X2 [Mus musculus];PREDICTED: UNC5C-like protein isoform X4 [Mus musculu…	GO:0007165;GO:0016021;GO:0005737;GO:0046330;GO:0043123;GO:0008233;GO:0006508;GO:0016020	signal transduction;integral component of membrane;cytoplasm;positive regulation of JNK cascade;positive regulation of I-kappaB kinase/NF-kappaB signaling;peptidase activity;proteolysis;membrane	-	-	-	-	-	-	gnl|BL_ORD_ID|236329	sp|Q6R653|UN5CL_MOUSE UNC5C-like protein OS=Mus musculus GN=Unc5cl PE=2 SV=2
NT_166305.2_GeneID:16651	4320.00	0.00	0.27	7.78678490482986	4.53238757512601e-05	0.00221478162999441	sarcospan isoform 1 [Mus musculus]<>AAA03712.1 LAF putative membrane protein [Mus musculus]<>BAE37090.1 unnamed protein product [Mus musculus]<>BAE37167.1 unnamed protein product [Mus musculus]<>BAE28399.1 unnamed protein product [Mus musculus]<>BAE37784.1 unnamed protein product [Mus musculus]<>EDL10699.1 sarcospan [Mus musculus];PREDICTED: sarcospan isoform X1 [Mus musculus]	GO:0042383;GO:0005886;GO:0045211;GO:0005887;GO:0016020;GO:0030133;GO:0016021;GO:0016010;GO:0030054;GO:0045202	sarcolemma;plasma membrane;postsynaptic membrane;integral component of plasma membrane;membrane;transport vesicle;integral component of membrane;dystrophin-associated glycoprotein complex;cell junction;synapse	-	-	-	-	-	-	gnl|BL_ORD_ID|499485	sp|Q62147|SSPN_MOUSE Sarcospan OS=Mus musculus GN=Sspn PE=1 SV=1
GeneID:100038862	2172.00	0.00	0.58	7.74259493012348	4.53238757512601e-05	0.00221478162999441	PREDICTED: butyrophilin-like protein 1 isoform X1 [Mus musculus];butyrophilin-like protein 1 precursor [Mus musculus]<>Q7TST0.3 RecName: Full=Butyrophilin-like protein 1; Flags: Precursor<>CAO77747.1 butyrophilin-like 1 [Mus musculus]	GO:0003674;GO:0016021;GO:0009986;GO:0008150;GO:0016020	molecular_function;integral component of membrane;cell surface;biological_process;membrane	K06712	BTN	http://www.genome.jp/dbget-bin/www_bget?ko:K06712	-	-	-	gnl|BL_ORD_ID|307191	sp|Q7TST0|BTNL1_MOUSE Butyrophilin-like protein 1 OS=Mus musculus GN=Btnl1 PE=2 SV=3
GeneID:21952	1201.00	0.00	1.46	7.74259493012348	4.53238757512601e-05	0.00221478162999441	PREDICTED: troponin I, slow skeletal muscle isoform X2 [Cricetulus griseus]<>XP_007633939.1 PREDICTED: troponin I, slow skeletal muscle isoform X2 [Cricetulus griseus]	-	-	K10371	TNNI1	http://www.genome.jp/dbget-bin/www_bget?ko:K10371	-	-	KOG3977(Z)(Troponin I)	gnl|BL_ORD_ID|224294	sp|Q9WUZ5|TNNI1_MOUSE Troponin I, slow skeletal muscle OS=Mus musculus GN=Tnni1 PE=1 SV=3
GeneID:51811	2400.00	0.00	0.51	7.74259493012348	4.53238757512601e-05	0.00221478162999441	C-type lectin domain family 4 member F [Mus musculus]<>BAC30671.1 unnamed protein product [Mus musculus]<>EDK99093.1 C-type lectin domain family 4, member f, isoform CRA_b [Mus musculus]	GO:0005886;GO:0030246;GO:0051861;GO:0051132;GO:0016020;GO:0006897;GO:0004872;GO:0016021;GO:0005534	plasma membrane;carbohydrate binding;glycolipid binding;NK T cell activation;membrane;endocytosis;receptor activity;integral component of membrane;galactose binding	K10060	CLEC4F,CLECSF13	http://www.genome.jp/dbget-bin/www_bget?ko:K10060	-	-	KOG4297(TV)(C-type lectin)	gnl|BL_ORD_ID|335646	sp|P70194|CLC4F_MOUSE C-type lectin domain family 4 member F OS=Mus musculus GN=Clec4f PE=1 SV=1
GeneID:56619	2345.00	0.00	0.49	7.74259493012348	4.53238757512601e-05	0.00221478162999441	PREDICTED: C-type lectin domain family 4 member E isoform X1 [Mus musculus]<>XP_017177177.1 PREDICTED: C-type lectin domain family 4 member E isoform X1 [Mus musculus]; AltName: Full=Macrophage-inducible C-type lectin<>BAA83754.1 macrophage C-type lectin Mincle [Mus musculus]<>AAH03218.1 C-type lectin domain family 4, member e [Mus musculus]<>CAJ18431.1 Clecsf9 [Mus musculus]<>BAE31889.1 unnamed …	GO:0016020;GO:0030246;GO:0045087;GO:0006955;GO:0042742;GO:0038094;GO:0005515;GO:0002292;GO:0002376;GO:0004872;GO:0016021;GO:0050715	membrane;carbohydrate binding;innate immune response;immune response;defense response to bacterium;Fc-gamma receptor signaling pathway;protein binding;T cell differentiation involved in immune response;immune system process;receptor activity;integral component of membrane;positive regulation of cytokine secretion	K10059	CLEC4E	http://www.genome.jp/dbget-bin/www_bget?ko:K10059	-	-	-	gnl|BL_ORD_ID|334877	sp|Q9R0Q8|CLC4E_MOUSE C-type lectin domain family 4 member E OS=Mus musculus GN=Clec4e PE=1 SV=1
GeneID:74879	780.00	0.00	2.23	7.74259493012348	4.53238757512601e-05	0.00221478162999441	-	-	-	-	-	-	-	-	-	-	-
novel.23810	367.00	0.00	13.66	7.74259493012348	4.53238757512601e-05	0.00221478162999441	heavy chain variable region, partial [Mus musculus]	-	-	K06856	IGH	http://www.genome.jp/dbget-bin/www_bget?ko:K06856	Phagosome;Calcium signaling pathway;NF-kappa B signaling pathway;PI3K-Akt signaling pathway;Phospholipase D signaling pathway;B cell receptor signaling pathway;Fc epsilon RI signaling pathway;Fc gamma R-mediated phagocytosis;Hematopoietic cell lineage;Intestinal immune network for IgA production;Natural killer cell mediated cytotoxicity	ko04145,ko04020,ko04064,ko04151,ko04072,ko04662,ko04664,ko04666,ko04640,ko04672,ko04650	-	Ig	Ig heavy chain V region PJ14 OS=Mus musculus PE=1 SV=1
novel.11580	8055.00	0.44	3.69	2.92900547789834	4.583854261655e-05	0.00223437303017248	LOW QUALITY PROTEIN: uncharacterized protein LOC102555474 [Rattus norvegicus]	-	-	-	-	-	-	-	KOG0017(R)(FOG: Transposon-encoded proteins with TYA, reverse transcriptase, integrase domains in various combinations)	Gag-Pol	Gag-Pol polyprotein OS=Moloney murine leukemia virus (isolate Shinnick) GN=gag-pol PE=1 SV=4
GeneID:21857	902.00	0.76	8.66	3.35348328291352	4.63264710117942e-05	0.00225256731820714	tissue inhibitor of metalloproteinase 1, isoform CRA_b, partial [Mus musculus]	GO:0043066;GO:0043434;GO:0042060;GO:0031012;GO:0051045;GO:0006694;GO:1905049;GO:0008083;GO:0007568;GO:0005576;GO:0004857;GO:0043086;GO:0008191;GO:0034097;GO:0051216;GO:1901164;GO:0010951;GO:0009725;GO:0005125;GO:0046872;GO:0010033;GO:0030414;GO:2001044;GO:0002020;GO:0005578;GO:0070062;GO:0010466;GO:0005615;GO:0005604;GO:0001775;GO:0008284	negative regulation of apoptotic process;response to peptide hormone;wound healing;extracellular matrix;negative regulation of membrane protein ectodomain proteolysis;steroid biosynthetic process;negative regulation of metallopeptidase activity;growth factor activity;aging;extracellular region;enzyme inhibitor activity;negative regulation of catalytic activity;metalloendopeptidase inhibitor activ…	K16451	TIMP1	http://www.genome.jp/dbget-bin/www_bget?ko:K16451	HIF-1 signaling pathway	ko04066	-	gnl|BL_ORD_ID|217865	sp|P12032|TIMP1_MOUSE Metalloproteinase inhibitor 1 OS=Mus musculus GN=Timp1 PE=1 SV=2
GeneID:54722	2173.17	14.56	2.13	-2.91542501511593	4.68898155651299e-05	0.00227196145311261	PREDICTED: non-syndromic hearing impairment protein 5 homolog isoform X2 [Mus musculus];non-syndromic hearing impairment protein 5 homolog [Mus musculus]<>Q9Z2D3.1 RecName: Full=Non-syndromic hearing impairment protein 5 homolog<>AAC69325.1 nonsyndromic hearing impairment protein [Mus musculus]<>BAB30305.1 unnamed protein product [Mus musculus];PREDICTED: non-syndromic hearing impairment protein …	GO:0016020;GO:0006915;GO:2001244;GO:0008150;GO:0012501;GO:0008285;GO:0005886;GO:0007605;GO:0005737;GO:0060113;GO:0005575	membrane;apoptotic process;positive regulation of intrinsic apoptotic signaling pathway;biological_process;programmed cell death;negative regulation of cell proliferation;plasma membrane;sensory perception of sound;cytoplasm;inner ear receptor cell differentiation;cellular_component	-	-	-	-	-	-	gnl|BL_ORD_ID|350476	sp|Q9Z2D3|DFNA5_MOUSE Non-syndromic hearing impairment protein 5 homolog OS=Mus musculus GN=Dfna5 PE=1 SV=1
GeneID:18946	1304.00	0.27	3.69	3.58677460829408	4.70723025563446e-05	0.00227196145311261	pancreatic lipase-related protein 1 precursor [Mus musculus] &gt; Short=PL-RP1; Flags: Precursor<>AAC15774.1 pancreatic lipase related protein 1 [Mus musculus]<>BAC25750.1 unnamed protein product [Mus musculus]<>EDL01808.1 pancreatic lipase related protein 1 [Mus musculus];AAC15774.1 pancreatic lipase related protein 1 [Mus musculus] &gt; Flags: Precursor &gt;Q5BKQ4.2 RecName: Full=Inactive pancr…	GO:0031016;GO:0051384;GO:0005576;GO:0004806;GO:0052689;GO:0043434;GO:0006629;GO:0005515;GO:0005509;GO:0005615;GO:0016298;GO:0016042;GO:0046872	pancreas development;response to glucocorticoid;extracellular region;triglyceride lipase activity;carboxylic ester hydrolase activity;response to peptide hormone;lipid metabolic process;protein binding;calcium ion binding;extracellular space;lipase activity;lipid catabolic process;metal ion binding	K14074	PNLIPRP1,PLRP1	http://www.genome.jp/dbget-bin/www_bget?ko:K14074	Glycerolipid metabolism;Fat digestion and absorption;Pancreatic secretion	ko00561,ko04975,ko04972	-	Inactive;gnl|BL_ORD_ID|78020	Inactive pancreatic lipase-related protein 1 OS=Mus musculus GN=Pnliprp1 PE=1 SV=2;sp|Q5BKQ4|LIPR1_MOUSE Inactive pancreatic lipase-related protein 1 OS=Mus musculus GN=Pnliprp1 PE=1 SV=2
novel.8043	520.00	1.24	16.40	3.57361725759694	4.70723025563446e-05	0.00227196145311261	partial [Mus musculus]	-	-	-	-	-	-	-	-	Ig	Ig kappa chain V-IV region S107B OS=Mus musculus PE=4 SV=1
GeneID:11812	435.87	18.00	1.71	-3.53378153390352	5.00907039152254e-05	0.00241172006791835	apolipoprotein C-I precursor [Mus musculus]<>NP_001103479.1 apolipoprotein C-I precursor [Mus musculus]<>XP_003752261.1 PREDICTED: apolipoprotein C-I [Rattus norvegicus]<>P34928.1 RecName: Full=Apolipoprotein C-I; Short=Apo-CI; Contains: RecName: Full=Truncated apolipoprotein C-I; AltName: Full=Apolipoprotein C1; Short=ApoC-I; Flags: Precursor<>CAA80375.1 apolipoprotein C1 [Mus musculus]<>BAB2756…	GO:0048261;GO:0010916;GO:0034364;GO:0008203;GO:0003674;GO:0004859;GO:0033700;GO:0045833;GO:0034361;GO:0051005;GO:0034369;GO:0006869;GO:0042157;GO:0032368;GO:0005576;GO:0034447;GO:0070062;GO:0050995;GO:0006641;GO:0045717;GO:0055102;GO:0010900;GO:0005783;GO:0006810;GO:0032375;GO:0005504;GO:0033344;GO:0034382	negative regulation of receptor-mediated endocytosis;negative regulation of very-low-density lipoprotein particle clearance;high-density lipoprotein particle;cholesterol metabolic process;molecular_function;phospholipase inhibitor activity;phospholipid efflux;negative regulation of lipid metabolic process;very-low-density lipoprotein particle;negative regulation of lipoprotein lipase activity;pla…	-	-	-	-	-	-	gnl|BL_ORD_ID|282331	sp|P34928|APOC1_MOUSE Apolipoprotein C-I OS=Mus musculus GN=Apoc1 PE=1 SV=1
GeneID:16841	889.00	7.54	0.85	-3.26791162902726	5.14925602962354e-05	0.00247315367838447	PREDICTED: leukocyte cell-derived chemotaxin-2 isoform X1 [Mus musculus]<>XP_011242791.1 PREDICTED: leukocyte cell-derived chemotaxin-2 isoform X1 [Mus musculus];leukocyte cell-derived chemotaxin-2 precursor [Mus musculus]<>BAA33385.1 LECT2 [Mus musculus]<>BAE20911.1 unnamed protein product [Mus musculus]<>EDL41242.1 leukocyte cell-derived chemotaxin 2, isoform CRA_b [Mus musculus]	GO:0005576;GO:0006935;GO:0042802;GO:0030178	extracellular region;chemotaxis;identical protein binding;negative regulation of Wnt signaling pathway	-	-	-	-	-	-	gnl|BL_ORD_ID|78748	sp|O88803|LECT2_MOUSE Leukocyte cell-derived chemotaxin-2 OS=Mus musculus GN=Lect2 PE=1 SV=1
GeneID:102639824	2321.09	1.11	0.07	-3.84081352506424	5.28754825309144e-05	0.00253338043618849	-	-	-	-	-	-	-	-	-	-	-
GeneID:26874	5540.00	0.84	0.10	-3.25297674632687	5.48758454413888e-05	0.00262282507992857	PREDICTED: ATP-binding cassette sub-family D member 2 isoform X1 [Mus musculus];ATP-binding cassette sub-family D member 2 [Mus musculus]<>BAC34641.1 unnamed protein product [Mus musculus]<>EDL04314.1 ATP-binding cassette, sub-family D (ALD), member 2 [Mus musculus]	GO:0006635;GO:0042803;GO:0042626;GO:0005777;GO:0016021;GO:0055085;GO:0000166;GO:0042760;GO:0005524;GO:0016020;GO:0005778;GO:0006810;GO:0005739;GO:0043231;GO:0016887;GO:0000038;GO:0032000	fatty acid beta-oxidation;protein homodimerization activity;ATPase activity, coupled to transmembrane movement of substances;peroxisome;integral component of membrane;transmembrane transport;nucleotide binding;very long-chain fatty acid catabolic process;ATP binding;membrane;peroxisomal membrane;transport;mitochondrion;intracellular membrane-bounded organelle;ATPase activity;very long-chain fatty…	K05676	ABCD2,ALDL1	http://www.genome.jp/dbget-bin/www_bget?ko:K05676	Peroxisome;ABC transporters	ko04146,ko02010	KOG0064(I)(Peroxisomal long-chain acyl-CoA transporter, ABC superfamily)	gnl|BL_ORD_ID|265975	sp|Q61285|ABCD2_MOUSE ATP-binding cassette sub-family D member 2 OS=Mus musculus GN=Abcd2 PE=1 SV=1
[truncated: 500 more rows]
