# Supplementary material for: Bacillus subtilis Attenuates Hepatic and Intestinal Injuries and Modulates Gut Microbiota and Gene Expression Profiles in Mice Infected with Schistosoma japonicum
Source: Front Cell Dev Biol. 2021 Nov 16;9:766205. doi: 10.3389/fcell.2021.766205 (PMC8635066; doi:10.3389/fcell.2021.766205)
Supplement: Supplementary file 12 [file Table6.XLS]

GeneID	Length	BS1_2CN_expression	G1_5CN_expression	logFC	Pvalue	FDR	NR_def	GO_ID	GO_term	KO_ID	KO_gene	Hyperlink	KEGG Pathway	Pathway ID	Kog_Annotation	Swiss-Prot_Id	Swiss-Prot_Annotation
novel.19600	410.00	0.47	1913.74	11.8095077050189	2.24780053040802e-24	4.62732217189796e-20	protein T09_2865 [Trichinella sp. T9]	-	-	K10285	FBXL19	http://www.genome.jp/dbget-bin/www_bget?ko:K10285	-	-	-	-	-
novel.3312	474.00	0.58	807.38	10.3425778974554	2.40874170172818e-21	2.47931783358882e-17	protein T4B_8337 [Trichinella pseudospiralis]	-	-	-	-	-	-	-	-	-	-
novel.16324	307.00	0.00	2321.29	13.3405570081301	4.73436538526091e-20	3.24872152736603e-16	protein, partial [Mytilus edulis]	-	-	-	-	-	-	-	-	Putative	Putative uncharacterized protein ART2 OS=Saccharomyces cerevisiae (strain ATCC 204508 / S288c) GN=ART2 PE=5 SV=1
novel.15580	475.00	0.00	263.87	12.9891230041952	5.26331090698485e-19	2.70876295827975e-15	[Mus musculus]	-	-	-	-	-	-	-	-	-	-
NT_187004.1_GeneID:54393	4486.00	8.62	0.00	-12.7749506468557	2.28773707578625e-18	7.93852313008324e-15	Flags: Precursor<>AAH54735.1 Gabbr1 protein [Mus musculus];gamma-aminobutyric acid type B receptor subunit 1 precursor [Mus musculus]<>Q9WV18.1 RecName: Full=Gamma-aminobutyric acid type B receptor subunit 1; Short=Gb1; Short=GABA-B receptor 1; Short=GABA-B-R1; Short=GABABR1; Short=GABA-BR1	GO:0008134;GO:0030425;GO:0007165;GO:0016021;GO:0045121;GO:0005737;GO:0014049;GO:0035094;GO:0038037;GO:0004965;GO:0014053;GO:0005515;GO:0007214;GO:0005789;GO:0030673;GO:0098793;GO:0005615;GO:0032811;GO:0007194;GO:0014048;GO:0030054;GO:0007193;GO:0045202;GO:0043025;GO:0043005;GO:0038039;GO:0043198;GO:0050805;GO:0043231;GO:0008021;GO:0060124;GO:0008285;GO:0007186;GO:0045471;GO:0005886;GO:0045211;GO:…	transcription factor binding;dendrite;signal transduction;integral component of membrane;membrane raft;cytoplasm;positive regulation of glutamate secretion;response to nicotine;G-protein coupled receptor dimeric complex;G-protein coupled GABA receptor activity;negative regulation of gamma-aminobutyric acid secretion;protein binding;gamma-aminobutyric acid signaling pathway;endoplasmic reticulum m…	K04615	GABBR	http://www.genome.jp/dbget-bin/www_bget?ko:K04615	cAMP signaling pathway;Neuroactive ligand-receptor interaction;Estrogen signaling pathway;GABAergic synapse;Taste transduction	ko04024,ko04080,ko04915,ko04727,ko04742	-	gnl|BL_ORD_ID|8011	sp|Q9WV18|GABR1_MOUSE Gamma-aminobutyric acid type B receptor subunit 1 OS=Mus musculus GN=Gabbr1 PE=1 SV=1
NT_039223.3_GeneID:13661	4387.00	0.00	8.64	12.7720645986717	2.31376366367917e-18	7.93852313008324e-15	ets homologous factor, isoform CRA_d, partial [Mus musculus]	GO:0006366;GO:0006351;GO:0050673;GO:0005654;GO:0030855;GO:0030154;GO:0045893;GO:0005794;GO:0045944;GO:0006357;GO:0000981;GO:0003677;GO:0003700;GO:0006355;GO:0043565;GO:0001077;GO:0000978;GO:0005634	transcription from RNA polymerase II promoter;transcription, DNA-templated;epithelial cell proliferation;nucleoplasm;epithelial cell differentiation;cell differentiation;positive regulation of transcription, DNA-templated;Golgi apparatus;positive regulation of transcription from RNA polymerase II promoter;regulation of transcription from RNA polymerase II promoter;RNA polymerase II transcription …	K17102	EHF	http://www.genome.jp/dbget-bin/www_bget?ko:K17102	-	-	KOG3806(K)(Predicted transcription factor)	gnl|BL_ORD_ID|375946	sp|O70273|EHF_MOUSE ETS homologous factor OS=Mus musculus GN=Ehf PE=2 SV=1
GeneID:12902	6244.18	8.90	0.02	-8.82057453489445	3.62875632214556e-18	1.06716539496698e-14	PREDICTED: complement receptor type 2 isoform X2 [Mus musculus];complement receptor 2, partial [Mus musculus];PREDICTED: complement receptor type 2 isoform X1 [Mus musculus]<>XP_006497285.1 PREDICTED: complement receptor type 2 isoform X1 [Mus musculus]	GO:0003677;GO:0009897;GO:0006958;GO:0016021;GO:0004872;GO:0002376;GO:0004875;GO:0030183;GO:0005515;GO:0042113;GO:0001848;GO:0070062;GO:0043235;GO:0042100;GO:0045087;GO:0016020;GO:0042803	DNA binding;external side of plasma membrane;complement activation, classical pathway;integral component of membrane;receptor activity;immune system process;complement receptor activity;B cell differentiation;protein binding;B cell activation;complement binding;extracellular exosome;receptor complex;B cell proliferation;innate immune response;membrane;protein homodimerization activity	K04012	CR2,CD21	http://www.genome.jp/dbget-bin/www_bget?ko:K04012	B cell receptor signaling pathway;Complement and coagulation cascades;Hematopoietic cell lineage	ko04662,ko04610,ko04640	KOG4297(TV)(C-type lectin)	gnl|BL_ORD_ID|320097	sp|P19070|CR2_MOUSE Complement receptor type 2 OS=Mus musculus GN=Cr2 PE=1 SV=1
GeneID:15985	1249.00	99.02	0.54	-7.57169676954932	6.63755732614949e-17	1.70800943895142e-13	AltName: Full=Immunoglobulin-associated B29 protein; Flags: Precursor<>pir||A31403 membrane protein B29 precursor - human<>AAA37274.1 B-cell-specific glycoprotein precursor [Mus musculus]<>AAH12226.1 CD79B antigen [Mus musculus]<>CAJ18566.1 Cd79b [Mus musculus]<>BAE25444.1 unnamed protein product [Mus musculus]<>ABK42164.1 CD79b [synthetic construct]<>EDL34291.1 CD79B antigen [Mus musculus]; AltN…	GO:0002250;GO:0005887;GO:0016020;GO:0019815;GO:0007166;GO:0008150;GO:0005886;GO:0030183;GO:0002376;GO:0005794;GO:0070062;GO:0004888;GO:0050853;GO:0005515;GO:0005654;GO:0005737;GO:0016021;GO:0003674;GO:0009897	adaptive immune response;integral component of plasma membrane;membrane;B cell receptor complex;cell surface receptor signaling pathway;biological_process;plasma membrane;B cell differentiation;immune system process;Golgi apparatus;extracellular exosome;transmembrane signaling receptor activity;B cell receptor signaling pathway;protein binding;nucleoplasm;cytoplasm;integral component of membrane;…	K06507	CD79B,IGB	http://www.genome.jp/dbget-bin/www_bget?ko:K06507	B cell receptor signaling pathway	ko04662	-	gnl|BL_ORD_ID|321659	sp|P15530|CD79B_MOUSE B-cell antigen receptor complex-associated protein beta chain OS=Mus musculus GN=Cd79b PE=1 SV=1
NT_187004.1_GeneID:15002	2670.00	10.52	0.00	-12.2366680459728	8.87694463559232e-17	2.03045313631448e-13	histocompatibility 2, O region beta locus precursor [Mus musculus]<>AAB81530.1 IAbeta2 subunit [Mus musculus]	GO:0006955;GO:0042613;GO:0005764;GO:0005622;GO:0016021;GO:0023026;GO:0002587;GO:0002504	immune response;MHC class II protein complex;lysosome;intracellular;integral component of membrane;MHC class II protein complex binding;negative regulation of antigen processing and presentation of peptide antigen via MHC class II;antigen processing and presentation of peptide or polysaccharide antigen via MHC class II	K06752	MHC2	http://www.genome.jp/dbget-bin/www_bget?ko:K06752	Phagosome;Cell adhesion molecules (CAMs);Antigen processing and presentation;Hematopoietic cell lineage;Intestinal immune network for IgA production;Th1 and Th2 cell differentiation;Th17 cell differentiation	ko04145,ko04514,ko04612,ko04640,ko04672,ko04658,ko04659	-	gnl|BL_ORD_ID|361753	sp|P13765|DOB_HUMAN HLA class II histocompatibility antigen, DO beta chain OS=Homo sapiens GN=HLA-DOB PE=1 SV=1
GeneID:546644	900.00	4.13	581.91	7.13831186390387	1.29625788214722e-16	2.66847647618826e-13	lymphocyte antigen 6G precursor [Mus musculus]<>XP_006521677.1 PREDICTED: lymphocyte antigen 6G isoform X1 [Mus musculus]	GO:0003674;GO:0009897;GO:0005622;GO:0005575;GO:0031225;GO:0005886;GO:0008150;GO:0016020	molecular_function;external side of plasma membrane;intracellular;cellular_component;anchored component of membrane;plasma membrane;biological_process;membrane	K06846	LY6D_E_G6_H	http://www.genome.jp/dbget-bin/www_bget?ko:K06846	-	-	-	gnl|BL_ORD_ID|83686	sp|P35461|LY6G_MOUSE Lymphocyte antigen 6G (Fragment) OS=Mus musculus GN=Ly6g PE=2 SV=1
novel.16720	1822.00	55.61	0.31	-7.4318819717175	1.72187586515373e-16	3.22241241455042e-13	isoform CRA_b, partial [Mus musculus]	GO:0016064;GO:0003823;GO:0019815;GO:0009897;GO:0030890;GO:0050776;GO:0016446	immunoglobulin mediated immune response;antigen binding;B cell receptor complex;external side of plasma membrane;positive regulation of B cell proliferation;regulation of immune response;somatic hypermutation of immunoglobulin genes	-	-	-	-	-	-	Ig	Ig delta chain C region membrane-bound form OS=Mus musculus PE=1 SV=3
GeneID:67038	1887.00	0.50	71.37	7.17200115626607	4.32574757578782e-16	7.420819966264e-13	intectin precursor [Mus musculus]<>BAB25630.1 unnamed protein product [Mus musculus]<>BAB31271.1 unnamed protein product [Mus musculus]<>EDL29458.1 RIKEN cDNA 2010109I03 [Mus musculus]	GO:0009986;GO:0003674;GO:0008150	cell surface;molecular_function;biological_process	K06846	LY6D_E_G6_H	http://www.genome.jp/dbget-bin/www_bget?ko:K06846	-	-	-	gnl|BL_ORD_ID|83684	sp|Q148C3|LY6D_BOVIN Lymphocyte antigen 6D OS=Bos taurus GN=LY6D PE=2 SV=1
GeneID:12478	2027.52	35.13	0.19	-7.50616408243724	4.72554154239969e-16	7.48307678398769e-13	P25918.3 RecName: Full=B-lymphocyte antigen CD19;[Mus musculus];PREDICTED: B-lymphocyte antigen CD19 isoform X1 [Mus musculus];BAC40973.1 unnamed protein product [Mus musculus] &gt; AltName: CD_antigen=CD19; Flags: Precursor &gt;AAA37388.1 CD19 [Mus musculus domesticus] &gt;antigen CD19 precursor [Mus musculus] &gt; AltName: Full=Differentiation antigen CD19;unnamed protein product, partial [Mus …	GO:0070062;GO:0006968;GO:0005515;GO:0050853;GO:0043234;GO:0009897;GO:0016021;GO:0016020;GO:0051281;GO:0005057;GO:0031052	extracellular exosome;cellular defense response;protein binding;B cell receptor signaling pathway;protein complex;external side of plasma membrane;integral component of membrane;membrane;positive regulation of release of sequestered calcium ion into cytosol;signal transducer activity, downstream of receptor;chromosome breakage	K06465	CD19	http://www.genome.jp/dbget-bin/www_bget?ko:K06465	PI3K-Akt signaling pathway;B cell receptor signaling pathway;Hematopoietic cell lineage	ko04151,ko04662,ko04640	-	gnl|BL_ORD_ID|322657;B-lymphocyte	sp|P25918|CD19_MOUSE B-lymphocyte antigen CD19 OS=Mus musculus GN=Cd19 PE=1 SV=3;B-lymphocyte antigen CD19 OS=Mus musculus GN=Cd19 PE=1 SV=3
GeneID:54393	4460.00	0.00	4.88	11.9752037243044	5.15911812002898e-16	7.58611468706546e-13	Flags: Precursor<>AAH54735.1 Gabbr1 protein [Mus musculus]; Short=GABA-BR1; Short=GABA-B receptor 1; Short=GABA-B-R1; Short=GABABR1;PREDICTED: gamma-aminobutyric acid type B receptor subunit 1 isoform X1 [Mus musculus]; Short=Gb1;gamma-aminobutyric acid type B receptor subunit 1 precursor [Mus musculus]<>Q9WV18.1 RecName: Full=Gamma-aminobutyric acid type B receptor subunit 1	GO:0004871;GO:0004930;GO:0042734;GO:0001649;GO:0008285;GO:0031966;GO:0045211;GO:0005886;GO:0045471;GO:0007186;GO:0005887;GO:0016020;GO:0033602;GO:0030817;GO:0042995;GO:0005576;GO:0043197;GO:0038039;GO:0043005;GO:0060124;GO:0008021;GO:0043231;GO:0050805;GO:0043198;GO:0030673;GO:0005789;GO:0007214;GO:0098793;GO:0038037;GO:0005515;GO:0014053;GO:0004965;GO:0045202;GO:0007193;GO:0030054;GO:0043025;GO:…	signal transducer activity;G-protein coupled receptor activity;presynaptic membrane;osteoblast differentiation;negative regulation of cell proliferation;mitochondrial membrane;postsynaptic membrane;plasma membrane;response to ethanol;G-protein coupled receptor signaling pathway;integral component of plasma membrane;membrane;negative regulation of dopamine secretion;regulation of cAMP biosynthetic…	K04615	GABBR	http://www.genome.jp/dbget-bin/www_bget?ko:K04615	cAMP signaling pathway;Neuroactive ligand-receptor interaction;Estrogen signaling pathway;GABAergic synapse;Taste transduction	ko04024,ko04080,ko04915,ko04727,ko04742	-	gnl|BL_ORD_ID|8011	sp|Q9WV18|GABR1_MOUSE Gamma-aminobutyric acid type B receptor subunit 1 OS=Mus musculus GN=Gabbr1 PE=1 SV=1
GeneID:12518	1327.00	141.15	1.05	-7.05269714971134	5.91983583527171e-16	8.12438270032689e-13	P11911.2 RecName: Full=B-cell antigen receptor complex-associated protein alpha chain; AltName: Full=Ig-alpha; AltName: Full=Membrane-bound immunoglobulin-associated protein;B-cell antigen receptor complex-associated protein alpha chain precursor [Mus musculus]<>P11911.2 RecName: Full=B-cell antigen receptor complex-associated protein alpha chain;BAE25458.1 unnamed protein product [Mus musculus] …	GO:0009897;GO:0016021;GO:0045121;GO:0002376;GO:0005737;GO:0030183;GO:0005771;GO:0005886;GO:0005515;GO:0050853;GO:0042113;GO:0007166;GO:0019815;GO:0004888;GO:0042100;GO:0016020;GO:0002250;GO:0005887	external side of plasma membrane;integral component of membrane;membrane raft;immune system process;cytoplasm;B cell differentiation;multivesicular body;plasma membrane;protein binding;B cell receptor signaling pathway;B cell activation;cell surface receptor signaling pathway;B cell receptor complex;transmembrane signaling receptor activity;B cell proliferation;membrane;adaptive immune response;i…	K06506	CD79A,IGA	http://www.genome.jp/dbget-bin/www_bget?ko:K06506	B cell receptor signaling pathway	ko04662	-	B-cell;gnl|BL_ORD_ID|326539	B-cell antigen receptor complex-associated protein alpha chain OS=Mus musculus GN=Cd79a PE=1 SV=2;sp|P11911|CD79A_MOUSE B-cell antigen receptor complex-associated protein alpha chain OS=Mus musculus GN=Cd79a PE=1 SV=2
NT_039662.3_GeneID:14999	1273.00	19.26	0.00	-11.8100004797888	1.59805336104529e-15	2.0560954056549e-12	AIC84012.1 MHC class II antigen Mb2 [Mus musculus];AAC69908.1 H2-M beta 2 [Mus musculus] &gt;EDL10254.1 mCG132703, isoform CRA_a [Mus musculus] &gt;AAA98930.1 H2-M beta 2 chain [Mus musculus] &gt;2, class II, locus Mb2 precursor [Mus musculus] &gt;AAA91144.1 MHC class II H2-M beta 2 chain [Mus musculus] &gt;class II histocompatibility antigen, M beta 1 chain precursor [Mus musculus]<>AAC69909.1 H…	GO:0051085;GO:0016021;GO:0023026;GO:0006955;GO:0010008;GO:0019886;GO:0005515;GO:0005764;GO:0005771;GO:0042613;GO:0005768;GO:0019882;GO:0005770;GO:0002376;GO:0005765;GO:0016020;GO:0002504	chaperone mediated protein folding requiring cofactor;integral component of membrane;MHC class II protein complex binding;immune response;endosome membrane;antigen processing and presentation of exogenous peptide antigen via MHC class II;protein binding;lysosome;multivesicular body;MHC class II protein complex;endosome;antigen processing and presentation;late endosome;immune system process;lysoso…	K06752	MHC2	http://www.genome.jp/dbget-bin/www_bget?ko:K06752	Phagosome;Cell adhesion molecules (CAMs);Antigen processing and presentation;Hematopoietic cell lineage;Intestinal immune network for IgA production;Th1 and Th2 cell differentiation;Th17 cell differentiation	ko04145,ko04514,ko04612,ko04640,ko04672,ko04658,ko04659	-	Class;gnl|BL_ORD_ID|366230	Class II histocompatibility antigen, M beta 1 chain OS=Mus musculus GN=H2-DMb1 PE=2 SV=1;sp|P35737|DMB_MOUSE Class II histocompatibility antigen, M beta 1 chain OS=Mus musculus GN=H2-DMb1 PE=2 SV=1
novel.21381	4144.00	0.00	4.51	11.7468489842793	2.3831227629884e-15	2.88582148228701e-12	cadherin-11-like [Mus musculus]	GO:0005737;GO:0046872;GO:0001503;GO:0001501;GO:0016021;GO:0007156;GO:0070062;GO:0005509;GO:0007155;GO:0034332;GO:0016020;GO:0021957;GO:0005886	cytoplasm;metal ion binding;ossification;skeletal system development;integral component of membrane;homophilic cell adhesion via plasma membrane adhesion molecules;extracellular exosome;calcium ion binding;cell adhesion;adherens junction organization;membrane;corticospinal tract morphogenesis;plasma membrane	K06803	CDH11	http://www.genome.jp/dbget-bin/www_bget?ko:K06803	-	-	-	Cadherin-11	Cadherin-11 OS=Mus musculus GN=Cdh11 PE=1 SV=1
NT_187005.1_GeneID:207819	4594.00	0.00	3.90	11.6977457554399	3.28926165409297e-15	3.76181891173099e-12	RIKEN cDNA 4930539E08, isoform CRA_a, partial [Mus musculus]	GO:0003674;GO:0005575;GO:0008150	molecular_function;cellular_component;biological_process	-	-	-	-	-	-	gnl|BL_ORD_ID|327081	sp|Q8CC96|CF222_MOUSE Uncharacterized protein C6orf222 homolog OS=Mus musculus PE=2 SV=1
GeneID:53374	6232.06	4.17	0.02	-7.71901254564177	6.39339888675665e-15	6.92707944646170e-12	carbohydrate sulfotransferase 3 [Mus musculus]<>XP_011241812.1 PREDICTED: carbohydrate sulfotransferase 3 isoform X1 [Mus musculus]<>XP_011241814.1 PREDICTED: carbohydrate sulfotransferase 3 isoform X1 [Mus musculus]<>XP_011241815.1 PREDICTED: carbohydrate sulfotransferase 3 isoform X1 [Mus musculus]<>XP_017169519.1 PREDICTED: carbohydrate sulfotransferase 3 isoform X1 [Mus musculus]<>EDL32179.1 …	GO:0002230;GO:0008146;GO:0005575;GO:0030206;GO:0016020;GO:0001517;GO:0008459;GO:0051272;GO:0005975;GO:0050698;GO:0006790;GO:0043029;GO:0098779;GO:0016021;GO:0098792;GO:0000139;GO:0005794;GO:0014012;GO:0016740	positive regulation of defense response to virus by host;sulfotransferase activity;cellular_component;chondroitin sulfate biosynthetic process;membrane;N-acetylglucosamine 6-O-sulfotransferase activity;chondroitin 6-sulfotransferase activity;positive regulation of cellular component movement;carbohydrate metabolic process;proteoglycan sulfotransferase activity;sulfur compound metabolic process;T …	K01020	CHST3	http://www.genome.jp/dbget-bin/www_bget?ko:K01020	Glycosaminoglycan biosynthesis - chondroitin sulfate / dermatan sulfate	ko00532	-	gnl|BL_ORD_ID|329437	sp|O88199|CHST3_MOUSE Carbohydrate sulfotransferase 3 OS=Mus musculus GN=Chst3 PE=2 SV=1
GeneID:229499	1853.00	12.15	0.03	-8.91134301137583	6.79255319284739e-15	6.99157500139782e-12	Fc receptor-like protein 1 isoform 2 precursor [Mus musculus]<>BAC30017.1 unnamed protein product [Mus musculus];Fc receptor-like protein 1 isoform 3 precursor [Mus musculus];Fc receptor-like 1, isoform CRA_d, partial [Mus musculus];receptor-like 1, isoform CRA_d, partial [Mus musculus];Fc receptor-like protein 1 isoform 1 precursor [Mus musculus];PREDICTED: Fc receptor-like protein 1 isoform X1 …	GO:0016020;GO:0008150;GO:0005886;GO:0016021;GO:0003674;GO:0005575	membrane;biological_process;plasma membrane;integral component of membrane;molecular_function;cellular_component	K06727	FCRL,IRTA	http://www.genome.jp/dbget-bin/www_bget?ko:K06727	-	-	-	gnl|BL_ORD_ID|388122;Fc	sp|Q8R4Y0|FCRL1_MOUSE Fc receptor-like protein 1 OS=Mus musculus GN=Fcrl1 PE=2 SV=1;Fc receptor-like protein 1 OS=Mus musculus GN=Fcrl1 PE=2 SV=1
GeneID:12482	2057.00	23.41	0.17	-7.08407970975159	1.15372444891153e-14	1.13097959549013e-11	AltName: Full=Lymphocyte antigen 44; AltName: Full=Membrane-spanning 4-domains subfamily A member 1;B-lymphocyte antigen CD20 [Mus musculus]<>P19437.1 RecName: Full=B-lymphocyte antigen CD20; AltName: Full=B-cell differentiation antigen Ly-44; AltName: CD_antigen=CD20<>AAA37394.1 CD20 cell surface protein [Mus musculus domesticus]<>BAB30996.1 unnamed protein product [Mus musculus]<>AAH28322.1 Mem…	GO:0023026;GO:0016021;GO:0003674;GO:0009897;GO:0005515;GO:0005615;GO:0005154;GO:0070062;GO:0005575;GO:0042113;GO:0008150;GO:0005886;GO:0005887;GO:0016020	MHC class II protein complex binding;integral component of membrane;molecular_function;external side of plasma membrane;protein binding;extracellular space;epidermal growth factor receptor binding;extracellular exosome;cellular_component;B cell activation;biological_process;plasma membrane;integral component of plasma membrane;membrane	K06466	MS4A1,CD20	http://www.genome.jp/dbget-bin/www_bget?ko:K06466	Hematopoietic cell lineage	ko04640	-	gnl|BL_ORD_ID|321144	sp|P19437|CD20_MOUSE B-lymphocyte antigen CD20 OS=Mus musculus GN=Ms4a1 PE=1 SV=1
novel.807	525.00	65.71	0.00	-11.3829676764066	2.76714012832421e-14	2.58928848553101e-11	60S ribosomal protein L28 isoform X1 [Mus musculus]	GO:1903955;GO:0070062;GO:0005622;GO:0005737;GO:1903146;GO:0044822;GO:0005840;GO:0030425;GO:0003674;GO:0003735;GO:0016020;GO:0030529;GO:0008150;GO:0022625;GO:0006412;GO:0036464;GO:0044297	positive regulation of protein targeting to mitochondrion;extracellular exosome;intracellular;cytoplasm;regulation of mitophagy;RNA binding;ribosome;dendrite;molecular_function;structural constituent of ribosome;membrane;intracellular ribonucleoprotein complex;biological_process;cytosolic large ribosomal subunit;translation;cytoplasmic ribonucleoprotein granule;cell body	K02903	RP-L28e,RPL28	http://www.genome.jp/dbget-bin/www_bget?ko:K02903	Ribosome	ko03010	KOG3412(J)(60S ribosomal protein L28)	60S	60S ribosomal protein L28 OS=Mus musculus GN=Rpl28 PE=1 SV=2
novel.9415	3568.00	0.01	4.96	8.32223970839949	4.82877867727459e-14	4.32196686305977e-11	[Mus musculus]	GO:0010667;GO:0010566;GO:0005739;GO:0036054;GO:0005634;GO:0036047;GO:0061698;GO:0005743;GO:0005758;GO:0036055;GO:0036046;GO:0008270;GO:0005515;GO:2000378;GO:0070403;GO:0036048;GO:0036049;GO:0005759;GO:0061697;GO:0016787;GO:0005829;GO:0046872;GO:0005737	negative regulation of cardiac muscle cell apoptotic process;regulation of ketone biosynthetic process;mitochondrion;protein-malonyllysine demalonylase activity;nucleus;peptidyl-lysine demalonylation;protein deglutarylation;mitochondrial inner membrane;mitochondrial intermembrane space;protein-succinyllysine desuccinylase activity;protein demalonylation;zinc ion binding;protein binding;negative r…	-	-	-	-	-	-	-	-
novel.16721	1806.00	87.62	1.27	-6.26489760456892	6.40846807334844e-14	5.49686348991462e-11	heavy chain, partial [Mus musculus];protein product [Mus musculus];protein product, partial [Mus musculus]	GO:0019815;GO:0005886;GO:0006910;GO:0002455;GO:0045087;GO:0016020;GO:0050778;GO:0005576;GO:0045807;GO:0043410;GO:0006958;GO:0050871;GO:0022604;GO:0006911;GO:0072562;GO:0016064;GO:0003823;GO:0019882;GO:0050829;GO:0050731;GO:0042742;GO:0005515;GO:0050853;GO:0042802;GO:0034987;GO:0004888;GO:0009986;GO:0045022;GO:0005615;GO:0002637;GO:0016021;GO:0048471;GO:0009897;GO:0002344;GO:0030890;GO:0000187;GO:…	B cell receptor complex;plasma membrane;phagocytosis, recognition;humoral immune response mediated by circulating immunoglobulin;innate immune response;membrane;positive regulation of immune response;extracellular region;positive regulation of endocytosis;positive regulation of MAPK cascade;complement activation, classical pathway;positive regulation of B cell activation;regulation of cell morpho…	K06856	IGH	http://www.genome.jp/dbget-bin/www_bget?ko:K06856	Phagosome;Calcium signaling pathway;NF-kappa B signaling pathway;PI3K-Akt signaling pathway;Phospholipase D signaling pathway;B cell receptor signaling pathway;Fc epsilon RI signaling pathway;Fc gamma R-mediated phagocytosis;Hematopoietic cell lineage;Intestinal immune network for IgA production;Natural killer cell mediated cytotoxicity	ko04145,ko04020,ko04064,ko04151,ko04072,ko04662,ko04664,ko04666,ko04640,ko04672,ko04650	-	Ig	Ig mu chain C region OS=Mus musculus GN=Ighm PE=1 SV=2
GeneID:100504362	870.00	22.41	0.00	-11.2396599396195	7.08494070362163e-14	5.8340235729902e-11	AltName: Full=6Ckine; AltName: Full=Beta-chemokine exodus-2; Flags: Precursor<>AAF16901.1 CC chemokine 6Ckine-ser [Mus musculus]<>AAG45833.1 small inducible cytokine A21a [Mus musculus]<>AAB61440.1 TCA4 [Mus musculus]<>AAB86595.1 beta chemokine [Mus musculus]<>AAC82613.1 TCA4 [Mus musculus]<>AAH25974.1 Chemokine (C-C motif) ligand 21A [Mus musculus]<>AAH28747.1 Chemokine (C-C motif) ligand 21A [M…	GO:0048260;GO:0005125;GO:0051897;GO:1903237;GO:0045638;GO:0097026;GO:0070098;GO:2000147;GO:0031529;GO:0046330;GO:0034695;GO:0051209;GO:0005622;GO:0006935;GO:0048535;GO:0030595;GO:2000548;GO:0001768;GO:0031295;GO:0035759;GO:0045860;GO:0031732;GO:0031274;GO:0030593;GO:0002606;GO:0003674;GO:0005623;GO:0005575;GO:2000529;GO:0009897;GO:0001954;GO:0090630;GO:0001771;GO:0030838;GO:0005578;GO:2000107;GO:…	positive regulation of receptor-mediated endocytosis;cytokine activity;positive regulation of protein kinase B signaling;negative regulation of leukocyte tethering or rolling;negative regulation of myeloid cell differentiation;dendritic cell dendrite assembly;chemokine-mediated signaling pathway;positive regulation of cell motility;ruffle organization;positive regulation of JNK cascade;response t…	K16062	CCL21,SLC	http://www.genome.jp/dbget-bin/www_bget?ko:K16062	NF-kappa B signaling pathway;Cytokine-cytokine receptor interaction;Chemokine signaling pathway	ko04064,ko04060,ko04062	-	gnl|BL_ORD_ID|313825	sp|P84444|CC21A_MOUSE C-C motif chemokine 21a OS=Mus musculus GN=Ccl21a PE=1 SV=1
GeneID:69169	1491.00	15.69	0.09	-7.31407637126989	9.73938632090578e-14	7.61821866767496e-11	fas apoptotic inhibitory molecule 3 precursor [Mus musculus]<>BAB25207.1 unnamed protein product [Mus musculus]<>BAE33514.1 unnamed protein product [Mus musculus]	GO:2001237;GO:0009897;GO:1990001;GO:0016021;GO:0002376;GO:0009986;GO:0070229;GO:0016020;GO:0005515	negative regulation of extrinsic apoptotic signaling pathway;external side of plasma membrane;inhibition of cysteine-type endopeptidase activity involved in apoptotic process;integral component of membrane;immune system process;cell surface;negative regulation of lymphocyte apoptotic process;membrane;protein binding	-	-	-	-	-	-	gnl|BL_ORD_ID|392542	sp|A1KXC4|FAIM3_MOUSE Fas apoptotic inhibitory molecule 3 OS=Mus musculus GN=Fcmr PE=2 SV=2
novel.10592	352.00	0.89	307.86	8.21137372693484	1.02195981657576e-13	7.61821866767496e-11	protein EgrG_000335800 [Echinococcus granulosus]	-	-	-	-	-	-	-	-	-	-
novel.21167	399.00	1.04	244.13	7.76000269247321	1.03619023945836e-13	7.61821866767496e-11	protein T09_2865 [Trichinella sp. T9]	-	-	-	-	-	-	-	-	-	-
GeneID:21835	1124.00	58.69	0.67	-6.40594868030571	1.42495226219818e-13	1.0115195610211e-10	thyroid hormone responsive SPOT14 homolog (Rattus), isoform CRA_b [Mus musculus]	GO:0005634;GO:0006355;GO:0046890;GO:0006629;GO:0005515;GO:0042802;GO:0042803;GO:0010866;GO:0006351;GO:0005829;GO:0005654;GO:0005737	nucleus;regulation of transcription, DNA-templated;regulation of lipid biosynthetic process;lipid metabolic process;protein binding;identical protein binding;protein homodimerization activity;regulation of triglyceride biosynthetic process;transcription, DNA-templated;cytosol;nucleoplasm;cytoplasm	-	-	-	-	-	-	gnl|BL_ORD_ID|214321	sp|Q62264|THRSP_MOUSE Thyroid hormone-inducible hepatic protein OS=Mus musculus GN=Thrsp PE=1 SV=1
GeneID:74338	3808.52	0.16	15.18	6.46036935544501	1.59111118031285e-13	1.09182049193068e-10	sodium-dependent neutral amino acid transporter B(0)AT1 [Mus musculus]<>Q9D687.1 RecName: Full=Sodium-dependent neutral amino acid transporter B(0)AT1;solute carrier family 6 (neurotransmitter transporter), member 19, isoform CRA_b, partial [Mus musculus]; AltName: Full=System B(0) neutral amino acid transporter AT1<>BAB29422.1 unnamed protein product [Mus musculus]<>BAC26119.1 unnamed protein pr…	GO:0015175;GO:0003674;GO:0055085;GO:0016021;GO:0070062;GO:0006836;GO:0005328;GO:0005515;GO:0015804;GO:0007584;GO:0015293;GO:0005575;GO:0031526;GO:0005887;GO:0016020;GO:0006810;GO:0005886;GO:0006865	neutral amino acid transmembrane transporter activity;molecular_function;transmembrane transport;integral component of membrane;extracellular exosome;neurotransmitter transport;neurotransmitter:sodium symporter activity;protein binding;neutral amino acid transport;response to nutrient;symporter activity;cellular_component;brush border membrane;integral component of plasma membrane;membrane;transp…	K05334	SLC6A19	http://www.genome.jp/dbget-bin/www_bget?ko:K05334	Mineral absorption;Protein digestion and absorption	ko04978,ko04974	KOG3659(T)(Sodium-neurotransmitter symporter)	gnl|BL_ORD_ID|481100	sp|Q9D687|S6A19_MOUSE Sodium-dependent neutral amino acid transporter B(0)AT1 OS=Mus musculus GN=Slc6a19 PE=1 SV=1
GeneID:22780	8680.86	7.43	0.10	-6.21875675923231	2.0357981462201e-13	1.35190131090603e-10	PREDICTED: zinc finger protein Aiolos isoform X1 [Mus musculus]; AltName: Full=Ikaros family zinc finger protein 3<>EDL16146.1 mCG21902, isoform CRA_b [Mus musculus]<>AAI46284.1 IKAROS family zinc finger 3, partial [synthetic construct]<>AAI48735.1 IKAROS family zinc finger 3 [synthetic construct];zinc finger protein Aiolos isoform X2 [Mus musculus];zinc finger protein Aiolos [Mus musculus]<>O089…	GO:0042981;GO:0043565;GO:0006355;GO:0003700;GO:0030888;GO:0003677;GO:0005634;GO:0042113;GO:0005886;GO:0001228;GO:0046872;GO:0045577;GO:0006351;GO:0005737;GO:0046982;GO:0045619;GO:0006366;GO:0000977;GO:0042803;GO:0045944;GO:0044212;GO:0042802;GO:0003676;GO:0005515	regulation of apoptotic process;sequence-specific DNA binding;regulation of transcription, DNA-templated;transcription factor activity, sequence-specific DNA binding;regulation of B cell proliferation;DNA binding;nucleus;B cell activation;plasma membrane;transcriptional activator activity, RNA polymerase II transcription regulatory region sequence-specific binding;metal ion binding;regulation of …	K09220	IKZF,ZNFN1A	http://www.genome.jp/dbget-bin/www_bget?ko:K09220	-	-	-	Zinc;gnl|BL_ORD_ID|51061	Zinc finger protein Aiolos OS=Mus musculus GN=Ikzf3 PE=1 SV=2;sp|O08900|IKZF3_MOUSE Zinc finger protein Aiolos OS=Mus musculus GN=Ikzf3 PE=1 SV=2
NT_187027.1_GeneID:15002	2269.11	5.85	0.00	-11.0684637150487	2.22464459365307e-13	1.43114167515444e-10	AAI27029.1 Histocompatibility 2, O region beta locus [Mus musculus];histocompatibility 2, O region beta locus precursor [Mus musculus]<>AAB81530.1 IAbeta2 subunit [Mus musculus];2, O region beta locus [Mus musculus] &gt;protein product [Mus musculus] &gt;BAE42933.1 unnamed protein product [Mus musculus]	GO:0002504;GO:0002587;GO:0006955;GO:0005764;GO:0042613;GO:0005622;GO:0023026;GO:0016021	antigen processing and presentation of peptide or polysaccharide antigen via MHC class II;negative regulation of antigen processing and presentation of peptide antigen via MHC class II;immune response;lysosome;MHC class II protein complex;intracellular;MHC class II protein complex binding;integral component of membrane	K06752	MHC2	http://www.genome.jp/dbget-bin/www_bget?ko:K06752	Phagosome;Cell adhesion molecules (CAMs);Antigen processing and presentation;Hematopoietic cell lineage;Intestinal immune network for IgA production;Th1 and Th2 cell differentiation;Th17 cell differentiation	ko04145,ko04514,ko04612,ko04640,ko04672,ko04658,ko04659	-	gnl|BL_ORD_ID|361753;HLA	sp|P13765|DOB_HUMAN HLA class II histocompatibility antigen, DO beta chain OS=Homo sapiens GN=HLA-DOB PE=1 SV=1;HLA class II histocompatibility antigen, DO beta chain OS=Homo sapiens GN=HLA-DOB PE=1 SV=1
GeneID:12483	3687.30	11.37	0.13	-6.38779488701176	2.30382055060152e-13	1.43716514711161e-10	PREDICTED: B-cell receptor CD22 isoform X3 [Mus musculus];unnamed protein product, partial [Mus musculus];PREDICTED: B-cell receptor CD22 isoform X1 [Mus musculus]<>XP_006539553.1 PREDICTED: B-cell receptor CD22 isoform X1 [Mus musculus]<>XP_006539554.1 PREDICTED: B-cell receptor CD22 isoform X1 [Mus musculus]<>XP_006539555.1 PREDICTED: B-cell receptor CD22 isoform X1 [Mus musculus]	GO:0009897;GO:0016021;GO:0005886;GO:0005515;GO:0015026;GO:0007166;GO:0070062;GO:0030246;GO:0005887;GO:0007155;GO:0016020	external side of plasma membrane;integral component of membrane;plasma membrane;protein binding;coreceptor activity;cell surface receptor signaling pathway;extracellular exosome;carbohydrate binding;integral component of plasma membrane;cell adhesion;membrane	K06467	CD22,SIGLEC2	http://www.genome.jp/dbget-bin/www_bget?ko:K06467	Cell adhesion molecules (CAMs);B cell receptor signaling pathway;Hematopoietic cell lineage	ko04514,ko04662,ko04640	-	gnl|BL_ORD_ID|326510	sp|P35329|CD22_MOUSE B-cell receptor CD22 OS=Mus musculus GN=Cd22 PE=1 SV=1
novel.15691	794.00	0.00	22.22	11.0311272488381	2.76169600003059e-13	1.67212570166558e-10	partial [Mus musculus]	GO:0008150;GO:0005575;GO:0003674	biological_process;cellular_component;molecular_function	-	-	-	-	-	-	-	-
GeneID:12143	2475.00	7.57	0.03	-7.69436936329411	3.05218932578352e-13	1.79521055601656e-10	B lymphoid kinase, partial [Mus musculus]	GO:0004672;GO:0030154;GO:0016740;GO:0005515;GO:0050853;GO:0016301;GO:0005829;GO:0000166;GO:0050764;GO:0004715;GO:0003674;GO:0007010;GO:0045087;GO:0005524;GO:0016020;GO:0004713;GO:0006468;GO:0008150;GO:0042127;GO:0032024;GO:0005886;GO:0071801;GO:0038083;GO:0043066;GO:0007169;GO:0031234;GO:0005102;GO:0005575;GO:0016310	protein kinase activity;cell differentiation;transferase activity;protein binding;B cell receptor signaling pathway;kinase activity;cytosol;nucleotide binding;regulation of phagocytosis;non-membrane spanning protein tyrosine kinase activity;molecular_function;cytoskeleton organization;innate immune response;ATP binding;membrane;protein tyrosine kinase activity;protein phosphorylation;biological_p…	K08890	BLK	http://www.genome.jp/dbget-bin/www_bget?ko:K08890	-	-	KOG0197(T)(Tyrosine kinases)	gnl|BL_ORD_ID|304957	sp|P16277|BLK_MOUSE Tyrosine-protein kinase Blk OS=Mus musculus GN=Blk PE=1 SV=4
GeneID:18507	1410.85	8.22	0.04	-7.6779334082588	3.44733699207085e-13	1.97130220329918e-10	paired box protein Pax-5 [Mus musculus]<>Q02650.1 RecName: Full=Paired box protein Pax-5; Short=BSAP<>AAA37325.1 transcription factor [Mus musculus]<>EDL02420.1 paired box gene 5 [Mus musculus]<>AAI57082.1 Paired box gene 5 [synthetic construct]<>AAI56135.1 Paired box gene 5, partial [synthetic construct]; AltName: Full=B-cell-specific transcription factor;PREDICTED: paired box protein Pax-5 isof…	GO:0030534;GO:0006351;GO:0001077;GO:0006959;GO:0071542;GO:0005667;GO:0007283;GO:0006366;GO:0009887;GO:0006355;GO:0045892;GO:0007275;GO:0021987;GO:0003677;GO:0021670;GO:0003700;GO:0000122;GO:0045944;GO:0007568;GO:0005634;GO:0007399;GO:0035914;GO:0045893;GO:0030154;GO:0051573;GO:0000978;GO:0005515;GO:0048701	adult behavior;transcription, DNA-templated;transcriptional activator activity, RNA polymerase II core promoter proximal region sequence-specific binding;humoral immune response;dopaminergic neuron differentiation;transcription factor complex;spermatogenesis;transcription from RNA polymerase II promoter;animal organ morphogenesis;regulation of transcription, DNA-templated;negative regulation of t…	K09383	PAX5	http://www.genome.jp/dbget-bin/www_bget?ko:K09383	-	-	KOG0849(K)(Transcription factor PRD and related proteins, contain PAX and HOX domains)	gnl|BL_ORD_ID|122412	sp|Q02650|PAX5_MOUSE Paired box protein Pax-5 OS=Mus musculus GN=Pax5 PE=1 SV=1
novel.17324	1811.00	0.00	6.69	10.9548138298778	4.48648952464891e-13	2.49618576633574e-10	LOW QUALITY PROTEIN: uncharacterized protein LOC103610174 [Galeopterus variegatus]	-	-	-	-	-	-	-	-	Pol	Pol polyprotein OS=Baboon endogenous virus (strain M7) GN=pol PE=3 SV=1
GeneID:242248	2820.00	7.74	0.07	-6.74433081393462	5.33234174286669e-13	2.88872597680668e-10	PREDICTED: B-cell scaffold protein with ankyrin repeats isoform X2 [Mus musculus];B-cell scaffold protein with ankyrin repeats isoform 2 [Mus musculus]<>ABW74342.1 B-cell scaffold protein with ankyrin repeats 1 delta 2 transcript variant [Mus musculus];AVIEF, partial [Mus musculus]	GO:0043410;GO:1900165;GO:0005515;GO:0008150;GO:0042113;GO:0051898;GO:0050869;GO:0005575;GO:0003674;GO:0045947	positive regulation of MAPK cascade;negative regulation of interleukin-6 secretion;protein binding;biological_process;B cell activation;negative regulation of protein kinase B signaling;negative regulation of B cell activation;cellular_component;molecular_function;negative regulation of translational initiation	-	-	-	-	-	-	gnl|BL_ORD_ID|302341	sp|Q80VH0|BANK1_MOUSE B-cell scaffold protein with ankyrin repeats OS=Mus musculus GN=Bank1 PE=1 SV=3
novel.12468	2025.00	0.01	5.67	10.9070098052642	6.12154086664408e-13	3.23123180207013e-10	partial [Mus musculus]	GO:0005681;GO:0008380;GO:0000245;GO:0005829;GO:0005730;GO:0005622;GO:0005737;GO:0006397;GO:0000387;GO:0005634;GO:0032797;GO:0034719	spliceosomal complex;RNA splicing;spliceosomal complex assembly;cytosol;nucleolus;intracellular;cytoplasm;mRNA processing;spliceosomal snRNP assembly;nucleus;SMN complex;SMN-Sm protein complex	-	-	-	-	-	-	-	-
novel.20912	2469.00	16.13	843.31	5.73654338073209	7.53299404385584e-13	3.78229793626381e-10	protein T03_693, partial [Trichinella britovi]	-	-	-	-	-	-	-	-	Protein	Protein NLRC3 OS=Mus musculus GN=Nlrc3 PE=2 SV=2
novel.20913	2469.00	16.13	843.31	5.73654338073209	7.53299404385584e-13	3.78229793626381e-10	protein T03_693, partial [Trichinella britovi]	-	-	-	-	-	-	-	-	Protein	Protein NLRC3 OS=Mus musculus GN=Nlrc3 PE=2 SV=2
novel.23769	3145.98	30.71	0.50	-5.92213903161277	8.22686599609172e-13	4.03233960465581e-10	Full=Ig gamma-2B chain C region &gt;EDL18550.1 mCG147625, isoform CRA_b, partial [Mus musculus];gamma 2b heavy chain precursor, partial [Mus musculus];AAB59659.1 Ig gamma-2b chain membrane, partial [Mus musculus domesticus] &gt;BAA11359.1 Ig gamma-chain, partial [Mus musculus] &gt	GO:0006958;GO:0030162;GO:0003823;GO:0006911;GO:0050871;GO:0006910;GO:0008333;GO:0050778;GO:0045087;GO:0001798;GO:0042742;GO:0045022;GO:0005615;GO:0072562;GO:0016064;GO:0019882;GO:0001812;GO:0002455;GO:0045807;GO:0001788;GO:0009897;GO:0050766;GO:0042571;GO:0005771;GO:0050853;GO:0034987	complement activation, classical pathway;regulation of proteolysis;antigen binding;phagocytosis, engulfment;positive regulation of B cell activation;phagocytosis, recognition;endosome to lysosome transport;positive regulation of immune response;innate immune response;positive regulation of type IIa hypersensitivity;defense response to bacterium;early endosome to late endosome transport;extracellu…	K06856	IGH	http://www.genome.jp/dbget-bin/www_bget?ko:K06856	Phagosome;Calcium signaling pathway;NF-kappa B signaling pathway;PI3K-Akt signaling pathway;Phospholipase D signaling pathway;B cell receptor signaling pathway;Fc epsilon RI signaling pathway;Fc gamma R-mediated phagocytosis;Hematopoietic cell lineage;Intestinal immune network for IgA production;Natural killer cell mediated cytotoxicity	ko04145,ko04020,ko04064,ko04151,ko04072,ko04662,ko04664,ko04666,ko04640,ko04672,ko04650	-	Ig	Ig gamma-2B chain C region OS=Mus musculus GN=Igh-3 PE=1 SV=3
GeneID:11628	2413.00	5.74	0.02	-8.16247046136883	9.81006168192684e-13	4.69650999498014e-10	AltName: Full=Activation-induced cytidine deaminase; AltName: Full=Cytidine aminohydrolase<>AAD41793.1 activation-induced cytidine deaminase [Mus musculus]<>AAI40290.1 Activation-induced cytidine deaminase, partial [synthetic construct]<>EDK99688.1 activation-induced cytidine deaminase [Mus musculus]<>AAI46500.1 Activation-induced cytidine deaminase [synthetic construct];single-stranded DNA cytos…	GO:0045190;GO:0031625;GO:0016446;GO:0005634;GO:0042742;GO:0008150;GO:0090310;GO:0003824;GO:0005515;GO:0016814;GO:0046872;GO:0016445;GO:0071222;GO:0016787;GO:0005737;GO:0008270;GO:0004126;GO:0006397;GO:0080111;GO:0003674;GO:0000178;GO:0009972;GO:0005575	isotype switching;ubiquitin protein ligase binding;somatic hypermutation of immunoglobulin genes;nucleus;defense response to bacterium;biological_process;negative regulation of methylation-dependent chromatin silencing;catalytic activity;protein binding;hydrolase activity, acting on carbon-nitrogen (but not peptide) bonds, in cyclic amidines;metal ion binding;somatic diversification of immunoglob…	K10989	AICDA,AID	http://www.genome.jp/dbget-bin/www_bget?ko:K10989	Intestinal immune network for IgA production	ko04672	-	gnl|BL_ORD_ID|273858	sp|Q9WVE0|AICDA_MOUSE Single-stranded DNA cytosine deaminase OS=Mus musculus GN=Aicda PE=1 SV=1
GeneID:30925	3388.87	6.25	0.04	-6.75426907388203	1.17707297216859e-12	5.50709641024151e-10	AltName: CD_antigen=CD352; Flags: Precursor<>AAG01738.1 lymphocyte antigen 108 isoform s [Mus musculus]<>AAH30031.1 Slamf6 protein [Mus musculus]<>BAE96311.1 Ly108 [Mus musculus]<>BAE96313.1 Ly108 [Mus musculus]<>BAE96314.1 Ly108 [Mus musculus];SLAM family member 6 isoform 1 precursor [Mus musculus]<>AAG01737.1 lymphocyte antigen 108 isoform l [Mus musculus]<>BAE96339.1 Ly108s [Mus musculus]<>EDL…	GO:0016021;GO:0001787;GO:0002376;GO:0032729;GO:0072540;GO:0045954;GO:0005886;GO:0045087;GO:0002250;GO:0005887;GO:0016020;GO:0070062;GO:0032740;GO:0001779	integral component of membrane;natural killer cell proliferation;immune system process;positive regulation of interferon-gamma production;T-helper 17 cell lineage commitment;positive regulation of natural killer cell mediated cytotoxicity;plasma membrane;innate immune response;adaptive immune response;integral component of plasma membrane;membrane;extracellular exosome;positive regulation of inte…	K16852	SLAMF6	http://www.genome.jp/dbget-bin/www_bget?ko:K16852	-	-	-	gnl|BL_ORD_ID|204511;SLAM	sp|Q9ET39|SLAF6_MOUSE SLAM family member 6 OS=Mus musculus GN=Slamf6 PE=1 SV=1;SLAM family member 6 OS=Mus musculus GN=Slamf6 PE=1 SV=1
novel.19046	991.00	0.10	17.01	7.82530562537801	1.27706228017091e-12	5.84213424435518e-10	isoform CRA_a, partial [Mus musculus]	-	-	-	-	-	-	-	-	-	-
novel.4652	1904.00	0.00	5.60	10.7888925164057	1.33431674276494e-12	5.97135749273022e-10	polyprotein - murine endogenous retrovirus ERV-L (fragment) &gt;CAA73251.1 Pro-Pol-dUTPase polyprotein, partial [Mus musculus]	-	-	-	-	-	-	-	KOG0017(R)(FOG: Transposon-encoded proteins with TYA, reverse transcriptase, integrase domains in various combinations)	Pro-Pol	Pro-Pol polyprotein OS=Feline foamy virus GN=pol PE=3 SV=1
GeneID:791364	2602.00	0.02	5.17	7.76472609980812	1.92261917047954e-12	8.42107196670038e-10	-	-	-	-	-	-	-	-	-	-	-
novel.16848	1471.00	0.00	7.31	10.7106096518925	2.15747115192481e-12	9.25285440281753e-10	protein, partial [Mus musculus]	GO:0044325;GO:0019904;GO:0021762;GO:0047485;GO:0030659;GO:0006605;GO:0005739;GO:1900740;GO:0061024;GO:0071889;GO:0016020;GO:0007165;GO:0045892;GO:0004497;GO:0005737;GO:0043234;GO:0007264;GO:0005829;GO:0005515;GO:0034766;GO:0005925;GO:0070062;GO:0008022	ion channel binding;protein domain specific binding;substantia nigra development;protein N-terminus binding;cytoplasmic vesicle membrane;protein targeting;mitochondrion;positive regulation of protein insertion into mitochondrial membrane involved in apoptotic signaling pathway;membrane organization;14-3-3 protein binding;membrane;signal transduction;negative regulation of transcription, DNA-templ…	K16197	YWHAB_Q_Z	http://www.genome.jp/dbget-bin/www_bget?ko:K16197	Cell cycle;Oocyte meiosis;Hippo signaling pathway;Hippo signaling pathway -fly;MAPK signaling pathway - fly;PI3K-Akt signaling pathway;Longevity regulating pathway - worm	ko04110,ko04114,ko04390,ko04391,ko04013,ko04151,ko04212	KOG0841(O)(Multifunctional chaperone (14-3-3 family))	14-3-3	14-3-3 protein theta OS=Oryctolagus cuniculus GN=YWHAQ PE=2 SV=1
novel.1582	808.00	0.00	16.93	10.679332400972	2.70534380875278e-12	1.136575666265e-09	protein EgrG_000335800 [Echinococcus granulosus]	-	-	-	-	-	-	-	-	-	-
GeneID:102631926	1673.00	0.03	7.05	7.67134353153529	3.53786075190375e-12	1.45660802877381e-09	-	-	-	-	-	-	-	-	-	-	-
GeneID:15408	1313.00	0.05	10.27	7.66115277427127	3.81055492808515e-12	1.53811928920708e-09	homeobox protein Hox-B13 [Mus musculus]<>P70321.1 RecName: Full=Homeobox protein Hox-B13<>AAC52769.1 Hoxb-13 [Mus musculus]<>AAH13639.1 Homeo box B13 [Mus musculus]<>AAH58813.1 Homeo box B13 [Mus musculus]<>AAH51087.2 Homeo box B13 [Mus musculus]<>EDL16018.1 homeobox B13 [Mus musculus]	GO:0001525;GO:0005515;GO:0003674;GO:0005654;GO:0033574;GO:0006351;GO:0060743;GO:0040008;GO:0005667;GO:0060527;GO:0005634;GO:0007275;GO:0006355;GO:0002009;GO:0005575;GO:0003677;GO:0043565	angiogenesis;protein binding;molecular_function;nucleoplasm;response to testosterone;transcription, DNA-templated;epithelial cell maturation involved in prostate gland development;regulation of growth;transcription factor complex;prostate epithelial cord arborization involved in prostate glandular acinus morphogenesis;nucleus;multicellular organism development;regulation of transcription, DNA-tem…	-	-	-	-	-	KOG0487(K)(Transcription factor Abd-B, contains HOX domain)	gnl|BL_ORD_ID|41536	sp|P70321|HXB13_MOUSE Homeobox protein Hox-B13 OS=Mus musculus GN=Hoxb13 PE=2 SV=1
GeneID:17384	1734.00	0.00	5.29	10.5400185948088	6.72020901020808e-12	2.66042735931045e-09	AltName: Full=Transin-2; Flags: Precursor<>CAA73641.1 stromelysin 2 [Mus musculus]<>BAB32058.1 unnamed protein product [Mus musculus]<>AAI30028.1 Matrix metallopeptidase 10 [Mus musculus]<>EDL24936.1 mCG9885 [Mus musculus]; Short=SL-2; Short=MMP-10; AltName: Full=Matrix metalloproteinase-10;stromelysin-2 preproprotein [Mus musculus]<>O55123.1 RecName: Full=Stromelysin-2	GO:0022617;GO:0004222;GO:0016787;GO:0046872;GO:0008233;GO:0005578;GO:0005509;GO:0005615;GO:0006508;GO:0031012;GO:0004252;GO:0030334;GO:0008237;GO:0008270;GO:0030574;GO:0005576	extracellular matrix disassembly;metalloendopeptidase activity;hydrolase activity;metal ion binding;peptidase activity;proteinaceous extracellular matrix;calcium ion binding;extracellular space;proteolysis;extracellular matrix;serine-type endopeptidase activity;regulation of cell migration;metallopeptidase activity;zinc ion binding;collagen catabolic process;extracellular region	K01396	MMP10	http://www.genome.jp/dbget-bin/www_bget?ko:K01396	-	-	-	gnl|BL_ORD_ID|95040	sp|O55123|MMP10_MOUSE Stromelysin-2 OS=Mus musculus GN=Mmp10 PE=2 SV=1
GeneID:208154	3232.01	5.99	0.07	-6.24896773243538	7.45156284126399e-12	2.89429948396718e-09	PREDICTED: B- and T-lymphocyte attenuator isoform X1 [Mus musculus];B- and T-lymphocyte attenuator isoform 1 precursor [Mus musculus];B- and T-lymphocyte attenuator isoform 2 precursor [Mus musculus]<>BAC30910.1 unnamed protein product [Mus musculus];PREDICTED: B- and T-lymphocyte attenuator isoform X3 [Mus musculus];PREDICTED: B- and T-lymphocyte attenuator isoform X2 [Mus musculus]	GO:0002768;GO:0005515;GO:0031295;GO:0016021;GO:0004872;GO:0042130;GO:0009897;GO:0005887;GO:0002250;GO:0016020;GO:0030889;GO:0046642;GO:0007166;GO:0005886;GO:0002376	immune response-regulating cell surface receptor signaling pathway;protein binding;T cell costimulation;integral component of membrane;receptor activity;negative regulation of T cell proliferation;external side of plasma membrane;integral component of plasma membrane;adaptive immune response;membrane;negative regulation of B cell proliferation;negative regulation of alpha-beta T cell proliferatio…	K06707	BTLA	http://www.genome.jp/dbget-bin/www_bget?ko:K06707	-	-	-	gnl|BL_ORD_ID|308525	sp|Q7TSA3|BTLA_MOUSE B- and T-lymphocyte attenuator OS=Mus musculus GN=Btla PE=1 SV=2
GeneID:94044	6838.00	0.00	1.12	10.5047671044034	8.22929778361081e-12	3.13719118839652e-09	Short=Bcl2-L-13;PREDICTED: bcl-2-like protein 13 isoform X2 [Mus musculus];BCL2-like 13 (apoptosis facilitator), isoform CRA_b, partial [Mus musculus];bcl-2-like protein 13 [Mus musculus]<>P59017.2 RecName: Full=Bcl-2-like protein 13; AltName: Full=Protein Mil1<>AAH29016.1 BCL2-like 13 (apoptosis facilitator) [Mus musculus]<>BAC32999.1 unnamed protein product [Mus musculus]<>BAE21351.1 unnamed pr…	GO:0016020;GO:0006915;GO:0005739;GO:0031966;GO:0042981;GO:0016021;GO:0003674	membrane;apoptotic process;mitochondrion;mitochondrial membrane;regulation of apoptotic process;integral component of membrane;molecular_function	K15485	BCL2L13,BCL-RAMBO	http://www.genome.jp/dbget-bin/www_bget?ko:K15485	Mitophagy - animal	ko04137	-	gnl|BL_ORD_ID|303739	sp|P59017|B2L13_MOUSE Bcl-2-like protein 13 OS=Mus musculus GN=Bcl2l13 PE=1 SV=2
novel.9789	709.00	19.08	0.00	-10.5048840860045	8.66241871959038e-12	3.24226457748159e-09	40S ribosomal protein S8 isoform X1 [Mandrillus leucophaeus]	GO:0006614;GO:0005622;GO:0005737;GO:0000462;GO:0019083;GO:0005654;GO:0005829;GO:0003674;GO:0003735;GO:0005840;GO:0044822;GO:0070062;GO:0005515;GO:0005925;GO:0000184;GO:0006364;GO:0022627;GO:0005634;GO:0006413;GO:0016020;GO:0030529;GO:0006412;GO:0008150	SRP-dependent cotranslational protein targeting to membrane;intracellular;cytoplasm;maturation of SSU-rRNA from tricistronic rRNA transcript (SSU-rRNA, 5.8S rRNA, LSU-rRNA);viral transcription;nucleoplasm;cytosol;molecular_function;structural constituent of ribosome;ribosome;RNA binding;extracellular exosome;protein binding;focal adhesion;nuclear-transcribed mRNA catabolic process, nonsense-media…	K02995	RP-S8e,RPS8	http://www.genome.jp/dbget-bin/www_bget?ko:K02995	Ribosome	ko03010	KOG3283(J)(40S ribosomal protein S8)	40S	40S ribosomal protein S8 OS=Bos taurus GN=RPS8 PE=2 SV=3
GeneID:219033	695.00	102.92	2.03	-5.64000395035997	9.96772280278626e-12	3.65915505892933e-09	Flags: Precursor<>BAE38385.1 unnamed protein product [Mus musculus]<>ACJ46177.1 angiogenin 4 [Sus scrofa]<>CDG32017.1 TPA: ribonuclease A a4 [Mus musculus];angiogenin-4 precursor [Mus musculus]<>NP_001156881.1 angiogenin 4 precursor [Sus scrofa]<>Q3TMQ6.1 RecName: Full=Angiogenin-4	GO:0090501;GO:0017148;GO:0031410;GO:0004540;GO:0016787;GO:0071222;GO:0019731;GO:0046872;GO:0005730;GO:0030141;GO:0008284;GO:0003676;GO:0071333;GO:0030154;GO:0001525;GO:0042742;GO:0005615;GO:0003677;GO:0005575;GO:0005623;GO:0007275;GO:0006401;GO:0005634;GO:0005576;GO:0004518;GO:0004519;GO:0045087	RNA phosphodiester bond hydrolysis;negative regulation of translation;cytoplasmic vesicle;ribonuclease activity;hydrolase activity;cellular response to lipopolysaccharide;antibacterial humoral response;metal ion binding;nucleolus;secretory granule;positive regulation of cell proliferation;nucleic acid binding;cellular response to glucose stimulus;cell differentiation;angiogenesis;defense response…	K16631	ANG,RNASE5	http://www.genome.jp/dbget-bin/www_bget?ko:K16631	-	-	-	gnl|BL_ORD_ID|276266	sp|Q3TMQ6|ANG4_MOUSE Angiogenin-4 OS=Mus musculus GN=Ang4 PE=1 SV=1
NT_187004.1_GeneID:15001	1064.00	12.58	0.05	-7.80561123219202	1.01317321654995e-11	3.65915505892933e-09	histocompatibility 2, O region alpha locus precursor [Mus musculus]<>AAC69906.1 H2-O alpha [Mus musculus]<>BAB32142.1 unnamed protein product [Mus musculus]<>BAE41995.1 unnamed protein product [Mus musculus]<>EDL10251.1 histocompatibility 2, O region alpha locus [Mus musculus]	GO:0019882;GO:0002587;GO:0023026;GO:0016021;GO:0045580;GO:0042613;GO:0006955;GO:0019886	antigen processing and presentation;negative regulation of antigen processing and presentation of peptide antigen via MHC class II;MHC class II protein complex binding;integral component of membrane;regulation of T cell differentiation;MHC class II protein complex;immune response;antigen processing and presentation of exogenous peptide antigen via MHC class II	K06752	MHC2	http://www.genome.jp/dbget-bin/www_bget?ko:K06752	Phagosome;Cell adhesion molecules (CAMs);Antigen processing and presentation;Hematopoietic cell lineage;Intestinal immune network for IgA production;Th1 and Th2 cell differentiation;Th17 cell differentiation	ko04145,ko04514,ko04612,ko04640,ko04672,ko04658,ko04659	-	gnl|BL_ORD_ID|367210	sp|P06340|DOA_HUMAN HLA class II histocompatibility antigen, DO alpha chain OS=Homo sapiens GN=HLA-DOA PE=1 SV=1
GeneID:12145	2636.00	7.80	0.11	-6.10309856146642	1.19738549643388e-11	4.2498927292393e-09	AltName: CD_antigen=CD185<>AAH64059.1 Chemochine (C-X-C motif) receptor 5 [Mus musculus]<>BAE33932.1 unnamed protein product [Mus musculus]<>BAE33519.1 unnamed protein product [Mus musculus]<>BAE33583.1 unnamed protein product [Mus musculus]<>ABK42174.1 chemokine receptor CXCR5 [synthetic construct]<>EDL25602.1 Burkitt lymphoma receptor 1 [Mus musculus];C-X-C chemokine receptor type 5 [Mus muscul…	GO:0016021;GO:0007165;GO:0009897;GO:0032467;GO:0070098;GO:0030595;GO:0048535;GO:0006955;GO:0016494;GO:0006935;GO:0042113;GO:0004930;GO:0004871;GO:0007186;GO:0005886;GO:0016020	integral component of membrane;signal transduction;external side of plasma membrane;positive regulation of cytokinesis;chemokine-mediated signaling pathway;leukocyte chemotaxis;lymph node development;immune response;C-X-C chemokine receptor activity;chemotaxis;B cell activation;G-protein coupled receptor activity;signal transducer activity;G-protein coupled receptor signaling pathway;plasma membr…	K04190	CXCR5,BLR1	http://www.genome.jp/dbget-bin/www_bget?ko:K04190	Cytokine-cytokine receptor interaction;Chemokine signaling pathway	ko04060,ko04062	-	gnl|BL_ORD_ID|341318	sp|Q04683|CXCR5_MOUSE C-X-C chemokine receptor type 5 OS=Mus musculus GN=Cxcr5 PE=1 SV=2
GeneID:68646	3493.00	2.21	0.00	-10.4219535080767	1.46867015869236e-11	5.12441421810865e-09	AltName: Full=Mitochondrial NAD kinase;kinase 2, mitochondrial isoform 1 [Mus musculus] &gt;NAD kinase 2, mitochondrial isoform 1 [Mus musculus]<>Q8C5H8.2 RecName: Full=NAD kinase 2, mitochondrial;NAD kinase 2, mitochondrial isoform 4 [Mus musculus]; Flags: Precursor;NAD kinase 2, mitochondrial isoform 2 [Mus musculus]; AltName: Full=NAD kinase domain-containing protein 1, mitochondrial;Q8C5H8.2 …	GO:0000166;GO:0019674;GO:0003951;GO:0016740;GO:0016301;GO:0042803;GO:0008152;GO:0016310;GO:0006741;GO:0005739;GO:0005524	nucleotide binding;NAD metabolic process;NAD+ kinase activity;transferase activity;kinase activity;protein homodimerization activity;metabolic process;phosphorylation;NADP biosynthetic process;mitochondrion;ATP binding	K00858	ppnK,NADK	http://www.genome.jp/dbget-bin/www_bget?ko:K00858	Nicotinate and nicotinamide metabolism	ko00760	KOG4180(R)(Predicted kinase)	NAD;gnl|BL_ORD_ID|415768	NAD kinase 2, mitochondrial OS=Mus musculus GN=Nadk2 PE=1 SV=2;sp|Q8C5H8|NAKD2_MOUSE NAD kinase 2, mitochondrial OS=Mus musculus GN=Nadk2 PE=1 SV=2
GeneID:12493	1360.92	53.24	1.23	-5.47259470618446	1.67332756473147e-11	5.74118687459366e-09	PREDICTED: leukocyte antigen CD37 isoform X2 [Mus musculus];PREDICTED: leukocyte antigen CD37 isoform X1 [Mus musculus];leukocyte antigen CD37 isoform 1 [Mus musculus]<>BAE32606.1 unnamed protein product [Mus musculus];leukocyte antigen CD37 isoform 2 [Mus musculus]<>EDL22832.1 CD37 antigen, isoform CRA_a [Mus musculus]	GO:0007166;GO:0008285;GO:0005887;GO:0016020;GO:0030886;GO:0070062;GO:0016021;GO:0001772;GO:0050688;GO:0002920;GO:0042832;GO:0002639	cell surface receptor signaling pathway;negative regulation of cell proliferation;integral component of plasma membrane;membrane;negative regulation of myeloid dendritic cell activation;extracellular exosome;integral component of membrane;immunological synapse;regulation of defense response to virus;regulation of humoral immune response;defense response to protozoan;positive regulation of immunog…	K06475	CD37,TSPAN26	http://www.genome.jp/dbget-bin/www_bget?ko:K06475	Hematopoietic cell lineage	ko04640	KOG3882(R)(Tetraspanin family integral membrane protein)	gnl|BL_ORD_ID|324800	sp|Q61470|CD37_MOUSE Leukocyte antigen CD37 OS=Mus musculus GN=Cd37 PE=1 SV=1
novel.23770	2713.00	7.91	0.12	-5.98240842939255	1.75902709190171e-11	5.93628388752272e-09	BAA11361.1 Ig gamma-chain, partial [Mus musculus];AAB59661.1 immunoglobulin gamma 2A chain, partial [Mus musculus domesticus] &gt;Full=Ig gamma-2A chain C region, membrane-bound form &gt	GO:0045022;GO:0042742;GO:0001798;GO:0050778;GO:0045087;GO:0008333;GO:0006910;GO:0003823;GO:0006911;GO:0050871;GO:0006958;GO:0030162;GO:0034987;GO:0050853;GO:0005771;GO:0042571;GO:0050766;GO:0009897;GO:0001788;GO:0045807;GO:0002455;GO:0001812;GO:0019882;GO:0072562;GO:0016064	early endosome to late endosome transport;defense response to bacterium;positive regulation of type IIa hypersensitivity;positive regulation of immune response;innate immune response;endosome to lysosome transport;phagocytosis, recognition;antigen binding;phagocytosis, engulfment;positive regulation of B cell activation;complement activation, classical pathway;regulation of proteolysis;immunoglob…	K06856	IGH	http://www.genome.jp/dbget-bin/www_bget?ko:K06856	Phagosome;Calcium signaling pathway;NF-kappa B signaling pathway;PI3K-Akt signaling pathway;Phospholipase D signaling pathway;B cell receptor signaling pathway;Fc epsilon RI signaling pathway;Fc gamma R-mediated phagocytosis;Hematopoietic cell lineage;Intestinal immune network for IgA production;Natural killer cell mediated cytotoxicity	ko04145,ko04020,ko04064,ko04151,ko04072,ko04662,ko04664,ko04666,ko04640,ko04672,ko04650	-	Ig	Ig gamma-2A chain C region, membrane-bound form OS=Mus musculus GN=Igh-1a PE=1 SV=3
novel.21361	1355.00	0.00	6.44	10.3702147102172	1.93318397823084e-11	6.41879441546129e-09	A, Crystal Structure Of A N-acetylneuraminic Acid Phosphatase (nanp) From Mus Musculus At 1.90 A Resolution	GO:0008152;GO:0005575;GO:0050124;GO:0006045;GO:0046380;GO:0016787;GO:0005975;GO:0016311	metabolic process;cellular_component;N-acylneuraminate-9-phosphatase activity;N-acetylglucosamine biosynthetic process;N-acetylneuraminate biosynthetic process;hydrolase activity;carbohydrate metabolic process;dephosphorylation	K01097	NANP	http://www.genome.jp/dbget-bin/www_bget?ko:K01097	Amino sugar and nucleotide sugar metabolism	ko00520	-	N-acylneuraminate-9-phosphatase	N-acylneuraminate-9-phosphatase OS=Mus musculus GN=Nanp PE=1 SV=1
GeneID:72049	1906.00	17.42	0.34	-5.63628716197175	2.37483130811854e-11	7.76004401729021e-09	AltName: Full=BAFF receptor;tumor necrosis factor receptor superfamily member 13C [Mus musculus]<>Q9D8D0.1 RecName: Full=Tumor necrosis factor receptor superfamily member 13C; Short=BAFF-R; AltName: CD_antigen=CD268<>AAK91827.1 BAFF receptor [Mus musculus]<>BAB25490.1 unnamed protein product [Mus musculus]<>AAI04128.1 Tumor necrosis factor receptor superfamily, member 13c [Mus musculus]<>ABC24673…	GO:0001782;GO:0045078;GO:0016021;GO:0031295;GO:0009897;GO:0030890;GO:0050776;GO:0042102;GO:0031296;GO:0016020;GO:0002250;GO:0002376;GO:0002636	B cell homeostasis;positive regulation of interferon-gamma biosynthetic process;integral component of membrane;T cell costimulation;external side of plasma membrane;positive regulation of B cell proliferation;regulation of immune response;positive regulation of T cell proliferation;B cell costimulation;membrane;adaptive immune response;immune system process;positive regulation of germinal center …	K05151	TNFRSF13C,BAFFR	http://www.genome.jp/dbget-bin/www_bget?ko:K05151	NF-kappa B signaling pathway;Cytokine-cytokine receptor interaction;Intestinal immune network for IgA production	ko04064,ko04060,ko04672	-	gnl|BL_ORD_ID|222164	sp|Q9D8D0|TR13C_MOUSE Tumor necrosis factor receptor superfamily member 13C OS=Mus musculus GN=Tnfrsf13c PE=1 SV=1
GeneID:102633646	1356.00	0.13	12.18	6.48292541433559	3.89740938349665e-11	1.25362608701034e-08	-	-	-	-	-	-	-	-	-	-	-
GeneID:17079	2326.00	3.33	0.00	-10.2616125491782	4.1007717356136e-11	1.29874595306679e-08	AltName: CD_antigen=CD180;CD180 antigen precursor [Mus musculus]<>Q62192.2 RecName: Full=CD180 antigen; AltName: Full=Radioprotective 105 kDa protein; AltName: Full=Lymphocyte antigen 78; Short=Ly-78; Flags: Precursor<>BAC40816.1 unnamed protein product [Mus musculus]<>AAI40437.1 CD180 antigen, partial [synthetic construct]<>AAI46551.1 CD180 antigen [synthetic construct]	GO:0002224;GO:0071222;GO:0004872;GO:0016021;GO:0045087;GO:0002322;GO:0005887;GO:0016020;GO:0005886;GO:0006954;GO:0031666;GO:0002376	toll-like receptor signaling pathway;cellular response to lipopolysaccharide;receptor activity;integral component of membrane;innate immune response;B cell proliferation involved in immune response;integral component of plasma membrane;membrane;plasma membrane;inflammatory response;positive regulation of lipopolysaccharide-mediated signaling pathway;immune system process	K06555	CD180	http://www.genome.jp/dbget-bin/www_bget?ko:K06555	-	-	KOG0619(R)(FOG: Leucine rich repeat);KOG4194(T)(Membrane glycoprotein LIG-1)	gnl|BL_ORD_ID|326503	sp|Q62192|CD180_MOUSE CD180 antigen OS=Mus musculus GN=Cd180 PE=1 SV=2
GeneID:243958	2000.15	6.42	0.07	-6.20355701345081	4.24867872573461e-11	1.32520151890868e-08	PREDICTED: sialic acid-binding Ig-like lectin 10 isoform X2 [Mus musculus];PREDICTED: sialic acid-binding Ig-like lectin 10 isoform X1 [Mus musculus];sialic acid-binding Ig-like lectin 10 precursor [Mus musculus]<>AAO48273.1 Siglec-G [Mus musculus];PREDICTED: sialic acid-binding Ig-like lectin 10 isoform X3 [Mus musculus]	GO:0016021;GO:0002244;GO:0030246;GO:0016020;GO:0005515	integral component of membrane;hematopoietic progenitor cell differentiation;carbohydrate binding;membrane;protein binding	K06749	SIGLEC10	http://www.genome.jp/dbget-bin/www_bget?ko:K06749	-	-	-	gnl|BL_ORD_ID|200917;gnl|BL_ORD_ID|199853	sp|Q96LC7|SIG10_HUMAN Sialic acid-binding Ig-like lectin 10 OS=Homo sapiens GN=SIGLEC10 PE=1 SV=3;sp|Q96RL6|SIG11_HUMAN Sialic acid-binding Ig-like lectin 11 OS=Homo sapiens GN=SIGLEC11 PE=1 SV=2
novel.19260	555.00	20.93	750.34	5.16122021268486	4.85597543336737e-11	1.49201657121344e-08	protein T4B_6133, partial [Trichinella pseudospiralis]	-	-	-	-	-	-	-	-	-	-
GeneID:320311	8366.42	0.11	4.48	5.44820249389051	5.56860790015445e-11	1.68581415047911e-08	finger protein 152, partial [Mus musculus];ring finger protein 152, partial [Mus musculus]	GO:0005765;GO:0006915;GO:0016567;GO:0004842;GO:0008270;GO:0031301;GO:0016020;GO:0016874;GO:0046872;GO:1904262;GO:0010508;GO:0070936;GO:0005764;GO:0070534;GO:0016021;GO:0061630;GO:0034198;GO:0031267;GO:0000209	lysosomal membrane;apoptotic process;protein ubiquitination;ubiquitin-protein transferase activity;zinc ion binding;integral component of organelle membrane;membrane;ligase activity;metal ion binding;negative regulation of TORC1 signaling;positive regulation of autophagy;protein K48-linked ubiquitination;lysosome;protein K63-linked ubiquitination;integral component of membrane;ubiquitin protein l…	K15705	RNF152	http://www.genome.jp/dbget-bin/www_bget?ko:K15705	mTOR signaling pathway	ko04150	KOG2177(O)(Predicted E3 ubiquitin ligase)	gnl|BL_ORD_ID|174678;E3	sp|Q8BG47|RN152_MOUSE E3 ubiquitin-protein ligase RNF152 OS=Mus musculus GN=Rnf152 PE=2 SV=1;E3 ubiquitin-protein ligase RNF152 OS=Mus musculus GN=Rnf152 PE=2 SV=1
GeneID:18985	2392.00	28.34	0.78	-5.19536118454226	7.85635062661888e-11	2.34392513042864e-08	PREDICTED: POU domain class 2-associating factor 1 [Rhinolophus sinicus];domain, class 2, associating factor 1 [Mus musculus]	GO:0003677;GO:0006355;GO:0005634;GO:0006351;GO:0005515	DNA binding;regulation of transcription, DNA-templated;nucleus;transcription, DNA-templated;protein binding	-	-	-	-	-	-	POU;gnl|BL_ORD_ID|427392	POU domain class 2-associating factor 1 OS=Mus musculus GN=Pou2af1 PE=1 SV=2;sp|Q64693|OBF1_MOUSE POU domain class 2-associating factor 1 OS=Mus musculus GN=Pou2af1 PE=1 SV=2
novel.22890	1393.00	0.97	36.39	5.2190896899581	1.30000773150888e-10	3.82313702297741e-08	BAE39818.1 unnamed protein product [Mus musculus] &gt;BAE40037.1 unnamed protein product [Mus musculus] &gt;BAE28917.1 unnamed protein product [Mus musculus] &gt;AAH83134.1 Ribosomal protein L3 [Mus musculus] &gt;EDL04616.1 mCG11520, isoform CRA_b [Mus musculus] &gt;BAE39950.1 unnamed protein product [Mus musculus] &gt;BAE41003.1 unnamed protein product [Mus musculus] &gt;BAE39049.1 unnamed prote…	GO:0070062;GO:0005925;GO:0005622;GO:0005737;GO:0005654;GO:0005730;GO:0003735;GO:0005840;GO:0044822;GO:0000027;GO:0071353;GO:0005634;GO:0030529;GO:0006412;GO:0008150;GO:0022625;GO:0008097	extracellular exosome;focal adhesion;intracellular;cytoplasm;nucleoplasm;nucleolus;structural constituent of ribosome;ribosome;RNA binding;ribosomal large subunit assembly;cellular response to interleukin-4;nucleus;intracellular ribonucleoprotein complex;translation;biological_process;cytosolic large ribosomal subunit;5S rRNA binding	K02925	RP-L3e,RPL3	http://www.genome.jp/dbget-bin/www_bget?ko:K02925	Ribosome	ko03010	KOG0746(J)(60S ribosomal protein L3 and related proteins)	60S	60S ribosomal protein L3 OS=Mus musculus GN=Rpl3 PE=1 SV=3
GeneID:11829	5088.00	1.35	42.20	4.98777958664196	1.38314288616654e-10	4.01033513445413e-08	4, isoform CRA_c [Mus musculus];aquaporin-4 isoform M1x [Mus musculus];aquaporin 4, isoform CRA_c [Mus musculus]	GO:0046930;GO:0005911;GO:0030104;GO:0009992;GO:0042383;GO:0010574;GO:0005215;GO:0042538;GO:0015288;GO:0030315;GO:0005887;GO:0016020;GO:0015793;GO:0031253;GO:0034220;GO:0051260;GO:0071347;GO:0005886;GO:0006810;GO:0032715;GO:0051384;GO:0007605;GO:0006833;GO:0043234;GO:0015670;GO:0005737;GO:0055085;GO:0016021;GO:0070295;GO:0009897;GO:0060354;GO:0015250;GO:0071354;GO:0007565;GO:0015254;GO:0032691;GO:…	pore complex;cell-cell junction;water homeostasis;cellular water homeostasis;sarcolemma;regulation of vascular endothelial growth factor production;transporter activity;hyperosmotic salinity response;porin activity;T-tubule;integral component of plasma membrane;membrane;glycerol transport;cell projection membrane;ion transmembrane transport;protein homooligomerization;cellular response to interle…	K09866	AQP4	http://www.genome.jp/dbget-bin/www_bget?ko:K09866	Bile secretion;Vasopressin-regulated water reabsorption	ko04976,ko04962	KOG0223(G)(Aquaporin (major intrinsic protein family))	Aquaporin-4;gnl|BL_ORD_ID|282419	Aquaporin-4 OS=Mus musculus GN=Aqp4 PE=1 SV=2;sp|P55088|AQP4_MOUSE Aquaporin-4 OS=Mus musculus GN=Aqp4 PE=1 SV=2
GeneID:74096	2586.46	26.74	0.79	-5.09484767860041	1.5144962773191e-10	4.33019727290153e-08	PREDICTED: voltage-gated hydrogen channel 1 isoform X2 [Mus musculus];PREDICTED: voltage-gated hydrogen channel 1 isoform X1 [Mus musculus]; AltName: Full=Voltage sensor domain-only protein; Short=mVSOP<>BAB22409.1 unnamed protein product [Mus musculus]<>AAH21548.1 Hydrogen voltage-gated channel 1 [Mus musculus]<>BAE32899.1 unnamed protein product [Mus musculus]<>BAE41787.1 unnamed protein produc…	GO:0071467;GO:0071294;GO:0055085;GO:0016021;GO:0005216;GO:0010043;GO:0005244;GO:0005887;GO:0006811;GO:0016020;GO:0006810;GO:0005886;GO:0030171;GO:0034220;GO:0009268;GO:0034765;GO:0015992	cellular response to pH;cellular response to zinc ion;transmembrane transport;integral component of membrane;ion channel activity;response to zinc ion;voltage-gated ion channel activity;integral component of plasma membrane;ion transport;membrane;transport;plasma membrane;voltage-gated proton channel activity;ion transmembrane transport;response to pH;regulation of ion transmembrane transport;pro…	-	-	-	-	-	-	gnl|BL_ORD_ID|45810	sp|Q3U2S8|HVCN1_MOUSE Voltage-gated hydrogen channel 1 OS=Mus musculus GN=Hvcn1 PE=1 SV=2
NT_187004.1_GeneID:381091	3380.00	2.28	0.01	-7.378951239908	1.54169342356589e-10	4.3475754544558e-08	histocompatibility 2, class II antigen E beta2 [Mus musculus]<>BAE23514.1 unnamed protein product [Mus musculus]<>CAO77744.1 histocompatibility 2, class II antigen E beta2 [Mus musculus]	GO:0016021;GO:0006955;GO:0042613;GO:0002504	integral component of membrane;immune response;MHC class II protein complex;antigen processing and presentation of peptide or polysaccharide antigen via MHC class II	K06752	MHC2	http://www.genome.jp/dbget-bin/www_bget?ko:K06752	Phagosome;Cell adhesion molecules (CAMs);Antigen processing and presentation;Hematopoietic cell lineage;Intestinal immune network for IgA production;Th1 and Th2 cell differentiation;Th17 cell differentiation	ko04145,ko04514,ko04612,ko04640,ko04672,ko04658,ko04659	-	gnl|BL_ORD_ID|32141	sp|P18469|HB2J_MOUSE H-2 class II histocompatibility antigen, I-E beta chain OS=Mus musculus GN=H2-Eb1 PE=1 SV=1
GeneID:98752	1658.00	9.22	0.16	-5.77606491916558	1.59124514231312e-10	4.42667195941324e-08	AltName: Full=Fc receptor-related protein X; Flags: Precursor<>AAL23897.1 FCRL [Mus musculus]; AltName: Full=Fc receptor homolog expressed in B-cells;Fc receptor-like A isoform 2 precursor [Mus musculus]<>Q920A9.1 RecName: Full=Fc receptor-like A; AltName: Full=Fc receptor-like protein; AltName: Full=Fc receptor-like and mucin-like protein 1; Short=FcRX;Fc receptor-like A isoform 1 precursor [Mus…	GO:0030154;GO:0005515;GO:0005737	cell differentiation;protein binding;cytoplasm	-	-	-	-	-	-	gnl|BL_ORD_ID|385529	sp|Q920A9|FCRLA_MOUSE Fc receptor-like A OS=Mus musculus GN=Fcrla PE=1 SV=1
NT_187004.1_GeneID:15000	786.00	11.54	0.00	-10.0447052635411	1.69254952458163e-10	4.63265284181519e-08	histocompatibility 2, class II, locus Mb2 precursor [Mus musculus]<>AAA98930.1 H2-M beta 2 chain [Mus musculus]<>AAA91144.1 MHC class II H2-M beta 2 chain [Mus musculus]<>AAA91145.1 MHC class II H2-M beta 2 chain [Mus musculus]<>AAC69908.1 H2-M beta 2 [Mus musculus]<>BAE32928.1 unnamed protein product [Mus musculus]<>EDL10254.1 mCG132703, isoform CRA_a [Mus musculus]<>AIC84012.1 MHC class II anti…	GO:0042613;GO:0005771;GO:0005515;GO:0005764;GO:0019886;GO:0010008;GO:0016021;GO:0023026;GO:0051085;GO:0005765;GO:0005770;GO:0019882	MHC class II protein complex;multivesicular body;protein binding;lysosome;antigen processing and presentation of exogenous peptide antigen via MHC class II;endosome membrane;integral component of membrane;MHC class II protein complex binding;chaperone mediated protein folding requiring cofactor;lysosomal membrane;late endosome;antigen processing and presentation	K06752	MHC2	http://www.genome.jp/dbget-bin/www_bget?ko:K06752	Phagosome;Cell adhesion molecules (CAMs);Antigen processing and presentation;Hematopoietic cell lineage;Intestinal immune network for IgA production;Th1 and Th2 cell differentiation;Th17 cell differentiation	ko04145,ko04514,ko04612,ko04640,ko04672,ko04658,ko04659	-	gnl|BL_ORD_ID|366230	sp|P35737|DMB_MOUSE Class II histocompatibility antigen, M beta 1 chain OS=Mus musculus GN=H2-DMb1 PE=2 SV=1
novel.21272	1760.00	10.33	0.20	-5.63395179976779	1.71029639550158e-10	4.63265284181519e-08	protein A6R68_21060 [Neotoma lepida]	-	-	-	-	-	-	-	-	-	-
GeneID:271844	2442.00	0.13	6.21	5.68010513133186	2.16310736449271e-10	5.78308158512299e-08	AltName: Full=Phospholipase A2 group IVF<>BAD98154.1 cytosolic phospholipase A2 zeta [Mus musculus];PREDICTED: cytosolic phospholipase A2 zeta isoform X2 [Mus musculus];PREDICTED: cytosolic phospholipase A2 zeta isoform X1 [Mus musculus];PREDICTED: cytosolic phospholipase A2 zeta isoform X3 [Mus musculus];cytosolic phospholipase A2 zeta [Mus musculus]<>Q50L41.3 RecName: Full=Cytosolic phospholipa…	GO:0016787;GO:0016042;GO:0047498;GO:0032587;GO:0046872;GO:0005829;GO:0005737;GO:0071407;GO:0009395;GO:0050482;GO:0004622;GO:0008152;GO:0004623;GO:0016020;GO:0005765;GO:0015908;GO:0006629;GO:0004620;GO:0031982;GO:0071236;GO:0001516;GO:0005764	hydrolase activity;lipid catabolic process;calcium-dependent phospholipase A2 activity;ruffle membrane;metal ion binding;cytosol;cytoplasm;cellular response to organic cyclic compound;phospholipid catabolic process;arachidonic acid secretion;lysophospholipase activity;metabolic process;phospholipase A2 activity;membrane;lysosomal membrane;fatty acid transport;lipid metabolic process;phospholipase…	K16342	PLA2G4,CPLA2	http://www.genome.jp/dbget-bin/www_bget?ko:K16342	Necroptosis;MAPK signaling pathway;Phospholipase D signaling pathway;Ras signaling pathway;VEGF signaling pathway;Arachidonic acid metabolism;Ether lipid metabolism;Glycerophospholipid metabolism;Linoleic acid metabolism;alpha-Linolenic acid metabolism;Vascular smooth muscle contraction;GnRH signaling pathway;Ovarian Steroidogenesis;Oxytocin signaling pathway;Fc epsilon RI signaling pathway;Plate…	ko04217,ko04010,ko04072,ko04014,ko04370,ko00590,ko00565,ko00564,ko00591,ko00592,ko04270,ko04912,ko04913,ko04921,ko04664,ko04611,ko04724,ko04730,ko04726,ko04750	KOG1325(I)(Lysophospholipase)	gnl|BL_ORD_ID|122276	sp|Q50L41|PA24F_MOUSE Cytosolic phospholipase A2 zeta OS=Mus musculus GN=Pla2g4f PE=2 SV=3
GeneID:22696	3600.00	0.00	1.50	9.98653648141662	2.24133202897381e-10	5.91539245493012e-08	zinc finger protein 37 isoform 3 [Mus musculus];zinc finger protein 37 isoform 2 [Mus musculus]<>AAH63757.1 Zinc finger protein 37 [Mus musculus];zinc finger protein 37 isoform 1 [Mus musculus]<>P17141.4 RecName: Full=Zinc finger protein 37;PREDICTED: zinc finger protein 37 isoform X1 [Mus musculus]; AltName: Full=Male germ cell-specific zinc finger protein; Short=Zfp-37	GO:0005634;GO:0007281;GO:0003676;GO:0030154;GO:0007283;GO:0008270;GO:0005622;GO:0006351;GO:0046872;GO:0003677;GO:0007275;GO:0006355	nucleus;germ cell development;nucleic acid binding;cell differentiation;spermatogenesis;zinc ion binding;intracellular;transcription, DNA-templated;metal ion binding;DNA binding;multicellular organism development;regulation of transcription, DNA-templated	K09228	KRAB	http://www.genome.jp/dbget-bin/www_bget?ko:K09228	-	-	-	gnl|BL_ORD_ID|551366	sp|P17141|ZFP37_MOUSE Zinc finger protein 37 OS=Mus musculus GN=Zfp37 PE=2 SV=4
GeneID:14128	3319.44	13.54	0.18	-5.15224723033345	2.42489511191625e-10	6.31884693340606e-08	PREDICTED: low affinity immunoglobulin epsilon Fc receptor isoform X1 [Mus musculus];low affinity immunoglobulin epsilon Fc receptor isoform A [Mus musculus]<>P20693.1 RecName: Full=Low affinity immunoglobulin epsilon Fc receptor; AltName: CD_antigen=CD23<>AAA74898.1 IgE low affinity receptor [Mus musculus domesticus]<>AAA37603.1 low affinity IgE receptor (Fc-epsilon-RII) [Mus musculus]<>BAE33796…	GO:0051000;GO:0005886;GO:0030246;GO:0016020;GO:0019863;GO:0051712;GO:0016021;GO:0009897;GO:0046872;GO:0002925;GO:0070062;GO:0051770	positive regulation of nitric-oxide synthase activity;plasma membrane;carbohydrate binding;membrane;IgE binding;positive regulation of killing of cells of other organism;integral component of membrane;external side of plasma membrane;metal ion binding;positive regulation of humoral immune response mediated by circulating immunoglobulin;extracellular exosome;positive regulation of nitric-oxide syn…	K06468	FCER2,CD23	http://www.genome.jp/dbget-bin/www_bget?ko:K06468	Hematopoietic cell lineage	ko04640	-	gnl|BL_ORD_ID|386890	sp|P20693|FCER2_MOUSE Low affinity immunoglobulin epsilon Fc receptor OS=Mus musculus GN=Fcer2 PE=1 SV=1
novel.24881	429.00	0.00	44.41	9.94505873229721	2.78152214092079e-10	7.15755184912442e-08	promoter binding protein [Rattus norvegicus] &gt;AAK21974.1 rRNA promoter binding protein [Rattus norvegicus]	GO:0006355;GO:0008134;GO:0003700;GO:0003690;GO:0009303;GO:0016021;GO:0008283	regulation of transcription, DNA-templated;transcription factor binding;transcription factor activity, sequence-specific DNA binding;double-stranded DNA binding;rRNA transcription;integral component of membrane;cell proliferation	-	-	-	-	-	-	-	-
GeneID:60504	1981.00	6.72	0.15	-5.61118107205624	2.87436336229356e-10	7.30514125631794e-08	AltName: CD_antigen=CD360; AltName: Full=Novel cytokine receptor 8;PREDICTED: interleukin-21 receptor isoform X1 [Mus musculus]; AltName: Full=Lymphocyte receptor beta; AltName: Full=Novel interleukin receptor; Short=LR-beta;interleukin-21 receptor precursor [Mus musculus]<>Q9JHX3.1 RecName: Full=Interleukin-21 receptor; Short=IL-21 receptor;PREDICTED: interleukin-21 receptor isoform X2 [Mus musc…	GO:0008150;GO:0016020;GO:0019221;GO:0005575;GO:0004888;GO:0004896;GO:0016021;GO:0003674	biological_process;membrane;cytokine-mediated signaling pathway;cellular_component;transmembrane signaling receptor activity;cytokine receptor activity;integral component of membrane;molecular_function	K05075	IL21R	http://www.genome.jp/dbget-bin/www_bget?ko:K05075	Jak-STAT signaling pathway;Cytokine-cytokine receptor interaction;Th17 cell differentiation	ko04630,ko04060,ko04659	-	gnl|BL_ORD_ID|43053	sp|Q9JHX3|IL21R_MOUSE Interleukin-21 receptor OS=Mus musculus GN=Il21r PE=2 SV=1
novel.16719	2154.00	8.92	0.20	-5.45360798307751	3.06225939794225e-10	7.68776487390721e-08	Full=Ig gamma-3 chain C region &gt;BAA11355.1 Ig gamma-chain, membrane-bound, partial [Mus musculus] &gt;AAB59655.1 immunoglobulin gamma-chain, partial [Mus musculus domesticus] &gt;EDL18546.1 mCG144678, isoform CRA_b, partial [Mus musculus]	GO:0005615;GO:0034987;GO:0008150	extracellular space;immunoglobulin receptor binding;biological_process	K06856	IGH	http://www.genome.jp/dbget-bin/www_bget?ko:K06856	Phagosome;Calcium signaling pathway;NF-kappa B signaling pathway;PI3K-Akt signaling pathway;Phospholipase D signaling pathway;B cell receptor signaling pathway;Fc epsilon RI signaling pathway;Fc gamma R-mediated phagocytosis;Hematopoietic cell lineage;Intestinal immune network for IgA production;Natural killer cell mediated cytotoxicity	ko04145,ko04020,ko04064,ko04151,ko04072,ko04662,ko04664,ko04666,ko04640,ko04672,ko04650	-	Ig	Ig gamma-3 chain C region OS=Mus musculus PE=1 SV=2
NW_004058054.1_GeneID:18739	4533.00	0.29	9.99	5.03631699082017	3.23262307512697e-10	8.0176841716342e-08	AltName: Full=Drosophila retinal degeneration B homolog 1;AAH44893.1 Phosphatidylinositol transfer protein, membrane-associated 1 [Mus musculus] &gt;membrane-associated phosphatidylinositol transfer protein 1 [Mus musculus]<>O35954.1 RecName: Full=Membrane-associated phosphatidylinositol transfer protein 1; Short=NIR-2<>CAA70127.1 Dres9 [Mus musculus]<>AAB84393.1 membrane-associated phosphatidyli…	GO:0031210;GO:0032154;GO:0070300;GO:0030496;GO:0005737;GO:0005622;GO:0046872;GO:0008526;GO:0005789;GO:0015914;GO:0005794;GO:0015031;GO:0035091;GO:0005783;GO:0006810;GO:0032580;GO:0016020;GO:0005811;GO:0005543	phosphatidylcholine binding;cleavage furrow;phosphatidic acid binding;midbody;cytoplasm;intracellular;metal ion binding;phosphatidylinositol transporter activity;endoplasmic reticulum membrane;phospholipid transport;Golgi apparatus;protein transport;phosphatidylinositol binding;endoplasmic reticulum;transport;Golgi cisterna membrane;membrane;lipid droplet;phospholipid binding	-	-	-	-	-	KOG3668(IT)(Phosphatidylinositol transfer protein);KOG2308(IU)(Phosphatidic acid-preferring phospholipase A1, contains DDHD domain)	gnl|BL_ORD_ID|129301;Membrane-associated	sp|O35954|PITM1_MOUSE Membrane-associated phosphatidylinositol transfer protein 1 OS=Mus musculus GN=Pitpnm1 PE=1 SV=1;Membrane-associated phosphatidylinositol transfer protein 1 OS=Mus musculus GN=Pitpnm1 PE=1 SV=1
GeneID:12810	2484.00	6.91	0.15	-5.47569948950827	3.48454918508098e-10	8.53963446715204e-08	coagulation factor C homolog (Limulus polyphemus), isoform CRA_a, partial [Mus musculus];coagulation factor C homolog (Limulus polyphemus), isoform CRA_b, partial [Mus musculus]	GO:0003674;GO:0007605;GO:0045089;GO:0042742;GO:0005515;GO:0005578;GO:0005615;GO:0070062;GO:0005575;GO:0031012;GO:0008360;GO:0008150;GO:0005518;GO:0005576	molecular_function;sensory perception of sound;positive regulation of innate immune response;defense response to bacterium;protein binding;proteinaceous extracellular matrix;extracellular space;extracellular exosome;cellular_component;extracellular matrix;regulation of cell shape;biological_process;collagen binding;extracellular region	-	-	-	-	-	-	gnl|BL_ORD_ID|319679	sp|Q62507|COCH_MOUSE Cochlin OS=Mus musculus GN=Coch PE=1 SV=2
GeneID:74131	2692.00	8.26	0.21	-5.23408855877147	3.59223413422482e-10	8.69237280051772e-08	AltName: Full=SH3 protein expressed in lymphocytes<>BAB23516.1 unnamed protein product [Mus musculus]<>CAC67499.1 SLY protein [Mus musculus]<>BAE33623.1 unnamed protein product [Mus musculus]<>BAE42187.1 unnamed protein product [Mus musculus]<>EDL29067.1 RIKEN cDNA 1200013B08 [Mus musculus]<>AAI56773.1 SAM and SH3 domain containing 3 [synthetic construct];SAM and SH3 domain-containing protein 3 i…	GO:0032743;GO:0032760;GO:0046622;GO:0032729;GO:0051251;GO:0005634;GO:0002726;GO:0042102;GO:0002821;GO:0002639;GO:0005737;GO:0032733;GO:0030890;GO:0043372;GO:0032753;GO:0048873	positive regulation of interleukin-2 production;positive regulation of tumor necrosis factor production;positive regulation of organ growth;positive regulation of interferon-gamma production;positive regulation of lymphocyte activation;nucleus;positive regulation of T cell cytokine production;positive regulation of T cell proliferation;positive regulation of adaptive immune response;positive regu…	-	-	-	-	-	-	gnl|BL_ORD_ID|480747	sp|Q8K352|SASH3_MOUSE SAM and SH3 domain-containing protein 3 OS=Mus musculus GN=Sash3 PE=1 SV=2
GeneID:246788	5736.00	0.13	4.59	5.177430209683	3.66568478052258e-10	8.69237280051772e-08	Short=TrpV3;transient receptor potential cation channel subfamily V member 3 [Mus musculus]<>Q8K424.2 RecName: Full=Transient receptor potential cation channel subfamily V member 3;PREDICTED: transient receptor potential cation channel subfamily V member 3 isoform X2 [Mus musculus];PREDICTED: transient receptor potential cation channel subfamily V member 3 isoform X1 [Mus musculus]	GO:0005262;GO:0009408;GO:0006810;GO:0005887;GO:0006811;GO:0016020;GO:0090280;GO:0043235;GO:0005216;GO:0016021;GO:0055085;GO:0042636;GO:0006816;GO:0070588;GO:0005515;GO:0005261;GO:0009266	calcium channel activity;response to heat;transport;integral component of plasma membrane;ion transport;membrane;positive regulation of calcium ion import;receptor complex;ion channel activity;integral component of membrane;transmembrane transport;negative regulation of hair cycle;calcium ion transport;calcium ion transmembrane transport;protein binding;cation channel activity;response to tempera…	K04972	TRPV3	http://www.genome.jp/dbget-bin/www_bget?ko:K04972	Inflammatory mediator regulation of TRP channels	ko04750	KOG3676(PT)(Ca2+-permeable cation channel OSM-9 and related channels (OTRPC family))	gnl|BL_ORD_ID|226390	sp|Q8K424|TRPV3_MOUSE Transient receptor potential cation channel subfamily V member 3 OS=Mus musculus GN=Trpv3 PE=1 SV=2
GeneID:56792	1697.16	7.95	0.10	-5.64666967609894	3.67354723426135e-10	8.69237280051772e-08	PREDICTED: signal-transducing adaptor protein 1 isoform X2 [Mus musculus]<>AAH57898.1 Stap1 protein [Mus musculus]; Short=STAP-1;PREDICTED: signal-transducing adaptor protein 1 isoform X1 [Mus musculus]; AltName: Full=Stem cell adaptor protein 1<>BAA92531.1 stem cell adaptor protein STAP-1 [Mus musculus]<>BAC30953.1 unnamed protein product [Mus musculus]<>BAE37007.1 unnamed protein product [Mus m…	GO:0030971;GO:0005070;GO:1902227;GO:0042326;GO:0010760;GO:1900028;GO:0005634;GO:0010628;GO:0001784;GO:0005739;GO:0019901;GO:1904140;GO:0005515;GO:0005157;GO:1903997;GO:0071222;GO:0043234;GO:0005737;GO:0030099;GO:2000251;GO:1903980;GO:0005068;GO:1904151;GO:0007169;GO:0060100;GO:0050861	receptor tyrosine kinase binding;SH3/SH2 adaptor activity;negative regulation of macrophage colony-stimulating factor signaling pathway;negative regulation of phosphorylation;negative regulation of macrophage chemotaxis;negative regulation of ruffle assembly;nucleus;positive regulation of gene expression;phosphotyrosine residue binding;mitochondrion;protein kinase binding;negative regulation of m…	-	-	-	-	-	-	gnl|BL_ORD_ID|208586	sp|Q9JM90|STAP1_MOUSE Signal-transducing adaptor protein 1 OS=Mus musculus GN=Stap1 PE=1 SV=1
novel.1162	324.00	0.00	153.58	9.89147620589435	4.02924468340036e-10	9.42568534687272e-08	protein T09_2865 [Trichinella sp. T9]	-	-	-	-	-	-	-	-	-	-
NT_039192.2_GeneID:20668	3547.00	0.00	1.46	9.86947326783779	4.34650804429802e-10	1.00536196179684e-07	AltName: Full=SRY (Sex determining region Y)-box 13; Short=mSox13<>EDL39645.1 SRY-box containing gene 13, isoform CRA_a [Mus musculus];transcription factor SOX-13 [Mus musculus]<>Q04891.4 RecName: Full=Transcription factor SOX-13	GO:0006351;GO:0000977;GO:0043565;GO:0003677;GO:0045586;GO:0006355;GO:0005634	transcription, DNA-templated;RNA polymerase II regulatory region sequence-specific DNA binding;sequence-specific DNA binding;DNA binding;regulation of gamma-delta T cell differentiation;regulation of transcription, DNA-templated;nucleus	K09269	SOX5_6_13	http://www.genome.jp/dbget-bin/www_bget?ko:K09269	-	-	KOG0528(K)(HMG-box transcription factor SOX5)	gnl|BL_ORD_ID|201294	sp|Q04891|SOX13_MOUSE Transcription factor SOX-13 OS=Mus musculus GN=Sox13 PE=2 SV=4
GeneID:55979	1954.00	0.36	13.43	5.21052405504224	4.5702359534106e-10	1.04536530374345e-07	1-acylglycerol-3-phosphate O-acyltransferase 1 (lysophosphatidic acid acyltransferase, alpha) [Mus musculus]	GO:0008152;GO:0016020;GO:0008654;GO:0003841;GO:0005783;GO:0016024;GO:0001819;GO:0016021;GO:0016746;GO:0006654;GO:0016740;GO:0006629;GO:0046474;GO:0005789	metabolic process;membrane;phospholipid biosynthetic process;1-acylglycerol-3-phosphate O-acyltransferase activity;endoplasmic reticulum;CDP-diacylglycerol biosynthetic process;positive regulation of cytokine production;integral component of membrane;transferase activity, transferring acyl groups;phosphatidic acid biosynthetic process;transferase activity;lipid metabolic process;glycerophospholip…	K13509	AGPAT1_2	http://www.genome.jp/dbget-bin/www_bget?ko:K13509	Phospholipase D signaling pathway;Glycerolipid metabolism;Glycerophospholipid metabolism;Fat digestion and absorption	ko04072,ko00561,ko00564,ko04975	KOG2848(I)(1-acyl-sn-glycerol-3-phosphate acyltransferase)	gnl|BL_ORD_ID|126279	sp|O35083|PLCA_MOUSE 1-acyl-sn-glycerol-3-phosphate acyltransferase alpha OS=Mus musculus GN=Agpat1 PE=1 SV=1
GeneID:213439	4955.00	1.04	0.00	-9.87495098873079	4.69146900019469e-10	1.06130308613195e-07	PREDICTED: probable G-protein coupled receptor 174 isoform X1 [Mus musculus]<>XP_017173946.1 PREDICTED: probable G-protein coupled receptor 174 isoform X1 [Mus musculus]	GO:0043029;GO:0016021;GO:0007165;GO:0045125;GO:0016020;GO:0004871;GO:0004930;GO:0005886;GO:0007186	T cell homeostasis;integral component of membrane;signal transduction;bioactive lipid receptor activity;membrane;signal transducer activity;G-protein coupled receptor activity;plasma membrane;G-protein coupled receptor signaling pathway	K08391	GPR174	http://www.genome.jp/dbget-bin/www_bget?ko:K08391	-	-	-	gnl|BL_ORD_ID|32392	sp|Q3U507|GP174_MOUSE Probable G-protein coupled receptor 174 OS=Mus musculus GN=Gpr174 PE=2 SV=1
GeneID:17110	1282.00	63.33	2.14	-4.85744805872215	5.97857138812877e-10	1.33283478662299e-07	AltName: Full=1,4-beta-N-acetylmuramidase C; AltName: Full=Lysozyme C type P;lysozyme C-1 precursor [Mus musculus]<>P17897.1 RecName: Full=Lysozyme C-1; Flags: Precursor<>CAA35922.1 unnamed protein product [Mus musculus domesticus]<>AAH61129.1 Lysozyme 1 [Mus musculus]<>EDL21836.1 mCG3047 [Mus musculus]<>CDM98780.1 TPA: lysozyme f3 [Mus musculus]	GO:0005576;GO:0050830;GO:0016798;GO:0003824;GO:0001895;GO:0008152;GO:0030140;GO:0070062;GO:0005615;GO:0005902;GO:0019835;GO:0030141;GO:0003796;GO:0042802;GO:0048237;GO:0000137;GO:0050829;GO:0042742;GO:0005795;GO:0005737;GO:0016787;GO:0016998;GO:0005788	extracellular region;defense response to Gram-positive bacterium;hydrolase activity, acting on glycosyl bonds;catalytic activity;retina homeostasis;metabolic process;trans-Golgi network transport vesicle;extracellular exosome;extracellular space;microvillus;cytolysis;secretory granule;lysozyme activity;identical protein binding;rough endoplasmic reticulum lumen;Golgi cis cisterna;defense response…	K13915	LYZ	http://www.genome.jp/dbget-bin/www_bget?ko:K13915	Salivary secretion	ko04970	-	gnl|BL_ORD_ID|403330	sp|P17897|LYZ1_MOUSE Lysozyme C-1 OS=Mus musculus GN=Lyz1 PE=1 SV=1
GeneID:78826	2827.00	3.86	0.07	-5.66709791113447	6.0212588728232e-10	1.33283478662299e-07	PREDICTED: putative P2Y purinoceptor 10 isoform X1 [Mus musculus]	GO:0051482;GO:0005887;GO:0016020;GO:0005886;GO:0045028;GO:0007186;GO:0004871;GO:0004930;GO:0005623;GO:0035025;GO:0035589;GO:0007165;GO:0016021	positive regulation of cytosolic calcium ion concentration involved in phospholipase C-activating G-protein coupled signaling pathway;integral component of plasma membrane;membrane;plasma membrane;G-protein coupled purinergic nucleotide receptor activity;G-protein coupled receptor signaling pathway;signal transducer activity;G-protein coupled receptor activity;cell;positive regulation of Rho prot…	K04274	P2RY10	http://www.genome.jp/dbget-bin/www_bget?ko:K04274	Neuroactive ligand-receptor interaction	ko04080	-	gnl|BL_ORD_ID|431695	sp|Q8BFU7|P2Y10_MOUSE Putative P2Y purinoceptor 10 OS=Mus musculus GN=P2ry10 PE=2 SV=1
GeneID:17085	2169.00	3.56	0.04	-6.51681915963204	6.42788265061774e-10	1.40770630048529e-07	Short=SLAMF3; AltName: Full=Lymphocyte antigen 9; Flags: Precursor;T-lymphocyte surface antigen Ly-9 isoform 1 precursor [Mus musculus]<>Q01965.2 RecName: Full=T-lymphocyte surface antigen Ly-9; AltName: CD_antigen=CD229; AltName: Full=Cell surface molecule Ly-9;T-lymphocyte surface antigen Ly-9 isoform 2 [Mus musculus]; AltName: Full=SLAM family member 3; AltName: Full=Signaling lymphocytic acti…	GO:0072540;GO:0002376;GO:0016021;GO:0005886;GO:0032740;GO:0009986;GO:0016020;GO:0007155;GO:0002250;GO:0045087	T-helper 17 cell lineage commitment;immune system process;integral component of membrane;plasma membrane;positive regulation of interleukin-17 production;cell surface;membrane;cell adhesion;adaptive immune response;innate immune response	K06570	LY9	http://www.genome.jp/dbget-bin/www_bget?ko:K06570	-	-	-	gnl|BL_ORD_ID|407082	sp|Q01965|LY9_MOUSE T-lymphocyte surface antigen Ly-9 OS=Mus musculus GN=Ly9 PE=1 SV=2
novel.20914	1960.00	1.10	31.41	4.86098938066149	6.89947547486083e-10	1.49508002237353e-07	KRY81074.1 hypothetical protein T4D_8272 [Trichinella pseudospiralis];protein T4A_9613 [Trichinella pseudospiralis] &gt	-	-	-	-	-	-	-	-	-	-
NT_187022.1_GeneID:12481	1144.00	8.62	0.09	-6.49821678871415	7.13630329748197e-10	1.53029103835379e-07	AltName: CD_antigen=CD2; AltName: Full=Lymphocyte antigen 37; Short=Ly-37; AltName: Full=LFA-2; AltName: Full=LFA-3 receptor; Flags: Precursor<>AAD25886.1 T-cell surface antigen CD2 precursor [Mus musculus]<>AAD25887.1 T-cell surface antigen CD2 precursor [Mus musculus]<>AAD25888.1 T-cell surface antigen CD2 precursor [Mus musculus]<>CAA68258.1 unnamed protein product [Mus musculus]<>AAH53731.1 C…	GO:0043621;GO:0019901;GO:0005515;GO:0034113;GO:0009986;GO:0042803;GO:0007155;GO:0009897;GO:0045121;GO:0016021;GO:0043234;GO:0009898;GO:0001948;GO:0005576;GO:1902715;GO:0016020;GO:0030971;GO:0005102;GO:2000484;GO:0042110;GO:0003823;GO:0032760;GO:0005911;GO:0046658;GO:0016337	protein self-association;protein kinase binding;protein binding;heterotypic cell-cell adhesion;cell surface;protein homodimerization activity;cell adhesion;external side of plasma membrane;membrane raft;integral component of membrane;protein complex;cytoplasmic side of plasma membrane;glycoprotein binding;extracellular region;positive regulation of interferon-gamma secretion;membrane;receptor tyr…	K06449	CD2	http://www.genome.jp/dbget-bin/www_bget?ko:K06449	Cell adhesion molecules (CAMs);Hematopoietic cell lineage	ko04514,ko04640	-	gnl|BL_ORD_ID|326518	sp|P08920|CD2_MOUSE T-cell surface antigen CD2 OS=Mus musculus GN=Cd2 PE=1 SV=1
novel.17323	1800.00	3.10	0.00	-9.80394548700549	7.51319016506342e-10	1.59450033750511e-07	LOW QUALITY PROTEIN: uncharacterized protein LOC103610174 [Galeopterus variegatus]	-	-	-	-	-	-	-	KOG0017(R)(FOG: Transposon-encoded proteins with TYA, reverse transcriptase, integrase domains in various combinations)	Pol	Pol polyprotein OS=Baboon endogenous virus (strain M7) GN=pol PE=3 SV=1
novel.4967	1846.00	2.97	0.00	-9.78931517993064	8.14455068313596e-10	1.70561354689066e-07	partial [Mus musculus]	-	-	-	-	-	-	-	-	Envelope	Envelope glycoprotein OS=Simian retrovirus SRV-1 GN=env PE=3 SV=1
GeneID:16364	4785.00	2.34	0.05	-5.52387093664195	8.20245512203322e-10	1.70561354689066e-07	interferon regulatory factor 4, isoform CRA_a, partial [Mus musculus]	GO:0001077;GO:0045368;GO:0043565;GO:0043011;GO:0000975;GO:0006355;GO:0003700;GO:0072540;GO:0003677;GO:0005575;GO:0016020;GO:0045082;GO:0005634;GO:0006479;GO:0016279;GO:0008150;GO:0043967;GO:0000978;GO:0000788;GO:0005654;GO:0045086;GO:0006351;GO:0005737;GO:0006366;GO:0042832;GO:0003674;GO:0045404;GO:0045944;GO:0045893;GO:0043966;GO:0043388;GO:0018022;GO:0034122;GO:0005515	transcriptional activator activity, RNA polymerase II core promoter proximal region sequence-specific binding;positive regulation of interleukin-13 biosynthetic process;sequence-specific DNA binding;myeloid dendritic cell differentiation;regulatory region DNA binding;regulation of transcription, DNA-templated;transcription factor activity, sequence-specific DNA binding;T-helper 17 cell lineage co…	K09445	IRF4	http://www.genome.jp/dbget-bin/www_bget?ko:K09445	Th17 cell differentiation	ko04659	-	gnl|BL_ORD_ID|58562	sp|Q64287|IRF4_MOUSE Interferon regulatory factor 4 OS=Mus musculus GN=Irf4 PE=1 SV=1
GeneID:621875	889.64	28.63	0.88	-5.11861273873972	9.44601357062286e-10	1.94455635364842e-07	nuclear body protein SP140-like protein isoform X1 [Mus musculus];protein product [Mus musculus]	GO:0005739;GO:0005730	mitochondrion;nucleolus	-	-	-	-	-	-	-	-
novel.1514	5219.00	1.63	0.03	-5.71363894582789	9.93850093607827e-10	2.02568297297136e-07	protein product [Mus musculus]	GO:0005634;GO:0036054;GO:0036047;GO:0030529;GO:0005761;GO:0005739;GO:0006412;GO:0010566;GO:0010667;GO:0008270;GO:0036046;GO:0005762;GO:0036055;GO:0005758;GO:0005743;GO:0019843;GO:0061698;GO:2000378;GO:0070403;GO:0005515;GO:0005622;GO:0005737;GO:0016787;GO:0046872;GO:0005829;GO:0005840;GO:0003735;GO:0061697;GO:0005759;GO:0036049;GO:0036048;GO:0044822;GO:0000027	nucleus;protein-malonyllysine demalonylase activity;peptidyl-lysine demalonylation;intracellular ribonucleoprotein complex;mitochondrial ribosome;mitochondrion;translation;regulation of ketone biosynthetic process;negative regulation of cardiac muscle cell apoptotic process;zinc ion binding;protein demalonylation;mitochondrial large ribosomal subunit;protein-succinyllysine desuccinylase activity;…	K10591	NEDD4,RSP5	http://www.genome.jp/dbget-bin/www_bget?ko:K10591	Tight junction;Endocytosis;MAPK signaling pathway - yeast;Ubiquitin mediated proteolysis	ko04530,ko04144,ko04011,ko04120	-	E3	E3 ubiquitin-protein ligase NEDD4 OS=Mus musculus GN=Nedd4 PE=1 SV=3
novel.16710	986.00	8.41	0.05	-7.05967216868379	1.16938161945437e-09	2.36008725667526e-07	-	-	-	-	-	-	-	-	-	-	-
GeneID:12522	2134.00	21.12	0.73	-4.81317577207745	1.20427270515592e-09	2.40690853479026e-07	Short=mCD83;CD83 antigen isoform 2 precursor [Mus musculus]<>EDL41000.1 CD83 antigen, isoform CRA_a [Mus musculus];CD83 antigen isoform 1 precursor [Mus musculus]<>O88324.1 RecName: Full=CD83 antigen; Flags: Precursor<>AAC83185.1 CD83 antigen [Mus musculus]<>AAC83186.1 CD83 antigen [Mus musculus]<>CAB63843.1 CD83 [Mus musculus]<>BAC36032.1 unnamed protein product [Mus musculus]<>BAE42629.1 unname…	GO:0006952;GO:0006959;GO:0001817;GO:0043372;GO:0007165;GO:0009897;GO:0032733;GO:0016021;GO:0032743;GO:0032713;GO:0016020;GO:0005886;GO:0014070	defense response;humoral immune response;regulation of cytokine production;positive regulation of CD4-positive, alpha-beta T cell differentiation;signal transduction;external side of plasma membrane;positive regulation of interleukin-10 production;integral component of membrane;positive regulation of interleukin-2 production;negative regulation of interleukin-4 production;membrane;plasma membrane…	K06510	CD83	http://www.genome.jp/dbget-bin/www_bget?ko:K06510	-	-	-	gnl|BL_ORD_ID|322983	sp|O88324|CD83_MOUSE CD83 antigen OS=Mus musculus GN=Cd83 PE=2 SV=1
NT_187029.1_GeneID:54396	3537.00	1.34	0.00	-9.71385180075308	1.23155699184124e-09	2.43777233019652e-07	interferon inducible GTPase 2 [Mus musculus]<>CAA07799.1 interferon-g induced GTPase [Mus musculus]<>BAE25015.1 unnamed protein product [Mus musculus]<>CBY65996.1 TPA: interferon-gamma-inducible GTPase Ifggd2 protein [Mus musculus]	GO:0005794;GO:0042742;GO:0005789;GO:0006952;GO:0016021;GO:0042832;GO:0035458;GO:0005525;GO:0020003;GO:0034341;GO:0003924	Golgi apparatus;defense response to bacterium;endoplasmic reticulum membrane;defense response;integral component of membrane;defense response to protozoan;cellular response to interferon-beta;GTP binding;symbiont-containing vacuole;response to interferon-gamma;GTPase activity	K14140	IGTP	http://www.genome.jp/dbget-bin/www_bget?ko:K14140	-	-	-	gnl|BL_ORD_ID|49351	sp|Q60766|IRGM1_MOUSE Immunity-related GTPase family M protein 1 OS=Mus musculus GN=Irgm1 PE=1 SV=1
NT_187027.1_GeneID:14312	5345.00	0.00	0.83	9.69279666045423	1.34054433625197e-09	2.62823292438887e-07	protein, partial [Mus musculus];sterile homeotic-related protein Frg-1 [Mus musculus];mKIAA4005 protein, partial [Mus musculus]	GO:0006351;GO:0016569;GO:0005737;GO:0003682;GO:0006357;GO:0006334;GO:0006355;GO:0070577;GO:0005634	transcription, DNA-templated;covalent chromatin modification;cytoplasm;chromatin binding;regulation of transcription from RNA polymerase II promoter;nucleosome assembly;regulation of transcription, DNA-templated;lysine-acetylated histone binding;nucleus	K08871	BRD2	http://www.genome.jp/dbget-bin/www_bget?ko:K08871	-	-	KOG1474(K)(Transcription initiation factor TFIID, subunit BDF1 and related bromodomain proteins)	gnl|BL_ORD_ID|311254;Bromodomain-containing	sp|Q7JJ13|BRD2_MOUSE Bromodomain-containing protein 2 OS=Mus musculus GN=Brd2 PE=1 SV=1;Bromodomain-containing protein 2 OS=Mus musculus GN=Brd2 PE=1 SV=1
NW_004058054.1_GeneID:19265	853.00	46.74	1.56	-4.87492978746067	1.35359067850962e-09	2.62877525545274e-07	protein tyrosine phosphatase receptor type C-associated protein precursor [Mus musculus]<>Q64697.1 RecName: Full=Protein tyrosine phosphatase receptor type C-associated protein; AltName: Full=LSM-1<>BAA00986.1 LSM [Mus musculus domesticus]<>AAH13273.1 Protein tyrosine phosphatase, receptor type, C polypeptide-associated protein [Mus musculus]<>BAC40289.1 unnamed protein product [Mus musculus]<>AA…	GO:0016021;GO:0006952;GO:0005886;GO:0016020	integral component of membrane;defense response;plasma membrane;membrane	-	-	-	-	-	-	gnl|BL_ORD_ID|442327	sp|Q64697|PTCA_MOUSE Protein tyrosine phosphatase receptor type C-associated protein OS=Mus musculus GN=Ptprcap PE=1 SV=1
GeneID:13487	2224.18	26.86	577.78	4.58604413171733	1.40362349676772e-09	2.70046666396825e-07	AltName: Full=Down-regulated in adenoma; Short=Protein DRA; AltName: Full=Solute carrier family 26 member 3<>AAD42784.1 down-regulated in adenoma protein [Mus musculus]<>AAI39274.1 Solute carrier family 26, member 3 [Mus musculus]<>AAI39272.1 Solute carrier family 26, member 3 [Mus musculus];chloride anion exchanger [Mus musculus]<>XP_017170439.1 PREDICTED: chloride anion exchanger isoform X1 [Mu…	GO:0051454;GO:0015301;GO:0097225;GO:0016021;GO:0055085;GO:0015106;GO:0008272;GO:0005515;GO:1902358;GO:0048240;GO:0051453;GO:0019531;GO:0015116;GO:0071320;GO:0016020;GO:0060081;GO:0005887;GO:0015108;GO:0005254;GO:1902476;GO:0019532;GO:0042391;GO:0016324;GO:0031526;GO:0098656;GO:0015701;GO:0015297;GO:0006810;GO:0006821;GO:0008271;GO:0005886	intracellular pH elevation;anion:anion antiporter activity;sperm midpiece;integral component of membrane;transmembrane transport;bicarbonate transmembrane transporter activity;sulfate transport;protein binding;sulfate transmembrane transport;sperm capacitation;regulation of intracellular pH;oxalate transmembrane transporter activity;sulfate transmembrane transporter activity;cellular response to …	K14078	SLC26A3,DRA	http://www.genome.jp/dbget-bin/www_bget?ko:K14078	Mineral absorption;Pancreatic secretion	ko04978,ko04972	KOG0236(P)(Sulfate/bicarbonate/oxalate exchanger SAT-1 and related transporters (SLC26 family))	gnl|BL_ORD_ID|481065	sp|Q9WVC8|S26A3_MOUSE Chloride anion exchanger OS=Mus musculus GN=Slc26a3 PE=1 SV=1
GeneID:432593	1945.00	0.00	2.53	9.6802119149901	1.4602357948459e-09	2.78337167339793e-07	-	-	-	-	-	-	-	-	-	-	-
GeneID:100504404	1147.00	64.68	2.46	-4.69527989443508	1.68642893627076e-09	3.18502991578623e-07	histocompatibility 2, class II antigen E alpha isoform X1 [Mus musculus];PREDICTED: histocompatibility 2, class II antigen E alpha isoform X1 [Mus musculus]	GO:0002376;GO:0005575;GO:0042605;GO:0019882;GO:0008150;GO:0005886;GO:0016020;GO:0002504;GO:0005765;GO:0016021;GO:0023026;GO:0002503;GO:0031902;GO:0003674;GO:0042613;GO:0002506;GO:0005764;GO:0050890;GO:0070062;GO:0009986;GO:0006955	immune system process;cellular_component;peptide antigen binding;antigen processing and presentation;biological_process;plasma membrane;membrane;antigen processing and presentation of peptide or polysaccharide antigen via MHC class II;lysosomal membrane;integral component of membrane;MHC class II protein complex binding;peptide antigen assembly with MHC class II protein complex;late endosome memb…	K06752	MHC2	http://www.genome.jp/dbget-bin/www_bget?ko:K06752	Phagosome;Cell adhesion molecules (CAMs);Antigen processing and presentation;Hematopoietic cell lineage;Intestinal immune network for IgA production;Th1 and Th2 cell differentiation;Th17 cell differentiation	ko04145,ko04514,ko04612,ko04640,ko04672,ko04658,ko04659	-	H-2;gnl|BL_ORD_ID|31428	H-2 class II histocompatibility antigen, E-K alpha chain OS=Mus musculus PE=1 SV=1;sp|P04224|HA22_MOUSE H-2 class II histocompatibility antigen, E-K alpha chain OS=Mus musculus PE=1 SV=1
GeneID:18356	1772.00	2.85	0.00	-9.66660335026726	1.73649662089783e-09	3.24977449434571e-07	AltName: Full=Olfactory receptor I-G7<>AAL60877.1 olfactory receptor MOR276-1 [Mus musculus]<>AAP71778.1 olfactory receptor Olfr56 [Mus musculus]<>EDL33775.1 mCG51119 [Mus musculus]<>AAI41220.1 Olfr56 protein [Mus musculus]<>AAI47438.1 Olfr56 protein [Mus musculus];NP_001258605.1 interferon gamma inducible protein 47 [Mus musculus] &gt; AltName: Full=Olfactory receptor F7;gamma inducible protein …	GO:0016021;GO:0007165;GO:0006952;GO:0005789;GO:0050911;GO:0003924;GO:0005525;GO:0050896;GO:0004871;GO:0007608;GO:0004930;GO:0005886;GO:0007186;GO:0005783;GO:0016020;GO:0035458;GO:0004984	integral component of membrane;signal transduction;defense response;endoplasmic reticulum membrane;detection of chemical stimulus involved in sensory perception of smell;GTPase activity;GTP binding;response to stimulus;signal transducer activity;sensory perception of smell;G-protein coupled receptor activity;plasma membrane;G-protein coupled receptor signaling pathway;endoplasmic reticulum;membra…	K04257;K17072	OLFR;IFI47	http://www.genome.jp/dbget-bin/www_bget?ko:K04257;http://www.genome.jp/dbget-bin/www_bget?ko:K17072	Olfactory transduction;TNF signaling pathway	ko04740,ko04668	-	T-cell-specific;gnl|BL_ORD_ID|426444	T-cell-specific guanine nucleotide triphosphate-binding protein 2 OS=Mus musculus GN=Tgtp2 PE=1 SV=2;sp|Q8VGD6|OLF56_MOUSE Olfactory receptor 56 OS=Mus musculus GN=Olfr56 PE=2 SV=1
GeneID:328833	4568.00	0.95	0.00	-9.65050363035979	1.89580823749396e-09	3.48456324795095e-07	trem-like transcript 2 protein precursor [Mus musculus]<>XP_006524503.1 PREDICTED: trem-like transcript 2 protein isoform X1 [Mus musculus]<>XP_006524504.1 PREDICTED: trem-like transcript 2 protein isoform X1 [Mus musculus]<>Q2LA85.2 RecName: Full=Trem-like transcript 2 protein; Short=TLT-2;PREDICTED: trem-like transcript 2 protein isoform X2 [Mus musculus]<>BAE20512.1 unnamed protein product [Mu…	GO:0009986;GO:0016021;GO:0004872;GO:0016020;GO:0005886;GO:0042110	cell surface;integral component of membrane;receptor activity;membrane;plasma membrane;T cell activation	K14364	TLT2	http://www.genome.jp/dbget-bin/www_bget?ko:K14364	-	-	-	gnl|BL_ORD_ID|220219	sp|Q2LA85|TRML2_MOUSE Trem-like transcript 2 protein OS=Mus musculus GN=Treml2 PE=1 SV=2
NW_019168521.1_GeneID:217882	6640.00	0.00	0.63	9.62874555809528	1.89580823749396e-09	3.48456324795095e-07	mKIAA0284 protein, partial [Mus musculus]	GO:0008150;GO:0005856;GO:0005575;GO:0005874;GO:0005737;GO:0003674	biological_process;cytoskeleton;cellular_component;microtubule;cytoplasm;molecular_function	K16463	CEP170	http://www.genome.jp/dbget-bin/www_bget?ko:K16463	-	-	KOG1881(R)(Anion exchanger adaptor protein Kanadaptin, contains FHA domain)	gnl|BL_ORD_ID|307250	sp|Q80U49|C170B_MOUSE Centrosomal protein of 170 kDa protein B OS=Mus musculus GN=Cep170b PE=1 SV=2
GeneID:20897	2497.00	5.00	0.13	-5.2280088630913	2.24365670252878e-09	4.08742627241217e-07	AAH75657.1 Stra6 protein [Mus musculus];XP_006511009.1 PREDICTED: stimulated by retinoic acid gene 6 protein isoform X1 [Mus musculus] &gt;XP_006511007.1 PREDICTED: stimulated by retinoic acid gene 6 protein isoform X1 [Mus musculus] &gt;by retinoic acid gene 6 protein [Mus musculus] &gt;PREDICTED: stimulated by retinoic acid gene 6 protein isoform X2 [Mus musculus];NP_001155947.1 stimulated by r…	GO:0051183;GO:0007612;GO:0007631;GO:0034633;GO:0061205;GO:0043583;GO:0048566;GO:0061143;GO:0061038;GO:0097070;GO:0001568;GO:0071939;GO:0003184;GO:0042297;GO:0043585;GO:0016020;GO:0051180;GO:0003281;GO:0005886;GO:0048745;GO:0060322;GO:0006810;GO:0060323;GO:0060539;GO:0046427;GO:0042573;GO:0048844;GO:0007507;GO:0050905;GO:0043234;GO:0048589;GO:0030540;GO:0030324;GO:0060325;GO:0016021;GO:0004872;GO:…	vitamin transporter activity;learning;feeding behavior;retinol transport;paramesonephric duct development;ear development;embryonic digestive tract development;alveolar primary septum development;uterus morphogenesis;ductus arteriosus closure;blood vessel development;vitamin A import;pulmonary valve morphogenesis;vocal learning;nose morphogenesis;membrane;vitamin transport;ventricular septum deve…	-	-	-	-	-	-	gnl|BL_ORD_ID|208651;Stimulated	sp|O70491|STRA6_MOUSE Stimulated by retinoic acid gene 6 protein OS=Mus musculus GN=Stra6 PE=1 SV=1;Stimulated by retinoic acid gene 6 protein OS=Mus musculus GN=Stra6 PE=1 SV=1
GeneID:105980076	1359.00	3.86	0.00	-9.61775496082699	2.26492977906211e-09	4.08998635366426e-07	EDL28788.1 myocyte enhancer factor 2B, isoform CRA_a [Mus musculus] &gt;myocyte-specific enhancer factor 2B [Mus musculus]<>EDL28788.1 myocyte enhancer factor 2B, isoform CRA_a [Mus musculus]<>EDL28789.1 myocyte enhancer factor 2B, isoform CRA_a [Mus musculus];EDL28789.1 myocyte enhancer factor 2B, isoform CRA_a [Mus musculus];enhancer factor 2B [Mus musculus] &gt	GO:0000980;GO:0045944;GO:0005667;GO:0000165;GO:0006366;GO:0005634;GO:0000978;GO:0001205;GO:0001077;GO:0046983;GO:0003700;GO:0042826;GO:0006355	RNA polymerase II distal enhancer sequence-specific DNA binding;positive regulation of transcription from RNA polymerase II promoter;transcription factor complex;MAPK cascade;transcription from RNA polymerase II promoter;nucleus;RNA polymerase II core promoter proximal region sequence-specific DNA binding;transcriptional activator activity, RNA polymerase II distal enhancer sequence-specific bind…	K09261	MEF2B	http://www.genome.jp/dbget-bin/www_bget?ko:K09261	Apelin signaling pathway;cGMP - PKG signaling pathway	ko04371,ko04022	KOG0014(K)(MADS box transcription factor)	Myocyte-specific;gnl|BL_ORD_ID|82972	Myocyte-specific enhancer factor 2B OS=Mus musculus GN=Mef2b PE=1 SV=1;sp|O55087|MEF2B_MOUSE Myocyte-specific enhancer factor 2B OS=Mus musculus GN=Mef2b PE=1 SV=1
GeneID:20604	599.00	3004.43	131.03	-4.51045607466634	2.36261325796673e-09	4.22928317639157e-07	somatostatin precursor [Mus musculus]<>NP_036791.1 somatostatin precursor [Rattus norvegicus]<>P60042.1 RecName: Full=Somatostatin; Flags: Precursor<>CAA24579.1 unnamed protein product [Rattus norvegicus]<>AAA42161.1 preprosomatostatin [Rattus norvegicus]<>AAA42164.1 pre-prosomatostatin [Rattus norvegicus]<>AAA42167.1 somatostatin precursor [Rattus norvegicus]<>CAA35831.1 preprosomatostatin [Mus …	GO:0007267;GO:0043025;GO:0005615;GO:0007268;GO:0008628;GO:0006972;GO:0009408;GO:0007166;GO:0008285;GO:0007186;GO:0043200;GO:0005179;GO:0005576;GO:0010243;GO:0042493;GO:0007586;GO:0007584;GO:0010447;GO:0030334;GO:0048545	cell-cell signaling;neuronal cell body;extracellular space;chemical synaptic transmission;hormone-mediated apoptotic signaling pathway;hyperosmotic response;response to heat;cell surface receptor signaling pathway;negative regulation of cell proliferation;G-protein coupled receptor signaling pathway;response to amino acid;hormone activity;extracellular region;response to organonitrogen compound;r…	K05237	SST	http://www.genome.jp/dbget-bin/www_bget?ko:K05237	Gastric acid secretion	ko04971	-	gnl|BL_ORD_ID|203313	sp|P60041|SMS_MOUSE Somatostatin OS=Mus musculus GN=Sst PE=3 SV=1
NT_166322.1_GeneID:217893	5390.00	1.43	0.03	-5.57372563348763	2.40073130002103e-09	4.260470219158e-07	phosphofurin acidic cluster sorting protein 2 isoform 2 [Mus musculus];phosphofurin acidic cluster sorting protein 2 isoform 3 [Mus musculus]<>Q3V3Q7.2 RecName: Full=Phosphofurin acidic cluster sorting protein 2; Short=PACS-2;PREDICTED: phosphofurin acidic cluster sorting protein 2 isoform X4 [Mus musculus]; AltName: Full=PACS1-like protein	GO:0034497;GO:0044325;GO:0005623;GO:0005783;GO:0005739;GO:0072661;GO:0005622;GO:0005788;GO:0000045;GO:0006915	protein localization to pre-autophagosomal structure;ion channel binding;cell;endoplasmic reticulum;mitochondrion;protein targeting to plasma membrane;intracellular;endoplasmic reticulum lumen;autophagosome assembly;apoptotic process	-	-	-	-	-	-	gnl|BL_ORD_ID|432314;gnl|BL_ORD_ID|121574	sp|Q86VP3|PACS2_HUMAN Phosphofurin acidic cluster sorting protein 2 OS=Homo sapiens GN=PACS2 PE=1 SV=3;sp|Q3V3Q7|PACS2_MOUSE Phosphofurin acidic cluster sorting protein 2 OS=Mus musculus GN=Pacs2 PE=1 SV=2
novel.6188	2251.02	0.99	24.15	4.62550179359954	2.65132302334656e-09	4.66496886825747e-07	partial [Mus musculus]	GO:0008270;GO:0016567;GO:0009058;GO:0034719;GO:0005783;GO:0005739;GO:0003824;GO:0006897;GO:0042851;GO:0016020;GO:0000387;GO:0004842;GO:0005634;GO:0032797;GO:0031410;GO:0016021;GO:0004021;GO:0046872;GO:0016874;GO:0005730;GO:0005829;GO:0006103;GO:0005622;GO:0005737;GO:0006397;GO:0005768;GO:0008380;GO:0005764;GO:0000245;GO:0005681;GO:0030170	zinc ion binding;protein ubiquitination;biosynthetic process;SMN-Sm protein complex;endoplasmic reticulum;mitochondrion;catalytic activity;endocytosis;L-alanine metabolic process;membrane;spliceosomal snRNP assembly;ubiquitin-protein transferase activity;nucleus;SMN complex;cytoplasmic vesicle;integral component of membrane;L-alanine:2-oxoglutarate aminotransferase activity;metal ion binding;liga…	-	-	-	-	-	-	-	-
GeneID:74734	5193.46	3.35	0.11	-4.91140413437946	2.80698180977325e-09	4.89699385898238e-07	rho-related GTP-binding protein RhoH precursor [Mus musculus]<>XP_011239081.1 PREDICTED: rho-related GTP-binding protein RhoH isoform X1 [Mus musculus]<>Q9D3G9.1 RecName: Full=Rho-related GTP-binding protein RhoH;protein A6R68_19072 [Neotoma lepida]; Flags: Precursor<>BAB30987.1 unnamed protein product [Mus musculus]<>AAH94937.1 Ras homolog gene family, member H [Mus musculus]<>BAE23513.1 unnamed…	GO:0042326;GO:0016020;GO:0005515;GO:0030217;GO:0005886;GO:0043124;GO:0005737;GO:0007264;GO:0005525;GO:0019210;GO:0001772;GO:0045576;GO:0000166	negative regulation of phosphorylation;membrane;protein binding;T cell differentiation;plasma membrane;negative regulation of I-kappaB kinase/NF-kappaB signaling;cytoplasm;small GTPase mediated signal transduction;GTP binding;kinase inhibitor activity;immunological synapse;mast cell activation;nucleotide binding	K07873	RHOH,TTF	http://www.genome.jp/dbget-bin/www_bget?ko:K07873	Leukocyte transendothelial migration	ko04670	KOG0393(R)(Ras-related small GTPase, Rho type)	gnl|BL_ORD_ID|167017;Rho-related	sp|Q9D3G9|RHOH_MOUSE Rho-related GTP-binding protein RhoH OS=Mus musculus GN=Rhoh PE=1 SV=1;Rho-related GTP-binding protein RhoH OS=Mus musculus GN=Rhoh PE=1 SV=1
novel.21270	1557.00	7.28	0.18	-5.3175293762234	2.94477543833424e-09	5.09421404819736e-07	-	-	-	-	-	-	-	-	-	-	-
NT_039382.4_GeneID:330409	9213.00	0.44	0.00	-9.56719446813306	2.97568474912439e-09	5.1047871871229e-07	cat eye syndrome critical region protein 2 [Mus musculus]	GO:0031010;GO:0060122;GO:0005719;GO:0005634;GO:0097194;GO:0001843;GO:0043044;GO:0090102;GO:0090537;GO:0003674;GO:0001842;GO:0021915;GO:0007338	ISWI-type complex;inner ear receptor stereocilium organization;nuclear euchromatin;nucleus;execution phase of apoptosis;neural tube closure;ATP-dependent chromatin remodeling;cochlea development;CERF complex;molecular_function;neural fold formation;neural tube development;single fertilization	-	-	-	-	-	KOG1472(BK)(Histone acetyltransferase SAGA/ADA, catalytic subunit PCAF/GCN5 and related proteins)	gnl|BL_ORD_ID|323622	sp|Q9BXF3|CECR2_HUMAN Cat eye syndrome critical region protein 2 OS=Homo sapiens GN=CECR2 PE=1 SV=2
GeneID:22778	4370.46	7.94	0.30	-4.6703879660359	3.02716834514862e-09	5.15018905398591e-07	mKIAA4227 protein, partial [Mus musculus];PREDICTED: DNA-binding protein Ikaros isoform X4 [Mus musculus];PREDICTED: DNA-binding protein Ikaros isoform X11 [Mus musculus];PREDICTED: DNA-binding protein Ikaros isoform X8 [Mus musculus];PREDICTED: DNA-binding protein Ikaros isoform X7 [Mus musculus];PREDICTED: DNA-binding protein Ikaros isoform X9 [Mus musculus];DNA-binding protein Ikaros isoform c…	GO:0016569;GO:0005667;GO:0048535;GO:0046982;GO:0005737;GO:0051138;GO:0060040;GO:0043234;GO:0006351;GO:0045660;GO:0048541;GO:0046872;GO:0000977;GO:0030098;GO:0045899;GO:0045892;GO:0000979;GO:0007049;GO:0000980;GO:0045893;GO:0001779;GO:0044212;GO:0045944;GO:0048732;GO:0030218;GO:0006357;GO:0005515;GO:0045579;GO:0003676;GO:0032993;GO:0060041;GO:0032968;GO:0030097;GO:0040018;GO:0043565;GO:0030183;GO:…	covalent chromatin modification;transcription factor complex;lymph node development;protein heterodimerization activity;cytoplasm;positive regulation of NK T cell differentiation;retinal bipolar neuron differentiation;protein complex;transcription, DNA-templated;positive regulation of neutrophil differentiation;Peyer's patch development;metal ion binding;RNA polymerase II regulatory region sequen…	K09220	IKZF,ZNFN1A	http://www.genome.jp/dbget-bin/www_bget?ko:K09220	-	-	KOG1721(R)(FOG: Zn-finger)	DNA-binding;gnl|BL_ORD_ID|47886;gnl|BL_ORD_ID|58191	DNA-binding protein Ikaros OS=Mus musculus GN=Ikzf1 PE=1 SV=2;sp|Q03267|IKZF1_MOUSE DNA-binding protein Ikaros OS=Mus musculus GN=Ikzf1 PE=1 SV=2;sp|Q13422|IKZF1_HUMAN DNA-binding protein Ikaros OS=Homo sapiens GN=IKZF1 PE=1 SV=1
NT_187004.1_GeneID:16994	1122.00	41.53	1.62	-4.6479986196736	3.46975417613149e-09	5.85478356310188e-07	AltName: Full=Tumor necrosis factor ligand superfamily member 3<>AAA18592.1 lymphotoxin-beta [Mus musculus]<>AAA67716.1 lymphotoxin-beta [Mus musculus]<>AAB60493.1 lymphotoxin-beta [Mus musculus]<>AAA70089.1 lymphotoxin-beta [Mus musculus]<>AAC82483.1 LTB [Mus musculus]<>EDL26634.1 lymphotoxin B, isoform CRA_b [Mus musculus]<>AAI60367.1 Lymphotoxin B [synthetic construct]<>CTQ86157.1 TPA: tumor n…	GO:0033209;GO:0016021;GO:0010467;GO:0005125;GO:0048535;GO:0005164;GO:0043120;GO:0005615;GO:0006955;GO:0043588;GO:0005886;GO:0045084;GO:0016020	tumor necrosis factor-mediated signaling pathway;integral component of membrane;gene expression;cytokine activity;lymph node development;tumor necrosis factor receptor binding;tumor necrosis factor binding;extracellular space;immune response;skin development;plasma membrane;positive regulation of interleukin-12 biosynthetic process;membrane	K03157	LTB,TNFC	http://www.genome.jp/dbget-bin/www_bget?ko:K03157	NF-kappa B signaling pathway;Cytokine-cytokine receptor interaction	ko04064,ko04060	-	gnl|BL_ORD_ID|218089	sp|P41155|TNFC_MOUSE Lymphotoxin-beta OS=Mus musculus GN=Ltb PE=2 SV=1
novel.19783	1905.00	0.00	2.34	9.5340102158991	3.58464364981138e-09	5.95108662701751e-07	pol protein [Mus musculus] &gt;DAA01921.1 TPA_exp: pol protein [Mus musculus]	-	-	-	-	-	-	-	-	Pol	Pol polyprotein OS=Squirrel monkey retrovirus GN=pol PE=3 SV=2
novel.9788	450.00	0.00	9.94	9.5340102158991	3.58464364981138e-09	5.95108662701751e-07	40S ribosomal protein S8 isoform X1 [Mandrillus leucophaeus]	GO:0006364;GO:0000184;GO:0006412;GO:0008150;GO:0005634;GO:0022627;GO:0030529;GO:0016020;GO:0006413;GO:0005840;GO:0003674;GO:0003735;GO:0044822;GO:0000462;GO:0005622;GO:0005737;GO:0006614;GO:0005829;GO:0019083;GO:0005654;GO:0005515;GO:0005925;GO:0070062	rRNA processing;nuclear-transcribed mRNA catabolic process, nonsense-mediated decay;translation;biological_process;nucleus;cytosolic small ribosomal subunit;intracellular ribonucleoprotein complex;membrane;translational initiation;ribosome;molecular_function;structural constituent of ribosome;RNA binding;maturation of SSU-rRNA from tricistronic rRNA transcript (SSU-rRNA, 5.8S rRNA, LSU-rRNA);intr…	K02995	RP-S8e,RPS8	http://www.genome.jp/dbget-bin/www_bget?ko:K02995	Ribosome	ko03010	KOG3283(J)(40S ribosomal protein S8)	40S	40S ribosomal protein S8 OS=Bos taurus GN=RPS8 PE=2 SV=3
GeneID:11846	1489.00	0.51	14.96	4.87917397063074	3.71929572988571e-09	6.12523375163418e-07	unnamed protein product [Mus musculus]	GO:0014075;GO:0016813;GO:0000050;GO:0007565;GO:0043025;GO:0033197;GO:0033189;GO:0048678;GO:0070062;GO:0009635;GO:0010043;GO:0060056;GO:0005615;GO:0032964;GO:0071353;GO:0030324;GO:0071222;GO:0016787;GO:0010269;GO:0046872;GO:0005737;GO:0001889;GO:0070207;GO:0006525;GO:0071560;GO:0004053;GO:0051597;GO:0043200;GO:0007568;GO:0005634;GO:0010963;GO:0060135;GO:0071377;GO:0042493;GO:0032496;GO:0070301;GO:…	response to amine;hydrolase activity, acting on carbon-nitrogen (but not peptide) bonds, in linear amidines;urea cycle;female pregnancy;neuronal cell body;response to vitamin E;response to vitamin A;response to axon injury;extracellular exosome;response to herbicide;response to zinc ion;mammary gland involution;extracellular space;collagen biosynthetic process;cellular response to interleukin-4;l…	K01476	E3.5.3.1,rocF,arg	http://www.genome.jp/dbget-bin/www_bget?ko:K01476	Arginine and proline metabolism;Arginine biosynthesis;Biosynthesis of amino acids	ko00330,ko00220,ko01230	KOG2964(E)(Arginase family protein)	gnl|BL_ORD_ID|283823	sp|Q61176|ARGI1_MOUSE Arginase-1 OS=Mus musculus GN=Arg1 PE=1 SV=1
NT_039256.1_GeneID:229227	15883.00	0.24	0.00	-9.53247543429209	3.93955886266399e-09	6.43648878942865e-07	PREDICTED: uncharacterized protein KIAA1109 homolog isoform X1 [Erinaceus europaeus]	GO:0019915;GO:0006629;GO:0003674;GO:0016021;GO:0005634;GO:0016020;GO:0007283;GO:0045444;GO:0060612;GO:0001558;GO:0051647	lipid storage;lipid metabolic process;molecular_function;integral component of membrane;nucleus;membrane;spermatogenesis;fat cell differentiation;adipose tissue development;regulation of cell growth;nucleus localization	-	-	-	-	-	-	gnl|BL_ORD_ID|63488	sp|A2AAE1|K1109_MOUSE Uncharacterized protein KIAA1109 OS=Mus musculus GN=Kiaa1109 PE=1 SV=4
GeneID:215243	2142.00	3.19	0.06	-5.65559879179155	4.22304105846267e-09	6.8453167897254e-07	TRAF3-interacting JNK-activating modulator [Mus musculus]<>EDL12952.1 TRAF3 interacting protein 3 [Mus musculus]	GO:0016021;GO:0005575;GO:0003674;GO:0016020;GO:0008150	integral component of membrane;cellular_component;molecular_function;membrane;biological_process	-	-	-	-	-	-	gnl|BL_ORD_ID|510547	sp|Q8C0G2|T3JAM_MOUSE TRAF3-interacting JNK-activating modulator OS=Mus musculus GN=Traf3ip3 PE=1 SV=2
novel.23768	3814.00	1.65	0.02	-6.19745531946207	4.79162438065011e-09	7.70627964844244e-07	Full=Ig gamma-1 chain C region, membrane-bound form	GO:0006910;GO:0045087;GO:0050778;GO:0006958;GO:0006911;GO:0050871;GO:0003823;GO:0042742;GO:0005615;GO:0001798;GO:0019731;GO:0002455;GO:0001812;GO:0001788;GO:0072562;GO:0016064;GO:0050853;GO:0034987;GO:0009897;GO:0042571;GO:0050766	phagocytosis, recognition;innate immune response;positive regulation of immune response;complement activation, classical pathway;phagocytosis, engulfment;positive regulation of B cell activation;antigen binding;defense response to bacterium;extracellular space;positive regulation of type IIa hypersensitivity;antibacterial humoral response;humoral immune response mediated by circulating immunoglob…	K06856	IGH	http://www.genome.jp/dbget-bin/www_bget?ko:K06856	Phagosome;Calcium signaling pathway;NF-kappa B signaling pathway;PI3K-Akt signaling pathway;Phospholipase D signaling pathway;B cell receptor signaling pathway;Fc epsilon RI signaling pathway;Fc gamma R-mediated phagocytosis;Hematopoietic cell lineage;Intestinal immune network for IgA production;Natural killer cell mediated cytotoxicity	ko04145,ko04020,ko04064,ko04151,ko04072,ko04662,ko04664,ko04666,ko04640,ko04672,ko04650	-	Ig	Ig gamma-1 chain C region, membrane-bound form OS=Mus musculus GN=Ighg1 PE=1 SV=2
GeneID:239556	9497.00	0.50	0.00	-6.81348028036781	5.20571453769992e-09	8.30735189713881e-07	PREDICTED: voltage-dependent T-type calcium channel subunit alpha-1I isoform X2 [Mus musculus];PREDICTED: voltage-dependent T-type calcium channel subunit alpha-1I isoform X1 [Mus musculus];voltage-dependent T-type calcium channel subunit alpha-1I [Mus musculus]	GO:0005261;GO:0034765;GO:0070588;GO:0045956;GO:0006816;GO:0005891;GO:0016021;GO:0055085;GO:0086010;GO:0006811;GO:0016020;GO:0005244;GO:0005216;GO:0060402;GO:0042391;GO:0034220;GO:0005886;GO:0019228;GO:0006810;GO:0070509;GO:0008332;GO:0005262;GO:0005245;GO:0030431	cation channel activity;regulation of ion transmembrane transport;calcium ion transmembrane transport;positive regulation of calcium ion-dependent exocytosis;calcium ion transport;voltage-gated calcium channel complex;integral component of membrane;transmembrane transport;membrane depolarization during action potential;ion transport;membrane;voltage-gated ion channel activity;ion channel activity…	K04856	CACNA1I	http://www.genome.jp/dbget-bin/www_bget?ko:K04856	Calcium signaling pathway;MAPK signaling pathway;Aldosterone synthesis and secretion;Circadian entrainment	ko04020,ko04010,ko04925,ko04713	KOG2301(PT)(Voltage-gated Ca2+ channels, alpha1 subunits)	gnl|BL_ORD_ID|307896	sp|Q9Z0Y8|CAC1I_RAT Voltage-dependent T-type calcium channel subunit alpha-1I OS=Rattus norvegicus GN=Cacna1i PE=1 SV=3
novel.20796	2504.96	0.07	2.06	6.48827894372178	6.07584585750166e-09	9.62133560173302e-07	4 precursor [Mus musculus] &gt;isoform CRA_b [Mus musculus];XP_006524823.1 PREDICTED: butyrophilin-like 4 isoform X1 [Mus musculus] &gt;CAM18604.1 butyrophilin, subfamily 3, member A3 [Mus musculus]	GO:0003674;GO:0016021;GO:0050776;GO:0005575;GO:0008150;GO:0016020	molecular_function;integral component of membrane;regulation of immune response;cellular_component;biological_process;membrane	K06712	BTN	http://www.genome.jp/dbget-bin/www_bget?ko:K06712	-	-	-	Butyrophilin-like;Butyrophilin	Butyrophilin-like protein 1 OS=Mus musculus GN=Btnl1 PE=2 SV=3;Butyrophilin subfamily 1 member A1 OS=Bos taurus GN=BTN1A1 PE=1 SV=2
NT_187004.1_GeneID:24108	947.00	80.70	3.58	-4.47078969665384	6.17251724554847e-09	9.69980458143975e-07	AltName: Full=Diubiquitin;ubiquitin D [Mus musculus]<>P63072.1 RecName: Full=Ubiquitin D; AltName: Full=Ubiquitin-like protein FAT10<>AAG27477.1 FAT10 [Mus musculus]<>BAB25738.1 unnamed protein product [Mus musculus]<>AAH27627.2 Ubiquitin D [Mus musculus]<>AAH36383.1 Ubiquitin D [Mus musculus]<>CAJ18465.1 Ubd [Mus musculus]<>EDL23331.1 ubiquitin D, isoform CRA_b [Mus musculus]	GO:0005737;GO:0005730;GO:0003674;GO:0016235;GO:0005515;GO:0043123;GO:0043011;GO:0034341;GO:0043065;GO:0016567;GO:0070628;GO:0005575;GO:0010243;GO:0005634;GO:0032446;GO:0034612;GO:0006511;GO:0070842	cytoplasm;nucleolus;molecular_function;aggresome;protein binding;positive regulation of I-kappaB kinase/NF-kappaB signaling;myeloid dendritic cell differentiation;response to interferon-gamma;positive regulation of apoptotic process;protein ubiquitination;proteasome binding;cellular_component;response to organonitrogen compound;nucleus;protein modification by small protein conjugation;response to…	K12157	UBD,FAT10	http://www.genome.jp/dbget-bin/www_bget?ko:K12157	-	-	KOG0001(OR)(Ubiquitin and ubiquitin-like proteins)	gnl|BL_ORD_ID|230856	sp|P63072|UBD_MOUSE Ubiquitin D OS=Mus musculus GN=Ubd PE=1 SV=1
GeneID:23833	531.00	374.56	17.39	-4.42636253587845	6.2606630865018e-09	9.76378865899439e-07	unnamed protein product [Mus musculus]	GO:0016020;GO:0005886;GO:0097225;GO:0031225;GO:0007204;GO:0016021	membrane;plasma membrane;sperm midpiece;anchored component of membrane;positive regulation of cytosolic calcium ion concentration;integral component of membrane	K06488	CDW52	http://www.genome.jp/dbget-bin/www_bget?ko:K06488	-	-	-	gnl|BL_ORD_ID|322270	sp|Q64389|CD52_MOUSE CAMPATH-1 antigen OS=Mus musculus GN=Cd52 PE=2 SV=1
GeneID:239743	2405.00	8.80	0.33	-4.7023568787097	7.07152608445369e-09	1.08744875813722e-06	kelch-like protein 6 [Mus musculus]<>Q6V595.2 RecName: Full=Kelch-like protein 6<>EDK97558.1 kelch-like 6 (Drosophila) [Mus musculus]	GO:0050853;GO:0003674;GO:0002467;GO:0005575	B cell receptor signaling pathway;molecular_function;germinal center formation;cellular_component	K10444	KLHL6	http://www.genome.jp/dbget-bin/www_bget?ko:K10444	-	-	KOG4441(TR)(Proteins containing BTB/POZ and Kelch domains, involved in regulatory/signal transduction processes)	gnl|BL_ORD_ID|55654	sp|Q6V595|KLHL6_MOUSE Kelch-like protein 6 OS=Mus musculus GN=Klhl6 PE=2 SV=2
novel.1478	339.00	0.00	86.03	9.4175291646879	7.07850644080379e-09	1.08744875813722e-06	protein T03_12967, partial [Trichinella britovi]	-	-	-	-	-	-	-	-	-	-
GeneID:107587	1759.39	37.17	1.67	-4.44879073331047	7.1893453039056e-09	1.09629527723112e-06	PREDICTED: protein odd-skipped-related 2 isoform X1 [Mustela putorius furo]<>XP_012920245.1 PREDICTED: protein odd-skipped-related 2 isoform X1 [Mustela putorius furo];odd-skipped related 2 (Drosophila), isoform CRA_a, partial [Mus musculus]	GO:0000122;GO:0060272;GO:2000543;GO:0009790;GO:0005634;GO:0042476;GO:0001656;GO:0010628;GO:0001228;GO:0048793;GO:0002062;GO:0060349;GO:0060322;GO:0001823;GO:0060021;GO:0035115;GO:0043565;GO:0035116;GO:0050679;GO:0045944;GO:0042474;GO:0033687;GO:0030501;GO:0045893;GO:0030154;GO:0042733;GO:0005515;GO:0003676;GO:0008284;GO:0048704;GO:0046872;GO:0036023;GO:0006366;GO:0061029;GO:0072498;GO:0000977	negative regulation of transcription from RNA polymerase II promoter;embryonic skeletal joint morphogenesis;positive regulation of gastrulation;embryo development;nucleus;odontogenesis;metanephros development;positive regulation of gene expression;transcriptional activator activity, RNA polymerase II transcription regulatory region sequence-specific binding;pronephros development;chondrocyte diff…	K09215	OSR,ODD	http://www.genome.jp/dbget-bin/www_bget?ko:K09215	-	-	KOG1721(R)(FOG: Zn-finger)	gnl|BL_ORD_ID|430326;gnl|BL_ORD_ID|423768	sp|Q6AY34|OSR2_RAT Protein odd-skipped-related 2 OS=Rattus norvegicus GN=Osr2 PE=2 SV=1;sp|Q91ZD1|OSR2_MOUSE Protein odd-skipped-related 2 OS=Mus musculus GN=Osr2 PE=1 SV=1
novel.17658	3632.00	1.37	0.01	-6.75582872160522	7.69628471530446e-09	1.16496850845042e-06	partial [Mus musculus]	GO:0005634;GO:0006334	nucleus;nucleosome assembly	K11290	SET,TAF1,I2PP2A	http://www.genome.jp/dbget-bin/www_bget?ko:K11290	-	-	-	-	-
GeneID:320484	3682.87	3.66	0.12	-4.889374938206	8.82205172518073e-09	1.32562596215015e-06	PREDICTED: RAS protein activator like-3 isoform X1 [Mus musculus];mFLJ00087 protein, partial [Mus musculus];RAS protein activator like-3 isoform 2 [Mus musculus]<>Q8C2K5.1 RecName: Full=RAS protein activator like-3<>BAC40358.1 unnamed protein product [Mus musculus]<>AAI52772.1 RIKEN cDNA A430107D22 gene, partial [synthetic construct];mCG125477, isoform CRA_c, partial [Mus musculus]	GO:0070062;GO:0005096;GO:0043087;GO:0007165;GO:0046580;GO:0005737;GO:0005938;GO:0016020;GO:0043547;GO:0031235;GO:0098562;GO:0051142	extracellular exosome;GTPase activator activity;regulation of GTPase activity;signal transduction;negative regulation of Ras protein signal transduction;cytoplasm;cell cortex;membrane;positive regulation of GTPase activity;intrinsic component of the cytoplasmic side of the plasma membrane;cytoplasmic side of membrane;positive regulation of NK T cell proliferation	K17634	RASAL3	http://www.genome.jp/dbget-bin/www_bget?ko:K17634	Ras signaling pathway	ko04014	KOG3508(R)(GTPase-activating protein)	gnl|BL_ORD_ID|154816	sp|Q8C2K5|RASL3_MOUSE RAS protein activator like-3 OS=Mus musculus GN=Rasal3 PE=1 SV=1
GeneID:12355	1568.10	0.05	3.28	6.41739328985135	9.03864607755581e-09	1.34833020400409e-06	AltName: Full=Orphan nuclear receptor MB67 &gt; AltName: Full=Orphan nuclear receptor MB67<>BAE21697.1 unnamed protein product [Mus musculus]<>EDL39126.1 nuclear receptor subfamily 1, group I, member 3, isoform CRA_b [Mus musculus];PREDICTED: nuclear receptor subfamily 1 group I member 3 isoform X2 [Mus musculus];PREDICTED: nuclear receptor subfamily 1 group I member 3 isoform X6 [Mus musculus];P…	GO:0003677;GO:0003674;GO:0000977;GO:0003700;GO:0006366;GO:0030522;GO:0045892;GO:0006355;GO:0005856;GO:0043565;GO:0005737;GO:0008270;GO:0043401;GO:0006351;GO:0003707;GO:0004887;GO:0046872;GO:0005654;GO:0005829;GO:0005515;GO:0001228;GO:0001649;GO:0005634;GO:0045944	DNA binding;molecular_function;RNA polymerase II regulatory region sequence-specific DNA binding;transcription factor activity, sequence-specific DNA binding;transcription from RNA polymerase II promoter;intracellular receptor signaling pathway;negative regulation of transcription, DNA-templated;regulation of transcription, DNA-templated;cytoskeleton;sequence-specific DNA binding;cytoplasm;zinc i…	K08541	NR1I3,CAR	http://www.genome.jp/dbget-bin/www_bget?ko:K08541	-	-	KOG4215(K)(Hepatocyte nuclear factor 4 and similar steroid hormone receptors);KOG3575(T)(FOG: Hormone receptors)	gnl|BL_ORD_ID|113837;Nuclear	sp|O35627|NR1I3_MOUSE Nuclear receptor subfamily 1 group I member 3 OS=Mus musculus GN=Nr1i3 PE=1 SV=2;Nuclear receptor subfamily 1 group I member 3 OS=Mus musculus GN=Nr1i3 PE=1 SV=2
novel.18521	311.00	0.00	135.37	9.35556092658922	9.61642697096576e-09	1.42419975269281e-06	protein T07_10915, partial [Trichinella nelsoni]	-	-	-	-	-	-	-	-	-	-
GeneID:231932	1289.00	10.62	0.34	-4.93697289988551	1.04755392929365e-08	1.54035322774565e-06	GTPase, IMAP family member 7 [Mus musculus]<>AAH26200.1 GTPase, IMAP family member 7 [Mus musculus]<>BAC30497.1 unnamed protein product [Mus musculus]<>EDK98566.1 GTPase, IMAP family member 7 [Mus musculus]	GO:0042803;GO:0005811;GO:0003924;GO:0005525	protein homodimerization activity;lipid droplet;GTPase activity;GTP binding	-	-	-	-	-	-	gnl|BL_ORD_ID|12254	sp|Q8NHV1|GIMA7_HUMAN GTPase IMAP family member 7 OS=Homo sapiens GN=GIMAP7 PE=1 SV=1
GeneID:15398	1318.00	0.14	6.81	5.59092327236627	1.09543350577508e-08	1.59933291843161e-06	homeobox A13, partial [Mus musculus]	GO:0045944;GO:0001886;GO:0005634;GO:0060847;GO:0044212;GO:0009653;GO:0001894;GO:0005515;GO:0003281;GO:0045840;GO:0035115;GO:0033574;GO:0006351;GO:0030539;GO:0043565;GO:0048839;GO:2001055;GO:0048844;GO:0060442;GO:0048619;GO:0001570;GO:0007275;GO:0009887;GO:0006355;GO:0045111;GO:0005575;GO:0003677;GO:0030510;GO:0003700;GO:0003674	positive regulation of transcription from RNA polymerase II promoter;endothelial cell morphogenesis;nucleus;endothelial cell fate specification;transcription regulatory region DNA binding;anatomical structure morphogenesis;tissue homeostasis;protein binding;ventricular septum development;positive regulation of mitotic nuclear division;embryonic forelimb morphogenesis;response to testosterone;tran…	K09298	HOX_13	http://www.genome.jp/dbget-bin/www_bget?ko:K09298	-	-	-	gnl|BL_ORD_ID|45830	sp|Q62424|HXA13_MOUSE Homeobox protein Hox-A13 OS=Mus musculus GN=Hoxa13 PE=1 SV=1
GeneID:74562	5378.00	0.01	1.14	6.38060009063449	1.15607446653484e-08	1.66859268035026e-06	fer-1-like protein 4 [Mus musculus];PREDICTED: fer-1-like protein 4 isoform X2 [Mus musculus];PREDICTED: fer-1-like protein 4 isoform X1 [Mus musculus]	GO:0016021;GO:0005575;GO:0003674;GO:0016020;GO:0008150	integral component of membrane;cellular_component;molecular_function;membrane;biological_process	K19949	OTOF	http://www.genome.jp/dbget-bin/www_bget?ko:K19949	-	-	KOG1012(R)(Ca2+-dependent lipid-binding protein CLB1/vesicle protein vp115/Granuphilin A, contains C2 domain)	gnl|BL_ORD_ID|392387	sp|A3KGK3|FR1L4_MOUSE Fer-1-like protein 4 OS=Mus musculus GN=Fer1l4 PE=2 SV=3
GeneID:70835	1343.00	0.18	7.30	5.34146145037749	1.1590826449533e-08	1.66859268035026e-06	PREDICTED: brain-specific serine protease 4 isoform X1 [Mus musculus]	GO:0016787;GO:0008233;GO:0019897;GO:0006508;GO:0008236;GO:0046658;GO:0004252	hydrolase activity;peptidase activity;extrinsic component of plasma membrane;proteolysis;serine-type peptidase activity;anchored component of plasma membrane;serine-type endopeptidase activity	K09626	PRSS22,BSSP4	http://www.genome.jp/dbget-bin/www_bget?ko:K09626	-	-	-	gnl|BL_ORD_ID|305702	sp|Q9ER10|BSSP4_MOUSE Brain-specific serine protease 4 OS=Mus musculus GN=Prss22 PE=2 SV=1
GeneID:245240	7737.00	0.45	0.00	-9.34511897659601	1.18590857639505e-08	1.69535513567142e-06	related GTPase, B5-B3 tandem, isoform 1 [Mus musculus domesticus];interferon inducible GTPase [Mus musculus]<>BAC29698.1 unnamed protein product [Mus musculus]<>AAI19806.1 RIKEN cDNA 9930111J21 gene [Mus musculus]<>AAI22883.1 RIKEN cDNA 9930111J21 gene [Mus musculus]<>CBY65984.1 TPA: interferon-gamma-inducible GTPase Ifggb1 protein [Mus musculus]<>CBY65985.1 TPA: interferon-gamma-inducible GTPase…	GO:0003674;GO:0006952;GO:0005789;GO:0005575;GO:0003924;GO:0005525;GO:0008150;GO:0035458;GO:0016020	molecular_function;defense response;endoplasmic reticulum membrane;cellular_component;GTPase activity;GTP binding;biological_process;cellular response to interferon-beta;membrane	-	-	-	-	-	-	gnl|BL_ORD_ID|512668;T-cell-specific	sp|Q62293|TGTP1_MOUSE T-cell-specific guanine nucleotide triphosphate-binding protein 1 OS=Mus musculus GN=Tgtp1 PE=1 SV=1;T-cell-specific guanine nucleotide triphosphate-binding protein 2 OS=Mus musculus GN=Tgtp2 PE=1 SV=2
novel.5002	2586.00	1.45	0.00	-9.32497233748816	1.31915673104617e-08	1.87283865278045e-06	partial [Rattus norvegicus]	-	-	-	-	-	-	-	-	LINE-1	LINE-1 retrotransposable element ORF2 protein OS=Mus musculus GN=Pol PE=1 SV=2
novel.19195	4738.00	0.46	10.61	4.38851631345228	1.33610959782438e-08	1.88391453293237e-06	isoform CRA_a [Mus musculus]	GO:0055114;GO:0001889;GO:0031090;GO:0005783;GO:0016705;GO:0016020;GO:0020037;GO:0005575;GO:0016491;GO:0043231;GO:0005789;GO:0005506;GO:0070330;GO:0019369;GO:0008395;GO:0016021;GO:0046872;GO:0008392;GO:0016712;GO:0004497	oxidation-reduction process;liver development;organelle membrane;endoplasmic reticulum;oxidoreductase activity, acting on paired donors, with incorporation or reduction of molecular oxygen;membrane;heme binding;cellular_component;oxidoreductase activity;intracellular membrane-bounded organelle;endoplasmic reticulum membrane;iron ion binding;aromatase activity;arachidonic acid metabolic process;st…	K07414	CYP2D	http://www.genome.jp/dbget-bin/www_bget?ko:K07414	Steroid hormone biosynthesis;Serotonergic synapse	ko00140,ko04726	KOG0156(Q)(Cytochrome P450 CYP2 subfamily)	Cytochrome	Cytochrome P450 2D3 OS=Rattus norvegicus GN=Cyp2d3 PE=2 SV=2
NT_187019.1_GeneID:54167	3272.00	1.10	0.00	-9.30454036970466	1.46906090502869e-08	2.0572848837361e-06	AltName: CD_antigen=CD278; Flags: Precursor<>AAG48732.1 inducible costimulatory protein [Mus musculus]<>AAF45150.1 CD28-related protein 1, partial [Mus musculus]<>AAH34852.1 Inducible T-cell co-stimulator [Mus musculus]<>EDL00161.1 inducible T-cell co-stimulator [Mus musculus]<>ACX50463.1 inducible T-cell co-stimulator [Mus musculus]; AltName: Full=Activation-inducible lymphocyte immunomediatory …	GO:0016021;GO:0031295;GO:0009897;GO:0003674;GO:0005515;GO:0016337;GO:0005887;GO:0016020;GO:0002517	integral component of membrane;T cell costimulation;external side of plasma membrane;molecular_function;protein binding;single organismal cell-cell adhesion;integral component of plasma membrane;membrane;T cell tolerance induction	K06713	ICOS,AILIM	http://www.genome.jp/dbget-bin/www_bget?ko:K06713	Cell adhesion molecules (CAMs);Intestinal immune network for IgA production;T cell receptor signaling pathway	ko04514,ko04672,ko04660	-	gnl|BL_ORD_ID|42661	sp|Q9WVS0|ICOS_MOUSE Inducible T-cell costimulator OS=Mus musculus GN=Icos PE=1 SV=2
NT_187004.1_GeneID:68468	960.00	6.63	125.51	4.26372308673591	1.65722241430608e-08	2.3051067987098e-06	lymphocyte antigen 6 complex, locus G6C, isoform CRA_b [Mus musculus]	GO:0008150;GO:0005886;GO:0016020;GO:0005575;GO:0031225;GO:0003674	biological_process;plasma membrane;membrane;cellular_component;anchored component of membrane;molecular_function	K06846	LY6D_E_G6_H	http://www.genome.jp/dbget-bin/www_bget?ko:K06846	-	-	-	gnl|BL_ORD_ID|405050	sp|Q9Z1Q4|LY66C_MOUSE Lymphocyte antigen 6 complex locus protein G6c OS=Mus musculus GN=Ly6g6c PE=1 SV=1
GeneID:56643	3031.34	2.78	52.29	4.22829117626727	1.708566112277e-08	2.36057328774056e-06	carrier family 15 member 1 [Mus musculus] &gt;Q9JIP7.2 RecName: Full=Solute carrier family 15 member 1; AltName: Full=Oligopeptide transporter, small intestine isoform;solute carrier family 15 member 1 [Mus musculus]<>Q9JIP7.2 RecName: Full=Solute carrier family 15 member 1; AltName: Full=Intestinal H(+)/peptide cotransporter; AltName: Full=Peptide transporter 1; AltName: Full=Proton-coupled dipe…	GO:0015031;GO:0005215;GO:0015293;GO:0051956;GO:0006810;GO:0005903;GO:0015198;GO:0016020;GO:0015833;GO:0016021;GO:0055085;GO:0016248;GO:0005427;GO:0035672;GO:0006857	protein transport;transporter activity;symporter activity;negative regulation of amino acid transport;transport;brush border;oligopeptide transporter activity;membrane;peptide transport;integral component of membrane;transmembrane transport;channel inhibitor activity;proton-dependent oligopeptide secondary active transmembrane transporter activity;oligopeptide transmembrane transport;oligopeptide…	K14206	SLC15A1,PEPT1	http://www.genome.jp/dbget-bin/www_bget?ko:K14206	Protein digestion and absorption	ko04974	KOG1237(E)(H+/oligopeptide symporter)	Solute;gnl|BL_ORD_ID|480499	Solute carrier family 15 member 1 OS=Mus musculus GN=Slc15a1 PE=1 SV=2;sp|Q9JIP7|S15A1_MOUSE Solute carrier family 15 member 1 OS=Mus musculus GN=Slc15a1 PE=1 SV=2
GeneID:19264	4882.32	21.92	1.14	-4.23894939598317	1.73448017494125e-08	2.38040059208938e-06	PREDICTED: receptor-type tyrosine-protein phosphatase C isoform X2 [Mus musculus];receptor-type tyrosine-protein phosphatase C isoform 2 precursor [Mus musculus]<>EDL39542.1 protein tyrosine phosphatase, receptor type, C, isoform CRA_b [Mus musculus];protein tyrosine phosphatase, receptor type, C, isoform CRA_a, partial [Mus musculus];receptor-type tyrosine-protein phosphatase C precursor [Mus mu…	GO:0048864;GO:0050852;GO:0045588;GO:0006470;GO:0002378;GO:0051209;GO:0004725;GO:0030183;GO:0000187;GO:0045059;GO:0048304;GO:0045582;GO:0007159;GO:0016787;GO:0045577;GO:0071944;GO:0046641;GO:0042098;GO:0008201;GO:0050732;GO:0009897;GO:0031953;GO:0030890;GO:0016021;GO:2001236;GO:0048539;GO:0002923;GO:0044770;GO:0002711;GO:0051607;GO:0070062;GO:0009986;GO:0016311;GO:0010332;GO:2001238;GO:0051726;GO:…	stem cell development;T cell receptor signaling pathway;positive regulation of gamma-delta T cell differentiation;protein dephosphorylation;immunoglobulin biosynthetic process;release of sequestered calcium ion into cytosol;protein tyrosine phosphatase activity;B cell differentiation;activation of MAPK activity;positive thymic T cell selection;positive regulation of isotype switching to IgG isoty…	K06478	PTPRC,CD45	http://www.genome.jp/dbget-bin/www_bget?ko:K06478	Cell adhesion molecules (CAMs);Fc gamma R-mediated phagocytosis;T cell receptor signaling pathway	ko04514,ko04666,ko04660	KOG4228(T)(Protein tyrosine phosphatase)	gnl|BL_ORD_ID|443126	sp|P06800|PTPRC_MOUSE Receptor-type tyrosine-protein phosphatase C OS=Mus musculus GN=Ptprc PE=1 SV=3
GeneID:15959	2054.75	11.97	0.50	-4.46054674770658	1.75558453435792e-08	2.39340816054915e-06	Q64345.1 RecName: Full=Interferon-induced protein with tetratricopeptide repeats 3;protein with tetratricopeptide repeats 3 [Mus musculus] &gt; AltName: Full=IRG2<>AAA39329.1 This ORF is capable of encoding 404aa which is homologous to two human interferon-inducible proteins, 54 kDa and 56 kDa proteins;BAE31819.1 unnamed protein product [Mus musculus] &gt;AAC52627.1 GARG-49/IRG2 [Mus musculus] &g…	GO:0003723;GO:0035634;GO:0009615;GO:0005737;GO:0005515;GO:0042802;GO:0002376;GO:0051607;GO:0035457;GO:0043066;GO:0008285;GO:0005739;GO:0045087;GO:0035458	RNA binding;response to stilbenoid;response to virus;cytoplasm;protein binding;identical protein binding;immune system process;defense response to virus;cellular response to interferon-alpha;negative regulation of apoptotic process;negative regulation of cell proliferation;mitochondrion;innate immune response;cellular response to interferon-beta	-	-	-	-	-	-	Interferon-induced;gnl|BL_ORD_ID|40147	Interferon-induced protein with tetratricopeptide repeats 3 OS=Mus musculus GN=Ifit3 PE=1 SV=1;sp|Q64345|IFIT3_MOUSE Interferon-induced protein with tetratricopeptide repeats 3 OS=Mus musculus GN=Ifit3 PE=1 SV=1
GeneID:102641031	3402.49	21.40	1.08	-4.26598854416373	1.81838135262746e-08	2.46271042928874e-06	Full=Interferon-activable protein 203; Short=Ifi-203; AltName: Full=Interferon-inducible protein p203 &gt;AAC53428.1 interferon-inducible protein 203 [Mus musculus] &gt;PREDICTED: pyrin domain-containing protein 3 [Mus musculus];EDL38978.1 mCG120042, isoform CRA_a [Mus musculus]	GO:0044822;GO:0001047;GO:0008134;GO:0005730;GO:0005737;GO:0001078;GO:0042802;GO:0003690;GO:0000978;GO:0035458;GO:0016020;GO:0005634	RNA binding;core promoter binding;transcription factor binding;nucleolus;cytoplasm;transcriptional repressor activity, RNA polymerase II core promoter proximal region sequence-specific binding;identical protein binding;double-stranded DNA binding;RNA polymerase II core promoter proximal region sequence-specific DNA binding;cellular response to interferon-beta;membrane;nucleus	-	-	-	-	-	-	gnl|BL_ORD_ID|40144;Interferon-activable	sp|O35368|IFI3_MOUSE Interferon-activable protein 203 OS=Mus musculus GN=Ifi203 PE=1 SV=1;Interferon-activable protein 203 OS=Mus musculus GN=Ifi203 PE=1 SV=1
GeneID:240168	3173.00	7.41	0.30	-4.43804778670089	1.8717241044148e-08	2.5183864322538e-06	protein, partial [Mus musculus];PREDICTED: ras guanyl-releasing protein 3 isoform X2 [Mus musculus]<>EDL38447.1 RAS, guanyl releasing protein 3, isoform CRA_b [Mus musculus];mKIAA0846 protein, partial [Mus musculus]	GO:0005575;GO:0005085;GO:0019900;GO:0043547;GO:0008150;GO:0005622;GO:0005737;GO:0007265;GO:0017016;GO:0007264;GO:0035556;GO:0046872;GO:0005088;GO:0003674;GO:0032045;GO:0043087;GO:0005096;GO:0048471;GO:0005509	cellular_component;guanyl-nucleotide exchange factor activity;kinase binding;positive regulation of GTPase activity;biological_process;intracellular;cytoplasm;Ras protein signal transduction;Ras GTPase binding;small GTPase mediated signal transduction;intracellular signal transduction;metal ion binding;Ras guanyl-nucleotide exchange factor activity;molecular_function;guanyl-nucleotide exchange fa…	K12362	RASGRP3	http://www.genome.jp/dbget-bin/www_bget?ko:K12362	MAPK signaling pathway;Rap1 signaling pathway;Ras signaling pathway;B cell receptor signaling pathway	ko04010,ko04015,ko04014,ko04662	KOG3417(T)(Ras1 guanine nucleotide exchange factor);KOG0694(T)(Serine/threonine protein kinase)	gnl|BL_ORD_ID|29354;Ras	sp|Q8IV61|GRP3_HUMAN Ras guanyl-releasing protein 3 OS=Homo sapiens GN=RASGRP3 PE=1 SV=1;Ras guanyl-releasing protein 3 OS=Homo sapiens GN=RASGRP3 PE=1 SV=1
GeneID:16204	505.28	158.41	8.53	-4.33372095643975	1.95277301183789e-08	2.61037566374642e-06	AltName: Full=Fatty acid-binding protein 6; Short=GT;EDL33855.1 fatty acid binding protein 6, ileal (gastrotropin) [Mus musculus]; Short=ILBP &gt;P51162.2 RecName: Full=Gastrotropin;AAI20768.1 Fatty acid binding protein 6, ileal (gastrotropin) [Mus musculus] &gt;AAC27352.1 ileal lipid-binding protein [Mus musculus] &gt;[Mus musculus] &gt;gastrotropin [Mus musculus]<>P51162.2 RecName: Full=Gastrot…	GO:0005737;GO:0005829;GO:0032052;GO:0008289;GO:0008202;GO:0008206;GO:0005215;GO:0006869;GO:0016020;GO:0006810;GO:0005504	cytoplasm;cytosol;bile acid binding;lipid binding;steroid metabolic process;bile acid metabolic process;transporter activity;lipid transport;membrane;transport;fatty acid binding	K08755	FABP6	http://www.genome.jp/dbget-bin/www_bget?ko:K08755	PPAR signaling pathway	ko03320	-	Gastrotropin;gnl|BL_ORD_ID|386118	Gastrotropin OS=Mus musculus GN=Fabp6 PE=2 SV=2;sp|P51162|FABP6_MOUSE Gastrotropin OS=Mus musculus GN=Fabp6 PE=2 SV=2
GeneID:666468	2116.92	1.77	0.00	-9.24144869827386	2.04347695492646e-08	2.69660362782796e-06	PREDICTED: cysteine protease ATG4A isoform X1 [Mus musculus];PREDICTED: cysteine protease ATG4A isoform X2 [Mus musculus];PREDICTED: cysteine protease ATG4A isoform X3 [Mus musculus]<>XP_017174091.1 PREDICTED: cysteine protease ATG4A isoform X3 [Mus musculus]	GO:0006612;GO:0006810;GO:0008150;GO:0016485;GO:0005575;GO:0000422;GO:0006914;GO:0006508;GO:0015031;GO:0008234;GO:0008233;GO:0004197;GO:0044804;GO:0000045;GO:0003674;GO:0051697;GO:0006501;GO:0005737;GO:0016787;GO:0005829	protein targeting to membrane;transport;biological_process;protein processing;cellular_component;mitophagy;autophagy;proteolysis;protein transport;cysteine-type peptidase activity;peptidase activity;cysteine-type endopeptidase activity;nucleophagy;autophagosome assembly;molecular_function;protein delipidation;C-terminal protein lipidation;cytoplasm;hydrolase activity;cytosol	K08342	ATG4	http://www.genome.jp/dbget-bin/www_bget?ko:K08342	Autophagy - animal;Autophagy - other eukaryotes;Autophagy - yeast	ko04140,ko04136,ko04138	KOG2674(ZU)(Cysteine protease required for autophagy - Apg4p/Aut2p)	gnl|BL_ORD_ID|290867	sp|Q8C9S8|ATG4A_MOUSE Cysteine protease ATG4A OS=Mus musculus GN=Atg4a PE=2 SV=2
GeneID:382053	1482.55	0.00	2.12	9.24026721979091	2.04347695492646e-08	2.69660362782796e-06	carboxylesterase 3A isoform 2 precursor [Mus musculus]<>AAH61004.2 Es31 protein [Mus musculus]<>EDL11244.1 mCG23512 [Mus musculus];Es31 protein, partial [Mus musculus];carboxylesterase [Mus sp.]	GO:0016787;GO:0005788;GO:0070062;GO:0005615;GO:0052689;GO:0005783;GO:0008150	hydrolase activity;endoplasmic reticulum lumen;extracellular exosome;extracellular space;carboxylic ester hydrolase activity;endoplasmic reticulum;biological_process	K15743	CES3_5	http://www.genome.jp/dbget-bin/www_bget?ko:K15743	-	-	KOG4389(T)(Acetylcholinesterase/Butyrylcholinesterase);KOG1516(R)(Carboxylesterase and related proteins)	gnl|BL_ORD_ID|381360	sp|Q63880|EST3A_MOUSE Carboxylesterase 3A OS=Mus musculus GN=Ces3a PE=1 SV=2
GeneID:18782	2264.00	6.45	0.19	-4.82263269233548	2.1213093906081e-08	2.781482491405e-06	Flags: Precursor<>AAD42773.1 group IID secreted phospholipase A2 [Mus musculus]<>AAD51391.1 group IID secretory phospholipase A2 [Mus musculus]<>AAF42987.1 phospholipase A2 [Mus musculus]<>AAF09019.1 phospholipase A2 [Mus musculus]<>BAB31033.1 unnamed protein product [Mus musculus]<>BAE42668.1 unnamed protein product [Mus musculus]<>BAE34473.1 unnamed protein product [Mus musculus]<>BAE34077.1 un…	GO:0005576;GO:0002361;GO:0005509;GO:0004623;GO:0043395;GO:0006629;GO:0005737;GO:0050868;GO:0046872;GO:0016787;GO:0016042;GO:0042130;GO:0006644;GO:0008201;GO:0050482	extracellular region;CD4-positive, CD25-positive, alpha-beta regulatory T cell differentiation;calcium ion binding;phospholipase A2 activity;heparan sulfate proteoglycan binding;lipid metabolic process;cytoplasm;negative regulation of T cell activation;metal ion binding;hydrolase activity;lipid catabolic process;negative regulation of T cell proliferation;phospholipid metabolic process;heparin bi…	K01047	PLA2G,SPLA2	http://www.genome.jp/dbget-bin/www_bget?ko:K01047	Ras signaling pathway;Arachidonic acid metabolism;Ether lipid metabolism;Glycerophospholipid metabolism;Linoleic acid metabolism;alpha-Linolenic acid metabolism;Vascular smooth muscle contraction;Fat digestion and absorption;Pancreatic secretion	ko04014,ko00590,ko00565,ko00564,ko00591,ko00592,ko04270,ko04975,ko04972	-	gnl|BL_ORD_ID|430462	sp|Q9WVF6|PA2GD_MOUSE Group IID secretory phospholipase A2 OS=Mus musculus GN=Pla2g2d PE=1 SV=1
GeneID:545030	9867.71	1.96	0.09	-4.42449551606753	2.2375227240477e-08	2.91529384792696e-06	PREDICTED: WD repeat- and FYVE domain-containing protein 4 isoform X1 [Mus musculus]<>XP_006519341.1 PREDICTED: WD repeat- and FYVE domain-containing protein 4 isoform X1 [Mus musculus]<>XP_006519342.1 PREDICTED: WD repeat- and FYVE domain-containing protein 4 isoform X1 [Mus musculus]<>XP_011243420.1 PREDICTED: WD repeat- and FYVE domain-containing protein 4 isoform X1 [Mus musculus];PREDICTED: …	GO:0019898;GO:0005543;GO:0012505	extrinsic component of membrane;phospholipid binding;endomembrane system	-	-	-	-	-	KOG1787(U)(Kinase A-anchor protein Neurobeachin and related BEACH and WD40 repeat proteins)	gnl|BL_ORD_ID|249304	sp|Q6ZS81|WDFY4_HUMAN WD repeat- and FYVE domain-containing protein 4 OS=Homo sapiens GN=WDFY4 PE=1 SV=3
GeneID:16541	1479.00	14.50	0.62	-4.50371670578496	2.30984564937491e-08	2.99059638603975e-06	Flags: Precursor<>BAA19004.1 kidney-derived aspartic protease-like protein [Mus musculus]<>CAB82907.1 Napsin [Mus musculus]<>AAH14813.1 Napsin A aspartic peptidase [Mus musculus]<>BAE31398.1 unnamed protein product [Mus musculus]; Short=KAP;napsin-A precursor [Mus musculus]<>O09043.1 RecName: Full=Napsin-A; AltName: Full=KDAP-1; AltName: Full=Kidney-derived aspartic protease-like protein	GO:0016787;GO:0006508;GO:0004175;GO:0004190;GO:0033619;GO:0097208;GO:0005615;GO:0030163;GO:0070062;GO:0005576;GO:0043129;GO:0008233;GO:0005764;GO:0005515	hydrolase activity;proteolysis;endopeptidase activity;aspartic-type endopeptidase activity;membrane protein proteolysis;alveolar lamellar body;extracellular space;protein catabolic process;extracellular exosome;extracellular region;surfactant homeostasis;peptidase activity;lysosome;protein binding	K08565	NAPSA	http://www.genome.jp/dbget-bin/www_bget?ko:K08565	Lysosome	ko04142	KOG1339(O)(Aspartyl protease)	gnl|BL_ORD_ID|105754	sp|O09043|NAPSA_MOUSE Napsin-A OS=Mus musculus GN=Napsa PE=1 SV=1
GeneID:22364	602.00	29.48	0.95	-4.91045237102138	2.34670518509403e-08	3.00818079674882e-06	pre-B lymphocyte protein 3 precursor [Mus musculus]<>BAA02495.1 8hs20 protein precursor [Mus musculus]<>BAB25899.1 unnamed protein product [Mus musculus]<>AAH62250.1 Pre-B lymphocyte gene 3 [Mus musculus]<>EDL31867.1 pre-B lymphocyte gene 3, isoform CRA_b [Mus musculus];PREDICTED: pre-B lymphocyte protein 3 isoform X1 [Mus musculus]<>EDL31866.1 pre-B lymphocyte gene 3, isoform CRA_a [Mus musculus]	GO:0005783;GO:0002377;GO:0051025;GO:0003674;GO:0006955;GO:0005615	endoplasmic reticulum;immunoglobulin production;negative regulation of immunoglobulin secretion;molecular_function;immune response;extracellular space	K06553	VPREB	http://www.genome.jp/dbget-bin/www_bget?ko:K06553	-	-	-	gnl|BL_ORD_ID|247796	sp|Q9UKI3|VPRE3_HUMAN Pre-B lymphocyte protein 3 OS=Homo sapiens GN=VPREB3 PE=2 SV=1
novel.16711	396.00	73.65	2.17	-5.07557248374683	2.35265281393452e-08	3.00818079674882e-06	protein [Mus musculus]	GO:0034987;GO:0042742;GO:0050853;GO:0042571;GO:0009897;GO:0045087;GO:0006910;GO:0006911;GO:0050871;GO:0003823;GO:0072562;GO:0006958	immunoglobulin receptor binding;defense response to bacterium;B cell receptor signaling pathway;immunoglobulin complex, circulating;external side of plasma membrane;innate immune response;phagocytosis, recognition;phagocytosis, engulfment;positive regulation of B cell activation;antigen binding;blood microparticle;complement activation, classical pathway	K06856	IGH	http://www.genome.jp/dbget-bin/www_bget?ko:K06856	Phagosome;Calcium signaling pathway;NF-kappa B signaling pathway;PI3K-Akt signaling pathway;Phospholipase D signaling pathway;B cell receptor signaling pathway;Fc epsilon RI signaling pathway;Fc gamma R-mediated phagocytosis;Hematopoietic cell lineage;Intestinal immune network for IgA production;Natural killer cell mediated cytotoxicity	ko04145,ko04020,ko04064,ko04151,ko04072,ko04662,ko04664,ko04666,ko04640,ko04672,ko04650	-	Ig	Ig gamma-2B chain C region OS=Mus musculus GN=Igh-3 PE=1 SV=3
GeneID:94180	2938.11	0.23	5.26	4.58245724993355	2.40036053130532e-08	3.05023591959576e-06	PREDICTED: long-chain-fatty-acid--CoA ligase ACSBG1 isoform X1 [Mus musculus];mKIAA0631 protein, partial [Mus musculus]	GO:0102391;GO:0006629;GO:0031957;GO:0005794;GO:0000166;GO:0031410;GO:0005737;GO:0005777;GO:0016874;GO:0001552;GO:0004467;GO:0051384;GO:0005783;GO:0003824;GO:0005524;GO:0008152;GO:0001676;GO:0006631;GO:0000038;GO:0043231	decanoate--CoA ligase activity;lipid metabolic process;very long-chain fatty acid-CoA ligase activity;Golgi apparatus;nucleotide binding;cytoplasmic vesicle;cytoplasm;peroxisome;ligase activity;ovarian follicle atresia;long-chain fatty acid-CoA ligase activity;response to glucocorticoid;endoplasmic reticulum;catalytic activity;ATP binding;metabolic process;long-chain fatty acid metabolic process;…	K15013	ACSBG	http://www.genome.jp/dbget-bin/www_bget?ko:K15013	Fatty acid biosynthesis;Fatty acid degradation;Fatty acid metabolism;Adipocytokine signaling pathway;PPAR signaling pathway	ko00061,ko00071,ko01212,ko04920,ko03320	KOG1256(I)(Long-chain acyl-CoA synthetases (AMP-forming))	gnl|BL_ORD_ID|268659	sp|Q99PU5|ACBG1_MOUSE Long-chain-fatty-acid--CoA ligase ACSBG1 OS=Mus musculus GN=Acsbg1 PE=1 SV=1
GeneID:14857	861.00	2.00	40.80	4.39508269195329	2.47094509580389e-08	3.12066722344901e-06	Contains: RecName: Full=Glutathione S-transferase A1, N-terminally processed<>AAI32577.1 Glutathione S-transferase, alpha 1 (Ya) [Mus musculus]<>AAI32573.1 Glutathione S-transferase, alpha 1 (Ya) [Mus musculus]; AltName: Full=Glutathione S-transferase Ya; AltName: Full=Glutathione S-transferase Ya1;glutathione S-transferase A1 [Mus musculus]<>P13745.2 RecName: Full=Glutathione S-transferase A1; A…	GO:0043295;GO:0005575;GO:0005640;GO:0008152;GO:0005634;GO:0006749;GO:0007568;GO:0008150;GO:0008144;GO:0004364;GO:0005829;GO:0003674;GO:0035634;GO:0070062;GO:0016740;GO:0042178	glutathione binding;cellular_component;nuclear outer membrane;metabolic process;nucleus;glutathione metabolic process;aging;biological_process;drug binding;glutathione transferase activity;cytosol;molecular_function;response to stilbenoid;extracellular exosome;transferase activity;xenobiotic catabolic process	K00799	GST,gst	http://www.genome.jp/dbget-bin/www_bget?ko:K00799	Glutathione metabolism;Drug metabolism - cytochrome P450;Metabolism of xenobiotics by cytochrome P450	ko00480,ko00982,ko00980	-	gnl|BL_ORD_ID|31233	sp|P13745|GSTA1_MOUSE Glutathione S-transferase A1 OS=Mus musculus GN=Gsta1 PE=1 SV=2
GeneID:14525	3364.00	1.60	0.02	-5.91844462537291	2.50706583995111e-08	3.1396833854616e-06	germinal center-associated signaling and motility protein isoform 2 [Mus musculus]<>AAA96821.1 M17 protein [Mus musculus]<>AAH99585.1 Germinal center expressed transcript 2 [Mus musculus]<>EDK98071.1 germinal center expressed transcript 2, isoform CRA_b [Mus musculus];germinal center-associated signaling and motility protein isoform 1 [Mus musculus]<>Q6RFH4.1 RecName: Full=Germinal center-associa…	GO:2000401;GO:0005737;GO:0045159;GO:0019901;GO:0003779;GO:2000402;GO:0005886;GO:0050855;GO:0016020	regulation of lymphocyte migration;cytoplasm;myosin II binding;protein kinase binding;actin binding;negative regulation of lymphocyte migration;plasma membrane;regulation of B cell receptor signaling pathway;membrane	-	-	-	-	-	-	gnl|BL_ORD_ID|12037	sp|Q6RFH4|GCSAM_MOUSE Germinal center-associated signaling and motility protein OS=Mus musculus GN=Gcsam PE=1 SV=1
GeneID:71898	1530.26	30.49	1.56	-4.26536912326114	2.53278816370334e-08	3.1396833854616e-06	RIKEN cDNA 2310016F22, isoform CRA_b, partial [Mus musculus];RIKEN cDNA 2310016F22, isoform CRA_c, partial [Mus musculus];RIKEN cDNA 2310016F22, isoform CRA_a, partial [Mus musculus]	GO:0003674;GO:0008289;GO:0005575;GO:0006869;GO:0042157;GO:0005576;GO:0008150	molecular_function;lipid binding;cellular_component;lipid transport;lipoprotein metabolic process;extracellular region;biological_process	K14480	APOL	http://www.genome.jp/dbget-bin/www_bget?ko:K14480	-	-	-	gnl|BL_ORD_ID|278294	sp|Q9BQE5|APOL2_HUMAN Apolipoprotein L2 OS=Homo sapiens GN=APOL2 PE=1 SV=1
GeneID:110168	1334.00	6.96	0.21	-4.96781194359995	2.54865005384875e-08	3.1396833854616e-06	Short=NAGly receptor;N-arachidonyl glycine receptor [Mus musculus]<>Q8K1Z6.1 RecName: Full=N-arachidonyl glycine receptor; AltName: Full=G-protein coupled receptor 18<>AAH34872.1 G protein-coupled receptor 18 [Mus musculus]<>BAE33880.1 unnamed protein product [Mus musculus]<>BAE33938.1 unnamed protein product [Mus musculus]<>BAE33557.1 unnamed protein product [Mus musculus]<>EDL00615.1 G protein-…	GO:0016020;GO:0051482;GO:0005887;GO:0004930;GO:0004871;GO:0007186;GO:0005886;GO:0002305;GO:0030217;GO:0002300;GO:0035025;GO:0005623;GO:0032720;GO:0002689;GO:0016021;GO:0007165	membrane;positive regulation of cytosolic calcium ion concentration involved in phospholipase C-activating G-protein coupled signaling pathway;integral component of plasma membrane;G-protein coupled receptor activity;signal transducer activity;G-protein coupled receptor signaling pathway;plasma membrane;CD8-positive, gamma-delta intraepithelial T cell differentiation;T cell differentiation;CD8-po…	K08410	GPR18	http://www.genome.jp/dbget-bin/www_bget?ko:K08410	-	-	-	gnl|BL_ORD_ID|20805	sp|Q8K1Z6|GPR18_MOUSE N-arachidonyl glycine receptor OS=Mus musculus GN=Gpr18 PE=1 SV=1
novel.22335	2620.00	1.33	0.00	-9.2197897408679	2.56225983074686e-08	3.1396833854616e-06	60S ribosomal protein L35a isoform X1 [Miniopterus natalensis]	GO:0022625;GO:0006412;GO:0016020;GO:0006413;GO:0006364;GO:0031012;GO:0002181;GO:0000184;GO:0000049;GO:0005515;GO:0070062;GO:0044822;GO:0003735;GO:0019083;GO:0005829;GO:0006614;GO:0042273	cytosolic large ribosomal subunit;translation;membrane;translational initiation;rRNA processing;extracellular matrix;cytoplasmic translation;nuclear-transcribed mRNA catabolic process, nonsense-mediated decay;tRNA binding;protein binding;extracellular exosome;RNA binding;structural constituent of ribosome;viral transcription;cytosol;SRP-dependent cotranslational protein targeting to membrane;ribo…	K02917	RP-L35Ae,RPL35A	http://www.genome.jp/dbget-bin/www_bget?ko:K02917	Ribosome	ko03010	KOG0887(J)(60S ribosomal protein L35A/L37)	60S	60S ribosomal protein L35a OS=Homo sapiens GN=RPL35A PE=1 SV=2
GeneID:16172	3984.00	0.00	0.80	9.18788814853825	2.56225983074686e-08	3.1396833854616e-06	Short=IL-17RA;interleukin-17 receptor A precursor [Mus musculus]<>Q60943.1 RecName: Full=Interleukin-17 receptor A; Flags: Precursor<>AAC52357.1 interleukin 17 receptor [Mus musculus]<>AAI46307.1 Interleukin 17 receptor A, partial [synthetic construct]<>AAI56652.1 Interleukin 17 receptor A [synthetic construct]; AltName: CD_antigen=CD217; Short=IL-17 receptor A;PREDICTED: interleukin-17 receptor …	GO:0050832;GO:0005886;GO:0030368;GO:2000667;GO:0071345;GO:0019221;GO:0016020;GO:0072537;GO:0005887;GO:0005575;GO:0003674;GO:2000664;GO:0016021;GO:0071621;GO:0005102;GO:1900017;GO:0032747;GO:0050729	defense response to fungus;plasma membrane;interleukin-17 receptor activity;positive regulation of interleukin-13 secretion;cellular response to cytokine stimulus;cytokine-mediated signaling pathway;membrane;fibroblast activation;integral component of plasma membrane;cellular_component;molecular_function;positive regulation of interleukin-5 secretion;integral component of membrane;granulocyte che…	K05164	IL17R	http://www.genome.jp/dbget-bin/www_bget?ko:K05164	Cytokine-cytokine receptor interaction;IL-17 signaling pathway	ko04060,ko04657	-	gnl|BL_ORD_ID|40740	sp|Q60943|I17RA_MOUSE Interleukin-17 receptor A OS=Mus musculus GN=Il17ra PE=1 SV=1
GeneID:100102	3512.00	0.25	5.29	4.44654010109236	2.66737763213127e-08	3.24915005532865e-06	convertase subtilisin precursor [Mus musculus]<>BAE28934.1 unnamed protein product [Mus musculus]	GO:0007041;GO:0005770;GO:0042157;GO:1905601;GO:0009267;GO:0070326;GO:0032869;GO:0044822;GO:1990666;GO:0048471;GO:0006508;GO:0016540;GO:0005788;GO:0010989;GO:1905598;GO:0032802;GO:0032803;GO:0034185;GO:0006644;GO:0010469;GO:0030547;GO:0005791;GO:0008203;GO:0016787;GO:0004252;GO:0030182;GO:0032799;GO:2000650;GO:0008236;GO:0043523;GO:0005737;GO:0043525;GO:0034190;GO:2000272;GO:0001822;GO:0032805;GO:…	lysosomal transport;late endosome;lipoprotein metabolic process;negative regulation of receptor-mediated endocytosis involved in cholesterol transport;cellular response to starvation;very-low-density lipoprotein particle receptor binding;cellular response to insulin stimulus;RNA binding;PCSK9-LDLR complex;perinuclear region of cytoplasm;proteolysis;protein autoprocessing;endoplasmic reticulum lum…	K13050	PCSK9	http://www.genome.jp/dbget-bin/www_bget?ko:K13050	-	-	KOG1153(O)(Subtilisin-related protease/Vacuolar protease B)	gnl|BL_ORD_ID|121929	sp|Q80W65|PCSK9_MOUSE Proprotein convertase subtilisin/kexin type 9 OS=Mus musculus GN=Pcsk9 PE=1 SV=2
GeneID:14204	2059.00	12.77	0.60	-4.37275169643312	2.77364207409623e-08	3.35871739631442e-06	L-amino-acid oxidase precursor [Mus musculus]<>AAO23118.1 interleukin-four induced gene-1 protein [Mus musculus]<>BAE29676.1 unnamed protein product [Mus musculus]<>BAE30047.1 unnamed protein product [Mus musculus]	GO:0001716;GO:0009072;GO:0016491;GO:0055114;GO:0005764	L-amino-acid oxidase activity;aromatic amino acid family metabolic process;oxidoreductase activity;oxidation-reduction process;lysosome	K03334	IL4I1	http://www.genome.jp/dbget-bin/www_bget?ko:K03334	Alanine, aspartate and glutamate metabolism;Cysteine and methionine metabolism;Phenylalanine metabolism;Phenylalanine, tyrosine and tryptophan biosynthesis;Tryptophan metabolism;Tyrosine metabolism;Valine, leucine and isoleucine degradation;Isoquinoline alkaloid biosynthesis	ko00250,ko00270,ko00360,ko00400,ko00380,ko00350,ko00280,ko00950	-	gnl|BL_ORD_ID|434398	sp|O09046|OXLA_MOUSE L-amino-acid oxidase OS=Mus musculus GN=Il4i1 PE=1 SV=1
GeneID:237310	2468.00	17.32	0.89	-4.24875280998704	2.81030277226484e-08	3.3832101093476e-06	interleukin 22 receptor, alpha 2, partial [Mus musculus]	GO:0042516;GO:0042018;GO:0005515;GO:0042017;GO:0005829;GO:0016021;GO:0005576;GO:0019221;GO:0005886;GO:0050728	regulation of tyrosine phosphorylation of STAT protein;interleukin-22 receptor activity;protein binding;interleukin-22 binding;cytosol;integral component of membrane;extracellular region;cytokine-mediated signaling pathway;plasma membrane;negative regulation of inflammatory response	K05139	IL22RA2	http://www.genome.jp/dbget-bin/www_bget?ko:K05139	Jak-STAT signaling pathway;Cytokine-cytokine receptor interaction	ko04630,ko04060	-	gnl|BL_ORD_ID|45922	sp|Q80XF5|I22R2_MOUSE Interleukin-22 receptor subunit alpha-2 OS=Mus musculus GN=Il22ra2 PE=1 SV=2
GeneID:665378	2023.26	2.07	0.05	-5.33684428119312	2.91593364915264e-08	3.48996570357303e-06	PREDICTED: component of Sp100-rs-like isoform X1 [Mus musculus];PREDICTED: proteinase-activated receptor 1 isoform X1 [Mus musculus]	GO:0016021;GO:0005634;GO:0016020	integral component of membrane;nucleus;membrane	-	-	-	-	-	-	gnl|BL_ORD_ID|345098	sp|Q99388|CSPRS_MOUSE Component of Sp100-rs OS=Mus musculus GN=Csprs PE=2 SV=1
GeneID:67701	709.50	5.45	102.10	4.2398144563466	3.12160910513891e-08	3.71175712745916e-06	WAP four-disulfide core domain protein 2 precursor [Mus musculus]<>Q9DAU7.1 RecName: Full=WAP four-disulfide core domain protein 2; AltName: Full=WAP domain-containing protein HE4; Flags: Precursor<>AAL73189.1 WAP domain protein HE4 [Mus musculus]<>BAB24094.1 unnamed protein product [Mus musculus]<>AAH99427.1 WAP four-disulfide core domain 2 [Mus musculus];PREDICTED: WAP four-disulfide core domai…	GO:0010951;GO:0004869;GO:0030414;GO:0010466;GO:0005576;GO:0019828;GO:0070062;GO:0004867	negative regulation of endopeptidase activity;cysteine-type endopeptidase inhibitor activity;peptidase inhibitor activity;negative regulation of peptidase activity;extracellular region;aspartic-type endopeptidase inhibitor activity;extracellular exosome;serine-type endopeptidase inhibitor activity	-	-	-	-	-	-	gnl|BL_ORD_ID|249827;gnl|BL_ORD_ID|516572	sp|Q9DAU7|WFDC2_MOUSE WAP four-disulfide core domain protein 2 OS=Mus musculus GN=Wfdc2 PE=1 SV=1;sp|Q28631|WFDC2_RABIT WAP four-disulfide core domain protein 2 OS=Oryctolagus cuniculus GN=WFDC2 PE=1 SV=2
GeneID:13421	3702.00	5.65	0.27	-4.36593445859617	3.13730564547699e-08	3.71175712745916e-06	Short=LS-DNase; AltName: Full=Liver and spleen DNase; Short=DNase gamma; Short=DNase I-like 3; Short=LSD;deoxyribonuclease gamma precursor [Mus musculus]<>XP_006517984.1 PREDICTED: deoxyribonuclease gamma isoform X1 [Mus musculus]<>O55070.1 RecName: Full=Deoxyribonuclease gamma; Flags: Precursor<>AAC35753.1 liver and spleen DNase precursor [Mus musculus]<>AAD09222.1 DNase gamma [Mus musculus]<>AA…	GO:0006915;GO:0006309;GO:0010623;GO:0006308;GO:0016787;GO:0005783;GO:0012501;GO:0004520;GO:0004519;GO:0005576;GO:0004518;GO:0005634;GO:0004536;GO:0003677	apoptotic process;apoptotic DNA fragmentation;programmed cell death involved in cell development;DNA catabolic process;hydrolase activity;endoplasmic reticulum;programmed cell death;endodeoxyribonuclease activity;endonuclease activity;extracellular region;nuclease activity;nucleus;deoxyribonuclease activity;DNA binding	K11995	DNASE1L	http://www.genome.jp/dbget-bin/www_bget?ko:K11995	-	-	-	gnl|BL_ORD_ID|372288	sp|O55070|DNSL3_MOUSE Deoxyribonuclease gamma OS=Mus musculus GN=Dnase1l3 PE=1 SV=1
novel.10425	9400.00	0.24	4.45	4.21375936767912	3.41838195807262e-08	4.02118919936474e-06	[Rattus norvegicus]	-	-	-	-	-	-	-	-	LINE-1	LINE-1 retrotransposable element ORF2 protein OS=Mus musculus GN=Pol PE=1 SV=2
GeneID:116903	1601.15	55.24	3.23	-4.15675185283494	3.5051792775895e-08	4.09986480729871e-06	calcitonin gene-related peptide 2 precursor [Mus musculus]<>XP_006507275.1 PREDICTED: calcitonin gene-related peptide 2 isoform X1 [Mus musculus]<>XP_006507276.1 PREDICTED: calcitonin gene-related peptide 2 isoform X1 [Mus musculus]<>BAE23020.1 unnamed protein product [Mus musculus]<>AAI11866.1 Calcitonin-related polypeptide, beta [Mus musculus]<>EDL17077.1 calcitonin-related polypeptide, beta [M…	GO:0098779;GO:0003674;GO:0005575;GO:0005576;GO:0005179;GO:0008150	positive regulation of macromitophagy in response to mitochondrial depolarization;molecular_function;cellular_component;extracellular region;hormone activity;biological_process	-	-	-	-	-	-	gnl|BL_ORD_ID|310832	sp|Q99MP3|CALCB_MOUSE Calcitonin gene-related peptide 2 OS=Mus musculus GN=Calcb PE=2 SV=1
GeneID:110880	8125.00	0.49	0.00	-6.49898897596667	3.62368432322517e-08	4.20201893490434e-06	PREDICTED: sodium channel protein type 4 subunit alpha isoform X1 [Mus musculus];sodium channel protein type 4 subunit alpha [Mus musculus]<>XP_006532050.1 PREDICTED: sodium channel protein type 4 subunit alpha isoform X2 [Mus musculus]<>EDL34292.1 sodium channel, voltage-gated, type IV, alpha [Mus musculus]	GO:0006814;GO:0015871;GO:0060078;GO:0005248;GO:0001518;GO:0019228;GO:0005886;GO:0006810;GO:0005244;GO:0005216;GO:0016020;GO:0006811;GO:0005272;GO:0035725;GO:0086010;GO:0016021;GO:0055085;GO:0006813;GO:0006812;GO:0034765	sodium ion transport;choline transport;regulation of postsynaptic membrane potential;voltage-gated sodium channel activity;voltage-gated sodium channel complex;neuronal action potential;plasma membrane;transport;voltage-gated ion channel activity;ion channel activity;membrane;ion transport;sodium channel activity;sodium ion transmembrane transport;membrane depolarization during action potential;i…	K04837	SCN4A	http://www.genome.jp/dbget-bin/www_bget?ko:K04837	-	-	KOG2301(PT)(Voltage-gated Ca2+ channels, alpha1 subunits)	gnl|BL_ORD_ID|488160	sp|Q9ER60|SCN4A_MOUSE Sodium channel protein type 4 subunit alpha OS=Mus musculus GN=Scn4a PE=2 SV=1
novel.23612	1379.00	2.75	0.00	-9.15279075884549	3.63333999034768e-08	4.20201893490434e-06	-	-	-	-	-	-	-	-	-	-	-
GeneID:17386	2675.00	0.20	4.88	4.64826615432901	3.73813548080112e-08	4.28667494033357e-06	Flags: Precursor<>CAA47102.1 procollagenase [Mus musculus]<>BAE36033.1 unnamed protein product [Mus musculus]<>BAE29805.1 unnamed protein product [Mus musculus]<>BAE30561.1 unnamed protein product [Mus musculus]<>BAE35483.1 unnamed protein product [Mus musculus]<>BAE31273.1 unnamed protein product [Mus musculus]<>BAE31593.1 unnamed protein product [Mus musculus]<>AAI25323.1 Matrix metallopeptidas…	GO:0046872;GO:0009612;GO:0016787;GO:0007507;GO:0022617;GO:0044849;GO:0003417;GO:0001503;GO:0004222;GO:0005578;GO:0005509;GO:0005794;GO:0050750;GO:0046581;GO:0005615;GO:0008233;GO:0001958;GO:0005764;GO:1904244;GO:0004252;GO:0008237;GO:0071498;GO:0008270;GO:0007567;GO:0001666;GO:0001968;GO:0006508;GO:0030282;GO:0035116;GO:0031012;GO:0042493;GO:0005518;GO:0048306;GO:0043171;GO:0030574;GO:0005576;GO:…	metal ion binding;response to mechanical stimulus;hydrolase activity;heart development;extracellular matrix disassembly;estrous cycle;growth plate cartilage development;ossification;metalloendopeptidase activity;proteinaceous extracellular matrix;calcium ion binding;Golgi apparatus;low-density lipoprotein particle receptor binding;intercellular canaliculus;extracellular space;peptidase activity;e…	K07994	MMP13	http://www.genome.jp/dbget-bin/www_bget?ko:K07994	IL-17 signaling pathway	ko04657	KOG1565(OW)(Gelatinase A and related matrix metalloproteases)	gnl|BL_ORD_ID|96285	sp|P33435|MMP13_MOUSE Collagenase 3 OS=Mus musculus GN=Mmp13 PE=1 SV=1
GeneID:12517	1356.89	37.08	2.07	-4.18057616123599	3.74818560798622e-08	4.28667494033357e-06	B-cell differentiation antigen CD72 isoform 3 [Mus musculus]<>BAE25757.1 unnamed protein product [Mus musculus];B-cell differentiation antigen CD72 isoform 2 [Mus musculus]<>P21855.2 RecName: Full=B-cell differentiation antigen CD72;B-cell differentiation antigen CD72 isoform 4 [Mus musculus]<>BAE30106.1 unnamed protein product [Mus musculus]; AltName: CD_antigen=CD72;PREDICTED: B-cell differenti…	GO:0016021;GO:0016020;GO:0005887;GO:0030246	integral component of membrane;membrane;integral component of plasma membrane;carbohydrate binding	K06504	CD72	http://www.genome.jp/dbget-bin/www_bget?ko:K06504	B cell receptor signaling pathway	ko04662	-	gnl|BL_ORD_ID|321658	sp|P21855|CD72_MOUSE B-cell differentiation antigen CD72 OS=Mus musculus GN=Cd72 PE=1 SV=2
GeneID:76933	464.00	646.06	37.81	-4.10734609487289	3.80636505450616e-08	4.32916193436816e-06	unnamed protein product, partial [Mus musculus]	GO:0005575;GO:0007568;GO:0016020;GO:0003674;GO:0016021;GO:0009615	cellular_component;aging;membrane;molecular_function;integral component of membrane;response to virus	-	-	-	-	-	-	-	-
GeneID:107526	1312.66	35.68	2.05	-4.19336936960114	3.98763263693867e-08	4.51040689362745e-06	GTPase IMAP family member 4 isoform d [Mus musculus];GTPase IMAP family member 4 isoform b [Mus musculus]<>EDK98561.1 GTPase, IMAP family member 4, isoform CRA_a [Mus musculus];GTPase, IMAP family member 4, isoform CRA_b, partial [Mus musculus]	GO:0000166;GO:0005829;GO:0005525;GO:0005737	nucleotide binding;cytosol;GTP binding;cytoplasm	-	-	-	-	-	-	gnl|BL_ORD_ID|18404;gnl|BL_ORD_ID|16240	sp|Q8K3K9|GIMA4_RAT GTPase IMAP family member 4 OS=Rattus norvegicus GN=Gimap4 PE=1 SV=1;sp|Q99JY3|GIMA4_MOUSE GTPase IMAP family member 4 OS=Mus musculus GN=Gimap4 PE=1 SV=1
NT_187023.1_GeneID:230775	5011.00	0.61	0.00	-9.1297480258498	4.09325644482208e-08	4.60457798760149e-06	Flags: Precursor;adhesion G protein-coupled receptor B2 isoform 2 precursor [Mus musculus];adhesion G protein-coupled receptor B2 isoform 3 precursor [Mus musculus]<>Q8CGM1.2 RecName: Full=Adhesion G protein-coupled receptor B2; AltName: Full=Brain-specific angiogenesis inhibitor 2;brain-specific angiogenesis inhibitor 2, isoform CRA_b, partial [Mus musculus];adhesion G protein-coupled receptor B…	GO:0004930;GO:0004871;GO:0007166;GO:0005886;GO:0007186;GO:0016020;GO:0051965;GO:0016525;GO:0005515;GO:0004888;GO:0016021;GO:0007165;GO:0007422	G-protein coupled receptor activity;signal transducer activity;cell surface receptor signaling pathway;plasma membrane;G-protein coupled receptor signaling pathway;membrane;positive regulation of synapse assembly;negative regulation of angiogenesis;protein binding;transmembrane signaling receptor activity;integral component of membrane;signal transduction;peripheral nervous system development	K04597	BAI2	http://www.genome.jp/dbget-bin/www_bget?ko:K04597	-	-	-	gnl|BL_ORD_ID|270498;gnl|BL_ORD_ID|277634	sp|Q8CGM1|AGRB2_MOUSE Adhesion G protein-coupled receptor B2 OS=Mus musculus GN=Adgrb2 PE=1 SV=2;sp|Q5R7Y0|AGRB2_PONAB Adhesion G protein-coupled receptor B2 OS=Pongo abelii GN=ADGRB2 PE=2 SV=2
GeneID:105245137	1607.00	0.06	1.72	4.73822177349053	4.17171518959725e-08	4.66733309201354e-06	-	-	-	-	-	-	-	-	-	-	-
GeneID:100503545	2566.08	2.00	0.03	-5.8319528969617	4.29802418036898e-08	4.78265544740951e-06	PREDICTED: nuclear GTPase SLIP-GC isoform X2 [Mus musculus];nuclear GTPase SLIP-GC [Mus musculus];mCG141014 [Mus musculus]	GO:0005525;GO:0016607;GO:0005634;GO:0000166;GO:0003674;GO:0016787;GO:0006974;GO:0016446	GTP binding;nuclear speck;nucleus;nucleotide binding;molecular_function;hydrolase activity;cellular response to DNA damage stimulus;somatic hypermutation of immunoglobulin genes	-	-	-	-	-	-	gnl|BL_ORD_ID|201583	sp|D3YWJ0|SLIP_MOUSE Nuclear GTPase SLIP-GC OS=Mus musculus GN=Nuggc PE=3 SV=1
GeneID:216859	2474.77	9.41	0.47	-4.29134764216339	4.6714611783757e-08	5.17025267838936e-06	PREDICTED: arf-GAP with coiled-coil, ANK repeat and PH domain-containing protein 1 isoform X1 [Mus musculus]; AltName: Full=Centaurin-beta-1; Short=Cnt-b1<>AAH31462.1 Centaurin, beta 1 [Mus musculus];arf-GAP with coiled-coil, ANK repeat and PH domain-containing protein 1 [Mus musculus]<>Q8K2H4.1 RecName: Full=Arf-GAP with coiled-coil, ANK repeat and PH domain-containing protein 1	GO:0005515;GO:0006629;GO:0005768;GO:0007165;GO:0055038;GO:0003674;GO:0005096;GO:0016787;GO:0016042;GO:0046872;GO:0006810;GO:0008150;GO:0004871;GO:0043547;GO:0016020;GO:0015031	protein binding;lipid metabolic process;endosome;signal transduction;recycling endosome membrane;molecular_function;GTPase activator activity;hydrolase activity;lipid catabolic process;metal ion binding;transport;biological_process;signal transducer activity;positive regulation of GTPase activity;membrane;protein transport	K12489	ACAP	http://www.genome.jp/dbget-bin/www_bget?ko:K12489	Endocytosis	ko04144	KOG0521(T)(Putative GTPase activating proteins (GAPs))	gnl|BL_ORD_ID|265319	sp|Q8K2H4|ACAP1_MOUSE Arf-GAP with coiled-coil, ANK repeat and PH domain-containing protein 1 OS=Mus musculus GN=Acap1 PE=1 SV=1
GeneID:12164	2502.92	0.33	6.61	4.34107949742971	5.04988681315374e-08	5.55919625323973e-06	PREDICTED: bone morphogenetic protein 8B isoform X1 [Mus musculus]; Short=BMP-8B; Flags: Precursor<>BAC38674.1 unnamed protein product [Mus musculus]<>EDL30390.1 mCG5535 [Mus musculus]<>AAI37891.1 Bone morphogenetic protein 8b [Mus musculus];bone morphogenetic protein 8B preproprotein [Mus musculus]<>P55105.2 RecName: Full=Bone morphogenetic protein 8B;bone morphogenetic protein 8B isoform X1 [Mu…	GO:0002024;GO:0007283;GO:0010862;GO:0060395;GO:0042981;GO:0005160;GO:0040007;GO:0005125;GO:0030509;GO:0007179;GO:0001503;GO:0007275;GO:0043408;GO:0046676;GO:0005576;GO:0005615;GO:0008083;GO:0048468;GO:0007281;GO:2000505;GO:0051216;GO:0070700;GO:0001649;GO:0030154;GO:0048598	diet induced thermogenesis;spermatogenesis;positive regulation of pathway-restricted SMAD protein phosphorylation;SMAD protein signal transduction;regulation of apoptotic process;transforming growth factor beta receptor binding;growth;cytokine activity;BMP signaling pathway;transforming growth factor beta receptor signaling pathway;ossification;multicellular organism development;regulation of MAP…	K16622	BMP8	http://www.genome.jp/dbget-bin/www_bget?ko:K16622	Hippo signaling pathway;TGF-beta signaling pathway	ko04390,ko04350	KOG3900(T)(Transforming growth factor beta, bone morphogenetic protein and related proteins)	Bone;gnl|BL_ORD_ID|302673	Bone morphogenetic protein 8B OS=Mus musculus GN=Bmp8b PE=1 SV=2;sp|P55105|BMP8B_MOUSE Bone morphogenetic protein 8B OS=Mus musculus GN=Bmp8b PE=1 SV=2
GeneID:16663	1445.50	0.00	2.40	9.07705471747555	5.21777744614682e-08	5.7129564240036e-06	keratin, type I cytoskeletal 13 isoform 1 [Mus musculus]<>P08730.2 RecName: Full=Keratin, type I cytoskeletal 13; AltName: Full=47 kDa cytokeratin; AltName: Full=Keratin-13;47 kd keratin, partial [Mus musculus]; AltName: Full=Cytokeratin-13; Short=CK-13; Short=K13<>AAC52150.1 cytokeratin 13 [Mus musculus]<>BAE21276.1 unnamed protein product [Mus musculus]<>EDL02579.1 keratin 13, isoform CRA_b [Mu…	GO:0005198;GO:0070062;GO:0071300;GO:0005515;GO:0009314;GO:0007010;GO:0003674;GO:0045111;GO:0005882;GO:0005634;GO:0043587;GO:0005575;GO:0045095	structural molecule activity;extracellular exosome;cellular response to retinoic acid;protein binding;response to radiation;cytoskeleton organization;molecular_function;intermediate filament cytoskeleton;intermediate filament;nucleus;tongue morphogenesis;cellular_component;keratin filament	K07604	KRT1	http://www.genome.jp/dbget-bin/www_bget?ko:K07604	-	-	-	gnl|BL_ORD_ID|68091	sp|P08730|K1C13_MOUSE Keratin, type I cytoskeletal 13 OS=Mus musculus GN=Krt13 PE=1 SV=2
GeneID:15484	1874.00	7.89	128.40	4.03641898324652	5.24506346126824e-08	5.7129564240036e-06	AltName: Full=NAD-dependent 11-beta-hydroxysteroid dehydrogenase &gt;corticosteroid 11-beta-dehydrogenase isozyme 2 [Mus musculus]<>P51661.2 RecName: Full=Corticosteroid 11-beta-dehydrogenase isozyme 2;P51661.2 RecName: Full=Corticosteroid 11-beta-dehydrogenase isozyme 2; AltName: Full=11-beta-hydroxysteroid dehydrogenase type 2;11-beta-dehydrogenase isozyme 2 [Mus musculus] &gt; AltName: Full=NA…	GO:0042493;GO:0001666;GO:0048545;GO:0043231;GO:0051287;GO:0016491;GO:0051384;GO:0005783;GO:0055114;GO:0002017;GO:0003845;GO:0032868;GO:0005737;GO:0032094;GO:0005496;GO:0008211;GO:0007565	response to drug;response to hypoxia;response to steroid hormone;intracellular membrane-bounded organelle;NAD binding;oxidoreductase activity;response to glucocorticoid;endoplasmic reticulum;oxidation-reduction process;regulation of blood volume by renal aldosterone;11-beta-hydroxysteroid dehydrogenase [NAD(P)] activity;response to insulin;cytoplasm;response to food;steroid binding;glucocorticoid…	K00071	HSD11B2	http://www.genome.jp/dbget-bin/www_bget?ko:K00071	Steroid hormone biosynthesis;Aldosterone-regulated sodium reabsorption	ko00140,ko04960	KOG1610(QR)(Corticosteroid 11-beta-dehydrogenase and related short chain-type dehydrogenases)	gnl|BL_ORD_ID|356307;Corticosteroid	sp|P51661|DHI2_MOUSE Corticosteroid 11-beta-dehydrogenase isozyme 2 OS=Mus musculus GN=Hsd11b2 PE=1 SV=2;Corticosteroid 11-beta-dehydrogenase isozyme 2 OS=Mus musculus GN=Hsd11b2 PE=1 SV=2
GeneID:83408	2145.00	20.36	1.13	-4.14225530093297	5.49618617570085e-08	5.95497308489356e-06	immunity-associated nucleotide 4 [Mus musculus]	GO:0005525;GO:0005741;GO:0016021;GO:0000166;GO:0016020;GO:0005764;GO:0033955;GO:0005739	GTP binding;mitochondrial outer membrane;integral component of membrane;nucleotide binding;membrane;lysosome;mitochondrial DNA inheritance;mitochondrion	-	-	-	-	-	-	gnl|BL_ORD_ID|15517	sp|Q99MI6|GIMA3_MOUSE GTPase IMAP family member 3 OS=Mus musculus GN=Gimap3 PE=1 SV=2
NT_099024.1_GeneID:22673	3554.02	0.84	0.00	-9.05832571197871	5.90432711011353e-08	6.35609816190192e-06	zinc finger protein 185 isoform a [Mus musculus]<>XP_006528024.1 PREDICTED: zinc finger protein 185 isoform X1 [Mus musculus]<>EDL26555.1 zinc finger protein 185, isoform CRA_b [Mus musculus];zinc finger protein 185, isoform CRA_a, partial [Mus musculus]	GO:0005886;GO:0008270;GO:0005856;GO:0030054;GO:0005925;GO:0046872;GO:0015629;GO:0005737	plasma membrane;zinc ion binding;cytoskeleton;cell junction;focal adhesion;metal ion binding;actin cytoskeleton;cytoplasm	-	-	-	-	-	-	gnl|BL_ORD_ID|551056	sp|Q62394|ZN185_MOUSE Zinc finger protein 185 OS=Mus musculus GN=Znf185 PE=1 SV=1
GeneID:107993	1570.00	3.43	0.09	-5.21792769223418	5.92815917169518e-08	6.35609816190192e-06	beaded filament structural protein 2, phakinin, isoform CRA_a [Mus musculus]	GO:0005886;GO:0005938;GO:0005212;GO:0050896;GO:0016020;GO:0005856;GO:0005515;GO:0048469;GO:0005198;GO:0007601;GO:0007010;GO:0045104;GO:0005882;GO:0070307;GO:0005737	plasma membrane;cell cortex;structural constituent of eye lens;response to stimulus;membrane;cytoskeleton;protein binding;cell maturation;structural molecule activity;visual perception;cytoskeleton organization;intermediate filament cytoskeleton organization;intermediate filament;lens fiber cell development;cytoplasm	K10379	BFSP2	http://www.genome.jp/dbget-bin/www_bget?ko:K10379	-	-	-	gnl|BL_ORD_ID|300716	sp|Q6NVD9|BFSP2_MOUSE Phakinin OS=Mus musculus GN=Bfsp2 PE=1 SV=1
GeneID:69036	672.14	165.21	2805.65	3.97144625509637	6.78177213206604e-08	7.23365601609904e-06	Short=Zymogen granule protein 16; AltName: Full=Secretory lectin ZG16;zymogen granule membrane protein 16 precursor [Mus musculus]<>XP_006508238.1 PREDICTED: zymogen granule membrane protein 16 isoform X1 [Mus musculus]<>Q8K0C5.1 RecName: Full=Zymogen granule membrane protein 16; Flags: Precursor<>AAH31800.1 RIKEN cDNA 1810010M01 gene [Mus musculus]<>EDL17498.1 RIKEN cDNA 1810010M01 [Mus musculus]	GO:0015031;GO:0031012;GO:0008150;GO:0006810;GO:0060205;GO:0030246;GO:0005576;GO:0031410;GO:0003674;GO:0005796;GO:0042589;GO:0005578;GO:0005794	protein transport;extracellular matrix;biological_process;transport;cytoplasmic vesicle lumen;carbohydrate binding;extracellular region;cytoplasmic vesicle;molecular_function;Golgi lumen;zymogen granule membrane;proteinaceous extracellular matrix;Golgi apparatus	-	-	-	-	-	-	gnl|BL_ORD_ID|549957	sp|Q8K0C5|ZG16_MOUSE Zymogen granule membrane protein 16 OS=Mus musculus GN=Zg16 PE=1 SV=1
GeneID:240754	2680.36	13.04	0.71	-4.12368189965804	7.16724896158919e-08	7.60541170738532e-06	AltName: Full=Linker for activation of X cells;lymphocyte transmembrane adaptor 1, isoform CRA_b, partial [Mus musculus];NP_766430.3 lymphocyte transmembrane adapter 1 [Mus musculus] &gt; AltName: Full=Membrane-associated adapter protein LAX &gt;XP_006529620.1 PREDICTED: lymphocyte transmembrane adapter 1 isoform X1 [Mus musculus] &gt;Q8BHB3.2 RecName: Full=Lymphocyte transmembrane adapter 1;AAM0…	GO:0050851;GO:0019901;GO:0005886;GO:0000188;GO:0042113;GO:0006955;GO:0046649;GO:0048305;GO:0016020;GO:0002250;GO:0005794;GO:0002376;GO:0045121;GO:0051249;GO:0016021;GO:0005737;GO:0050868;GO:0042169;GO:0035556	antigen receptor-mediated signaling pathway;protein kinase binding;plasma membrane;inactivation of MAPK activity;B cell activation;immune response;lymphocyte activation;immunoglobulin secretion;membrane;adaptive immune response;Golgi apparatus;immune system process;membrane raft;regulation of lymphocyte activation;integral component of membrane;cytoplasm;negative regulation of T cell activation;S…	-	-	-	-	-	-	Lymphocyte;gnl|BL_ORD_ID|78692	Lymphocyte transmembrane adapter 1 OS=Mus musculus GN=Lax1 PE=2 SV=2;sp|Q8BHB3|LAX1_MOUSE Lymphocyte transmembrane adapter 1 OS=Mus musculus GN=Lax1 PE=2 SV=2
GeneID:16186	1645.27	18.96	1.03	-4.15931483002483	7.20827385573804e-08	7.60971926124222e-06	Short=IL-2 receptor subunit gamma; AltName: Full=p64; AltName: CD_antigen=CD132; Flags: Precursor<>BAA02760.1 IL-2 receptor gamma precursor [Mus musculus]<>AAA39286.1 interleukin 2 receptor gamma chain [Mus musculus]<>CAA53085.1 murine interleukin 2 receptor gamma chain [Mus musculus]<>BAA02974.1 mouse IL-2R gamma precursor [Mus musculus]<>AAA64279.1 common cytokine receptor gamma chain [Mus musc…	GO:0009897;GO:0016021;GO:0045621;GO:0032831;GO:0033089;GO:0004896;GO:0045579;GO:0019976;GO:0010468;GO:0019221;GO:0016020;GO:0005886;GO:0010628	external side of plasma membrane;integral component of membrane;positive regulation of lymphocyte differentiation;positive regulation of CD4-positive, CD25-positive, alpha-beta regulatory T cell differentiation;positive regulation of T cell differentiation in thymus;cytokine receptor activity;positive regulation of B cell differentiation;interleukin-2 binding;regulation of gene expression;cytokin…	K05070	IL2RG	http://www.genome.jp/dbget-bin/www_bget?ko:K05070	Endocytosis;Jak-STAT signaling pathway;PI3K-Akt signaling pathway;Cytokine-cytokine receptor interaction;Th1 and Th2 cell differentiation;Th17 cell differentiation	ko04144,ko04630,ko04151,ko04060,ko04658,ko04659	-	gnl|BL_ORD_ID|50535	sp|P34902|IL2RG_MOUSE Cytokine receptor common subunit gamma OS=Mus musculus GN=Il2rg PE=2 SV=1
novel.24020	1779.52	30.03	1.81	-4.05807333441223	7.34380045870927e-08	7.71323858382597e-06	partial [Mus musculus]	GO:0044822;GO:0005840;GO:0005622;GO:0005739;GO:0005761;GO:0006412;GO:0030529;GO:0019843;GO:0000027;GO:0003735;GO:0005762	RNA binding;ribosome;intracellular;mitochondrion;mitochondrial ribosome;translation;intracellular ribonucleoprotein complex;rRNA binding;ribosomal large subunit assembly;structural constituent of ribosome;mitochondrial large ribosomal subunit	-	-	-	-	-	-	-	-
GeneID:18038	1421.00	0.00	2.34	8.99813362960511	7.59583703895684e-08	7.9374569179678e-06	Short=I-kappa-B-like protein; AltName: Full=Inhibitor of kappa B-like protein; AltName: Full=Nuclear factor of kappa light polypeptide gene enhancer in B-cells inhibitor-like 1<>AAC64292.1 IkappaBL protein [Mus musculus]<>EDL26627.1 nuclear factor of kappa light polypeptide gene enhancer in B-cells inhibitor-like 1, isoform CRA_a [Mus musculus];NF-kappa-B inhibitor-like protein 1 [Mus musculus]<>…	GO:0032720;GO:0034122;GO:0071222;GO:0005829;GO:0005654;GO:0045111;GO:0003674;GO:0005634;GO:0031665;GO:0007249;GO:0032088	negative regulation of tumor necrosis factor production;negative regulation of toll-like receptor signaling pathway;cellular response to lipopolysaccharide;cytosol;nucleoplasm;intermediate filament cytoskeleton;molecular_function;nucleus;negative regulation of lipopolysaccharide-mediated signaling pathway;I-kappaB kinase/NF-kappaB signaling;negative regulation of NF-kappaB transcription factor ac…	K09256	NFKBIL1	http://www.genome.jp/dbget-bin/www_bget?ko:K09256	-	-	-	gnl|BL_ORD_ID|48445	sp|O88995|IKBL1_MOUSE NF-kappa-B inhibitor-like protein 1 OS=Mus musculus GN=Nfkbil1 PE=2 SV=1
GeneID:69816	928.00	32.24	1.73	-4.20099291865956	7.9192107741532e-08	8.21770656315391e-06	unnamed protein product [Mus musculus]	GO:0005783;GO:0008150;GO:0042127;GO:0005576;GO:0005575;GO:0030888;GO:0005515;GO:0008284;GO:0033622;GO:2001274;GO:0005788;GO:0034663;GO:0002642;GO:0003674;GO:0005737	endoplasmic reticulum;biological_process;regulation of cell proliferation;extracellular region;cellular_component;regulation of B cell proliferation;protein binding;positive regulation of cell proliferation;integrin activation;negative regulation of glucose import in response to insulin stimulus;endoplasmic reticulum lumen;endoplasmic reticulum chaperone complex;positive regulation of immunoglobu…	-	-	-	-	-	-	gnl|BL_ORD_ID|415677	sp|Q9D8I1|MZB1_MOUSE Marginal zone B- and B1-cell-specific protein OS=Mus musculus GN=Mzb1 PE=1 SV=2
GeneID:12802	3906.00	2.08	0.08	-4.65224741039706	7.94386284886636e-08	8.21770656315391e-06	Short=mCB2<>CAA60159.1 G protein-coupled receptor [Mus musculus]<>AAH24052.1 Cnr2 protein [Mus musculus]<>BAC29520.1 unnamed protein product [Mus musculus]<>BAC29894.1 unnamed protein product [Mus musculus]<>BAE22017.1 unnamed protein product [Mus musculus]<>EDL29965.1 cannabinoid receptor 2 (macrophage) [Mus musculus];cannabinoid receptor 2 [Mus musculus]<>NP_001292207.1 cannabinoid receptor 2 […	GO:0045759;GO:0051001;GO:0030595;GO:0004949;GO:0032496;GO:0043005;GO:0007165;GO:0030425;GO:0016021;GO:0031234;GO:0032229;GO:0033004;GO:0042995;GO:0043025;GO:0019233;GO:0016020;GO:0038171;GO:0005886;GO:0007186;GO:0043204;GO:0004871;GO:0006954;GO:0050728;GO:0001975;GO:0004930	negative regulation of action potential;negative regulation of nitric-oxide synthase activity;leukocyte chemotaxis;cannabinoid receptor activity;response to lipopolysaccharide;neuron projection;signal transduction;dendrite;integral component of membrane;extrinsic component of cytoplasmic side of plasma membrane;negative regulation of synaptic transmission, GABAergic;negative regulation of mast ce…	K04278	CNR2	http://www.genome.jp/dbget-bin/www_bget?ko:K04278	Neuroactive ligand-receptor interaction	ko04080	-	gnl|BL_ORD_ID|316358	sp|P47936|CNR2_MOUSE Cannabinoid receptor 2 OS=Mus musculus GN=Cnr2 PE=1 SV=1
novel.1529	1092.00	5.38	0.14	-5.17067924174835	8.26414528218194e-08	8.50628473894987e-06	-	-	-	-	-	-	-	-	-	-	-
GeneID:18826	3525.46	37.88	2.40	-3.95814284516447	9.0961129250819e-08	9.31604878983761e-06	PREDICTED: plastin-2 isoform X1 [Rattus norvegicus];PREDICTED: plastin-2 isoform X1 [Panthera tigris altaica]	GO:0005509;GO:0030054;GO:0070062;GO:0005615;GO:0051015;GO:0005925;GO:0005515;GO:0010737;GO:0003779;GO:0042802;GO:0002102;GO:0071803;GO:0016477;GO:0046872;GO:0051764;GO:0005829;GO:0031100;GO:0005884;GO:0015629;GO:0005737;GO:0051639;GO:0022617;GO:0032432;GO:0003674;GO:0016020;GO:0001726;GO:0001891;GO:0051017;GO:0042995;GO:0005886;GO:0051020;GO:0001725;GO:0009611;GO:0033157;GO:0002286;GO:0030175;GO:…	calcium ion binding;cell junction;extracellular exosome;extracellular space;actin filament binding;focal adhesion;protein binding;protein kinase A signaling;actin binding;identical protein binding;podosome;positive regulation of podosome assembly;cell migration;metal ion binding;actin crosslink formation;cytosol;animal organ regeneration;actin filament;actin cytoskeleton;cytoplasm;actin filament …	K17276	LCP1,PLS2	http://www.genome.jp/dbget-bin/www_bget?ko:K17276	-	-	KOG0516(Z)(Dystonin, GAS (Growth-arrest-specific protein), and related proteins)	gnl|BL_ORD_ID|132035	sp|Q61233|PLSL_MOUSE Plastin-2 OS=Mus musculus GN=Lcp1 PE=1 SV=4
GeneID:99709	2997.00	5.02	75.30	3.9389885498732	9.38182355184363e-08	9.56109998209174e-06	calcium-activated chloride channel regulator 4 precursor [Mus musculus]<>BAE23018.1 unnamed protein product [Mus musculus]<>EDL12016.1 mCG120741 [Mus musculus]<>AAI39089.1 Expressed sequence AI747448 [Mus musculus]<>AAI39090.1 Expressed sequence AI747448 [Mus musculus]<>AFP33230.1 chloride channel calcium activated 7 [Mus musculus]	GO:0016787;GO:0046872;GO:0008237;GO:0016021;GO:0006508;GO:1902476;GO:0015276;GO:0005254;GO:0016020;GO:0005229;GO:0070062;GO:0005576;GO:0031226;GO:0005886;GO:0006810;GO:0006821;GO:0008233	hydrolase activity;metal ion binding;metallopeptidase activity;integral component of membrane;proteolysis;chloride transmembrane transport;ligand-gated ion channel activity;chloride channel activity;membrane;intracellular calcium activated chloride channel activity;extracellular exosome;extracellular region;intrinsic component of plasma membrane;plasma membrane;transport;chloride transport;peptid…	K05030	CLCA3_4	http://www.genome.jp/dbget-bin/www_bget?ko:K05030	Pancreatic secretion;Renin secretion	ko04972,ko04924	-	gnl|BL_ORD_ID|330993	sp|Q6Q473|CLA4A_MOUSE Calcium-activated chloride channel regulator 4A OS=Mus musculus GN=Clca4a PE=1 SV=2
novel.24307	1300.00	3.45	0.04	-6.3315016881974	9.62699447313163e-08	9.76262602088117e-06	protein product [Mus musculus] &gt;EDK97542.1 mCG141777 [Mus musculus]	-	-	K06554	IGLL1,IGLL	http://www.genome.jp/dbget-bin/www_bget?ko:K06554	-	-	-	Ig	Ig lambda-1 chain C region OS=Mus musculus PE=1 SV=1
GeneID:54204	1181.96	17.70	1.23	-4.11813323431363	9.71910304599498e-08	9.80771839729669e-06	PREDICTED: septin-1 isoform X4 [Mus musculus]; AltName: Full=Peanut-like protein 3<>AAI40999.1 Septin 1 [Mus musculus]<>AAI45082.1 Septin 1 [Mus musculus];PREDICTED: septin-1 isoform X1 [Mus musculus]<>XP_011240164.1 PREDICTED: septin-1 isoform X1 [Mus musculus]; Short=Protein Diff6;septin-1 [Mus musculus]<>P42209.2 RecName: Full=Septin-1; AltName: Full=Differentiation protein 6	GO:0007056;GO:0042802;GO:0007049;GO:0000166;GO:0030496;GO:0005737;GO:0051301;GO:0005856;GO:0005525;GO:0005815;GO:0051311;GO:0072687	spindle assembly involved in female meiosis;identical protein binding;cell cycle;nucleotide binding;midbody;cytoplasm;cell division;cytoskeleton;GTP binding;microtubule organizing center;meiotic metaphase plate congression;meiotic spindle	K13737	SEPT1	http://www.genome.jp/dbget-bin/www_bget?ko:K13737	-	-	KOG2655(DZU)(Septin family protein (P-loop GTPase));KOG3859(D)(Septins (P-loop GTPases))	gnl|BL_ORD_ID|200539	sp|P42209|SEPT1_MOUSE Septin-1 OS=Mus musculus GN=Sept1 PE=1 SV=2
GeneID:193736	1947.00	0.00	1.54	8.95699274460038	9.83585747472227e-08	9.87712009632355e-06	PREDICTED: zinc finger and BTB domain-containing protein 12 isoform X1 [Ceratotherium simum simum]	GO:0005575;GO:0046872;GO:0003676	cellular_component;metal ion binding;nucleic acid binding	K10499	ZBTB12	http://www.genome.jp/dbget-bin/www_bget?ko:K10499	-	-	-	gnl|BL_ORD_ID|551299	sp|Q9Y330|ZBT12_HUMAN Zinc finger and BTB domain-containing protein 12 OS=Homo sapiens GN=ZBTB12 PE=1 SV=1
novel.16511	611.00	67.17	1013.25	3.92532490447367	9.88646030379738e-08	9.87974135019286e-06	protein T4B_6133, partial [Trichinella pseudospiralis]	-	-	-	-	-	-	-	-	-	-
GeneID:57262	598.00	41.86	2.09	-4.30423566294273	1.00761595488017e-07	1.00206676556344e-05	resistin-like alpha [Mus musculus]<>EDK98099.1 resistin like alpha [Mus musculus]	GO:0005576;GO:0005179;GO:0002408;GO:0005125;GO:0005615	extracellular region;hormone activity;myeloid dendritic cell chemotaxis;cytokine activity;extracellular space	-	-	-	-	-	-	gnl|BL_ORD_ID|166182	sp|Q9EP95|RETNA_MOUSE Resistin-like alpha OS=Mus musculus GN=Retnla PE=1 SV=1
GeneID:16792	2538.00	9.49	0.53	-4.10702238336753	1.02877288152619e-07	1.01818839130279e-05	unnamed protein product [Mus musculus]	GO:0005765;GO:0005887;GO:0016020;GO:0005764;GO:0006810;GO:0016021	lysosomal membrane;integral component of plasma membrane;membrane;lysosome;transport;integral component of membrane	K12387	LAPTM	http://www.genome.jp/dbget-bin/www_bget?ko:K12387	Lysosome	ko04142	-	gnl|BL_ORD_ID|53565	sp|Q61168|LAPM5_MOUSE Lysosomal-associated transmembrane protein 5 OS=Mus musculus GN=Laptm5 PE=1 SV=1
GeneID:12458	1348.00	2.81	0.04	-6.31163251827059	1.06731771875554e-07	1.05128241905749e-05	AltName: CD_antigen=CD196<>BAA23776.1 G protein-coupled receptor KY411 [Mus musculus]<>CAA10956.1 chemokine receptor [Mus musculus]<>BAC40946.1 unnamed protein product [Mus musculus]<>AAI00757.1 Ccr6 protein [Mus musculus]<>AAI00759.1 Ccr6 protein [Mus musculus]<>AAI00758.1 Ccr6 protein [Mus musculus]<>AAI05670.1 Ccr6 protein [Mus musculus]<>EDL02125.1 mCG8581 [Mus musculus];C-C chemokine recepto…	GO:0007204;GO:0072678;GO:0006935;GO:0097228;GO:0005575;GO:1904155;GO:0019957;GO:0004950;GO:2000510;GO:0016020;GO:0036126;GO:0048290;GO:0004930;GO:0004871;GO:0007186;GO:0005886;GO:0097524;GO:0010634;GO:0060474;GO:0019722;GO:2000319;GO:0070098;GO:0016493;GO:0005829;GO:0002523;GO:0005622;GO:0097225;GO:0072679;GO:0016021;GO:0072676;GO:0007165;GO:0003674;GO:2000404;GO:0009986;GO:0006955;GO:1904156;GO:…	positive regulation of cytosolic calcium ion concentration;T cell migration;chemotaxis;sperm principal piece;cellular_component;DN2 thymocyte differentiation;C-C chemokine binding;chemokine receptor activity;positive regulation of dendritic cell chemotaxis;membrane;sperm flagellum;isotype switching to IgA isotypes;G-protein coupled receptor activity;signal transducer activity;G-protein coupled re…	K04181	CCR6	http://www.genome.jp/dbget-bin/www_bget?ko:K04181	Cytokine-cytokine receptor interaction;Chemokine signaling pathway	ko04060,ko04062	-	gnl|BL_ORD_ID|323920	sp|O54689|CCR6_MOUSE C-C chemokine receptor type 6 OS=Mus musculus GN=Ccr6 PE=1 SV=1
GeneID:13655	3799.00	2.26	0.09	-4.55414352055963	1.07733552436799e-07	1.05609662403045e-05	early growth response protein 3 isoform 1 [Mus musculus]<>P43300.2 RecName: Full=Early growth response protein 3;PREDICTED: early growth response protein 3 isoform X3 [Chlorocebus sabaeus]<>XP_011542731.1 PREDICTED: early growth response protein 3 isoform X2 [Homo sapiens];PREDICTED: early growth response protein 3 isoform X1 [Mus musculus]; Short=EGR-3<>AAD28261.1 zinc finger DNA-binding protein…	GO:0003677;GO:0003700;GO:0045586;GO:0006355;GO:0001938;GO:0043066;GO:0002042;GO:0007274;GO:0007517;GO:0005634;GO:0035924;GO:0035767;GO:0007623;GO:0007422;GO:0006351;GO:0046872;GO:0003676;GO:0033089;GO:0044344	DNA binding;transcription factor activity, sequence-specific DNA binding;regulation of gamma-delta T cell differentiation;regulation of transcription, DNA-templated;positive regulation of endothelial cell proliferation;negative regulation of apoptotic process;cell migration involved in sprouting angiogenesis;neuromuscular synaptic transmission;muscle organ development;nucleus;cellular response to…	K12497	EGR3	http://www.genome.jp/dbget-bin/www_bget?ko:K12497	-	-	KOG1721(R)(FOG: Zn-finger)	gnl|BL_ORD_ID|382403	sp|P43300|EGR3_MOUSE Early growth response protein 3 OS=Mus musculus GN=Egr3 PE=2 SV=2
GeneID:107581	3446.00	0.82	0.00	-8.95723917132731	1.12211895134155e-07	1.08204435819705e-05	PREDICTED: collagen alpha-1(XVI) chain isoform X5 [Mus musculus];PREDICTED: collagen alpha-1(XVI) chain isoform X4 [Mus musculus]	GO:0071230;GO:0051894;GO:0005576;GO:0033627;GO:0033622;GO:0005178;GO:0005578;GO:0007155;GO:0005581	cellular response to amino acid stimulus;positive regulation of focal adhesion assembly;extracellular region;cell adhesion mediated by integrin;integrin activation;integrin binding;proteinaceous extracellular matrix;cell adhesion;collagen trimer	-	-	-	-	-	-	gnl|BL_ORD_ID|317615	sp|Q8BLX7|COGA1_MOUSE Collagen alpha-1(XVI) chain OS=Mus musculus GN=Col16a1 PE=1 SV=2
novel.23289	486.00	14.94	0.00	-8.95723917132731	1.12211895134155e-07	1.08204435819705e-05	homology domain-containing family A member 8 isoform 2 [Mus musculus] &gt;AAH52360.1 Pleckstrin homology domain containing, family A (phosphoinositide binding specific) member 8 [Mus musculus]	GO:0005737;GO:0017089;GO:0008289;GO:0005794;GO:0051861;GO:0097001;GO:0006869;GO:0015031;GO:0070273;GO:0016020;GO:0035621;GO:0005802;GO:0046836;GO:0006810	cytoplasm;glycolipid transporter activity;lipid binding;Golgi apparatus;glycolipid binding;ceramide binding;lipid transport;protein transport;phosphatidylinositol-4-phosphate binding;membrane;ER to Golgi ceramide transport;trans-Golgi network;glycolipid transport;transport	K08051	PLEKHA8,FAPP2	http://www.genome.jp/dbget-bin/www_bget?ko:K08051	-	-	-	Pleckstrin	Pleckstrin homology domain-containing family A member 8 OS=Rattus norvegicus GN=Plekha8 PE=1 SV=1
novel.6527	3796.00	0.00	0.71	8.93597382001216	1.12211895134155e-07	1.08204435819705e-05	[Mus musculus]	-	-	-	-	-	-	-	-	-	-
NT_039195.1_GeneID:100040462	1940.46	12.47	0.71	-4.09300845586363	1.12482994585723e-07	1.08204435819705e-05	[Mus musculus];myeloid cell nuclear differentiation antigen-like protein [Mus musculus]<>XP_011237034.1 PREDICTED: myeloid cell nuclear differentiation antigen-like protein isoform X1 [Mus musculus]<>XP_011237035.1 PREDICTED: myeloid cell nuclear differentiation antigen-like protein isoform X1 [Mus musculus]<>D0QMC3.1 RecName: Full=Myeloid cell nuclear differentiation antigen-like protein<>ACT835…	GO:0001047;GO:0008134;GO:0044822;GO:0001078;GO:0048839;GO:0040008;GO:0005737;GO:0006351;GO:0005730;GO:0005654;GO:0005515;GO:0042802;GO:0030308;GO:0006357;GO:0003712;GO:0003690;GO:0007275;GO:0006355;GO:0000978;GO:0045669;GO:0016607;GO:0034399;GO:0005634;GO:0042771;GO:0035458;GO:0016020	core promoter binding;transcription factor binding;RNA binding;transcriptional repressor activity, RNA polymerase II core promoter proximal region sequence-specific binding;inner ear development;regulation of growth;cytoplasm;transcription, DNA-templated;nucleolus;nucleoplasm;protein binding;identical protein binding;negative regulation of cell growth;regulation of transcription from RNA polymera…	-	-	-	-	-	-	Myeloid;gnl|BL_ORD_ID|84785	Myeloid cell nuclear differentiation antigen-like protein OS=Mus musculus GN=Mndal PE=1 SV=1;sp|D0QMC3|MNDAL_MOUSE Myeloid cell nuclear differentiation antigen-like protein OS=Mus musculus GN=Mndal PE=1 SV=1
GeneID:27218	2688.00	1.68	0.08	-5.65851548245669	1.16524993984045e-07	1.11571326797933e-05	signaling lymphocytic activation molecule precursor [Mus musculus]<>Q9QUM4.1 RecName: Full=Signaling lymphocytic activation molecule; AltName: Full=SLAM family member 1; Flags: Precursor<>AAF14535.1 signaling lymphocytic activation molecule [Mus musculus]<>AAF22231.1 type I membrane receptor SLAM1 [Mus musculus]<>AAF13818.1 signaling lymphocytic activation molecule [Mus musculus]<>BAC29424.1 unna…	GO:0046330;GO:0032695;GO:0031338;GO:0016021;GO:0004872;GO:0001787;GO:0002376;GO:0035744;GO:2000349;GO:0009897;GO:0042104;GO:0045335;GO:0002232;GO:0010759;GO:0045087;GO:2000510;GO:0002250;GO:0007155;GO:0016020;GO:0032720;GO:1902715;GO:0070062;GO:0009986;GO:0046649;GO:0001779;GO:0002277;GO:0006909;GO:0070374;GO:1902714;GO:0005515;GO:0002725;GO:0005886;GO:0050790;GO:0032715;GO:0042802	positive regulation of JNK cascade;negative regulation of interleukin-12 production;regulation of vesicle fusion;integral component of membrane;receptor activity;natural killer cell proliferation;immune system process;T-helper 1 cell cytokine production;negative regulation of CD40 signaling pathway;external side of plasma membrane;positive regulation of activated T cell proliferation;phagocytic v…	K06536	SLAMF1,CD150	http://www.genome.jp/dbget-bin/www_bget?ko:K06536	-	-	-	gnl|BL_ORD_ID|204927	sp|Q9QUM4|SLAF1_MOUSE Signaling lymphocytic activation molecule OS=Mus musculus GN=Slamf1 PE=1 SV=1
GeneID:11813	673.32	6.55	107.61	3.98257064255556	1.26549939480827e-07	1.20609122877421e-05	NP_001296728.1 apolipoprotein C-II precursor [Mus musculus] &gt;Q05020.1 RecName: Full=Apolipoprotein C-II;BAE27195.1 unnamed protein product [Mus musculus] &gt;CAA78804.1 Apolipoprotein C2 [Mus musculus] &gt;EDL23171.1 apolipoprotein C-II [Mus musculus]; Short=ApoC-II;NP_001296724.1 apolipoprotein C-II precursor [Mus musculus] &gt; AltName: Full=Apolipoprotein C2; Short=Apo-CII;AAI06109.1 Apoc2 …	GO:0060697;GO:0042803;GO:0010898;GO:0008289;GO:0016004;GO:0005615;GO:0051006;GO:0005576;GO:0070062;GO:0043086;GO:0034363;GO:0006629;GO:0033344;GO:0070328;GO:0034382;GO:0010518;GO:0055102;GO:0006810;GO:0060230;GO:0034384;GO:0032375;GO:0045723;GO:0005829;GO:0034364;GO:0008047;GO:0042627;GO:0048261;GO:0010916;GO:0034366;GO:0033700;GO:0043274;GO:0034361;GO:0045833;GO:0006869;GO:0034362;GO:0003674;GO:…	positive regulation of phospholipid catabolic process;protein homodimerization activity;positive regulation of triglyceride catabolic process;lipid binding;phospholipase activator activity;extracellular space;positive regulation of lipoprotein lipase activity;extracellular region;extracellular exosome;negative regulation of catalytic activity;intermediate-density lipoprotein particle;lipid metabo…	-	-	-	-	-	-	Apolipoprotein;gnl|BL_ORD_ID|278283	Apolipoprotein C-II OS=Mus musculus GN=Apoc2 PE=2 SV=1;sp|Q05020|APOC2_MOUSE Apolipoprotein C-II OS=Mus musculus GN=Apoc2 PE=2 SV=1
GeneID:60361	1282.00	2.59	0.00	-8.93082070953932	1.28242165867606e-07	1.21100606722502e-05	membrane-spanning 4-domains, subfamily A, member 4B [Mus musculus]<>AAK37595.1 MS4A4B protein [Mus musculus]<>AAG09739.1 chandra protein [Mus musculus]<>BAC30462.1 unnamed protein product [Mus musculus]<>BAE43033.1 unnamed protein product [Mus musculus]<>BAE23762.1 unnamed protein product [Mus musculus]<>EDL41423.1 membrane-spanning 4-domains, subfamily A, member 4B [Mus musculus]	GO:0005575;GO:0016020;GO:0005887;GO:0008150;GO:0016021;GO:0003674	cellular_component;membrane;integral component of plasma membrane;biological_process;integral component of membrane;molecular_function	-	-	-	-	-	-	gnl|BL_ORD_ID|405144	sp|Q99N05|M4A4D_MOUSE Membrane-spanning 4-domains subfamily A member 4D OS=Mus musculus GN=Ms4a4d PE=2 SV=1
GeneID:17769	6230.00	0.00	0.41	8.91464413319525	1.28242165867606e-07	1.21100606722502e-05	5,10-methylenetetrahydrofolate reductase, isoform CRA_c [Mus musculus];methylenetetrahydrofolate reductase isoform a [Mus musculus]<>EDL14795.1 5,10-methylenetetrahydrofolate reductase, isoform CRA_b [Mus musculus];PREDICTED: methylenetetrahydrofolate reductase isoform X2 [Mus musculus];PREDICTED: methylenetetrahydrofolate reductase isoform X1 [Mus musculus]	GO:0006555;GO:0072341;GO:0033274;GO:0070555;GO:0006730;GO:0001666;GO:0016491;GO:0005829;GO:0050660;GO:0008152;GO:0070829;GO:0042493;GO:0050667;GO:0051593;GO:0046653;GO:0031060;GO:0043200;GO:0045202;GO:0004489;GO:0032403;GO:0050661;GO:0003824;GO:0055114;GO:0046500;GO:0035999;GO:0009086	methionine metabolic process;modified amino acid binding;response to vitamin B2;response to interleukin-1;one-carbon metabolic process;response to hypoxia;oxidoreductase activity;cytosol;flavin adenine dinucleotide binding;metabolic process;heterochromatin maintenance;response to drug;homocysteine metabolic process;response to folic acid;tetrahydrofolate metabolic process;regulation of histone me…	K00297	metF,MTHFR	http://www.genome.jp/dbget-bin/www_bget?ko:K00297	Carbon fixation pathways in prokaryotes;One carbon pool by folate;Carbon metabolism	ko00720,ko00670,ko01200	KOG0564(E)(5,10-methylenetetrahydrofolate reductase)	gnl|BL_ORD_ID|412007	sp|Q9WU20|MTHR_MOUSE Methylenetetrahydrofolate reductase OS=Mus musculus GN=Mthfr PE=1 SV=2
NW_019168531.1_GeneID:78789	2594.50	0.02	1.42	5.96613854619246	1.31615864756652e-07	1.23718912871253e-05	PREDICTED: V-set and immunoglobulin domain-containing protein 1 isoform X1 [Mus musculus]<>AAI45051.1 Vsig1 protein [Mus musculus];V-set and immunoglobulin domain containing 1, partial [Mus musculus]	GO:0030277;GO:0016020;GO:0005886;GO:0003674;GO:0016021;GO:0016323;GO:0003382	maintenance of gastrointestinal epithelium;membrane;plasma membrane;molecular_function;integral component of membrane;basolateral plasma membrane;epithelial cell morphogenesis	-	-	-	-	-	-	gnl|BL_ORD_ID|249693	sp|Q9D2J4|VSIG1_MOUSE V-set and immunoglobulin domain-containing protein 1 OS=Mus musculus GN=Vsig1 PE=1 SV=1
GeneID:74156	3522.36	0.15	3.49	4.38425251556207	1.3468582683877e-07	1.2602920142286e-05	acyl-coenzyme A thioesterase 12 [Mus musculus]<>Q9DBK0.1 RecName: Full=Acyl-coenzyme A thioesterase 12;AAI32051.1 Acyl-CoA thioesterase 12 [Mus musculus] &gt; Short=Acyl-CoA thioesterase 12; Short=mCACH-1<>BAB23658.1 unnamed protein product [Mus musculus]<>BAB84021.1 cytosolic acetyl-CoA hydrolase [Mus musculus]<>BAC28775.1 unnamed protein product [Mus musculus]<>AAI32051.1 Acyl-CoA thioesterase …	GO:0016787;GO:0005829;GO:0006084;GO:0005737;GO:0006090;GO:0008289;GO:0003986;GO:0006629;GO:0006637;GO:0047617;GO:0006631;GO:0052689;GO:0008152;GO:0005524;GO:0003824	hydrolase activity;cytosol;acetyl-CoA metabolic process;cytoplasm;pyruvate metabolic process;lipid binding;acetyl-CoA hydrolase activity;lipid metabolic process;acyl-CoA metabolic process;acyl-CoA hydrolase activity;fatty acid metabolic process;carboxylic ester hydrolase activity;metabolic process;ATP binding;catalytic activity	K01067	E3.1.2.1,ACH1	http://www.genome.jp/dbget-bin/www_bget?ko:K01067	Pyruvate metabolism	ko00620	-	gnl|BL_ORD_ID|264778;Acyl-coenzyme	sp|Q9DBK0|ACO12_MOUSE Acyl-coenzyme A thioesterase 12 OS=Mus musculus GN=Acot12 PE=1 SV=1;Acyl-coenzyme A thioesterase 12 OS=Mus musculus GN=Acot12 PE=1 SV=1
GeneID:18606	3254.92	14.63	0.92	-3.95251736166062	1.43308073154637e-07	1.33268400855843e-05	PREDICTED: ectonucleotide pyrophosphatase/phosphodiesterase family member 2 isoform X6 [Mus musculus];PREDICTED: ectonucleotide pyrophosphatase/phosphodiesterase family member 2 isoform X9 [Mus musculus];Q9R1E6.3 RecName: Full=Ectonucleotide pyrophosphatase/phosphodiesterase family member 2; Flags: Precursor &gt;PREDICTED: ectonucleotide pyrophosphatase/phosphodiesterase family member 2 isoform X…	GO:0046872;GO:0016042;GO:0016787;GO:0005737;GO:1900026;GO:0006898;GO:0005044;GO:1903165;GO:0047391;GO:0044849;GO:0016021;GO:0034638;GO:0030247;GO:0005509;GO:0005794;GO:0006955;GO:0005615;GO:0050731;GO:0060326;GO:0048714;GO:0006629;GO:0071392;GO:0003676;GO:0008284;GO:0008270;GO:0006935;GO:0030334;GO:0090305;GO:0009395;GO:0051894;GO:0008152;GO:0004622;GO:2000394;GO:0005887;GO:0016020;GO:0005576;GO:…	metal ion binding;lipid catabolic process;hydrolase activity;cytoplasm;positive regulation of substrate adhesion-dependent cell spreading;receptor-mediated endocytosis;scavenger receptor activity;response to polycyclic arene;alkylglycerophosphoethanolamine phosphodiesterase activity;estrous cycle;integral component of membrane;phosphatidylcholine catabolic process;polysaccharide binding;calcium i…	K01122	ENPP2	http://www.genome.jp/dbget-bin/www_bget?ko:K01122	Ether lipid metabolism	ko00565	KOG2645(R)(Type I phosphodiesterase/nucleotide pyrophosphatase)	gnl|BL_ORD_ID|377186;Ectonucleotide;gnl|BL_ORD_ID|377715	sp|Q9R1E6|ENPP2_MOUSE Ectonucleotide pyrophosphatase/phosphodiesterase family member 2 OS=Mus musculus GN=Enpp2 PE=1 SV=3;Ectonucleotide pyrophosphatase/phosphodiesterase family member 2 OS=Mus musculus GN=Enpp2 PE=1 SV=3;sp|Q64610|ENPP2_RAT Ectonucleotide pyrophosphatase/phosphodiesterase family member 2 OS=Rattus norvegicus GN=Enpp2 PE=1 SV=2
novel.8048	380.88	83.30	3.37	-4.61175612741833	1.43717016370335e-07	1.33268400855843e-05	light chain variable region, partial [Mus musculus];2055.5.C14 immunoglobulin kappa light chain [Mus musculus]	GO:0006955;GO:0005615;GO:0002377;GO:0003823	immune response;extracellular space;immunoglobulin production;antigen binding	-	-	-	-	-	-	Ig;Ig;Ig	Ig kappa chain V-IV region S107B OS=Mus musculus PE=4 SV=1;Ig kappa chain V-VI region NQ2-6.1 OS=Mus musculus PE=2 SV=1;Ig kappa chain V-VI region NQ2-17.4.1 OS=Mus musculus PE=2 SV=1
GeneID:15430	3395.25	14.39	0.91	-4.0096143458379	1.44661133801266e-07	1.33542336342281e-05	protein Hox-D11 [Mus musculus] &gt;AAI38116.1 Homeo box D11 [Mus musculus]; AltName: Full=Homeobox protein Hox-4.7;EDL27169.1 homeobox D12, isoform CRA_b [Mus musculus] &gt;EDL27171.1 homeobox D11, isoform CRA_b [Mus musculus] &gt;P23812.2 RecName: Full=Homeobox protein Hox-D12;AAI45657.1 Homeo box D12 [Mus musculus]; AltName: Full=Homeobox protein Hox-5.6 &gt;CAA42943.1 Hox-4.6 [Mus musculus] &g…	GO:0042733;GO:0001656;GO:0005515;GO:0010720;GO:0048704;GO:0030326;GO:0060272;GO:0045944;GO:0005634;GO:0009953;GO:0021520;GO:0032330;GO:0001501;GO:0003682;GO:0006355;GO:0007275;GO:0060351;GO:0003677;GO:0010468;GO:0008344;GO:0007519;GO:0003700;GO:0032332;GO:0001759;GO:0006351;GO:0009954;GO:0009952;GO:0048589;GO:0035115;GO:0005654;GO:0048935;GO:0005667;GO:0035137;GO:0043565;GO:0007338;GO:0001658;GO:…	embryonic digit morphogenesis;metanephros development;protein binding;positive regulation of cell development;embryonic skeletal system morphogenesis;embryonic limb morphogenesis;embryonic skeletal joint morphogenesis;positive regulation of transcription from RNA polymerase II promoter;nucleus;dorsal/ventral pattern formation;spinal cord motor neuron cell fate specification;regulation of chondroc…	K09297;K09295;K09296	HOX_12;HOXD10;HOX_11	http://www.genome.jp/dbget-bin/www_bget?ko:K09297;http://www.genome.jp/dbget-bin/www_bget?ko:K09295;http://www.genome.jp/dbget-bin/www_bget?ko:K09296	-	-	KOG0487(K)(Transcription factor Abd-B, contains HOX domain)	gnl|BL_ORD_ID|43566;Homeobox;Homeobox	sp|P28359|HXD10_MOUSE Homeobox protein Hox-D10 OS=Mus musculus GN=Hoxd10 PE=1 SV=2;Homeobox protein Hox-D11 OS=Homo sapiens GN=HOXD11 PE=3 SV=3;Homeobox protein Hox-D12 OS=Mus musculus GN=Hoxd12 PE=2 SV=2
GeneID:12721	1687.57	107.55	7.22	-3.86968789173397	1.46023329468751e-07	1.34198047341237e-05	AAM18514.1 tryptophane aspartate-containing coat protein [Mus musculus] &gt;BAE33465.1 unnamed protein product [Mus musculus] &gt;XP_006507347.1 PREDICTED: coronin-1A isoform X1 [Mus musculus] &gt; Short=TACO<>AAD31082.1 tryptophane aspartate containing coat protein [Mus musculus]<>AAM18514.1 tryptophane aspartate-containing coat protein [Mus musculus]<>BAE33465.1 unnamed protein product [Mus mus…	GO:0016020;GO:0030424;GO:0050870;GO:0051279;GO:0038180;GO:0031339;GO:0005634;GO:0001891;GO:0008150;GO:0006909;GO:0031589;GO:0042102;GO:0034097;GO:0030217;GO:0005886;GO:0043320;GO:0005911;GO:0008360;GO:0061502;GO:0030036;GO:0005856;GO:0030864;GO:0001772;GO:0030833;GO:0030335;GO:0005575;GO:0008064;GO:0001771;GO:0042803;GO:0008022;GO:0030670;GO:0005769;GO:0008092;GO:0030027;GO:0070062;GO:0032956;GO:…	membrane;axon;positive regulation of T cell activation;regulation of release of sequestered calcium ion into cytosol;nerve growth factor signaling pathway;negative regulation of vesicle fusion;nucleus;phagocytic cup;biological_process;phagocytosis;cell-substrate adhesion;positive regulation of T cell proliferation;response to cytokine;T cell differentiation;plasma membrane;natural killer cell deg…	K13882	CORO1A	http://www.genome.jp/dbget-bin/www_bget?ko:K13882	Phagosome	ko04145	KOG1445(Z)(Tumor-specific antigen (contains WD repeats))	Coronin-1A;gnl|BL_ORD_ID|316287	Coronin-1A OS=Mus musculus GN=Coro1a PE=1 SV=5;sp|O89053|COR1A_MOUSE Coronin-1A OS=Mus musculus GN=Coro1a PE=1 SV=5
GeneID:171283	1885.00	1.39	0.00	-8.90390943768082	1.46827987007839e-07	1.34337819579706e-05	Havcr1 protein [Mus musculus];PREDICTED: hepatitis A virus cellular receptor 1 homolog isoform X3 [Mus musculus];PREDICTED: hepatitis A virus cellular receptor 1 homolog isoform X1 [Mus musculus]<>XP_011247085.1 PREDICTED: hepatitis A virus cellular receptor 1 homolog isoform X1 [Mus musculus];hepatitis A virus cellular receptor 1 homolog isoform a precursor [Mus musculus]<>XP_006532456.1 PREDICT…	GO:0031514;GO:0042493;GO:0070287;GO:0007584;GO:0006911;GO:0001786;GO:0005886;GO:0016324;GO:0016020;GO:0033005;GO:0045335;GO:0003674;GO:0016021;GO:0005737;GO:0033574;GO:0001618;GO:0005515;GO:0010046;GO:0097286;GO:0005615;GO:0009986;GO:0046677	motile cilium;response to drug;ferritin receptor activity;response to nutrient;phagocytosis, engulfment;phosphatidylserine binding;plasma membrane;apical plasma membrane;membrane;positive regulation of mast cell activation;phagocytic vesicle;molecular_function;integral component of membrane;cytoplasm;response to testosterone;virus receptor activity;protein binding;response to mycotoxin;iron ion i…	K20413	HAVCR1	http://www.genome.jp/dbget-bin/www_bget?ko:K20413	-	-	-	gnl|BL_ORD_ID|28824;gnl|BL_ORD_ID|216134	sp|Q5QNS5|HAVR1_MOUSE Hepatitis A virus cellular receptor 1 homolog OS=Mus musculus GN=Havcr1 PE=1 SV=2;sp|Q8R183|TIMD2_MOUSE T-cell immunoglobulin and mucin domain-containing protein 2 OS=Mus musculus GN=Timd2 PE=1 SV=1
GeneID:64099	2655.00	4.77	0.25	-4.23444542763851	1.51424320646006e-07	1.37745652860283e-05	gamma-parvin isoform 1 [Mus musculus]	GO:0005737;GO:0003779;GO:0005925;GO:0007155;GO:0030054;GO:0005575;GO:0031532;GO:0005856;GO:0005886;GO:0008150;GO:0016020	cytoplasm;actin binding;focal adhesion;cell adhesion;cell junction;cellular_component;actin cytoskeleton reorganization;cytoskeleton;plasma membrane;biological_process;membrane	K06275	PARV	http://www.genome.jp/dbget-bin/www_bget?ko:K06275	Focal adhesion	ko04510	-	gnl|BL_ORD_ID|120405	sp|Q9ERD8|PARVG_MOUSE Gamma-parvin OS=Mus musculus GN=Parvg PE=1 SV=2
GeneID:271221	2578.59	2.83	0.10	-4.60134784392385	1.51890912266998e-07	1.37745652860283e-05	uncharacterized protein KIAA0226-like [Mus musculus]<>XP_011243380.1 PREDICTED: uncharacterized protein KIAA0226-like isoform X1 [Mus musculus];PREDICTED: uncharacterized protein KIAA0226-like isoform X2 [Mus musculus];PREDICTED: uncharacterized protein KIAA0226-like isoform X3 [Mus musculus]	GO:0003674;GO:0005575;GO:0008150	molecular_function;cellular_component;biological_process	-	-	-	-	-	KOG1829(T)(Uncharacterized conserved protein, contains C1, PH and RUN domains)	gnl|BL_ORD_ID|480807	sp|Q3TD16|RUBCL_MOUSE Protein RUBCNL-like OS=Mus musculus GN=Rubcnl PE=1 SV=2
NW_004058054.1_GeneID:108995	1781.00	6.80	0.35	-4.25472754954715	1.62649814546613e-07	1.4673477728253e-05	AltName: Full=TBC1 domain family member 10C<>BAC30605.1 unnamed protein product [Mus musculus]<>BAE27160.1 unnamed protein product [Mus musculus]<>EDL33029.1 TBC1 domain family, member 10c, isoform CRA_b [Mus musculus]<>AAI60248.1 TBC1 domain family, member 10c [synthetic construct]<>BAH16639.1 TBC1 domain family, member 10C [Homo sapiens];carabin [Mus musculus]<>XP_006531689.1 PREDICTED: carabin…	GO:0016020;GO:0017137;GO:0031527;GO:0005886;GO:0051534;GO:0006886;GO:0090630;GO:1902017;GO:0070373;GO:0005829;GO:0005622;GO:0031338;GO:0005096;GO:0012505;GO:0050869;GO:0042147	membrane;Rab GTPase binding;filopodium membrane;plasma membrane;negative regulation of NFAT protein import into nucleus;intracellular protein transport;activation of GTPase activity;regulation of cilium assembly;negative regulation of ERK1 and ERK2 cascade;cytosol;intracellular;regulation of vesicle fusion;GTPase activator activity;endomembrane system;negative regulation of B cell activation;retr…	K19944	TBC1D10	http://www.genome.jp/dbget-bin/www_bget?ko:K19944	-	-	KOG1102(R)(Rab6 GTPase activator GAPCenA and related TBC domain proteins)	gnl|BL_ORD_ID|511983	sp|Q8C9V1|TB10C_MOUSE Carabin OS=Mus musculus GN=Tbc1d10c PE=1 SV=1
GeneID:22376	2094.00	4.26	0.18	-4.48506504081758	1.6322871853541e-07	1.4673477728253e-05	Short=WASp &gt;AAC99855.1 Wiskott-Aldrich syndrome protein (WASP) [Mus musculus] &gt;wiskott-Aldrich syndrome protein homolog [Mus musculus]<>P70315.1 RecName: Full=Wiskott-Aldrich syndrome protein homolog;ABK42106.1 Wasp [synthetic construct] &gt;P70315.1 RecName: Full=Wiskott-Aldrich syndrome protein homolog;prf||2122283A Wiskott-Aldrich syndrome protein;syndrome protein homolog [Mus musculus] …	GO:0005515;GO:0019901;GO:0042802;GO:0007015;GO:0003779;GO:0012506;GO:0070062;GO:0006955;GO:0038096;GO:0003674;GO:0043274;GO:2000601;GO:0005737;GO:0005829;GO:0008150;GO:0030041;GO:0008154;GO:0030048;GO:0016197;GO:0005575;GO:0005856;GO:0042110;GO:2000146;GO:0002625;GO:0017124;GO:0005911	protein binding;protein kinase binding;identical protein binding;actin filament organization;actin binding;vesicle membrane;extracellular exosome;immune response;Fc-gamma receptor signaling pathway involved in phagocytosis;molecular_function;phospholipase binding;positive regulation of Arp2/3 complex-mediated actin nucleation;cytoplasm;cytosol;biological_process;actin filament polymerization;acti…	K05747	WAS	http://www.genome.jp/dbget-bin/www_bget?ko:K05747	Regulation of actin cytoskeleton;Adherens junction;Tight junction;Endocytosis;Chemokine signaling pathway;Fc gamma R-mediated phagocytosis	ko04810,ko04520,ko04530,ko04144,ko04062,ko04666	KOG3671(TZ)(Actin regulatory protein (Wiskott-Aldrich syndrome protein))	gnl|BL_ORD_ID|248701;Wiskott-Aldrich	sp|P70315|WASP_MOUSE Wiskott-Aldrich syndrome protein homolog OS=Mus musculus GN=Was PE=1 SV=1;Wiskott-Aldrich syndrome protein homolog OS=Mus musculus GN=Was PE=1 SV=1
GeneID:12655	1539.00	0.23	5.54	4.60917639096627	1.66561684916231e-07	1.49079949812415e-05	chitinase-like protein 3 precursor [Mus musculus]<>O35744.2 RecName: Full=Chitinase-like protein 3; Flags: Precursor<>AAB62394.2 secretory protein precursor [Mus musculus]<>AAH61154.1 Chitinase 3-like 3 [Mus musculus]<>BAE32572.1 unnamed protein product [Mus musculus]; AltName: Full=Beta-N-acetylhexosaminidase Ym1; AltName: Full=ECF-L; AltName: Full=Secreted protein Ym1; AltName: Full=Eosinophil …	GO:0005783;GO:0048237;GO:0006954;GO:0006032;GO:0005634;GO:0005576;GO:0005635;GO:0030246;GO:0016798;GO:0008152;GO:0004563;GO:0004568;GO:0000272;GO:0004553;GO:0031410;GO:0005737;GO:0008061;GO:0016787;GO:0005975	endoplasmic reticulum;rough endoplasmic reticulum lumen;inflammatory response;chitin catabolic process;nucleus;extracellular region;nuclear envelope;carbohydrate binding;hydrolase activity, acting on glycosyl bonds;metabolic process;beta-N-acetylhexosaminidase activity;chitinase activity;polysaccharide catabolic process;hydrolase activity, hydrolyzing O-glycosyl compounds;cytoplasmic vesicle;cyto…	K17524	CHI3L3_4	http://www.genome.jp/dbget-bin/www_bget?ko:K17524	-	-	KOG2806(G)(Chitinase)	gnl|BL_ORD_ID|329906	sp|O35744|CHIL3_MOUSE Chitinase-like protein 3 OS=Mus musculus GN=Chil3 PE=1 SV=2
GeneID:17156	7863.00	0.32	0.00	-8.87648661993908	1.68420338038404e-07	1.49444012019767e-05	mannosyl-oligosaccharide 1,2-alpha-mannosidase IB [Mus musculus]<>P39098.1 RecName: Full=Mannosyl-oligosaccharide 1,2-alpha-mannosidase IB; AltName: Full=Mannosidase alpha class 1A member 2;1,2-alpha-mannosidase IB [Mus musculus] &gt; Short=Alpha-1,2-mannosidase IB &gt;AAH49121.1 Mannosidase, alpha, class 1A, member 2 [Mus musculus] &gt;AAC34829.1 alpha 1,2-mannosidase IB [Mus musculus] &gt;AAB60…	GO:0070062;GO:0005794;GO:0016798;GO:0000139;GO:0004571;GO:0006491;GO:0016020;GO:0005509;GO:0005783;GO:0048286;GO:0016787;GO:0046872;GO:0009100;GO:0008152;GO:0016021;GO:0006486;GO:0007585	extracellular exosome;Golgi apparatus;hydrolase activity, acting on glycosyl bonds;Golgi membrane;mannosyl-oligosaccharide 1,2-alpha-mannosidase activity;N-glycan processing;membrane;calcium ion binding;endoplasmic reticulum;lung alveolus development;hydrolase activity;metal ion binding;glycoprotein metabolic process;metabolic process;integral component of membrane;protein glycosylation;respirato…	K01230	MAN1	http://www.genome.jp/dbget-bin/www_bget?ko:K01230	Protein processing in endoplasmic reticulum;N-Glycan biosynthesis;Various types of N-glycan biosynthesis	ko04141,ko00510,ko00513	KOG2431(G)(1, 2-alpha-mannosidase)	gnl|BL_ORD_ID|404101;Mannosyl-oligosaccharide	sp|P39098|MA1A2_MOUSE Mannosyl-oligosaccharide 1,2-alpha-mannosidase IB OS=Mus musculus GN=Man1a2 PE=1 SV=1;Mannosyl-oligosaccharide 1,2-alpha-mannosidase IB OS=Mus musculus GN=Man1a2 PE=1 SV=1
novel.16712	386.00	31.09	0.00	-8.87648661993908	1.68420338038404e-07	1.49444012019767e-05	protein [Mus musculus]	GO:0006958;GO:0050871;GO:0006911;GO:0016064;GO:0072562;GO:0003823;GO:0001812;GO:0002455;GO:0006910;GO:0045087;GO:0050778;GO:0009897;GO:0050766;GO:0001798;GO:0042571;GO:0042742;GO:0050853;GO:0034987;GO:0005615	complement activation, classical pathway;positive regulation of B cell activation;phagocytosis, engulfment;immunoglobulin mediated immune response;blood microparticle;antigen binding;positive regulation of type I hypersensitivity;humoral immune response mediated by circulating immunoglobulin;phagocytosis, recognition;innate immune response;positive regulation of immune response;external side of p…	K06856	IGH	http://www.genome.jp/dbget-bin/www_bget?ko:K06856	Phagosome;Calcium signaling pathway;NF-kappa B signaling pathway;PI3K-Akt signaling pathway;Phospholipase D signaling pathway;B cell receptor signaling pathway;Fc epsilon RI signaling pathway;Fc gamma R-mediated phagocytosis;Hematopoietic cell lineage;Intestinal immune network for IgA production;Natural killer cell mediated cytotoxicity	ko04145,ko04020,ko04064,ko04151,ko04072,ko04662,ko04664,ko04666,ko04640,ko04672,ko04650	-	Ig	Ig gamma-2B chain C region OS=Mus musculus GN=Igh-3 PE=1 SV=3
GeneID:78252	3368.00	0.46	7.33	4.02748786863868	1.73893902052747e-07	1.53638620929522e-05	PREDICTED: NXPE family member 2 isoform X2 [Mus musculus];PREDICTED: NXPE family member 2 isoform X4 [Mus musculus];PREDICTED: NXPE family member 2 isoform X5 [Mus musculus];NXPE family member 2 [Mus musculus]<>BAC28418.1 unnamed protein product [Mus musculus];PREDICTED: NXPE family member 2 isoform X1 [Mus musculus]	GO:0016020;GO:0008150;GO:0005575;GO:0003674;GO:0016021	membrane;biological_process;cellular_component;molecular_function;integral component of membrane	-	-	-	-	-	-	gnl|BL_ORD_ID|417546	sp|Q3U095|NXPE2_MOUSE NXPE family member 2 OS=Mus musculus GN=Nxpe2 PE=2 SV=1
GeneID:18987	3249.00	2.94	0.15	-4.2562703112961	1.79571907881338e-07	1.57977234856633e-05	Short=Oct-2;PREDICTED: POU domain, class 2, transcription factor 2 isoform X14 [Mus musculus];POU domain, class 2, transcription factor 2 isoform 4 [Mus musculus]<>CAA37702.1 Oct2b [Mus musculus];PREDICTED: POU domain, class 2, transcription factor 2 isoform X11 [Mus musculus];PREDICTED: POU domain, class 2, transcription factor 2 isoform X12 [Mus musculus];PREDICTED: POU domain, class 2, transcr…	GO:0048469;GO:0000978;GO:0045893;GO:0005634;GO:0048305;GO:0045944;GO:0003700;GO:0003677;GO:0006355;GO:0002380;GO:0042795;GO:0019904;GO:0006366;GO:0005737;GO:0043565;GO:0002335;GO:0005654;GO:0006959;GO:0001077;GO:0006351	cell maturation;RNA polymerase II core promoter proximal region sequence-specific DNA binding;positive regulation of transcription, DNA-templated;nucleus;immunoglobulin secretion;positive regulation of transcription from RNA polymerase II promoter;transcription factor activity, sequence-specific DNA binding;DNA binding;regulation of transcription, DNA-templated;immunoglobulin secretion involved i…	K09364	POU2F,OTF	http://www.genome.jp/dbget-bin/www_bget?ko:K09364	-	-	KOG1168(K)(Transcription factor ACJ6/BRN-3, contains POU and HOX domains)	gnl|BL_ORD_ID|131369;gnl|BL_ORD_ID|130144;POU	sp|P09086|PO2F2_HUMAN POU domain, class 2, transcription factor 2 OS=Homo sapiens GN=POU2F2 PE=1 SV=3;sp|Q00196|PO2F2_MOUSE POU domain, class 2, transcription factor 2 OS=Mus musculus GN=Pou2f2 PE=2 SV=4;POU domain, class 2, transcription factor 2 OS=Mus musculus GN=Pou2f2 PE=2 SV=4
GeneID:21943	2243.00	3.53	0.15	-4.50329833870452	1.94457394473748e-07	1.70344677559003e-05	Short=OPGL;tumor necrosis factor ligand superfamily member 11 [Mus musculus]<>O35235.2 RecName: Full=Tumor necrosis factor ligand superfamily member 11; AltName: Full=Receptor activator of nuclear factor kappa-B ligand; Contains: RecName: Full=Tumor necrosis factor ligand superfamily member 11, membrane form; AltName: Full=Osteoclast differentiation factor; Short=TRANCE; AltName: Full=TNF-related…	GO:0071847;GO:0050870;GO:0019221;GO:0016020;GO:0005576;GO:1902533;GO:0030316;GO:0051260;GO:0045672;GO:0051091;GO:0005886;GO:0002548;GO:0045453;GO:0038001;GO:0035902;GO:0051897;GO:0060749;GO:0034112;GO:2001206;GO:0070371;GO:0007275;GO:0071812;GO:0033598;GO:0043406;GO:0045944;GO:0005164;GO:0045780;GO:0055074;GO:0006955;GO:0005615;GO:0030154;GO:0009314;GO:0051466;GO:0005515;GO:0002158;GO:0043123;GO:…	TNFSF11-mediated signaling pathway;positive regulation of T cell activation;cytokine-mediated signaling pathway;membrane;extracellular region;positive regulation of intracellular signal transduction;osteoclast differentiation;protein homooligomerization;positive regulation of osteoclast differentiation;positive regulation of sequence-specific DNA binding transcription factor activity;plasma membr…	K05473	TNFSF11,RANKL	http://www.genome.jp/dbget-bin/www_bget?ko:K05473	NF-kappa B signaling pathway;Cytokine-cytokine receptor interaction;Osteoclast differentiation;Prolactin signaling pathway	ko04064,ko04060,ko04380,ko04917	-	gnl|BL_ORD_ID|218079	sp|O35235|TNF11_MOUSE Tumor necrosis factor ligand superfamily member 11 OS=Mus musculus GN=Tnfsf11 PE=1 SV=2
GeneID:98256	2512.00	1.98	0.07	-4.83437594606135	2.02954085680525e-07	1.77034441009292e-05	kynurenine 3-monooxygenase (kynurenine 3-hydroxylase), partial [Mus musculus]	GO:0016021;GO:0005743;GO:0044550;GO:0006569;GO:0050660;GO:0071949;GO:0016491;GO:0043420;GO:0019674;GO:0019363;GO:0004497;GO:0005741;GO:0019441;GO:0055114;GO:0034354;GO:0031966;GO:0009435;GO:0005739;GO:0009651;GO:0004502;GO:0070189;GO:0016020;GO:0019805;GO:0070062;GO:0016174	integral component of membrane;mitochondrial inner membrane;secondary metabolite biosynthetic process;tryptophan catabolic process;flavin adenine dinucleotide binding;FAD binding;oxidoreductase activity;anthranilate metabolic process;NAD metabolic process;pyridine nucleotide biosynthetic process;monooxygenase activity;mitochondrial outer membrane;tryptophan catabolic process to kynurenine;oxidati…	K00486	KMO	http://www.genome.jp/dbget-bin/www_bget?ko:K00486	Tryptophan metabolism	ko00380	KOG2614(CR)(Kynurenine 3-monooxygenase and related flavoprotein monooxygenases)	gnl|BL_ORD_ID|56334	sp|Q91WN4|KMO_MOUSE Kynurenine 3-monooxygenase OS=Mus musculus GN=Kmo PE=1 SV=1
GeneID:20511	5647.57	1.25	0.08	-4.19582807783562	2.09809173979581e-07	1.82241842006062e-05	excitatory amino acid transporter 2 isoform 3 [Mus musculus]<>BAA23772.1 mGLT-1B [Mus musculus]<>CAM27624.1 solute carrier family 1 (glial high affinity glutamate transporter), member 2 [Mus musculus]<>EDL27673.1 solute carrier family 1 (glial high affinity glutamate transporter), member 2, isoform CRA_b [Mus musculus]<>AAI38257.1 Solute carrier family 1 (glial high affinity glutamate transporter…	GO:0021537;GO:0070779;GO:0016021;GO:0017153;GO:0055085;GO:0046326;GO:0015813;GO:0015501;GO:0051938;GO:0042493;GO:0008509;GO:0043005;GO:0009611;GO:0015293;GO:0030534;GO:0089711;GO:0043198;GO:0005314;GO:0007632;GO:0030673;GO:0098656;GO:0042734;GO:0006810;GO:0035264;GO:0010259;GO:0006836;GO:0005886;GO:0005887;GO:0045202;GO:0016020;GO:0043200;GO:0030424;GO:0009416;GO:0005313;GO:0031668;GO:0007399;GO:…	telencephalon development;D-aspartate import;integral component of membrane;sodium:dicarboxylate symporter activity;transmembrane transport;positive regulation of glucose import;L-glutamate transport;glutamate:sodium symporter activity;L-glutamate import;response to drug;anion transmembrane transporter activity;neuron projection;response to wounding;symporter activity;adult behavior;L-glutamate t…	K05613	SLC1A2,EAAT2	http://www.genome.jp/dbget-bin/www_bget?ko:K05613	Glutamatergic synapse	ko04724	-	gnl|BL_ORD_ID|371650	sp|P43006|EAA2_MOUSE Excitatory amino acid transporter 2 OS=Mus musculus GN=Slc1a2 PE=1 SV=1
GeneID:16408	5222.10	2.43	0.13	-4.1582259558805	2.15155566609043e-07	1.8596287203228e-05	integrin alpha-L isoform 1 precursor [Mus musculus];integrin alpha L [Mus musculus];integrin alpha-L isoform 2 precursor [Mus musculus]<>AAI45097.1 Integrin alpha L [Mus musculus];integrin alpha-L isoform 4 precursor [Mus musculus];PREDICTED: integrin alpha-L isoform X1 [Mus musculus]	GO:0030369;GO:0007160;GO:0022407;GO:0007157;GO:0007155;GO:0002291;GO:0070062;GO:0009986;GO:0016021;GO:0009897;GO:0046872;GO:0050798;GO:0007229;GO:0043113;GO:0046982;GO:0007166;GO:0006909;GO:0008305;GO:0042102;GO:0050839;GO:0032403;GO:0005886;GO:0016020;GO:0050850;GO:0022409;GO:0001772;GO:0016337;GO:0005911;GO:0007159;GO:0034687	ICAM-3 receptor activity;cell-matrix adhesion;regulation of cell-cell adhesion;heterophilic cell-cell adhesion via plasma membrane cell adhesion molecules;cell adhesion;T cell activation via T cell receptor contact with antigen bound to MHC molecule on antigen presenting cell;extracellular exosome;cell surface;integral component of membrane;external side of plasma membrane;metal ion binding;activ…	K05718	ITGAL	http://www.genome.jp/dbget-bin/www_bget?ko:K05718	Regulation of actin cytoskeleton;Rap1 signaling pathway;Cell adhesion molecules (CAMs);Leukocyte transendothelial migration;Natural killer cell mediated cytotoxicity	ko04810,ko04015,ko04514,ko04670,ko04650	KOG3637(W)(Vitronectin receptor, alpha subunit)	gnl|BL_ORD_ID|58925	sp|P24063|ITAL_MOUSE Integrin alpha-L OS=Mus musculus GN=Itgal PE=1 SV=2
GeneID:56388	2030.81	6.57	0.37	-4.16548093694872	2.15899768851233e-07	1.8596287203228e-05	P450 3A25 [Mus musculus] &gt;O09158.1 RecName: Full=Cytochrome P450 3A25;CAA72720.1 cytochrome P450IIIA25 [Mus musculus] &gt; AltName: Full=CYPIIIA25 &gt;AAH28855.1 Cytochrome P450, family 3, subfamily a, polypeptide 25 [Mus musculus];cytochrome P450 3A25 [Mus musculus]	GO:0031090;GO:0055114;GO:0005789;GO:0005783;GO:0070330;GO:0008390;GO:0016020;GO:0016705;GO:0005506;GO:0016021;GO:0005575;GO:0020037;GO:0003674;GO:0050649;GO:0016491;GO:0046872;GO:0004497;GO:0016712;GO:0043231	organelle membrane;oxidation-reduction process;endoplasmic reticulum membrane;endoplasmic reticulum;aromatase activity;testosterone 16-alpha-hydroxylase activity;membrane;oxidoreductase activity, acting on paired donors, with incorporation or reduction of molecular oxygen;iron ion binding;integral component of membrane;cellular_component;heme binding;molecular_function;testosterone 6-beta-hydroxy…	K07424	CYP3A	http://www.genome.jp/dbget-bin/www_bget?ko:K07424	Linoleic acid metabolism;Steroid hormone biosynthesis;Retinol metabolism	ko00591,ko00140,ko00830	KOG0158(Q)(Cytochrome P450 CYP3/CYP5/CYP6/CYP9 subfamilies)	Cytochrome;gnl|BL_ORD_ID|337988	Cytochrome P450 3A25 OS=Mus musculus GN=Cyp3a25 PE=1 SV=1;sp|O09158|CP3AP_MOUSE Cytochrome P450 3A25 OS=Mus musculus GN=Cyp3a25 PE=1 SV=1
GeneID:16199	4479.86	0.92	0.02	-5.5543181371908	2.19039472764118e-07	1.87101518104653e-05	PREDICTED: interleukin-9 receptor isoform X3 [Mus musculus];PREDICTED: interleukin-9 receptor isoform X4 [Mus musculus];PREDICTED: interleukin-9 receptor isoform X2 [Mus musculus];PREDICTED: interleukin-9 receptor isoform X1 [Mus musculus];PREDICTED: interleukin-9 receptor isoform X7 [Mus musculus]	GO:0016021;GO:1903955;GO:0004896;GO:0019983;GO:0030307;GO:0004919;GO:0005886;GO:0016020;GO:0005576	integral component of membrane;positive regulation of protein targeting to mitochondrion;cytokine receptor activity;interleukin-9 binding;positive regulation of cell growth;interleukin-9 receptor activity;plasma membrane;membrane;extracellular region	K05073	IL9R	http://www.genome.jp/dbget-bin/www_bget?ko:K05073	Jak-STAT signaling pathway;Cytokine-cytokine receptor interaction;Hematopoietic cell lineage	ko04630,ko04060,ko04640	-	gnl|BL_ORD_ID|49669	sp|Q01114|IL9R_MOUSE Interleukin-9 receptor OS=Mus musculus GN=Il9r PE=2 SV=1
GeneID:27371	3059.47	1.31	0.05	-5.5543181371908	2.19039472764118e-07	1.87101518104653e-05	PREDICTED: SH2 domain-containing protein 2A isoform X2 [Mus musculus]; Short=Ribp<>AAF19396.1 RIBP [Mus musculus]<>EDL15344.1 SH2 domain protein 2A, isoform CRA_a [Mus musculus];SH2 domain-containing protein 2A isoform 2 [Mus musculus]<>AAH34847.1 SH2 domain protein 2A [Mus musculus]<>BAC29819.1 unnamed protein product [Mus musculus]; AltName: Full=Rlk/Itk-binding protein; AltName: Full=Lck-assoc…	GO:0005737;GO:0009967;GO:0005622;GO:0035556;GO:0017124;GO:0016020;GO:0005070;GO:0050863;GO:0008283;GO:0005515;GO:0005886	cytoplasm;positive regulation of signal transduction;intracellular;intracellular signal transduction;SH3 domain binding;membrane;SH3/SH2 adaptor activity;regulation of T cell activation;cell proliferation;protein binding;plasma membrane	K08273	SH2D2A,VRAP	http://www.genome.jp/dbget-bin/www_bget?ko:K08273	VEGF signaling pathway	ko04370	-	gnl|BL_ORD_ID|200669	sp|Q9QXK9|SH22A_MOUSE SH2 domain-containing protein 2A OS=Mus musculus GN=Sh2d2a PE=1 SV=1
GeneID:666926	1510.71	1.88	0.00	-8.82002587148569	2.22884626458782e-07	1.88819050217304e-05	XP_006527322.1 PREDICTED: membrane-spanning 4-domains, subfamily A, member 4-like isoform X1 [Mus musculus] &gt;XP_006527324.1 PREDICTED: membrane-spanning 4-domains, subfamily A, member 4-like isoform X1 [Mus musculus] &gt;membrane-spanning 4-domains, subfamily A, member 4-like [Mus musculus]<>XP_006527322.1 PREDICTED: membrane-spanning 4-domains, subfamily A, member 4-like isoform X1 [Mus muscu…	GO:0005887;GO:0008150;GO:0005575;GO:0003674;GO:0016021	integral component of plasma membrane;biological_process;cellular_component;molecular_function;integral component of membrane	-	-	-	-	-	-	Membrane-spanning;gnl|BL_ORD_ID|405144	Membrane-spanning 4-domains subfamily A member 4D OS=Mus musculus GN=Ms4a4d PE=2 SV=1;sp|Q99N05|M4A4D_MOUSE Membrane-spanning 4-domains subfamily A member 4D OS=Mus musculus GN=Ms4a4d PE=2 SV=1
GeneID:13909	1805.00	0.00	1.38	8.80299232207866	2.22884626458782e-07	1.88819050217304e-05	PREDICTED: carboxylesterase 3B isoform X4 [Mus musculus]; Flags: Precursor<>EDL11245.1 mCG133953, isoform CRA_a [Mus musculus];PREDICTED: carboxylesterase 3B isoform X2 [Mus musculus];PREDICTED: carboxylesterase 3B isoform X8 [Mus musculus]; AltName: Full=Liver carboxylesterase 31-like;PREDICTED: carboxylesterase 3B isoform X6 [Mus musculus];PREDICTED: carboxylesterase 3B isoform X5 [Mus musculus…	GO:0052689;GO:0005783;GO:0008150;GO:0016787;GO:0005788;GO:0070062;GO:0005615	carboxylic ester hydrolase activity;endoplasmic reticulum;biological_process;hydrolase activity;endoplasmic reticulum lumen;extracellular exosome;extracellular space	K15743	CES3_5	http://www.genome.jp/dbget-bin/www_bget?ko:K15743	-	-	KOG4389(T)(Acetylcholinesterase/Butyrylcholinesterase);KOG1516(R)(Carboxylesterase and related proteins)	gnl|BL_ORD_ID|377929	sp|Q8VCU1|EST3B_MOUSE Carboxylesterase 3B OS=Mus musculus GN=Ces3b PE=1 SV=2
GeneID:11833	1483.97	120.71	1622.08	3.77427099354965	2.25229627092623e-07	1.90023651775768e-05	Short=AQP-8 &gt;aquaporin-8 isoform 1 [Mus musculus]<>P56404.1 RecName: Full=Aquaporin-8;AAB68847.1 aquaporin-8 [Mus musculus] &gt; Short=AQP-8<>AAB68847.1 aquaporin-8 [Mus musculus]<>AAD55972.1 aquaporin-8 [Mus musculus]<>EDL17311.1 aquaporin 8, isoform CRA_b [Mus musculus];aquaporin-8 isoform 2 [Mus musculus]<>AAH10982.1 Aquaporin 8 [Mus musculus];AAD55972.1 aquaporin-8 [Mus musculus] &gt;EDL17…	GO:0055085;GO:0016021;GO:0045177;GO:0015250;GO:0046691;GO:0006833;GO:0015254;GO:0015722;GO:0015288;GO:0005215;GO:0071320;GO:0046930;GO:0043231;GO:0009992;GO:0034220;GO:0006810;GO:0005886;GO:0005887;GO:0016020;GO:0015793	transmembrane transport;integral component of membrane;apical part of cell;water channel activity;intracellular canaliculus;water transport;glycerol channel activity;canalicular bile acid transport;porin activity;transporter activity;cellular response to cAMP;pore complex;intracellular membrane-bounded organelle;cellular water homeostasis;ion transmembrane transport;transport;plasma membrane;inte…	K09869	AQP8	http://www.genome.jp/dbget-bin/www_bget?ko:K09869	Bile secretion	ko04976	KOG0223(G)(Aquaporin (major intrinsic protein family))	Aquaporin-8;gnl|BL_ORD_ID|281390	Aquaporin-8 OS=Mus musculus GN=Aqp8 PE=2 SV=1;sp|P56404|AQP8_MOUSE Aquaporin-8 OS=Mus musculus GN=Aqp8 PE=2 SV=1
GeneID:100043636	1307.00	9.06	0.49	-4.2123516860325	2.27001129184061e-07	1.90736540627881e-05	isoform CRA_a [Mus musculus] &gt;EDL15696.1 mCG118897, isoform CRA_a [Mus musculus]	-	-	-	-	-	-	-	-	-	-
GeneID:12508	2802.00	21.07	1.44	-3.8395537089319	2.36412248544397e-07	1.97108915789582e-05	CD53 antigen, isoform CRA_a, partial [Mus musculus]	GO:0016021;GO:0001772;GO:1901741;GO:0005911;GO:0016337;GO:0040008;GO:0007166;GO:0005886;GO:0005887;GO:0030054;GO:0045661;GO:0016020;GO:0009986;GO:0070062	integral component of membrane;immunological synapse;positive regulation of myoblast fusion;cell-cell junction;single organismal cell-cell adhesion;regulation of growth;cell surface receptor signaling pathway;plasma membrane;integral component of plasma membrane;cell junction;regulation of myoblast differentiation;membrane;cell surface;extracellular exosome	K06489	CD53,MOX44,TSPAN25	http://www.genome.jp/dbget-bin/www_bget?ko:K06489	-	-	KOG3882(R)(Tetraspanin family integral membrane protein)	gnl|BL_ORD_ID|324457	sp|Q61451|CD53_MOUSE Leukocyte surface antigen CD53 OS=Mus musculus GN=Cd53 PE=2 SV=2
GeneID:78416	1014.49	5.71	0.19	-4.59337699744734	2.36500059263708e-07	1.97108915789582e-05	BAB32143.1 unnamed protein product [Mus musculus] &gt;BAE20540.1 unnamed protein product [Mus musculus] &gt;K6 precursor [Mus musculus] &gt;AAI32635.1 Ribonuclease, RNase A family, 6 [Mus musculus];XP_006519761.1 PREDICTED: ribonuclease K6 isoform X1 [Mus musculus] &gt;ribonuclease K6 precursor [Mus musculus]<>XP_006519761.1 PREDICTED: ribonuclease K6 isoform X1 [Mus musculus]<>BAB32143.1 unnamed…	GO:0004518;GO:0004519;GO:0008150;GO:0005575;GO:0070062;GO:0003676;GO:0016787;GO:0004540;GO:0090501;GO:0003674	nuclease activity;endonuclease activity;biological_process;cellular_component;extracellular exosome;nucleic acid binding;hydrolase activity;ribonuclease activity;RNA phosphodiester bond hydrolysis;molecular_function	K01172	RNASE6_7_8	http://www.genome.jp/dbget-bin/www_bget?ko:K01172	-	-	-	gnl|BL_ORD_ID|183897;Ribonuclease	sp|Q9D244|RNAS6_MOUSE Ribonuclease K6 OS=Mus musculus GN=Rnase6 PE=1 SV=2;Ribonuclease K6 OS=Mus musculus GN=Rnase6 PE=1 SV=2
NT_187026.1_GeneID:327957	1055.00	4.96	0.15	-4.98285404630048	2.40506048607613e-07	1.996394159934e-05	SLP adapter and CSK-interacting membrane protein [Mus musculus]<>Q3UU41.1 RecName: Full=SLP adapter and CSK-interacting membrane protein<>BAE23788.1 unnamed protein product [Mus musculus]<>AAI47178.1 RIKEN cDNA A430084P05 gene [Mus musculus]<>AAI47179.1 RIKEN cDNA A430084P05 gene [Mus musculus]	GO:0031259;GO:0005515;GO:0070374;GO:0007127;GO:0016021;GO:0016020;GO:0097197;GO:0031256;GO:0001772	uropod membrane;protein binding;positive regulation of ERK1 and ERK2 cascade;meiosis I;integral component of membrane;membrane;tetraspanin-enriched microdomain;leading edge membrane;immunological synapse	-	-	-	-	-	-	gnl|BL_ORD_ID|488146	sp|Q3UU41|SCIMP_MOUSE SLP adapter and CSK-interacting membrane protein OS=Mus musculus GN=Scimp PE=1 SV=1
novel.7517	893.00	17.36	236.60	3.78814922451641	2.45911383778236e-07	2.03306495841718e-05	protein EGR_11314 [Echinococcus granulosus]	-	-	-	-	-	-	-	-	Protein	Protein NLRC3 OS=Mus musculus GN=Nlrc3 PE=2 SV=2
GeneID:107766	1252.00	6.34	0.31	-4.45341139984075	2.53080223078386e-07	2.07270155202831e-05	Short=3-HAO; AltName: Full=3-hydroxyanthranilate oxygenase; AltName: Full=3-hydroxyanthranilic acid dioxygenase;PREDICTED: 3-hydroxyanthranilate 3,4-dioxygenase isoform X4 [Mus musculus];PREDICTED: 3-hydroxyanthranilate 3,4-dioxygenase isoform X2 [Mus musculus];3-hydroxyanthranilate 3,4-dioxygenase [Mus musculus]<>XP_006523526.1 PREDICTED: 3-hydroxyanthranilate 3,4-dioxygenase isoform X1 [Mus mus…	GO:0046686;GO:0000334;GO:0019363;GO:0016491;GO:0034354;GO:0009435;GO:0031966;GO:0070050;GO:0055114;GO:0019805;GO:0008198;GO:0046874;GO:0006569;GO:0051213;GO:0005737;GO:0046872;GO:0019825;GO:0005829;GO:0043420;GO:0005515;GO:0009055;GO:0010043;GO:0070062;GO:0005506	response to cadmium ion;3-hydroxyanthranilate 3,4-dioxygenase activity;pyridine nucleotide biosynthetic process;oxidoreductase activity;'de novo' NAD biosynthetic process from tryptophan;NAD biosynthetic process;mitochondrial membrane;neuron cellular homeostasis;oxidation-reduction process;quinolinate biosynthetic process;ferrous iron binding;quinolinate metabolic process;tryptophan catabolic pro…	K00452	HAAO	http://www.genome.jp/dbget-bin/www_bget?ko:K00452	Tryptophan metabolism	ko00380	-	gnl|BL_ORD_ID|266319	sp|Q78JT3|3HAO_MOUSE 3-hydroxyanthranilate 3,4-dioxygenase OS=Mus musculus GN=Haao PE=1 SV=1
GeneID:208634	2064.00	1.72	0.02	-6.16431420015029	2.53726217386153e-07	2.07270155202831e-05	tetraspanin-10 [Mus musculus]<>BAE28304.1 unnamed protein product [Mus musculus]<>EDL34747.1 tetraspanin 10, isoform CRA_b [Mus musculus]	GO:0019899;GO:0045747;GO:0016021;GO:0016020;GO:0005887;GO:0072594;GO:0007166;GO:0090002;GO:0051604	enzyme binding;positive regulation of Notch signaling pathway;integral component of membrane;membrane;integral component of plasma membrane;establishment of protein localization to organelle;cell surface receptor signaling pathway;establishment of protein localization to plasma membrane;protein maturation	K17351	TSPAN10	http://www.genome.jp/dbget-bin/www_bget?ko:K17351	-	-	-	gnl|BL_ORD_ID|225363	sp|Q8VCF5|TSN10_MOUSE Tetraspanin-10 OS=Mus musculus GN=Tspan10 PE=1 SV=1
GeneID:353504	1280.00	0.05	3.01	5.84532467511447	2.53726217386153e-07	2.07270155202831e-05	-	-	-	-	-	-	-	-	-	-	-
GeneID:14028	2579.50	0.00	1.07	8.77958629998975	2.57174568990903e-07	2.09256746136235e-05	AltName: Full=EVX-1<>pir||S12541 evx1 protein - murine sarcoma virus<>CAA38145.1 Evx1 [Mus musculus]<>EDK98679.1 even skipped homeotic gene 1 homolog [Mus musculus];homeobox even-skipped homolog protein 1 [Mus musculus]<>P23683.1 RecName: Full=Homeobox even-skipped homolog protein 1	GO:0005654;GO:0021913;GO:0043565;GO:0007275;GO:0006355;GO:0003677;GO:0009792;GO:0016235;GO:0045944;GO:0005634;GO:0031965	nucleoplasm;regulation of transcription from RNA polymerase II promoter involved in ventral spinal cord interneuron specification;sequence-specific DNA binding;multicellular organism development;regulation of transcription, DNA-templated;DNA binding;embryo development ending in birth or egg hatching;aggresome;positive regulation of transcription from RNA polymerase II promoter;nucleus;nuclear mem…	K09320	EVX	http://www.genome.jp/dbget-bin/www_bget?ko:K09320	-	-	KOG0489(R)(Transcription factor zerknullt and related HOX domain proteins)	gnl|BL_ORD_ID|384452	sp|P23683|EVX1_MOUSE Homeobox even-skipped homolog protein 1 OS=Mus musculus GN=Evx1 PE=2 SV=1
GeneID:56183	828.00	99.87	6.99	-3.8167088424469	2.68977076398662e-07	2.17998507667041e-05	Flags: Precursor<>AAF20198.1 neuromedin U precursor [Mus musculus]<>BAC36820.1 unnamed protein product [Mus musculus]<>AAI25546.1 Neuromedin U [Mus musculus]<>EDL37901.1 neuromedin U, isoform CRA_a [Mus musculus]<>AAI38072.1 Neuromedin U [Mus musculus];neuromedin-U precursor [Mus musculus]<>Q9QXK8.1 RecName: Full=Neuromedin-U; Short=NmU-23; Contains: RecName: Full=Neuromedin-U-23	GO:0009648;GO:0050806;GO:0006940;GO:0042755;GO:0042922;GO:0046887;GO:0001696;GO:0045987;GO:0007218;GO:0005576;GO:0019233;GO:0043195	photoperiodism;positive regulation of synaptic transmission;regulation of smooth muscle contraction;eating behavior;neuromedin U receptor binding;positive regulation of hormone secretion;gastric acid secretion;positive regulation of smooth muscle contraction;neuropeptide signaling pathway;extracellular region;sensory perception of pain;terminal bouton	K05249	NMU	http://www.genome.jp/dbget-bin/www_bget?ko:K05249	Neuroactive ligand-receptor interaction	ko04080	-	gnl|BL_ORD_ID|421665	sp|Q9QXK8|NMU_MOUSE Neuromedin-U OS=Mus musculus GN=Nmu PE=2 SV=1
GeneID:228852	6392.00	2.46	0.15	-4.00696279030503	2.79811247728083e-07	2.25889974342365e-05	PREDICTED: protein phosphatase 1 regulatory inhibitor subunit 16B isoform X2 [Mus musculus]; AltName: Full=TGF-beta-inhibited membrane-associated protein; AltName: Full=CAAX box protein TIMAP; Flags: Precursor<>AAL62093.1 protein phosphatase 1 regulatory subunit 16B [Mus musculus]<>BAC29838.1 unnamed protein product [Mus musculus]<>AAH54764.1 Ppp1r16b protein [Mus musculus]<>AAH57542.1 Ppp1r16b p…	GO:0050790;GO:0005886;GO:0019888;GO:1902309;GO:0061028;GO:0042995;GO:0005634;GO:0014066;GO:0016020;GO:1903589;GO:0035307;GO:0048471;GO:0035308;GO:0001938;GO:0051489	regulation of catalytic activity;plasma membrane;protein phosphatase regulator activity;negative regulation of peptidyl-serine dephosphorylation;establishment of endothelial barrier;cell projection;nucleus;regulation of phosphatidylinositol 3-kinase signaling;membrane;positive regulation of blood vessel endothelial cell proliferation involved in sprouting angiogenesis;positive regulation of prote…	K17459	PPP1R16B,TIMAP	http://www.genome.jp/dbget-bin/www_bget?ko:K17459	-	-	KOG0505(OT)(Myosin phosphatase, regulatory subunit)	gnl|BL_ORD_ID|137281	sp|Q8VHQ3|PP16B_MOUSE Protein phosphatase 1 regulatory inhibitor subunit 16B OS=Mus musculus GN=Ppp1r16b PE=1 SV=1
GeneID:70719	3362.94	14.08	0.99	-3.82920702741864	2.82760587569477e-07	2.27379275613487e-05	minor histocompatibility protein HA-1 isoform 1 [Mus musculus]<>EDL31611.1 histocompatibility (minor) HA-1, isoform CRA_a [Mus musculus];minor histocompatibility protein HA-1 isoform 2 [Mus musculus]<>BAC32124.1 unnamed protein product [Mus musculus]<>AAH53750.1 Histocompatibility (minor) HA-1 [Mus musculus];minor histocompatibility protein HA-1 isforom 3 [Mus musculus]	GO:0046872;GO:0035556;GO:0005622;GO:0005096;GO:0003674;GO:0007165;GO:0016020	metal ion binding;intracellular signal transduction;intracellular;GTPase activator activity;molecular_function;signal transduction;membrane	-	-	-	-	-	KOG1453(T)(Chimaerin and related Rho GTPase activating proteins)	gnl|BL_ORD_ID|399190	sp|Q3TBD2|HMHA1_MOUSE Minor histocompatibility protein HA-1 OS=Mus musculus GN=Hmha1 PE=1 SV=2
GeneID:15958	3849.00	21.49	1.50	-3.78735370752151	2.85288281579856e-07	2.28519243758868e-05	interferon-induced protein with tetratricopeptide repeats 2 [Mus musculus]<>XP_006526768.1 PREDICTED: interferon-induced protein with tetratricopeptide repeats 2 isoform X1 [Mus musculus]<>XP_006526769.1 PREDICTED: interferon-induced protein with tetratricopeptide repeats 2 isoform X1 [Mus musculus]<>AAC52626.1 GARG-39 [Mus musculus]<>BAC29924.1 unnamed protein product [Mus musculus]<>AAH50835.1 …	GO:0035457;GO:0043065;GO:0002376;GO:0032091;GO:0051607;GO:0045087;GO:0005783;GO:0005737;GO:0009615;GO:0044822;GO:0003723;GO:0006915	cellular response to interferon-alpha;positive regulation of apoptotic process;immune system process;negative regulation of protein binding;defense response to virus;innate immune response;endoplasmic reticulum;cytoplasm;response to virus;RNA binding;RNA binding;apoptotic process	-	-	-	-	-	-	gnl|BL_ORD_ID|42942	sp|Q64112|IFIT2_MOUSE Interferon-induced protein with tetratricopeptide repeats 2 OS=Mus musculus GN=Ifit2 PE=1 SV=1
GeneID:236312	3497.00	1.50	0.06	-4.65394206607513	2.86454635051178e-07	2.28564151828044e-05	AltName: Full=Interferon-inducible protein 209; AltName: Full=Interferon-inducible protein X;pyrin and HIN domain-containing protein 1 [Mus musculus]<>Q8BV49.1 RecName: Full=Pyrin and HIN domain-containing protein 1; Short=Ifi-209; AltName: Full=Interferon-inducible protein p209<>BAC37894.1 unnamed protein product [Mus musculus]<>AAH96384.1 Pyrin and HIN domain family, member 1 [Mus musculus]<>BA…	GO:0005634;GO:0035458;GO:0016020;GO:0000978;GO:0042802;GO:0001078;GO:0005737;GO:0005730;GO:0008134;GO:0001047;GO:0003690;GO:0044822	nucleus;cellular response to interferon-beta;membrane;RNA polymerase II core promoter proximal region sequence-specific DNA binding;identical protein binding;transcriptional repressor activity, RNA polymerase II core promoter proximal region sequence-specific binding;cytoplasm;nucleolus;transcription factor binding;core promoter binding;double-stranded DNA binding;RNA binding	-	-	-	-	-	-	gnl|BL_ORD_ID|49094	sp|Q8BV49|IFIX_MOUSE Pyrin and HIN domain-containing protein 1 OS=Mus musculus GN=Pyhin1 PE=1 SV=1
GeneID:27027	1532.00	2.78	0.06	-5.49925437617845	2.90727135533336e-07	2.31077560312326e-05	AltName: Full=AML1-regulated transmembrane protein 1; Short=Tspan-32;PREDICTED: tetraspanin-32 isoform X4 [Mus musculus];PREDICTED: tetraspanin-32 isoform X1 [Mus musculus];PREDICTED: tetraspanin-32 isoform X3 [Mus musculus];PREDICTED: tetraspanin-32 isoform X5 [Mus musculus]; AltName: Full=Protein Phemx<>AAK84430.1 tetraspanin [Mus musculus]<>EDL18185.1 tetraspanin 32, isoform CRA_a [Mus musculu…	GO:0005622;GO:0007229;GO:0070527;GO:0007010;GO:0042832;GO:0003674;GO:0007599;GO:0016021;GO:0050688;GO:0009986;GO:0030886;GO:0070442;GO:0007596;GO:0005887;GO:0016020;GO:0008285;GO:0007166	intracellular;integrin-mediated signaling pathway;platelet aggregation;cytoskeleton organization;defense response to protozoan;molecular_function;hemostasis;integral component of membrane;regulation of defense response to virus;cell surface;negative regulation of myeloid dendritic cell activation;integrin alphaIIb-beta3 complex;blood coagulation;integral component of plasma membrane;membrane;nega…	K17359	TSPAN32	http://www.genome.jp/dbget-bin/www_bget?ko:K17359	-	-	-	gnl|BL_ORD_ID|220635	sp|Q9JHH2|TSN32_MOUSE Tetraspanin-32 OS=Mus musculus GN=Tspan32 PE=2 SV=2
NW_004058052.1_GeneID:18752	2978.00	0.00	0.80	8.73160329174534	3.44557793077595e-07	2.70856927170882e-05	protein kinase C gamma type isoform 2 [Mus musculus]<>XP_006228076.1 PREDICTED: protein kinase C gamma type isoform X1 [Rattus norvegicus]<>AAI11808.1 Prkcc protein [Mus musculus]; Short=PKC-gamma<>P63318.1 RecName: Full=Protein kinase C gamma type;protein kinase C gamma type isoform 1 [Mus musculus]<>NP_036760.1 protein kinase C gamma type [Rattus norvegicus]<>P63319.1 RecName: Full=Protein kina…	GO:0004672;GO:0030054;GO:0045202;GO:0007611;GO:0018105;GO:0004698;GO:1901799;GO:0006950;GO:0048511;GO:0004674;GO:0016740;GO:0005515;GO:0032095;GO:0043278;GO:0016301;GO:0031397;GO:0032425;GO:0014069;GO:0035556;GO:0005829;GO:0046872;GO:0097060;GO:0005737;GO:0005622;GO:0007268;GO:0043524;GO:0000166;GO:0050764;GO:0048471;GO:0060384;GO:0030425;GO:0005524;GO:0048265;GO:0016020;GO:0005634;GO:0006468;GO:…	protein kinase activity;cell junction;synapse;learning or memory;peptidyl-serine phosphorylation;calcium-dependent protein kinase C activity;negative regulation of proteasomal protein catabolic process;response to stress;rhythmic process;protein serine/threonine kinase activity;transferase activity;protein binding;regulation of response to food;response to morphine;kinase activity;negative regula…	K19663	PRKCG	http://www.genome.jp/dbget-bin/www_bget?ko:K19663	Focal adhesion;Gap junction;Calcium signaling pathway;ErbB signaling pathway;HIF-1 signaling pathway;MAPK signaling pathway;Phosphatidylinositol signaling system;Rap1 signaling pathway;Ras signaling pathway;Sphingolipid signaling pathway;VEGF signaling pathway;Wnt signaling pathway;mTOR signaling pathway;Vascular smooth muscle contraction;Gastric acid secretion;Pancreatic secretion;Salivary secre…	ko04510,ko04540,ko04020,ko04012,ko04066,ko04010,ko04070,ko04015,ko04014,ko04071,ko04370,ko04310,ko04150,ko04270,ko04971,ko04972,ko04970,ko04925,ko04911,ko04916,ko04921,ko04919,ko04918,ko04713,ko04960,ko04961,ko04666,ko04670,ko04650,ko04725,ko04728,ko04727,ko04724,ko04730,ko04720,ko04723,ko04726,ko04750	KOG0694(T)(Serine/threonine protein kinase)	gnl|BL_ORD_ID|52235;gnl|BL_ORD_ID|70751	sp|P05696|KPCA_RAT Protein kinase C alpha type OS=Rattus norvegicus GN=Prkca PE=1 SV=3;sp|P63319|KPCG_RAT Protein kinase C gamma type OS=Rattus norvegicus GN=Prkcg PE=1 SV=1
GeneID:17260	6214.00	7.37	0.52	-3.79694491539243	3.4462674657908e-07	2.70856927170882e-05	myocyte-specific enhancer factor 2C isoform 5 [Mus musculus]<>NP_001334506.1 myocyte-specific enhancer factor 2C isoform 5 [Mus musculus]<>NP_001334501.1 myocyte-specific enhancer factor 2C isoform 5 [Mus musculus]<>NP_001334500.1 myocyte-specific enhancer factor 2C isoform 5 [Mus musculus]<>NP_001334504.1 myocyte-specific enhancer factor 2C isoform 5 [Mus musculus]<>NP_001334502.1 myocyte-specif…	GO:0043234;GO:0007507;GO:0005737;GO:0046982;GO:0000165;GO:0009615;GO:0035198;GO:0014033;GO:0050680;GO:0010629;GO:0005654;GO:0006959;GO:0071222;GO:0006351;GO:0072160;GO:0030890;GO:2000987;GO:0000977;GO:0001764;GO:2000310;GO:0003682;GO:0003705;GO:0030220;GO:0071407;GO:0006366;GO:0043524;GO:0071837;GO:0044212;GO:0045893;GO:0003138;GO:0035914;GO:0000980;GO:0071374;GO:0030501;GO:0006915;GO:0000983;GO:…	protein complex;heart development;cytoplasm;protein heterodimerization activity;MAPK cascade;response to virus;miRNA binding;neural crest cell differentiation;negative regulation of epithelial cell proliferation;negative regulation of gene expression;nucleoplasm;humoral immune response;cellular response to lipopolysaccharide;transcription, DNA-templated;nephron tubule epithelial cell differentiat…	K04454	MEF2C	http://www.genome.jp/dbget-bin/www_bget?ko:K04454	Apelin signaling pathway;MAPK signaling pathway;cGMP - PKG signaling pathway;Oxytocin signaling pathway	ko04371,ko04010,ko04022,ko04921	KOG0014(K)(MADS box transcription factor)	Myocyte-specific;gnl|BL_ORD_ID|89280;gnl|BL_ORD_ID|80301;gnl|BL_ORD_ID|86886	Myocyte-specific enhancer factor 2C OS=Mus musculus GN=Mef2c PE=1 SV=2;sp|Q8CFN5|MEF2C_MOUSE Myocyte-specific enhancer factor 2C OS=Mus musculus GN=Mef2c PE=1 SV=2;sp|Q2KIA0|MEF2C_BOVIN Myocyte-specific enhancer factor 2C OS=Bos taurus GN=MEF2C PE=2 SV=1;sp|A4UTP7|MEF2C_PIG Myocyte-specific enhancer factor 2C OS=Sus scrofa GN=MEF2C PE=2 SV=1
NT_187004.1_GeneID:100504404	887.00	152.20	11.15	-3.74627466609665	3.44722213731522e-07	2.70856927170882e-05	histocompatibility 2, class II antigen E alpha precursor [Mus musculus]<>AAC52482.1 major histocompatibility complex H-2E alpha chain precursor [Mus musculus domesticus]	GO:0005765;GO:0002504;GO:0016020;GO:0005886;GO:0008150;GO:0019882;GO:0042605;GO:0005575;GO:0002376;GO:0009986;GO:0070062;GO:0006955;GO:0050890;GO:0005764;GO:0042613;GO:0002506;GO:0031902;GO:0003674;GO:0016021;GO:0023026;GO:0002503	lysosomal membrane;antigen processing and presentation of peptide or polysaccharide antigen via MHC class II;membrane;plasma membrane;biological_process;antigen processing and presentation;peptide antigen binding;cellular_component;immune system process;cell surface;extracellular exosome;immune response;cognition;lysosome;MHC class II protein complex;polysaccharide assembly with MHC class II prot…	K06752	MHC2	http://www.genome.jp/dbget-bin/www_bget?ko:K06752	Phagosome;Cell adhesion molecules (CAMs);Antigen processing and presentation;Hematopoietic cell lineage;Intestinal immune network for IgA production;Th1 and Th2 cell differentiation;Th17 cell differentiation	ko04145,ko04514,ko04612,ko04640,ko04672,ko04658,ko04659	-	gnl|BL_ORD_ID|31428	sp|P04224|HA22_MOUSE H-2 class II histocompatibility antigen, E-K alpha chain OS=Mus musculus PE=1 SV=1
GeneID:71578	617.00	3.86	58.53	3.92664865858557	3.58164422851205e-07	2.80348776000566e-05	seminal vesicle antigen-like 1 precursor [Mus musculus]<>BAB31330.1 unnamed protein product [Mus musculus]<>BAB39399.1 colon SVA-like protein [Mus musculus]<>AAI14423.1 Seminal vesicle antigen-like 1 [Mus musculus]<>EDL13494.1 seminal vesicle antigen-like 1 [Mus musculus]	GO:0003674;GO:0005575;GO:0008150;GO:0005576	molecular_function;cellular_component;biological_process;extracellular region	-	-	-	-	-	-	-	-
GeneID:57916	2618.09	6.95	0.42	-3.94382231504735	3.82230484879367e-07	2.98052907641161e-05	AltName: Full=Transmembrane activator and CAML interactor; AltName: CD_antigen=CD267<>AAG00081.1 TACI protein [Mus musculus]<>AAI41868.1 Tumor necrosis factor receptor superfamily, member 13b [Mus musculus]<>AAI39394.1 Tumor necrosis factor receptor superfamily, member 13b [Mus musculus]<>AAI39393.1 Tumor necrosis factor receptor superfamily, member 13b [Mus musculus];tumor necrosis factor recept…	GO:0001782;GO:0002244;GO:0016021;GO:0004872;GO:0009897;GO:0002250;GO:0005887;GO:0016020;GO:0030889;GO:0007166;GO:0005886;GO:0002376	B cell homeostasis;hematopoietic progenitor cell differentiation;integral component of membrane;receptor activity;external side of plasma membrane;adaptive immune response;integral component of plasma membrane;membrane;negative regulation of B cell proliferation;cell surface receptor signaling pathway;plasma membrane;immune system process	K05150	TNFRSF13B,TACI	http://www.genome.jp/dbget-bin/www_bget?ko:K05150	Cytokine-cytokine receptor interaction;Intestinal immune network for IgA production	ko04060,ko04672	-	Tumor;gnl|BL_ORD_ID|221620	Tumor necrosis factor receptor superfamily member 13B OS=Mus musculus GN=Tnfrsf13b PE=2 SV=1;sp|Q9ET35|TR13B_MOUSE Tumor necrosis factor receptor superfamily member 13B OS=Mus musculus GN=Tnfrsf13b PE=2 SV=1
GeneID:67133	1927.00	12.52	0.81	-3.88439927251004	3.84572371815822e-07	2.9874742815851e-05	PREDICTED: pancreatic secretory granule membrane major glycoprotein GP2 isoform X1 [Mus musculus]	GO:0070062;GO:0002412;GO:0031225;GO:0003823;GO:0005886;GO:0016020;GO:0016324;GO:0005576	extracellular exosome;antigen transcytosis by M cells in mucosal-associated lymphoid tissue;anchored component of membrane;antigen binding;plasma membrane;membrane;apical plasma membrane;extracellular region	K19899	GP2	http://www.genome.jp/dbget-bin/www_bget?ko:K19899	-	-	-	gnl|BL_ORD_ID|32400	sp|Q9D733|GP2_MOUSE Pancreatic secretory granule membrane major glycoprotein GP2 OS=Mus musculus GN=Gp2 PE=1 SV=3
GeneID:15412	1411.90	62.70	3.54	-3.74427956097299	3.95192246533066e-07	3.05843142373297e-05	AltName: Full=Homeobox protein Hox-2.6<>AAA37848.1 homeo box 2.6 (Hox-2.6) gene product [Mus musculus]<>BAE21943.1 unnamed protein product [Mus musculus]<>EDL16028.1 homeobox B4 [Mus musculus];homeobox protein Hox-B4 [Mus musculus]<>P10284.1 RecName: Full=Homeobox protein Hox-B4;homeobox protein Hox-B4 [Pantholops hodgsonii]	GO:0045944;GO:2000738;GO:0030097;GO:0008283;GO:0048704;GO:0006351;GO:0048705;GO:0005654;GO:0002011;GO:0048536;GO:0060218;GO:0000122;GO:0005634;GO:0060216;GO:0009952;GO:0043565;GO:0048103;GO:0007275;GO:0048539;GO:0006355;GO:0003677;GO:0003700	positive regulation of transcription from RNA polymerase II promoter;positive regulation of stem cell differentiation;hemopoiesis;cell proliferation;embryonic skeletal system morphogenesis;transcription, DNA-templated;skeletal system morphogenesis;nucleoplasm;morphogenesis of an epithelial sheet;spleen development;hematopoietic stem cell differentiation;negative regulation of transcription from R…	K09304	HOX_4	http://www.genome.jp/dbget-bin/www_bget?ko:K09304	-	-	KOG0489(R)(Transcription factor zerknullt and related HOX domain proteins)	gnl|BL_ORD_ID|42534	sp|P10284|HXB4_MOUSE Homeobox protein Hox-B4 OS=Mus musculus GN=Hoxb4 PE=2 SV=1
GeneID:20343	2197.35	5.40	0.33	-4.06178167057047	3.99913549984239e-07	3.06212258326698e-05	Short=Ly-22;L-selectin isoform 1 precursor [Mus musculus]<>P18337.1 RecName: Full=L-selectin; AltName: Full=Lymphocyte surface MEL-14 antigen; AltName: Full=Leukocyte-endothelial cell adhesion molecule 1;L-selectin isoform 2 precursor [Mus musculus]<>BAE42004.1 unnamed protein product [Mus musculus]; Flags: Precursor<>CAA32880.1 lymph node homing receptor [Mus musculus]<>AAA39431.1 lymphocyte hom…	GO:0016021;GO:0009897;GO:0002020;GO:0033198;GO:0055093;GO:0042981;GO:0070543;GO:0034201;GO:0005515;GO:0050839;GO:0005886;GO:0051861;GO:0050900;GO:0030246;GO:0016020;GO:0007155;GO:0009986;GO:0090023	integral component of membrane;external side of plasma membrane;protease binding;response to ATP;response to hyperoxia;regulation of apoptotic process;response to linoleic acid;response to oleic acid;protein binding;cell adhesion molecule binding;plasma membrane;glycolipid binding;leukocyte migration;carbohydrate binding;membrane;cell adhesion;cell surface;positive regulation of neutrophil chemot…	K06495	SELL	http://www.genome.jp/dbget-bin/www_bget?ko:K06495	Cell adhesion molecules (CAMs)	ko04514	KOG4297(TV)(C-type lectin)	L-selectin;gnl|BL_ORD_ID|81895	L-selectin OS=Mus musculus GN=Sell PE=1 SV=1;sp|P18337|LYAM1_MOUSE L-selectin OS=Mus musculus GN=Sell PE=1 SV=1
GeneID:381287	1233.00	1.88	0.00	-8.73096227274021	4.00131630670756e-07	3.06212258326698e-05	PREDICTED: SP140 nuclear body protein family member isoform X3 [Mus musculus];SP140 nuclear body protein family member [Mus musculus];PREDICTED: SP140 nuclear body protein family member isoform X2 [Mus musculus];PREDICTED: SP140 nuclear body protein family member isoform X1 [Mus musculus]	GO:0008150;GO:0003674;GO:0005739;GO:0005575;GO:0005730;GO:0005634	biological_process;molecular_function;mitochondrion;cellular_component;nucleolus;nucleus	-	-	-	-	-	-	gnl|BL_ORD_ID|203420;gnl|BL_ORD_ID|204773	sp|Q13342|SP140_HUMAN Nuclear body protein SP140 OS=Homo sapiens GN=SP140 PE=1 SV=2;sp|P23497|SP100_HUMAN Nuclear autoantigen Sp-100 OS=Homo sapiens GN=SP100 PE=1 SV=3
novel.8528	556.00	9.12	0.00	-8.73096227274021	4.00131630670756e-07	3.06212258326698e-05	ubiquitin-40S ribosomal protein S27a [Ovis aries]	GO:0070987;GO:0005515;GO:0043123;GO:0043488;GO:0006297;GO:0070062;GO:0005615;GO:0000086;GO:0010008;GO:0051403;GO:0070911;GO:0045944;GO:0042059;GO:0006296;GO:0036297;GO:1901796;GO:0005840;GO:0003674;GO:0003735;GO:0051437;GO:0007623;GO:0061418;GO:0044822;GO:0033209;GO:0002223;GO:0050852;GO:0000165;GO:0006614;GO:0005737;GO:0051092;GO:0070423;GO:0000187;GO:0045742;GO:0046872;GO:0005730;GO:0005829;GO:…	error-free translesion synthesis;protein binding;positive regulation of I-kappaB kinase/NF-kappaB signaling;regulation of mRNA stability;nucleotide-excision repair, DNA gap filling;extracellular exosome;extracellular space;G2/M transition of mitotic cell cycle;endosome membrane;stress-activated MAPK cascade;global genome nucleotide-excision repair;positive regulation of transcription from RNA pol…	K02977	RP-S27Ae,RPS27A	http://www.genome.jp/dbget-bin/www_bget?ko:K02977	Ribosome	ko03010	KOG0003(J)(Ubiquitin/60s ribosomal protein L40 fusion)	Ubiquitin-40S	Ubiquitin-40S ribosomal protein S27a OS=Mus musculus GN=Rps27a PE=1 SV=2
GeneID:99663	3346.08	13.05	163.04	3.68581444068761	4.04363040738736e-07	3.08304353949912e-05	calcium-activated chloride channel regulator 4A precursor [Mus musculus]<>EDL12014.1 mCG119588 [Mus musculus]<>AAI46305.1 Chloride channel calcium activated 6, partial [synthetic construct]<>AAI48748.1 Chloride channel calcium activated 6 [synthetic construct];EDL12014.1 mCG119588 [Mus musculus] &gt;chloride channel regulator 4A precursor [Mus musculus] &gt;AAI46305.1 Chloride channel calcium act…	GO:0006810;GO:0006821;GO:0008233;GO:0005886;GO:0016020;GO:0015276;GO:1902476;GO:0005254;GO:0031226;GO:0005576;GO:0005229;GO:0070062;GO:0006508;GO:0016021;GO:0046872;GO:0016787;GO:0008237	transport;chloride transport;peptidase activity;plasma membrane;membrane;ligand-gated ion channel activity;chloride transmembrane transport;chloride channel activity;intrinsic component of plasma membrane;extracellular region;intracellular calcium activated chloride channel activity;extracellular exosome;proteolysis;integral component of membrane;metal ion binding;hydrolase activity;metallopeptid…	K05030	CLCA3_4	http://www.genome.jp/dbget-bin/www_bget?ko:K05030	Pancreatic secretion;Renin secretion	ko04972,ko04924	-	Calcium-activated;gnl|BL_ORD_ID|330993	Calcium-activated chloride channel regulator 4A OS=Mus musculus GN=Clca4a PE=1 SV=2;sp|Q6Q473|CLA4A_MOUSE Calcium-activated chloride channel regulator 4A OS=Mus musculus GN=Clca4a PE=1 SV=2
GeneID:232201	3366.00	3.36	0.19	-4.04907682449293	4.27683611448981e-07	3.24881727870433e-05	PREDICTED: rho GTPase-activating protein 25 isoform X2 [Mus musculus];Rho GTPase activating protein 25, isoform CRA_a, partial [Mus musculus];PREDICTED: rho GTPase-activating protein 25 isoform X1 [Mus musculus];PREDICTED: rho GTPase-activating protein 25 isoform X3 [Mus musculus]	GO:0007165;GO:0003674;GO:0005096;GO:0051056;GO:0005829;GO:0043547	signal transduction;molecular_function;GTPase activator activity;regulation of small GTPase mediated signal transduction;cytosol;positive regulation of GTPase activity	-	-	-	-	-	-	gnl|BL_ORD_ID|156245	sp|Q8BYW1|RHG25_MOUSE Rho GTPase-activating protein 25 OS=Mus musculus GN=Arhgap25 PE=1 SV=2
GeneID:12350	1537.00	222.29	17.07	-3.67586428161855	4.39317190178798e-07	3.32492046949292e-05	carbonic anhydrase 3 [Mus musculus]<>P16015.3 RecName: Full=Carbonic anhydrase 3; AltName: Full=Carbonate dehydratase III; AltName: Full=Carbonic anhydrase III; Short=CA-III<>AAG22029.1 carbonic anhydrase III [Mus musculus]<>AAH11129.1 Carbonic anhydrase 3 [Mus musculus]<>EDL05131.1 carbonic anhydrase 3, isoform CRA_a [Mus musculus]	GO:0045471;GO:0016791;GO:0004089;GO:0006979;GO:0016311;GO:0016829;GO:0016151;GO:0005829;GO:0046872;GO:0006730;GO:0005737;GO:0008270	response to ethanol;phosphatase activity;carbonate dehydratase activity;response to oxidative stress;dephosphorylation;lyase activity;nickel cation binding;cytosol;metal ion binding;one-carbon metabolic process;cytoplasm;zinc ion binding	K01672	E4.2.1.1	http://www.genome.jp/dbget-bin/www_bget?ko:K01672	Nitrogen metabolism	ko00910	KOG0382(R)(Carbonic anhydrase)	gnl|BL_ORD_ID|306572	sp|P16015|CAH3_MOUSE Carbonic anhydrase 3 OS=Mus musculus GN=Ca3 PE=1 SV=3
novel.20424	444.00	0.00	16.29	8.68196933611736	4.65726979961044e-07	3.51188850164031e-05	-	-	-	-	-	-	-	-	-	-	-
GeneID:12511	2854.35	1.28	0.04	-4.86906403800392	4.74741926714024e-07	3.56680193552368e-05	PREDICTED: T-cell differentiation antigen CD6 isoform X1 [Mus musculus];CD6 antigen, isoform CRA_a, partial [Mus musculus];T-cell differentiation antigen CD6 isoform 1 precursor [Mus musculus]<>AAC52568.1 T cell accessory signal receptor [Mus musculus]	GO:0045087;GO:0042101;GO:0044214;GO:0002250;GO:0005887;GO:0001934;GO:0016020;GO:0005576;GO:0042102;GO:0005886;GO:0070891;GO:1900017;GO:0031663;GO:0001772;GO:0002376;GO:0032496;GO:0007155;GO:0001771;GO:0001530;GO:0031226;GO:0005515;GO:0002438;GO:0019901;GO:0007157;GO:0001948;GO:0005044;GO:0006898;GO:0016021	innate immune response;T cell receptor complex;spanning component of plasma membrane;adaptive immune response;integral component of plasma membrane;positive regulation of protein phosphorylation;membrane;extracellular region;positive regulation of T cell proliferation;plasma membrane;lipoteichoic acid binding;positive regulation of cytokine production involved in inflammatory response;lipopolysac…	K06456	CD6	http://www.genome.jp/dbget-bin/www_bget?ko:K06456	Cell adhesion molecules (CAMs)	ko04514	-	gnl|BL_ORD_ID|326904	sp|Q61003|CD6_MOUSE T-cell differentiation antigen CD6 OS=Mus musculus GN=Cd6 PE=1 SV=2
GeneID:13537	1630.00	5.43	0.28	-4.25337551136172	5.07800146147435e-07	3.8012995667604e-05	AltName: Full=Dual specificity protein phosphatase PAC-1<>AAH48696.1 Dual specificity phosphatase 2 [Mus musculus]<>BAE21999.1 unnamed protein product [Mus musculus];dual specificity protein phosphatase 2 [Mus musculus]<>Q05922.2 RecName: Full=Dual specificity protein phosphatase 2	GO:0008138;GO:0016787;GO:0001706;GO:0006470;GO:0004725;GO:0051019;GO:0017017;GO:0005634;GO:0016311;GO:0004721;GO:0035335;GO:0000188;GO:0005515;GO:0016791	protein tyrosine/serine/threonine phosphatase activity;hydrolase activity;endoderm formation;protein dephosphorylation;protein tyrosine phosphatase activity;mitogen-activated protein kinase binding;MAP kinase tyrosine/serine/threonine phosphatase activity;nucleus;dephosphorylation;phosphoprotein phosphatase activity;peptidyl-tyrosine dephosphorylation;inactivation of MAPK activity;protein binding…	K04459	DUSP,MKP	http://www.genome.jp/dbget-bin/www_bget?ko:K04459	MAPK signaling pathway	ko04010	KOG1717(V)(Dual specificity phosphatase)	gnl|BL_ORD_ID|369618	sp|Q05922|DUS2_MOUSE Dual specificity protein phosphatase 2 OS=Mus musculus GN=Dusp2 PE=1 SV=2
GeneID:12504	3095.00	4.24	0.27	-3.92054861413722	5.18105513310914e-07	3.86439133949945e-05	AltName: Full=T-cell surface antigen T4/Leu-3; AltName: Full=T-cell differentiation antigen L3T4; AltName: CD_antigen=CD4;PREDICTED: T-cell surface glycoprotein CD4 isoform X2 [Mus musculus];PREDICTED: T-cell surface glycoprotein CD4 isoform X1 [Mus musculus];T-cell surface glycoprotein CD4 precursor [Mus musculus]<>P06332.1 RecName: Full=T-cell surface glycoprotein CD4; Flags: Precursor<>CAA2853…	GO:0045058;GO:0032507;GO:0010524;GO:0001948;GO:0042110;GO:0008270;GO:0006948;GO:0016021;GO:0045860;GO:0045121;GO:0033280;GO:0002376;GO:0005788;GO:0009897;GO:0050870;GO:0050850;GO:0035397;GO:0007155;GO:0002250;GO:0016020;GO:0001816;GO:0042803;GO:0009986;GO:0006955;GO:0007166;GO:0050829;GO:0032355;GO:0019865;GO:0050731;GO:0005789;GO:0015026;GO:0005515;GO:0042102;GO:0042289;GO:0005886;GO:0030217;GO:…	T cell selection;maintenance of protein location in cell;positive regulation of calcium ion transport into cytosol;glycoprotein binding;T cell activation;zinc ion binding;induction by virus of host cell-cell fusion;integral component of membrane;positive regulation of protein kinase activity;membrane raft;response to vitamin D;immune system process;endoplasmic reticulum lumen;external side of pla…	K06454	CD4	http://www.genome.jp/dbget-bin/www_bget?ko:K06454	Cell adhesion molecules (CAMs);Antigen processing and presentation;Hematopoietic cell lineage;T cell receptor signaling pathway;Th1 and Th2 cell differentiation;Th17 cell differentiation	ko04514,ko04612,ko04640,ko04660,ko04658,ko04659	-	gnl|BL_ORD_ID|324455	sp|P06332|CD4_MOUSE T-cell surface glycoprotein CD4 OS=Mus musculus GN=Cd4 PE=1 SV=1
GeneID:12506	1142.00	11.14	0.66	-4.03736617233868	5.42328291879189e-07	4.02351254594401e-05	Flags: Precursor<>CAA35542.1 unnamed protein product [Mus musculus]<>CAA37604.1 BCM1 antigen [Mus musculus]<>BAB25228.1 unnamed protein product [Mus musculus]<>BAC39328.1 unnamed protein product [Mus musculus]<>BAE30541.1 unnamed protein product [Mus musculus]; AltName: Full=sgp-60; Short=SLAMF2; AltName: Full=SLAM family member 2;PREDICTED: CD48 antigen isoform X1 [Mus musculus]; AltName: Full=H…	GO:0031225;GO:0043234;GO:0042110;GO:0003823;GO:0046658;GO:0009897;GO:0007165;GO:0045576;GO:0045121;GO:0004872;GO:0070062;GO:0016020;GO:0005515;GO:0002819;GO:0005886	anchored component of membrane;protein complex;T cell activation;antigen binding;anchored component of plasma membrane;external side of plasma membrane;signal transduction;mast cell activation;membrane raft;receptor activity;extracellular exosome;membrane;protein binding;regulation of adaptive immune response;plasma membrane	K06479	CD48,BCM1	http://www.genome.jp/dbget-bin/www_bget?ko:K06479	Natural killer cell mediated cytotoxicity	ko04650	-	gnl|BL_ORD_ID|320614	sp|P18181|CD48_MOUSE CD48 antigen OS=Mus musculus GN=Cd48 PE=1 SV=1
novel.376	2842.00	0.00	0.80	8.65649696947372	5.43348143287882e-07	4.02351254594401e-05	partial [Mus musculus]	GO:0030529;GO:0008150;GO:0005761;GO:0005739;GO:0006412;GO:0005762;GO:0019843;GO:0005575;GO:0005622;GO:0000027;GO:0044822;GO:0005840;GO:0003735;GO:0003674	intracellular ribonucleoprotein complex;biological_process;mitochondrial ribosome;mitochondrion;translation;mitochondrial large ribosomal subunit;rRNA binding;cellular_component;intracellular;ribosomal large subunit assembly;RNA binding;ribosome;structural constituent of ribosome;molecular_function	-	-	-	-	-	-	-	-
GeneID:101488212	2008.85	7.93	0.50	-3.97339722901085	5.66902622667636e-07	4.18288795348959e-05	AAH17548.1 Ecotropic viral integration site 2b [Mus musculus] &gt;BAE41820.1 unnamed protein product [Mus musculus] &gt;protein EVI2B precursor [Mus musculus]<>NP_001070964.1 protein EVI2B precursor [Mus musculus]<>Q8VD58.1 RecName: Full=Protein EVI2B;BAE20560.1 unnamed protein product [Mus musculus] &gt;BAC28709.1 unnamed protein product [Mus musculus] &gt; AltName: Full=Ecotropic viral integrat…	GO:0016020;GO:0008150;GO:0016021;GO:0003674	membrane;biological_process;integral component of membrane;molecular_function	K16854	EVI2B	http://www.genome.jp/dbget-bin/www_bget?ko:K16854	-	-	-	Protein;gnl|BL_ORD_ID|383161	Protein EVI2B OS=Mus musculus GN=Evi2b PE=1 SV=1;sp|Q8VD58|EVI2B_MOUSE Protein EVI2B OS=Mus musculus GN=Evi2b PE=1 SV=1
GeneID:22169	3215.00	10.67	0.79	-3.73089307472578	5.84946094875091e-07	4.30060725324951e-05	UMP-CMP kinase 2, mitochondrial precursor [Mus musculus]<>Q3U5Q7.2 RecName: Full=UMP-CMP kinase 2, mitochondrial; Short=TYKi; Flags: Precursor; AltName: Full=Thymidylate kinase LPS-inducible member; AltName: Full=Nucleoside-diphosphate kinase	GO:0005634;GO:0006221;GO:0005524;GO:0005739;GO:0006235;GO:0033862;GO:0016310;GO:0004550;GO:0009142;GO:0004127;GO:0004798;GO:0016301;GO:0009041;GO:0016740;GO:0005829;GO:0005654;GO:0071222;GO:0006233;GO:0006165;GO:0006227;GO:0000166	nucleus;pyrimidine nucleotide biosynthetic process;ATP binding;mitochondrion;dTTP biosynthetic process;UMP kinase activity;phosphorylation;nucleoside diphosphate kinase activity;nucleoside triphosphate biosynthetic process;cytidylate kinase activity;thymidylate kinase activity;kinase activity;uridylate kinase activity;transferase activity;cytosol;nucleoplasm;cellular response to lipopolysaccharid…	K13809	CMPK2	http://www.genome.jp/dbget-bin/www_bget?ko:K13809	Pyrimidine metabolism	ko00240	-	gnl|BL_ORD_ID|317934	sp|Q3U5Q7|CMPK2_MOUSE UMP-CMP kinase 2, mitochondrial OS=Mus musculus GN=Cmpk2 PE=1 SV=2
GeneID:26411	2771.21	6.96	0.47	-3.81745105344462	5.87466391759061e-07	4.30376624226051e-05	PREDICTED: mitogen-activated protein kinase kinase kinase kinase 1 isoform X2 [Mus musculus]; Short=MEKKK 1<>CAA70213.1 Ser/Thr kinase [Mus musculus]<>EDL24095.1 mitogen activated protein kinase kinase kinase kinase 1, isoform CRA_b [Mus musculus]; AltName: Full=Hematopoietic progenitor kinase; Short=MEK kinase kinase 1;PREDICTED: mitogen-activated protein kinase kinase kinase kinase 1 isoform X3…	GO:0000166;GO:0004702;GO:0005575;GO:0016310;GO:0003674;GO:0035556;GO:0000185;GO:0008349;GO:0000165;GO:0046777;GO:0005737;GO:0016740;GO:0004674;GO:0008150;GO:0005515;GO:0016301;GO:0008283;GO:0005524;GO:0004672;GO:0018105;GO:0016020;GO:0006950;GO:0006468	nucleotide binding;signal transducer, downstream of receptor, with serine/threonine kinase activity;cellular_component;phosphorylation;molecular_function;intracellular signal transduction;activation of MAPKKK activity;MAP kinase kinase kinase kinase activity;MAPK cascade;protein autophosphorylation;cytoplasm;transferase activity;protein serine/threonine kinase activity;biological_process;protein …	K04408	MAP4K1,HPK1	http://www.genome.jp/dbget-bin/www_bget?ko:K04408	MAPK signaling pathway	ko04010	KOG0576(T)(Mitogen-activated protein kinase kinase kinase kinase (MAP4K), germinal center kinase family)	gnl|BL_ORD_ID|402559	sp|P70218|M4K1_MOUSE Mitogen-activated protein kinase kinase kinase kinase 1 OS=Mus musculus GN=Map4k1 PE=1 SV=1
GeneID:24110	1778.00	13.78	0.99	-3.76571373003442	6.19223272859317e-07	4.52032989187301e-05	AltName: Full=Ubl thioesterase 18<>BAE31893.1 unnamed protein product [Mus musculus]<>BAE30893.1 unnamed protein product [Mus musculus]<>BAE31326.1 unnamed protein product [Mus musculus]; AltName: Full=43 kDa ISG15-specific protease;ubl carboxyl-terminal hydrolase 18 [Mus musculus]<>Q9WTV6.2 RecName: Full=Ubl carboxyl-terminal hydrolase 18; AltName: Full=ISG15-specific-processing protease	GO:0006511;GO:0008233;GO:0005515;GO:0016579;GO:0005634;GO:0019785;GO:0036459;GO:0035634;GO:0006508;GO:0008234;GO:0016787	ubiquitin-dependent protein catabolic process;peptidase activity;protein binding;protein deubiquitination;nucleus;ISG15-specific protease activity;thiol-dependent ubiquitinyl hydrolase activity;response to stilbenoid;proteolysis;cysteine-type peptidase activity;hydrolase activity	K11846	USP18_41	http://www.genome.jp/dbget-bin/www_bget?ko:K11846	-	-	KOG1863(O)(Ubiquitin carboxyl-terminal hydrolase)	gnl|BL_ORD_ID|239057	sp|Q9WTV6|UBP18_MOUSE Ubl carboxyl-terminal hydrolase 18 OS=Mus musculus GN=Usp18 PE=1 SV=2
GeneID:15444	1562.00	1.65	0.00	-8.6360365267706	6.35441048929898e-07	4.55790572587835e-05	Neuron-specific calcium-binding protein hippocalcin [Fukomys damarensis];hypothetical protein A6R68_14135, partial [Neotoma lepida];PREDICTED: neuron-specific calcium-binding protein hippocalcin [Marmota marmota marmota];PREDICTED: neuron-specific calcium-binding protein hippocalcin isoform X1 [Odobenus rosmarus divergens]	GO:0007420;GO:0032809;GO:0045762;GO:0090314;GO:1904010;GO:1902065;GO:0044327;GO:0048839;GO:0046872;GO:1904009;GO:0019722;GO:0043204;GO:0003779;GO:0031584;GO:0071257;GO:1901986;GO:0005515;GO:0032590;GO:0031283;GO:0010518;GO:0014070;GO:0060041;GO:0030424;GO:0005509;GO:0032839;GO:0019900	brain development;neuronal cell body membrane;positive regulation of adenylate cyclase activity;positive regulation of protein targeting to membrane;response to Aroclor 1254;response to L-glutamate;dendritic spine head;inner ear development;metal ion binding;cellular response to monosodium glutamate;calcium-mediated signaling;perikaryon;actin binding;activation of phospholipase D activity;cellula…	-	-	-	-	-	KOG0044(T)(Ca2+ sensor (EF-Hand superfamily))	gnl|BL_ORD_ID|399236	sp|Q06AT1|HPCA_PIG Neuron-specific calcium-binding protein hippocalcin OS=Sus scrofa GN=HPCA PE=2 SV=3
GeneID:26757	1924.00	1.26	0.00	-8.6360365267706	6.35441048929898e-07	4.55790572587835e-05	dihydropyrimidinase-like 4, isoform CRA_c, partial [Mus musculus];dihydropyrimidinase-related protein 4 [Mus musculus]<>BAE38342.1 unnamed protein product [Mus musculus]<>AAI38574.1 Dihydropyrimidinase-like 4 [Mus musculus]<>AAI38575.1 Dihydropyrimidinase-like 4 [Mus musculus];unnamed protein product [Mus musculus]	GO:0051219;GO:0005737;GO:0016787;GO:0005515;GO:0016810;GO:0070997;GO:0031005;GO:0048666;GO:0097485	phosphoprotein binding;cytoplasm;hydrolase activity;protein binding;hydrolase activity, acting on carbon-nitrogen (but not peptide) bonds;neuron death;filamin binding;neuron development;neuron projection guidance	-	-	-	-	-	KOG2584(F)(Dihydroorotase and related enzymes)	gnl|BL_ORD_ID|363415	sp|O35098|DPYL4_MOUSE Dihydropyrimidinase-related protein 4 OS=Mus musculus GN=Dpysl4 PE=1 SV=1
GeneID:100862468	588.00	0.00	7.41	8.63056676445262	6.35441048929898e-07	4.55790572587835e-05	PREDICTED: NHP2-like protein 1 [Orycteropus afer afer]	GO:0034511;GO:0032040;GO:0051117;GO:0005575;GO:0006364;GO:0005634;GO:0000398;GO:0030529;GO:0006412;GO:0005886;GO:0046540;GO:0022625;GO:0008150;GO:0043234;GO:0006397;GO:0007338;GO:0030515;GO:0031428;GO:0005730;GO:0005654;GO:0003674;GO:0044822;GO:0030621;GO:0003723;GO:0071011;GO:0030622;GO:0042254;GO:0005681;GO:0005515;GO:0034512;GO:0000470;GO:0008380;GO:0030490;GO:0001651	U3 snoRNA binding;small-subunit processome;ATPase binding;cellular_component;rRNA processing;nucleus;mRNA splicing, via spliceosome;intracellular ribonucleoprotein complex;translation;plasma membrane;U4/U6 x U5 tri-snRNP complex;cytosolic large ribosomal subunit;biological_process;protein complex;mRNA processing;single fertilization;snoRNA binding;box C/D snoRNP complex;nucleolus;nucleoplasm;mole…	K12845	SNU13,NHP2L	http://www.genome.jp/dbget-bin/www_bget?ko:K12845	Spliceosome;Ribosome biogenesis in eukaryotes	ko03040,ko03008	KOG3387(AJ)(60S ribosomal protein 15.5kD/SNU13, NHP2/L7A family (includes ribonuclease P subunit p38), involved in splicing)	gnl|BL_ORD_ID|116281	sp|Q3B8S0|NH2L1_BOVIN NHP2-like protein 1 OS=Bos taurus GN=SNU13 PE=2 SV=3
GeneID:110558	1539.00	0.00	1.62	8.63056676445262	6.35441048929898e-07	4.55790572587835e-05	H-2 class I histocompatibility antigen, Q9 alpha chain precursor [Mus musculus]<>AAX98170.1 MHC class Ib antigen [Mus musculus]<>AAI20555.1 Histocompatibility 2, Q region locus 7 [Mus musculus]	GO:0042605;GO:0032729;GO:0051607;GO:0005102;GO:0002376;GO:0042608;GO:0005783;GO:0042277;GO:0005886;GO:0030881;GO:0042612;GO:0046977;GO:0005797;GO:0016020;GO:0002474;GO:0009897;GO:0044822;GO:0032398;GO:0016021;GO:0070971;GO:0046982;GO:0071556;GO:0007566;GO:0071346;GO:0002479;GO:0001916;GO:0006955;GO:0002476;GO:0009986;GO:0070062;GO:0005794;GO:0030670	peptide antigen binding;positive regulation of interferon-gamma production;defense response to virus;receptor binding;immune system process;T cell receptor binding;endoplasmic reticulum;peptide binding;plasma membrane;beta-2-microglobulin binding;MHC class I protein complex;TAP binding;Golgi medial cisterna;membrane;antigen processing and presentation of peptide antigen via MHC class I;external s…	K06751	MHC1	http://www.genome.jp/dbget-bin/www_bget?ko:K06751	Endocytosis;Phagosome;Cell adhesion molecules (CAMs);Antigen processing and presentation;Natural killer cell mediated cytotoxicity	ko04144,ko04145,ko04514,ko04612,ko04650	-	gnl|BL_ORD_ID|28789	sp|P14429|HA17_MOUSE H-2 class I histocompatibility antigen, Q7 alpha chain OS=Mus musculus GN=H2-Q7 PE=1 SV=1
novel.8454	902.00	0.00	3.36	8.60416196104731	6.35441048929898e-07	4.55790572587835e-05	5B32_G Chain G, The Crystal Structure Of The Heterotypic H2az/h2a Nucleosome With H3.3. &gt;3WA9_G Chain G, The Nucleosome Containing Human H2a.z.1 &gt;5B31_G Chain G, The Crystal Structure Of The Heterotypic H2az/h2a Nucleosome With H3.1. &gt;C, The Nucleosome Containing Human H2a.z.1 &gt;5B33_C Chain C, The Crystal Structure Of The H2az Nucleosome With H3.3. &gt;5B33_G Chain G, The Crystal Stru…	GO:0007275;GO:0032869;GO:0000786;GO:0003677;GO:0006342;GO:0005719;GO:0005634;GO:0000978;GO:0005694;GO:0031490;GO:0046982;GO:0031492;GO:0001740;GO:0003674;GO:0045944;GO:0000979;GO:0070062;GO:0000790;GO:0000980;GO:0071392;GO:0005720;GO:0005515	multicellular organism development;cellular response to insulin stimulus;nucleosome;DNA binding;chromatin silencing;nuclear euchromatin;nucleus;RNA polymerase II core promoter proximal region sequence-specific DNA binding;chromosome;chromatin DNA binding;protein heterodimerization activity;nucleosomal DNA binding;Barr body;molecular_function;positive regulation of transcription from RNA polymeras…	K11251	H2A	http://www.genome.jp/dbget-bin/www_bget?ko:K11251	Necroptosis	ko04217	KOG1757(B)(Histone 2A)	Histone	Histone H2A.Z OS=Pongo abelii GN=H2AFZ PE=2 SV=3
GeneID:246177	3307.00	4.87	0.33	-3.86023953539319	6.43711518957129e-07	4.57710652051092e-05	PREDICTED: unconventional myosin-Ig isoform X1 [Mus musculus];myosin IG, partial [Mus musculus];unconventional myosin-Ig [Mus musculus]<>Q5SUA5.1 RecName: Full=Unconventional myosin-Ig	GO:0005547;GO:0030175;GO:0002376;GO:0072678;GO:0005546;GO:0071976;GO:0003774;GO:0031589;GO:0031256;GO:0005886;GO:0006909;GO:0042995;GO:0001891;GO:0016020;GO:0002250;GO:0005524;GO:0006887;GO:0000166;GO:0043325;GO:0016459;GO:0003779;GO:0002456;GO:0030027;GO:0070062;GO:0005902;GO:0008289;GO:0005516;GO:0038096	phosphatidylinositol-3,4,5-trisphosphate binding;filopodium;immune system process;T cell migration;phosphatidylinositol-4,5-bisphosphate binding;cell gliding;motor activity;cell-substrate adhesion;leading edge membrane;plasma membrane;phagocytosis;cell projection;phagocytic cup;membrane;adaptive immune response;ATP binding;exocytosis;nucleotide binding;phosphatidylinositol-3,4-bisphosphate bindin…	K10356	MYO1	http://www.genome.jp/dbget-bin/www_bget?ko:K10356	-	-	KOG4229(N)(Myosin VII, myosin IXB and related myosins);KOG0162(Z)(Myosin class I heavy chain)	gnl|BL_ORD_ID|414681	sp|Q5SUA5|MYO1G_MOUSE Unconventional myosin-Ig OS=Mus musculus GN=Myo1g PE=1 SV=1
GeneID:101055758	2778.66	1.72	0.06	-4.80861626118576	6.44787820356811e-07	4.57710652051092e-05	RecName: Full=Component of Sp100-rs<>AAA37870.1 HSR [Mus musculus]<>prf||2208438A HSR gene;PREDICTED: proteinase-activated receptor 1 isoform X1 [Mus musculus]	GO:0005634;GO:0005737;GO:0006351;GO:0016605;GO:0016020;GO:0005515;GO:0003677;GO:0016021;GO:0006355	nucleus;cytoplasm;transcription, DNA-templated;PML body;membrane;protein binding;DNA binding;integral component of membrane;regulation of transcription, DNA-templated	-	-	-	-	-	-	gnl|BL_ORD_ID|345098	sp|Q99388|CSPRS_MOUSE Component of Sp100-rs OS=Mus musculus GN=Csprs PE=2 SV=1
GeneID:15397	2641.00	5.56	66.71	3.62657727587187	6.4478815260282e-07	4.57710652051092e-05	EAW93888.1 homeobox A11, isoform CRA_b [Homo sapiens] &gt;XP_016801064.1 PREDICTED: homeobox protein Hox-A11 [Pan troglodytes] &gt; AltName: Full=Homeobox protein Hox-1I &gt;AAH40948.1 Homeobox A11 [Homo sapiens] &gt;EAL24220.1 homeo box A11 [Homo sapiens] &gt;AAB94761.1 homeobox A11 [Homo sapiens] &gt;AAC80455.1 homeobox A11 [Homo sapiens] &gt;P31270.2 RecName: Full=Homeobox protein Hox-A11;XP_5…	GO:0007501;GO:0005667;GO:0007283;GO:0007338;GO:0043565;GO:0001658;GO:0043234;GO:0033574;GO:0006351;GO:0035115;GO:0008584;GO:0048589;GO:0009952;GO:0009954;GO:0003677;GO:0010468;GO:0030850;GO:0060351;GO:0032332;GO:0001759;GO:0001501;GO:0032330;GO:0006355;GO:0007275;GO:0005634;GO:0060065;GO:0045893;GO:0009953;GO:0060272;GO:0030326;GO:0043627;GO:0010720;GO:0009653;GO:0042733;GO:0032993;GO:0001656	mesodermal cell fate specification;transcription factor complex;spermatogenesis;single fertilization;sequence-specific DNA binding;branching involved in ureteric bud morphogenesis;protein complex;response to testosterone;transcription, DNA-templated;embryonic forelimb morphogenesis;male gonad development;developmental growth;anterior/posterior pattern specification;proximal/distal pattern formati…	K09296	HOX_11	http://www.genome.jp/dbget-bin/www_bget?ko:K09296	-	-	-	Homeobox	Homeobox protein Hox-A11 OS=Homo sapiens GN=HOXA11 PE=2 SV=2
GeneID:67596	1694.00	1.35	0.03	-6.00022385587784	6.54688811452948e-07	4.63141713834034e-05	protein TESPA1 [Mus musculus]<>XP_006514069.1 PREDICTED: protein TESPA1 isoform X1 [Mus musculus]<>Q3U132.1 RecName: Full=Protein TESPA1; AltName: Full=Thymocyte-expressed positive selection-associated protein 1<>BAE33668.1 unnamed protein product [Mus musculus]<>EDL24694.1 RIKEN cDNA 5830405N20 [Mus musculus]	GO:0005102;GO:0008180;GO:0005783;GO:0016020;GO:0003674;GO:0010387;GO:0005737;GO:0005789;GO:0033089;GO:0050862	receptor binding;COP9 signalosome;endoplasmic reticulum;membrane;molecular_function;COP9 signalosome assembly;cytoplasm;endoplasmic reticulum membrane;positive regulation of T cell differentiation in thymus;positive regulation of T cell receptor signaling pathway	-	-	-	-	-	-	gnl|BL_ORD_ID|516160	sp|Q3U132|TESP1_MOUSE Protein TESPA1 OS=Mus musculus GN=Tespa1 PE=1 SV=1
GeneID:99899	2916.00	11.62	0.86	-3.70561963214465	6.79369454023986e-07	4.7895546508691e-05	interferon-induced protein 44 [Mus musculus]<>Q8BV66.1 RecName: Full=Interferon-induced protein 44; AltName: Full=Microtubule-associated protein 44<>BAC37740.1 unnamed protein product [Mus musculus]<>BAE42605.1 unnamed protein product [Mus musculus]<>BAE23041.1 unnamed protein product [Mus musculus];PREDICTED: interferon-induced protein 44 isoform X1 [Mus musculus]	GO:0005737;GO:0003674;GO:0008150	cytoplasm;molecular_function;biological_process	-	-	-	-	-	-	gnl|BL_ORD_ID|50973	sp|Q8BV66|IFI44_MOUSE Interferon-induced protein 44 OS=Mus musculus GN=Ifi44 PE=2 SV=1
novel.1051	4078.00	0.08	1.51	4.35710760786923	6.94914845101415e-07	4.88242901066817e-05	[Mus musculus]	GO:0005515;GO:0070403;GO:2000378;GO:0061697;GO:0036049;GO:0036048;GO:0005759;GO:0005737;GO:0046872;GO:0005829;GO:0016787;GO:0005739;GO:0010667;GO:0010566;GO:0036047;GO:0005634;GO:0036054;GO:0005758;GO:0005743;GO:0061698;GO:0008270;GO:0036055;GO:0036046	protein binding;NAD+ binding;negative regulation of reactive oxygen species metabolic process;protein-glutaryllysine deglutarylase activity;peptidyl-lysine desuccinylation;protein desuccinylation;mitochondrial matrix;cytoplasm;metal ion binding;cytosol;hydrolase activity;mitochondrion;negative regulation of cardiac muscle cell apoptotic process;regulation of ketone biosynthetic process;peptidyl-l…	-	-	-	-	-	-	-	-
GeneID:13117	1715.72	2.35	0.09	-4.78789076649079	7.15570159060281e-07	5.01045146068535e-05	AltName: Full=Long-chain fatty acid omega-monooxygenase<>BAB22165.1 unnamed protein product [Mus musculus]; AltName: Full=Long-chain fatty acid omega-monooxygenase &gt; AltName: Full=Cytochrome P450-LA-omega 1;cytochrome P450 4A10 [Mus musculus]<>O88833.2 RecName: Full=Cytochrome P450 4A10;O88833.2 RecName: Full=Cytochrome P450 4A10; AltName: Full=Cytochrome P452; AltName: Full=CYPIVA10;P450 4A10…	GO:0005737;GO:0043231;GO:0046456;GO:0004497;GO:0046872;GO:0016491;GO:0008392;GO:0050051;GO:0043651;GO:0018685;GO:0020037;GO:0048252;GO:0006631;GO:0016021;GO:0016324;GO:0019369;GO:0070062;GO:0008391;GO:0016020;GO:0016705;GO:0005506;GO:0005783;GO:0055114;GO:0005789;GO:0001890;GO:0001822;GO:0031090	cytoplasm;intracellular membrane-bounded organelle;icosanoid biosynthetic process;monooxygenase activity;metal ion binding;oxidoreductase activity;arachidonic acid epoxygenase activity;leukotriene-B4 20-monooxygenase activity;linoleic acid metabolic process;alkane 1-monooxygenase activity;heme binding;lauric acid metabolic process;fatty acid metabolic process;integral component of membrane;apical…	K07425	CYP4A	http://www.genome.jp/dbget-bin/www_bget?ko:K07425	Arachidonic acid metabolism;Fatty acid degradation;Retinol metabolism;Vascular smooth muscle contraction;PPAR signaling pathway;Inflammatory mediator regulation of TRP channels	ko00590,ko00071,ko00830,ko04270,ko03320,ko04750	KOG0157(QI)(Cytochrome P450 CYP4/CYP19/CYP26 subfamilies)	Cytochrome;gnl|BL_ORD_ID|339246	Cytochrome P450 4A10 OS=Mus musculus GN=Cyp4a10 PE=2 SV=2;sp|O88833|CP4AA_MOUSE Cytochrome P450 4A10 OS=Mus musculus GN=Cyp4a10 PE=2 SV=2
GeneID:12515	1620.00	4.09	0.19	-4.33854506096053	7.20341163593266e-07	5.02676040465457e-05	AltName: CD_antigen=CD69<>BAE31817.1 unnamed protein product [Mus musculus]<>BAE30091.1 unnamed protein product [Mus musculus]<>AAI28273.1 CD69 antigen [Mus musculus]<>AAI28274.1 CD69 antigen [Mus musculus]<>EDK99915.1 mCG130117 [Mus musculus]<>AAI39137.1 CD69 antigen [Mus musculus]<>AAI39136.1 CD69 antigen [Mus musculus]<>AFK08677.1 Cd69 [Mus musculus];PREDICTED: early activation antigen CD69 is…	GO:0035690;GO:0016020;GO:0005509;GO:0030246;GO:0016021;GO:0009897;GO:0001867	cellular response to drug;membrane;calcium ion binding;carbohydrate binding;integral component of membrane;external side of plasma membrane;complement activation, lectin pathway	K06502	CD69	http://www.genome.jp/dbget-bin/www_bget?ko:K06502	-	-	-	gnl|BL_ORD_ID|326536	sp|P37217|CD69_MOUSE Early activation antigen CD69 OS=Mus musculus GN=Cd69 PE=2 SV=1
GeneID:64931	1123.00	3.06	0.04	-5.9751811668534	7.41894768325511e-07	5.15967760160438e-05	PREDICTED: sperm-egg fusion protein Juno isoform X5 [Mus musculus];PREDICTED: sperm-egg fusion protein Juno isoform X1 [Mus musculus];PREDICTED: sperm-egg fusion protein Juno isoform X3 [Mus musculus];PREDICTED: sperm-egg fusion protein Juno isoform X4 [Mus musculus]	GO:0005515;GO:0007155;GO:0005542;GO:0004872;GO:0007338;GO:0005886;GO:0016020;GO:0035036;GO:0007342;GO:0031225	protein binding;cell adhesion;folic acid binding;receptor activity;single fertilization;plasma membrane;membrane;sperm-egg recognition;fusion of sperm to egg plasma membrane;anchored component of membrane	K13649	FOLR	http://www.genome.jp/dbget-bin/www_bget?ko:K13649	Endocytosis	ko04144	-	gnl|BL_ORD_ID|68069	sp|Q9EQF4|JUNO_MOUSE Sperm-egg fusion protein Juno OS=Mus musculus GN=Izumo1r PE=1 SV=1
novel.8030	414.00	19.47	0.00	-8.60295399385517	7.44999850469536e-07	5.16382724638581e-05	partial [Mus musculus]	-	-	-	-	-	-	-	-	Immunoglobulin	Immunoglobulin kappa variable 1D-33 OS=Homo sapiens GN=IGKV1D-33 PE=1 SV=2
GeneID:102638770	3373.00	1.89	0.09	-4.26960163945903	7.82529622513055e-07	5.40575664733347e-05	-	-	-	-	-	-	-	-	-	-	-
GeneID:56504	2224.75	5.69	0.37	-3.93500501310039	7.97644412410972e-07	5.49174176384357e-05	PREDICTED: SRSF protein kinase 3 isoform X1 [Mus musculus];PREDICTED: SRSF protein kinase 3 isoform X2 [Mus musculus]	GO:0060537;GO:0016310;GO:0007519;GO:0005575;GO:0007275;GO:0006468;GO:0007517;GO:0005524;GO:0000166;GO:0004672;GO:0016301;GO:0016740;GO:0004674;GO:0030154	muscle tissue development;phosphorylation;skeletal muscle tissue development;cellular_component;multicellular organism development;protein phosphorylation;muscle organ development;ATP binding;nucleotide binding;protein kinase activity;kinase activity;transferase activity;protein serine/threonine kinase activity;cell differentiation	K08832	SRPK3,STK23	http://www.genome.jp/dbget-bin/www_bget?ko:K08832	-	-	KOG0671(T)(LAMMER dual specificity kinases);KOG0667(R)(Dual-specificity tyrosine-phosphorylation regulated kinase)	gnl|BL_ORD_ID|206191	sp|Q9Z0G2|SRPK3_MOUSE SRSF protein kinase 3 OS=Mus musculus GN=Srpk3 PE=1 SV=1
GeneID:12229	2535.00	6.39	0.44	-3.82301994286367	8.02568664890272e-07	5.50722617847705e-05	tyrosine-protein kinase BTK isoform 3 [Homo sapiens]<>EAX02858.1 Bruton agammaglobulinemia tyrosine kinase, isoform CRA_c [Homo sapiens];PREDICTED: tyrosine-protein kinase BTK isoform X1 [Mandrillus leucophaeus];PREDICTED: tyrosine-protein kinase BTK isoform X2 [Pan troglodytes]	GO:0006915;GO:0004672;GO:0001818;GO:0008289;GO:0071226;GO:0005515;GO:0045579;GO:0050853;GO:0048469;GO:0016301;GO:0042802;GO:0002721;GO:0016740;GO:0051092;GO:0005737;GO:0010033;GO:0006351;GO:0019722;GO:0035556;GO:0005829;GO:0046872;GO:0004715;GO:0001805;GO:0002344;GO:0045121;GO:0031410;GO:0034614;GO:0002902;GO:0000166;GO:0048471;GO:0002755;GO:0004713;GO:0005634;GO:0006468;GO:0097190;GO:0045087;GO:…	apoptotic process;protein kinase activity;negative regulation of cytokine production;lipid binding;cellular response to molecule of fungal origin;protein binding;positive regulation of B cell differentiation;B cell receptor signaling pathway;cell maturation;kinase activity;identical protein binding;regulation of B cell cytokine production;transferase activity;positive regulation of NF-kappaB tran…	K07370	BTK	http://www.genome.jp/dbget-bin/www_bget?ko:K07370	NF-kappa B signaling pathway;Osteoclast differentiation;B cell receptor signaling pathway;Fc epsilon RI signaling pathway;Platelet activation	ko04064,ko04380,ko04662,ko04664,ko04611	KOG0197(T)(Tyrosine kinases)	gnl|BL_ORD_ID|307745	sp|P35991|BTK_MOUSE Tyrosine-protein kinase BTK OS=Mus musculus GN=Btk PE=1 SV=4
GeneID:50528	3044.28	7.38	83.51	3.57604331237342	8.14648999589689e-07	5.57154960317387e-05	Contains: RecName: Full=Transmembrane protease serine 2 non-catalytic chain;transmembrane protease serine 2 [Mus musculus]<>XP_006523127.1 PREDICTED: transmembrane protease serine 2 isoform X1 [Mus musculus]<>XP_006523128.1 PREDICTED: transmembrane protease serine 2 isoform X1 [Mus musculus]<>Q9JIQ8.3 RecName: Full=Transmembrane protease serine 2; Contains: RecName: Full=Transmembrane protease se…	GO:0046598;GO:0005886;GO:0016020;GO:0005576;GO:0006508;GO:0004252;GO:0008236;GO:0008233;GO:0070062;GO:0016021;GO:0016540;GO:0016787;GO:0005044;GO:0006898	positive regulation of viral entry into host cell;plasma membrane;membrane;extracellular region;proteolysis;serine-type endopeptidase activity;serine-type peptidase activity;peptidase activity;extracellular exosome;integral component of membrane;protein autoprocessing;hydrolase activity;scavenger receptor activity;receptor-mediated endocytosis	K09633	TMPRSS2	http://www.genome.jp/dbget-bin/www_bget?ko:K09633	-	-	-	gnl|BL_ORD_ID|217634	sp|Q9JIQ8|TMPS2_MOUSE Transmembrane protease serine 2 OS=Mus musculus GN=Tmprss2 PE=2 SV=3
GeneID:212989	1968.50	0.39	6.11	3.95787011893318	8.25382081360515e-07	5.62626341949919e-05	bestrophin-2 isoform X2 [Mus musculus];PREDICTED: bestrophin-2 isoform X2 [Mus musculus];vitelliform macular dystrophy 2-like protein 1, isoform CRA_b, partial [Mus musculus]	GO:0005887;GO:0006811;GO:0016020;GO:0005254;GO:1902476;GO:0006810;GO:0006821;GO:0005929;GO:0005886;GO:0007608;GO:0051899;GO:0034707;GO:0016021	integral component of plasma membrane;ion transport;membrane;chloride channel activity;chloride transmembrane transport;transport;chloride transport;cilium;plasma membrane;sensory perception of smell;membrane depolarization;chloride channel complex;integral component of membrane	K13879	BEST2,VMD2L1	http://www.genome.jp/dbget-bin/www_bget?ko:K13879	Salivary secretion	ko04970	-	gnl|BL_ORD_ID|304736;Bestrophin-2	sp|Q8BGM5|BEST2_MOUSE Bestrophin-2 OS=Mus musculus GN=Best2 PE=2 SV=1;Bestrophin-2 OS=Mus musculus GN=Best2 PE=2 SV=1
GeneID:80883	4317.29	0.51	0.00	-8.5690950034276	8.75701578622086e-07	5.92999759786653e-05	PREDICTED: netrin-G1 isoform X3 [Mus musculus];mKIAA0976 protein, partial [Mus musculus];PREDICTED: netrin-G1 isoform X1 [Mus musculus]<>XP_011238593.1 PREDICTED: netrin-G1 isoform X1 [Mus musculus];PREDICTED: netrin-G1 isoform X4 [Mus musculus]; Flags: Precursor<>BAB12010.1 Netrin-G1a [Mus musculus]<>EDL02000.1 netrin G1, isoform CRA_d [Mus musculus];PREDICTED: netrin-G1 isoform X5 [Mus musculus…	GO:0016020;GO:0007399;GO:0030154;GO:0005515;GO:0005886;GO:0046658;GO:0007409;GO:0031225;GO:0007275	membrane;nervous system development;cell differentiation;protein binding;plasma membrane;anchored component of plasma membrane;axonogenesis;anchored component of membrane;multicellular organism development	K07522	NTNG1	http://www.genome.jp/dbget-bin/www_bget?ko:K07522	Cell adhesion molecules (CAMs);Axon guidance	ko04514,ko04360	KOG0994(W)(Extracellular matrix glycoprotein Laminin subunit beta)	gnl|BL_ORD_ID|425753	sp|Q8R4G0|NTNG1_MOUSE Netrin-G1 OS=Mus musculus GN=Ntng1 PE=1 SV=2
NT_187004.1_GeneID:193736	1835.00	1.29	0.00	-8.5690950034276	8.75701578622086e-07	5.92999759786653e-05	PREDICTED: zinc finger and BTB domain-containing protein 12 isoform X1 [Ceratotherium simum simum]	GO:0005575;GO:0003676;GO:0046872	cellular_component;nucleic acid binding;metal ion binding	K10499	ZBTB12	http://www.genome.jp/dbget-bin/www_bget?ko:K10499	-	-	-	gnl|BL_ORD_ID|551299	sp|Q9Y330|ZBT12_HUMAN Zinc finger and BTB domain-containing protein 12 OS=Homo sapiens GN=ZBTB12 PE=1 SV=1
GeneID:15438	2100.00	14.77	1.14	-3.66904297511966	9.52130495854735e-07	6.41829477488074e-05	AltName: Full=Homeobox protein Hox-5.2<>CAA44542.1 Hox-4.4 [Mus musculus]<>AAH19150.1 Homeo box D9 [Mus musculus]<>BAE22140.1 unnamed protein product [Mus musculus]<>EDL27174.1 homeobox D9 [Mus musculus]; AltName: Full=Homeobox protein Hox-4.4;homeobox protein Hox-D9 [Mus musculus]<>P28357.1 RecName: Full=Homeobox protein Hox-D9	GO:0048704;GO:0005634;GO:0000122;GO:0045944;GO:0010468;GO:0003677;GO:0008344;GO:0007519;GO:0000977;GO:0003700;GO:0001227;GO:0030879;GO:0006355;GO:0007275;GO:0035137;GO:0048706;GO:0007338;GO:0043565;GO:0035136;GO:0006351;GO:0009954;GO:0009952;GO:0035115;GO:0048935	embryonic skeletal system morphogenesis;nucleus;negative regulation of transcription from RNA polymerase II promoter;positive regulation of transcription from RNA polymerase II promoter;regulation of gene expression;DNA binding;adult locomotory behavior;skeletal muscle tissue development;RNA polymerase II regulatory region sequence-specific DNA binding;transcription factor activity, sequence-spec…	K09294	HOX_9	http://www.genome.jp/dbget-bin/www_bget?ko:K09294	-	-	KOG0487(K)(Transcription factor Abd-B, contains HOX domain)	gnl|BL_ORD_ID|40688	sp|P28357|HXD9_MOUSE Homeobox protein Hox-D9 OS=Mus musculus GN=Hoxd9 PE=2 SV=1
GeneID:20702	1424.00	6.62	0.04	-5.92375271300189	9.57264438737055e-07	6.41829477488074e-05	1-3 precursor [Mus musculus] &gt;alpha-1-antitrypsin 1-3 precursor [Mus musculus]<>AAC28868.1 alpha-1 protease inhibitor 3 [Mus musculus];AAC28868.1 alpha-1 protease inhibitor 3 [Mus musculus]	GO:0006487;GO:0042802;GO:0004866;GO:0005515;GO:0005794;GO:0005615;GO:0004867;GO:0010466;GO:0070062;GO:0030414;GO:0002020;GO:0001948;GO:0005783;GO:0001701;GO:0034097;GO:0005576;GO:0006953;GO:0043434	protein N-linked glycosylation;identical protein binding;endopeptidase inhibitor activity;protein binding;Golgi apparatus;extracellular space;serine-type endopeptidase inhibitor activity;negative regulation of peptidase activity;extracellular exosome;peptidase inhibitor activity;protease binding;glycoprotein binding;endoplasmic reticulum;in utero embryonic development;response to cytokine;extrace…	K03984	SERPINA1,AAT	http://www.genome.jp/dbget-bin/www_bget?ko:K03984	Complement and coagulation cascades	ko04610	KOG2392(V)(Serpin)	Alpha-1-antitrypsin;gnl|BL_ORD_ID|267546	Alpha-1-antitrypsin 1-3 OS=Mus musculus GN=Serpina1c PE=1 SV=2;sp|Q00896|A1AT3_MOUSE Alpha-1-antitrypsin 1-3 OS=Mus musculus GN=Serpina1c PE=1 SV=2
novel.21279	2853.00	3.76	0.24	-3.9154670716151	9.57523089962658e-07	6.41829477488074e-05	ribosomal protein L20, isoform CRA_a [Mus musculus]	GO:0019843;GO:0005762;GO:0005739;GO:0005761;GO:0006412;GO:0030529;GO:0044822;GO:0000027;GO:0003735;GO:0005840;GO:0005622	rRNA binding;mitochondrial large ribosomal subunit;mitochondrion;mitochondrial ribosome;translation;intracellular ribonucleoprotein complex;RNA binding;ribosomal large subunit assembly;structural constituent of ribosome;ribosome;intracellular	-	-	-	-	-	-	-	-
GeneID:20297	851.27	56.44	4.43	-3.64871869359803	9.6028115741925e-07	6.41829477488074e-05	AltName: Full=Small-inducible cytokine A20;C-C motif chemokine 20 isoform 1 precursor [Mus musculus]<>O89093.1 RecName: Full=C-C motif chemokine 20; AltName: Full=Beta-chemokine exodus-1; Flags: Precursor<>CAA07714.1 larc [Mus musculus]<>AAC78295.1 CC chemokine ST38 precursor [Mus musculus]<>CAA10948.1 CC chemokine MIP-3a [Mus musculus]<>BAA76955.1 chemokine LARC [Mus musculus]<>BAA78113.1 LARC […	GO:0002548;GO:2000406;GO:0005515;GO:0048247;GO:0007186;GO:0006954;GO:0071347;GO:0070374;GO:0060326;GO:0030593;GO:0072679;GO:0071346;GO:0050726;GO:0006955;GO:0008009;GO:0005615;GO:0006935;GO:0005576;GO:0072678;GO:0051770;GO:0035584;GO:0071356;GO:0005125;GO:0031731;GO:0070098;GO:0043547;GO:0048020;GO:2000319;GO:0002724	monocyte chemotaxis;positive regulation of T cell migration;protein binding;lymphocyte chemotaxis;G-protein coupled receptor signaling pathway;inflammatory response;cellular response to interleukin-1;positive regulation of ERK1 and ERK2 cascade;cell chemotaxis;neutrophil chemotaxis;thymocyte migration;cellular response to interferon-gamma;positive regulation of interleukin-1 alpha biosynthetic pr…	K14625	CCL20	http://www.genome.jp/dbget-bin/www_bget?ko:K14625	TNF signaling pathway;Cytokine-cytokine receptor interaction;Chemokine signaling pathway;IL-17 signaling pathway	ko04668,ko04060,ko04062,ko04657	-	gnl|BL_ORD_ID|323399	sp|O89093|CCL20_MOUSE C-C motif chemokine 20 OS=Mus musculus GN=Ccl20 PE=1 SV=1
GeneID:52024	1754.00	0.10	2.77	4.81845041642503	9.87131078584884e-07	6.57640141868881e-05	ankyrin repeat domain-containing protein 22 [Mus musculus]<>Q9D3J5.1 RecName: Full=Ankyrin repeat domain-containing protein 22<>BAB30707.1 unnamed protein product [Mus musculus]<>BAC29772.1 unnamed protein product [Mus musculus]<>EDL41743.1 ankyrin repeat domain 22 [Mus musculus]	GO:0005575;GO:0016020;GO:0008150;GO:0016021;GO:0003674	cellular_component;membrane;biological_process;integral component of membrane;molecular_function	-	-	-	-	-	-	gnl|BL_ORD_ID|275201	sp|Q9D3J5|ANR22_MOUSE Ankyrin repeat domain-containing protein 22 OS=Mus musculus GN=Ankrd22 PE=2 SV=1
novel.17122	455.00	0.00	13.46	8.52191786384278	1.03207686051889e-06	6.85365620988445e-05	protein T02_1307, partial [Trichinella nativa]	-	-	-	-	-	-	-	-	-	-
GeneID:20681	2999.00	2.07	0.11	-4.21076122251094	1.05960114960113e-06	7.01381005327617e-05	transcription factor SOX-8 [Mus musculus]<>Q04886.2 RecName: Full=Transcription factor SOX-8<>AAF35837.1 SRY-related protein SOX 8, partial [Mus musculus]<>BAC27879.1 unnamed protein product [Mus musculus]<>BAC35488.1 unnamed protein product [Mus musculus]<>AAH85619.1 SRY-box containing gene 8 [Mus musculus]<>EDL22430.1 SRY-box containing gene 8, isoform CRA_b [Mus musculus]	GO:0060018;GO:0046533;GO:0045444;GO:0008584;GO:0060612;GO:0043066;GO:0072289;GO:0007283;GO:0043565;GO:0001755;GO:0006355;GO:0090190;GO:0072197;GO:0045165;GO:0090184;GO:0003700;GO:0072034;GO:0003677;GO:0005575;GO:0014015;GO:0048484;GO:0048709;GO:0005634;GO:0010628;GO:0001649;GO:0008150;GO:0001701;GO:0060221;GO:0006351;GO:0005737;GO:0007422;GO:0046982;GO:0045892;GO:0003674;GO:0044798;GO:0008134;GO:…	astrocyte fate commitment;negative regulation of photoreceptor cell differentiation;fat cell differentiation;male gonad development;adipose tissue development;negative regulation of apoptotic process;metanephric nephron tubule formation;spermatogenesis;sequence-specific DNA binding;neural crest cell migration;regulation of transcription, DNA-templated;positive regulation of branching involved in …	K09270	SOX7S	http://www.genome.jp/dbget-bin/www_bget?ko:K09270	-	-	KOG0527(K)(HMG-box transcription factor)	gnl|BL_ORD_ID|201302	sp|Q04886|SOX8_MOUSE Transcription factor SOX-8 OS=Mus musculus GN=Sox8 PE=2 SV=2
GeneID:21828	3160.00	1.37	15.93	3.58116570062792	1.09587747488684e-06	7.21950152042877e-05	Q9Z1T2.1 RecName: Full=Thrombospondin-4; Flags: Precursor &gt;precursor [Mus musculus] &gt;EDL00951.1 thrombospondin 4 [Mus musculus] &gt; Flags: Precursor<>AAC73003.1 thrombospondin-4 [Mus musculus]<>EDL00951.1 thrombospondin 4 [Mus musculus]<>AAI39415.1 Thrombospondin 4 [Mus musculus];AAI39415.1 Thrombospondin 4 [Mus musculus];thrombospondin-4 precursor [Mus musculus]<>Q9Z1T2.1 RecName: Full=Th…	GO:0034976;GO:0051451;GO:0031594;GO:0070062;GO:0005615;GO:0090023;GO:0048812;GO:0005178;GO:0005578;GO:0016529;GO:0071603;GO:0007155;GO:0048266;GO:0005509;GO:0005604;GO:0005515;GO:0034103;GO:0050731;GO:0051781;GO:0001938;GO:0016525;GO:0006986;GO:0031012;GO:0008201;GO:0001968;GO:0005576;GO:0007399;GO:0008083;GO:0005518;GO:0043237;GO:0005783;GO:0048771;GO:0051260	response to endoplasmic reticulum stress;myoblast migration;neuromuscular junction;extracellular exosome;extracellular space;positive regulation of neutrophil chemotaxis;neuron projection morphogenesis;integrin binding;proteinaceous extracellular matrix;sarcoplasmic reticulum;endothelial cell-cell adhesion;cell adhesion;behavioral response to pain;calcium ion binding;basement membrane;protein bin…	K04659	THBS2S	http://www.genome.jp/dbget-bin/www_bget?ko:K04659	Focal adhesion;Phagosome;PI3K-Akt signaling pathway;ECM-receptor interaction	ko04510,ko04145,ko04151,ko04512	KOG1217(T)(Fibrillins and related proteins containing Ca2+-binding EGF-like domains)	Thrombospondin-4;gnl|BL_ORD_ID|226690	Thrombospondin-4 OS=Mus musculus GN=Thbs4 PE=1 SV=1;sp|Q9Z1T2|TSP4_MOUSE Thrombospondin-4 OS=Mus musculus GN=Thbs4 PE=1 SV=1
GeneID:102636978	1658.00	0.76	10.31	3.78385817799156	1.0976896803139e-06	7.21950152042877e-05	-	-	-	-	-	-	-	-	-	-	-
GeneID:229694	5547.00	1.33	0.08	-4.07973256366221	1.12383606053653e-06	7.36792647840922e-05	-	-	-	-	-	-	-	-	-	-	-
GeneID:223672	1132.89	61.06	3.74	-3.56564022934613	1.15162447715286e-06	7.52614015449803e-05	RIKEN cDNA 2310016F22, isoform CRA_a, partial [Mus musculus];RIKEN cDNA 2310016F22, isoform CRA_b, partial [Mus musculus];RIKEN cDNA 2310016F22, isoform CRA_c, partial [Mus musculus]	GO:0005576;GO:0008150;GO:0005575;GO:0006869;GO:0042157;GO:0008289;GO:0003674	extracellular region;biological_process;cellular_component;lipid transport;lipoprotein metabolic process;lipid binding;molecular_function	K14480	APOL	http://www.genome.jp/dbget-bin/www_bget?ko:K14480	-	-	-	gnl|BL_ORD_ID|283218	sp|O95236|APOL3_HUMAN Apolipoprotein L3 OS=Homo sapiens GN=APOL3 PE=1 SV=3
GeneID:632126	2848.00	0.35	4.84	3.82199970271241	1.21397585074282e-06	7.87125520827422e-05	butyrophilin-like 4 precursor [Mus musculus]<>XP_006524823.1 PREDICTED: butyrophilin-like 4 isoform X1 [Mus musculus]<>CAM18604.1 butyrophilin, subfamily 3, member A3 [Mus musculus]	GO:0003674;GO:0016021;GO:0008150;GO:0016020;GO:0005575	molecular_function;integral component of membrane;biological_process;membrane;cellular_component	K06712	BTN	http://www.genome.jp/dbget-bin/www_bget?ko:K06712	-	-	-	gnl|BL_ORD_ID|311315	sp|O00478|BT3A3_HUMAN Butyrophilin subfamily 3 member A3 OS=Homo sapiens GN=BTN3A3 PE=1 SV=1
novel.18704	1481.00	1.62	0.00	-8.53442223029258	1.21972719879504e-06	7.87125520827422e-05	enzyme e2 variant 2-like protein, partial [Equus caballus]	GO:0031372;GO:0005737;GO:0000729;GO:0032436;GO:0003674;GO:0070534;GO:0043524;GO:0070062;GO:0005515;GO:0061630;GO:0045739;GO:0006301;GO:0061631;GO:0010976;GO:0005634;GO:0051965;GO:0031625;GO:0042275	UBC13-MMS2 complex;cytoplasm;DNA double-strand break processing;positive regulation of proteasomal ubiquitin-dependent protein catabolic process;molecular_function;protein K63-linked ubiquitination;negative regulation of neuron apoptotic process;extracellular exosome;protein binding;ubiquitin protein ligase activity;positive regulation of DNA repair;postreplication repair;ubiquitin conjugating en…	K10704	UBE2V	http://www.genome.jp/dbget-bin/www_bget?ko:K10704	Toll and Imd signaling pathway	ko04624	KOG0419(O)(Ubiquitin-protein ligase)	Ubiquitin-conjugating	Ubiquitin-conjugating enzyme E2 variant 2 OS=Mus musculus GN=Ube2v2 PE=1 SV=4
novel.4849	959.00	2.96	0.00	-8.53442223029258	1.21972719879504e-06	7.87125520827422e-05	-	-	-	-	-	-	-	-	-	-	-
GeneID:170731	4476.00	0.00	0.43	8.49342720625354	1.21972719879504e-06	7.87125520827422e-05	mitofusin 2, isoform CRA_b, partial [Mus musculus]<>EDL14787.1 mitofusin 2, isoform CRA_b, partial [Mus musculus]	GO:0005515;GO:0051020;GO:0008285;GO:0005739;GO:0006626;GO:0001825;GO:0031306;GO:0006915;GO:0051646;GO:0031625;GO:0016020;GO:0003924;GO:0015630;GO:0016021;GO:0007050;GO:0006914;GO:0007275;GO:0000166;GO:0007006;GO:0005741;GO:0061734;GO:0006986;GO:0048662;GO:0048593;GO:0046580;GO:0016787;GO:0005829;GO:0034497;GO:0008053;GO:0005525	protein binding;GTPase binding;negative regulation of cell proliferation;mitochondrion;protein targeting to mitochondrion;blastocyst formation;intrinsic component of mitochondrial outer membrane;apoptotic process;mitochondrion localization;ubiquitin protein ligase binding;membrane;GTPase activity;microtubule cytoskeleton;integral component of membrane;cell cycle arrest;autophagy;multicellular org…	K06030	MFN	http://www.genome.jp/dbget-bin/www_bget?ko:K06030	Apoptosis - fly;Mitophagy - animal;NOD-like receptor signaling pathway	ko04214,ko04137,ko04621	KOG0448(O)(Mitofusin 1 GTPase, involved in mitochondrila biogenesis)	gnl|BL_ORD_ID|92214	sp|Q80U63|MFN2_MOUSE Mitofusin-2 OS=Mus musculus GN=Mfn2 PE=1 SV=3
NT_039666.2_GeneID:14990	1898.00	7.02	0.50	-3.7664424140878	1.25271385199875e-06	8.05886479913948e-05	AAQ82665.1 MHC class Ib antigen [Mus musculus] &gt;AAQ82667.1 MHC class Ib antigen [Mus musculus];histocompatibility 2, M region locus 2 isoform 1 precursor [Mus musculus]<>AAQ81308.1 MHC class Ib antigen [Mus musculus];AAQ82664.1 MHC class Ib antigen [Mus musculus] &gt;AAQ81303.1 MHC class Ib antigen [Mus musculus] &gt;AAQ82663.1 MHC class Ib antigen [Mus musculus] &gt;2, M region locus 2 isofor…	GO:0005102;GO:0042605;GO:0002474;GO:0005886;GO:0016021;GO:0009986	receptor binding;peptide antigen binding;antigen processing and presentation of peptide antigen via MHC class I;plasma membrane;integral component of membrane;cell surface	K06751	MHC1	http://www.genome.jp/dbget-bin/www_bget?ko:K06751	Endocytosis;Phagosome;Cell adhesion molecules (CAMs);Antigen processing and presentation;Natural killer cell mediated cytotoxicity	ko04144,ko04145,ko04514,ko04612,ko04650	-	gnl|BL_ORD_ID|30959;H-2	sp|P01902|HA1D_MOUSE H-2 class I histocompatibility antigen, K-D alpha chain OS=Mus musculus GN=H2-K1 PE=1 SV=1;H-2 class I histocompatibility antigen, K-D alpha chain OS=Mus musculus GN=H2-K1 PE=1 SV=1
GeneID:93675	2248.00	1.75	0.07	-4.50903631337868	1.26670313211214e-06	8.12347373135843e-05	Short=LCL-1; Short=Ocil-related protein 2<>AAD22055.1 c-type lectin DCL1 [Mus musculus]<>AAN15952.1 osteoclast inhibitory lectin related protein 2b [Mus musculus]<>AAN15954.1 osteoclast inhibitory lectin related protein 2b [Mus musculus]<>EDK99905.1 mCG132531, isoform CRA_a [Mus musculus]<>AAI39193.1 C-type lectin domain family 2, member i [Mus musculus]<>AAI39194.1 C-type lectin domain family 2,…	GO:0046703;GO:0009897;GO:0030833;GO:0016021;GO:2000522;GO:0050852;GO:0042129;GO:0043113;GO:0005886;GO:0005515;GO:0045076;GO:0001765;GO:0004888;GO:0045671;GO:0009986;GO:0005615;GO:0030246;GO:0016020	natural killer cell lectin-like receptor binding;external side of plasma membrane;regulation of actin filament polymerization;integral component of membrane;positive regulation of immunological synapse formation;T cell receptor signaling pathway;regulation of T cell proliferation;receptor clustering;plasma membrane;protein binding;regulation of interleukin-2 biosynthetic process;membrane raft ass…	-	-	-	-	-	-	gnl|BL_ORD_ID|335642	sp|Q9WVF9|CLC2I_MOUSE C-type lectin domain family 2 member I OS=Mus musculus GN=Clec2i PE=1 SV=1
GeneID:70785	2439.70	3.08	0.17	-4.09523376569218	1.27672823925261e-06	8.16233774324664e-05	AltName: Full=Connecdenn 3<>AAH35208.1 DENN/MADD domain containing 1C [Mus musculus]<>EDL38234.1 DENN/MADD domain containing 1C, isoform CRA_c [Mus musculus];DENN domain-containing protein 1C [Mus musculus]<>Q8CFK6.1 RecName: Full=DENN domain-containing protein 1C;PREDICTED: DENN domain-containing protein 1C isoform X5 [Mus musculus];PREDICTED: DENN domain-containing protein 1C isoform X2 [Mus mu…	GO:0008150;GO:0043547;GO:0005575;GO:0005085;GO:0030136;GO:0017112;GO:0003674;GO:0031410;GO:0005737;GO:0005829	biological_process;positive regulation of GTPase activity;cellular_component;guanyl-nucleotide exchange factor activity;clathrin-coated vesicle;Rab guanyl-nucleotide exchange factor activity;molecular_function;cytoplasmic vesicle;cytoplasm;cytosol	K20160	DENND1	http://www.genome.jp/dbget-bin/www_bget?ko:K20160	-	-	KOG3569(T)(RAS signaling inhibitor ST5)	gnl|BL_ORD_ID|350950	sp|Q8CFK6|DEN1C_MOUSE DENN domain-containing protein 1C OS=Mus musculus GN=Dennd1c PE=1 SV=1
GeneID:241452	2817.00	0.44	5.77	3.72172402609421	1.2890441953807e-06	8.21556154987833e-05	Flags: Precursor<>AAN75755.1 short-chain dehydrogenase/reductase RETSDR8 [Mus musculus]<>BAC34110.1 unnamed protein product [Mus musculus]<>BAC38075.1 unnamed protein product [Mus musculus]<>AAI18030.1 Dehydrogenase/reductase (SDR family) member 9 [Mus musculus]<>EDL27033.1 dehydrogenase/reductase (SDR family) member 9 [Mus musculus]; Short=3-alpha-HSD; AltName: Full=3-alpha hydroxysteroid dehydr…	GO:0004745;GO:0002138;GO:0016020;GO:0047035;GO:0005783;GO:0042904;GO:0031090;GO:0055114;GO:0005789;GO:0042573;GO:0008209;GO:0005737;GO:0043231;GO:0004022;GO:0016491;GO:0042448;GO:0030176	retinol dehydrogenase activity;retinoic acid biosynthetic process;membrane;testosterone dehydrogenase (NAD+) activity;endoplasmic reticulum;9-cis-retinoic acid biosynthetic process;organelle membrane;oxidation-reduction process;endoplasmic reticulum membrane;retinoic acid metabolic process;androgen metabolic process;cytoplasm;intracellular membrane-bounded organelle;alcohol dehydrogenase (NAD) ac…	K11149	DHRS9	http://www.genome.jp/dbget-bin/www_bget?ko:K11149	Retinol metabolism	ko00830	KOG1610(QR)(Corticosteroid 11-beta-dehydrogenase and related short chain-type dehydrogenases)	gnl|BL_ORD_ID|363489	sp|Q58NB6|DHRS9_MOUSE Dehydrogenase/reductase SDR family member 9 OS=Mus musculus GN=Dhrs9 PE=2 SV=2
GeneID:14357	3769.54	3.90	0.29	-3.74058852111571	1.29970032275213e-06	8.25791075437513e-05	mKIAA4160 protein, partial [Mus musculus]	GO:0005515;GO:0045581;GO:0045665;GO:0010001;GO:0008593;GO:0031625;GO:0005634;GO:0007219;GO:0005829;GO:0016874;GO:0046872;GO:0005112;GO:0017124;GO:0016567;GO:0008270;GO:0005737	protein binding;negative regulation of T cell differentiation;negative regulation of neuron differentiation;glial cell differentiation;regulation of Notch signaling pathway;ubiquitin protein ligase binding;nucleus;Notch signaling pathway;cytosol;ligase activity;metal ion binding;Notch binding;SH3 domain binding;protein ubiquitination;zinc ion binding;cytoplasm	K06058	DTX	http://www.genome.jp/dbget-bin/www_bget?ko:K06058	Notch signaling pathway	ko04330	-	gnl|BL_ORD_ID|368217	sp|Q61010|DTX1_MOUSE E3 ubiquitin-protein ligase DTX1 OS=Mus musculus GN=Dtx1 PE=1 SV=2
NT_187004.1_GeneID:14999	1469.26	38.00	3.97	-3.53299409479072	1.34964183091385e-06	8.54883899421306e-05	protein product [Mus musculus];class II H2-M beta 2 chain [Mus musculus];class II histocompatibility antigen, M beta 1 chain precursor [Mus musculus]<>AAC69909.1 H2-M beta1 [Mus musculus]<>AAH03718.1 Histocompatibility 2, class II, locus Mb1 [Mus musculus]<>BAC28006.1 unnamed protein product [Mus musculus]<>AIC84013.1 MHC class II antigen Mb1 [Mus musculus]	GO:0051085;GO:0023026;GO:0016021;GO:0005771;GO:0005764;GO:0005515;GO:0005768;GO:0042613;GO:0019886;GO:0010008;GO:0006955;GO:0002376;GO:0005770;GO:0019882;GO:0005765;GO:0002504;GO:0016020	chaperone mediated protein folding requiring cofactor;MHC class II protein complex binding;integral component of membrane;multivesicular body;lysosome;protein binding;endosome;MHC class II protein complex;antigen processing and presentation of exogenous peptide antigen via MHC class II;endosome membrane;immune response;immune system process;late endosome;antigen processing and presentation;lysoso…	K06752	MHC2	http://www.genome.jp/dbget-bin/www_bget?ko:K06752	Phagosome;Cell adhesion molecules (CAMs);Antigen processing and presentation;Hematopoietic cell lineage;Intestinal immune network for IgA production;Th1 and Th2 cell differentiation;Th17 cell differentiation	ko04145,ko04514,ko04612,ko04640,ko04672,ko04658,ko04659	-	gnl|BL_ORD_ID|366230;Class;HLA	sp|P35737|DMB_MOUSE Class II histocompatibility antigen, M beta 1 chain OS=Mus musculus GN=H2-DMb1 PE=2 SV=1;Class II histocompatibility antigen, M beta 1 chain OS=Mus musculus GN=H2-DMb1 PE=2 SV=1;HLA class II histocompatibility antigen, DM beta chain OS=Homo sapiens GN=HLA-DMB PE=1 SV=1
NT_187004.1_GeneID:70274	1137.00	3.73	43.47	3.56555618703492	1.36647573998115e-06	8.61108568660873e-05	lymphocyte antigen 6 complex G6E precursor [Mus musculus]<>BAB26204.1 unnamed protein product [Mus musculus]<>CAC85546.1 Ly6g6e protein, isoform A [Mus musculus]<>AAI32421.1 Lymphocyte antigen 6 complex, locus G6E [Mus musculus]<>EDL26668.1 lymphocyte antigen 6 complex, locus G6E [Mus musculus]<>AAI38778.1 Lymphocyte antigen 6 complex, locus G6E [Mus musculus]<>APT43293.1 lymphocyte antigen 6 com…	GO:0002029;GO:0095500;GO:0004675;GO:0033130;GO:0016020;GO:0030549;GO:2000273;GO:0005886	desensitization of G-protein coupled receptor protein signaling pathway;acetylcholine receptor signaling pathway;transmembrane receptor protein serine/threonine kinase activity;acetylcholine receptor binding;membrane;acetylcholine receptor activator activity;positive regulation of receptor activity;plasma membrane	K06846	LY6D_E_G6_H	http://www.genome.jp/dbget-bin/www_bget?ko:K06846	-	-	-	-	-
GeneID:100042295	875.00	5.53	64.93	3.56141758971754	1.3678349458472e-06	8.61108568660873e-05	AltName: Full=Glutathione S-transferase Ya1; Contains: RecName: Full=Glutathione S-transferase A1, N-terminally processed &gt; AltName: Full=GST class-alpha member 1;AAI32577.1 Glutathione S-transferase, alpha 1 (Ya) [Mus musculus] &gt;S-transferase A1 [Mus musculus] &gt;P13745.2 RecName: Full=Glutathione S-transferase A1; AltName: Full=Glutathione S-transferase Ya;predicted gene 3776 [Mus muscul…	GO:0008144;GO:0005737;GO:0004364;GO:0005829;GO:0003674;GO:0035634;GO:0070062;GO:0042178;GO:0016740;GO:0043295;GO:0005575;GO:0005640;GO:0008152;GO:0005634;GO:0006749;GO:0007568;GO:0008150	drug binding;cytoplasm;glutathione transferase activity;cytosol;molecular_function;response to stilbenoid;extracellular exosome;xenobiotic catabolic process;transferase activity;glutathione binding;cellular_component;nuclear outer membrane;metabolic process;nucleus;glutathione metabolic process;aging;biological_process	K00799	GST,gst	http://www.genome.jp/dbget-bin/www_bget?ko:K00799	Glutathione metabolism;Drug metabolism - cytochrome P450;Metabolism of xenobiotics by cytochrome P450	ko00480,ko00982,ko00980	-	Glutathione;gnl|BL_ORD_ID|31233	Glutathione S-transferase A1 OS=Mus musculus GN=Gsta1 PE=1 SV=2;sp|P13745|GSTA1_MOUSE Glutathione S-transferase A1 OS=Mus musculus GN=Gsta1 PE=1 SV=2
GeneID:69352	4829.00	1.09	0.06	-4.22109344684005	1.40645219734326e-06	8.82720272393547e-05	PREDICTED: N-terminal EF-hand calcium-binding protein 1 isoform X1 [Mus musculus]	GO:0046872;GO:0005654;GO:0005737;GO:0005509;GO:0005634	metal ion binding;nucleoplasm;cytoplasm;calcium ion binding;nucleus	-	-	-	-	-	-	gnl|BL_ORD_ID|114009	sp|Q8BG18|NECA1_MOUSE N-terminal EF-hand calcium-binding protein 1 OS=Mus musculus GN=Necab1 PE=1 SV=1
GeneID:100043757	9807.00	0.25	0.01	-5.84300016161367	1.42077669781115e-06	8.89000276630406e-05	zinc finger protein 831 [Mus musculus]<>XP_011237537.1 PREDICTED: zinc finger protein 831 isoform X2 [Mus musculus];PREDICTED: zinc finger protein 831 isoform X3 [Mus musculus];PREDICTED: zinc finger protein 831 isoform X1 [Mus musculus]<>XP_006498581.1 PREDICTED: zinc finger protein 831 isoform X1 [Mus musculus]<>XP_006498582.1 PREDICTED: zinc finger protein 831 isoform X1 [Mus musculus]	GO:0044212;GO:0005634;GO:0003676;GO:0043565;GO:0046872;GO:0003700;GO:0007165;GO:0007275;GO:0006355;GO:0006366	transcription regulatory region DNA binding;nucleus;nucleic acid binding;sequence-specific DNA binding;metal ion binding;transcription factor activity, sequence-specific DNA binding;signal transduction;multicellular organism development;regulation of transcription, DNA-templated;transcription from RNA polymerase II promoter	-	-	-	-	-	KOG1721(R)(FOG: Zn-finger)	gnl|BL_ORD_ID|553149	sp|Q5JPB2|ZN831_HUMAN Zinc finger protein 831 OS=Homo sapiens GN=ZNF831 PE=2 SV=4
GeneID:12943	5242.00	0.38	0.00	-8.49889559143625	1.44560260597931e-06	9.01793189293642e-05	Short=PCDH-alpha-10;protocadherin alpha-10 precursor [Mus musculus]<>Q91Y20.1 RecName: Full=Protocadherin alpha-10; Flags: Precursor<>AAK26046.1 protocadherin alpha 10 [Mus musculus]<>AAI67180.1 Protocadherin alpha 10 [synthetic construct]	GO:0005887;GO:0016020;GO:0007399;GO:0042476;GO:0005783;GO:0005886;GO:0007155;GO:0045202;GO:0005509;GO:0007267;GO:0042802;GO:0016021;GO:0007156	integral component of plasma membrane;membrane;nervous system development;odontogenesis;endoplasmic reticulum;plasma membrane;cell adhesion;synapse;calcium ion binding;cell-cell signaling;identical protein binding;integral component of membrane;homophilic cell adhesion via plasma membrane adhesion molecules	K16493	PCDHA	http://www.genome.jp/dbget-bin/www_bget?ko:K16493	-	-	-	gnl|BL_ORD_ID|120958	sp|Q91Y20|PCDAA_MOUSE Protocadherin alpha-10 OS=Mus musculus GN=Pcdha10 PE=2 SV=1
novel.3516	436.00	1.14	32.18	4.7514229968307	1.50238442698936e-06	9.34383257220631e-05	-	-	-	-	-	-	-	-	-	-	-
GeneID:13591	3195.66	5.41	0.44	-3.65220975784535	1.52190506581842e-06	9.4367282183548e-05	transcription factor COE1 isoform 3 [Mus musculus]<>BAE23864.1 unnamed protein product [Mus musculus];B-cell factor 1, isoform CRA_c, partial [Mus musculus];PREDICTED: transcription factor COE1 isoform X3 [Mus musculus];PREDICTED: transcription factor COE1 isoform X6 [Rattus norvegicus];PREDICTED: transcription factor COE1 isoform X7 [Homo sapiens]<>XP_017720026.1 PREDICTED: transcription factor …	GO:0003677;GO:0003700;GO:0006355;GO:0007275;GO:0001077;GO:0000978;GO:0005634;GO:0006366;GO:0070742;GO:0006351;GO:0005654;GO:0046872;GO:0005515;GO:0045893;GO:0045944	DNA binding;transcription factor activity, sequence-specific DNA binding;regulation of transcription, DNA-templated;multicellular organism development;transcriptional activator activity, RNA polymerase II core promoter proximal region sequence-specific binding;RNA polymerase II core promoter proximal region sequence-specific DNA binding;nucleus;transcription from RNA polymerase II promoter;C2H2 z…	K09103	EBF,COE	http://www.genome.jp/dbget-bin/www_bget?ko:K09103	-	-	KOG3836(K)(HLH transcription factor EBF/Olf-1 and related DNA binding proteins)	gnl|BL_ORD_ID|336523;gnl|BL_ORD_ID|318641;Transcription;gnl|BL_ORD_ID|337720	sp|Q07802|COE1_MOUSE Transcription factor COE1 OS=Mus musculus GN=Ebf1 PE=1 SV=1;sp|Q63398|COE1_RAT Transcription factor COE1 OS=Rattus norvegicus GN=Ebf1 PE=1 SV=2;Transcription factor COE1 OS=Rattus norvegicus GN=Ebf1 PE=1 SV=2;sp|Q9UH73|COE1_HUMAN Transcription factor COE1 OS=Homo sapiens GN=EBF1 PE=1 SV=2
GeneID:16997	6620.00	1.13	0.07	-3.87943941292479	1.60596893291268e-06	9.92807100688901e-05	PREDICTED: latent-transforming growth factor beta-binding protein 2 isoform X3 [Mus musculus];latent-transforming growth factor beta-binding protein 2 [Mus musculus]<>AAI19786.1 Ltbp2 protein [Mus musculus];PREDICTED: latent-transforming growth factor beta-binding protein 2 isoform X1 [Mus musculus]<>EDL02830.1 latent transforming growth factor beta binding protein 2, isoform CRA_b [Mus musculus]…	GO:0005576;GO:0007179;GO:0008201;GO:0031012;GO:0005615;GO:0019838;GO:0070062;GO:0005578;GO:0005509;GO:0097435;GO:0043206	extracellular region;transforming growth factor beta receptor signaling pathway;heparin binding;extracellular matrix;extracellular space;growth factor binding;extracellular exosome;proteinaceous extracellular matrix;calcium ion binding;supramolecular fiber organization;supramolecular fiber organization	K08023	LTBP2_3_4	http://www.genome.jp/dbget-bin/www_bget?ko:K08023	-	-	KOG1217(T)(Fibrillins and related proteins containing Ca2+-binding EGF-like domains)	gnl|BL_ORD_ID|407476	sp|O08999|LTBP2_MOUSE Latent-transforming growth factor beta-binding protein 2 OS=Mus musculus GN=Ltbp2 PE=1 SV=2
GeneID:15957	2638.00	25.59	2.23	-3.49156755386014	1.61237187646632e-06	9.93185925427554e-05	Short=P56<>AAH03768.1 Interferon-induced protein with tetratricopeptide repeats 1 [Mus musculus]<>CAJ18434.1 Ifit1 [Mus musculus]<>BAE31785.1 unnamed protein product [Mus musculus]<>BAE29700.1 unnamed protein product [Mus musculus]<>BAE30133.1 unnamed protein product [Mus musculus]<>BAE30163.1 unnamed protein product [Mus musculus]<>BAE34228.1 unnamed protein product [Mus musculus]<>BAE30265.1 un…	GO:0071357;GO:0005515;GO:0009615;GO:0005737;GO:0003723;GO:0050688;GO:0045087;GO:0035458;GO:0035457;GO:0002376;GO:0051607;GO:0071360	cellular response to type I interferon;protein binding;response to virus;cytoplasm;RNA binding;regulation of defense response to virus;innate immune response;cellular response to interferon-beta;cellular response to interferon-alpha;immune system process;defense response to virus;cellular response to exogenous dsRNA	K14217	IFIT1	http://www.genome.jp/dbget-bin/www_bget?ko:K14217	-	-	-	gnl|BL_ORD_ID|50486	sp|Q64282|IFIT1_MOUSE Interferon-induced protein with tetratricopeptide repeats 1 OS=Mus musculus GN=Ifit1 PE=1 SV=2
GeneID:102637497	1847.18	0.24	5.46	3.81110968640396	1.61623086086773e-06	9.93185925427554e-05	protein T02_11035, partial [Trichinella nativa]	-	-	-	-	-	-	-	-	-	-
GeneID:55985	1162.00	140.87	12.54	-3.46507601018146	1.63871112004349e-06	0.000100400318801236	C-X-C motif chemokine 13 precursor [Mus musculus]<>O55038.1 RecName: Full=C-X-C motif chemokine 13; AltName: Full=B lymphocyte chemoattractant; AltName: Full=Small-inducible cytokine B13; Flags: Precursor<>AAC14401.1 B lymphocyte chemoattractant BLC [Mus musculus]<>AAH12965.1 Chemokine (C-X-C motif) ligand 13 [Mus musculus]<>BAE33550.1 unnamed protein product [Mus musculus]<>EDL20365.1 chemokine …	GO:0035768;GO:0090630;GO:0031724;GO:0005615;GO:0008009;GO:0006955;GO:0005576;GO:0007267;GO:0006954;GO:0042127;GO:0042742;GO:0002690;GO:0002518;GO:0007166;GO:0033634;GO:0007186;GO:0035769;GO:0033625;GO:0005829;GO:0005125;GO:0035754;GO:0007204;GO:0070098;GO:0048248;GO:0006935;GO:0045236;GO:0046982;GO:0048535;GO:0010820;GO:0006952;GO:0048018;GO:0031735;GO:0017134;GO:0005623;GO:0008201;GO:2000545;GO:…	endothelial cell chemotaxis to fibroblast growth factor;activation of GTPase activity;CXCR5 chemokine receptor binding;extracellular space;chemokine activity;immune response;extracellular region;cell-cell signaling;inflammatory response;regulation of cell proliferation;defense response to bacterium;positive regulation of leukocyte chemotaxis;lymphocyte chemotaxis across high endothelial venule;ce…	K10032	CXCL13	http://www.genome.jp/dbget-bin/www_bget?ko:K10032	Cytokine-cytokine receptor interaction;Chemokine signaling pathway	ko04060,ko04062	-	gnl|BL_ORD_ID|345309	sp|O55038|CXL13_MOUSE C-X-C motif chemokine 13 OS=Mus musculus GN=Cxcl13 PE=1 SV=1
GeneID:321019	2942.00	3.36	0.23	-3.81398563409418	1.68055259650753e-06	0.000102658325672712	Short=EBV-induced G-protein coupled receptor 2 homolog<>BAE31813.1 unnamed protein product [Mus musculus]<>BAE23750.1 unnamed protein product [Mus musculus]<>EDL00616.1 Epstein-Barr virus induced gene 2 [Mus musculus]; AltName: Full=Epstein-Barr virus-induced G-protein coupled receptor 2 homolog;BAE23750.1 unnamed protein product [Mus musculus] &gt;G-protein coupled receptor 183 [Mus musculus]<>Q…	GO:0002407;GO:0061470;GO:0070374;GO:0060326;GO:0002312;GO:0007165;GO:0030890;GO:0003674;GO:0016021;GO:0030595;GO:0006959;GO:0007186;GO:0005886;GO:0008150;GO:0004930;GO:0004871;GO:0030316;GO:0010818;GO:0008142;GO:0002313;GO:0016020;GO:0002250;GO:0005575;GO:0036145;GO:0002376;GO:2000458	dendritic cell chemotaxis;T follicular helper cell differentiation;positive regulation of ERK1 and ERK2 cascade;cell chemotaxis;B cell activation involved in immune response;signal transduction;positive regulation of B cell proliferation;molecular_function;integral component of membrane;leukocyte chemotaxis;humoral immune response;G-protein coupled receptor signaling pathway;plasma membrane;biolo…	K04305	EBI2	http://www.genome.jp/dbget-bin/www_bget?ko:K04305	-	-	-	G-protein;gnl|BL_ORD_ID|24576	G-protein coupled receptor 183 OS=Mus musculus GN=Gpr183 PE=1 SV=1;sp|Q3U6B2|GP183_MOUSE G-protein coupled receptor 183 OS=Mus musculus GN=Gpr183 PE=1 SV=1
GeneID:68416	557.00	93.16	1007.28	3.43852511532617	1.79666041001821e-06	0.000109426186984127	syncollin precursor [Mus musculus]<>Q8VCK7.3 RecName: Full=Syncollin; Flags: Precursor<>EDL24130.1 syncollin [Mus musculus]	GO:0006887;GO:0031410;GO:0016020;GO:0030667;GO:0017158;GO:0030658	exocytosis;cytoplasmic vesicle;membrane;secretory granule membrane;regulation of calcium ion-dependent exocytosis;transport vesicle membrane	K19935	SYCN	http://www.genome.jp/dbget-bin/www_bget?ko:K19935	-	-	-	gnl|BL_ORD_ID|495782	sp|Q8VCK7|SYCN_MOUSE Syncollin OS=Mus musculus GN=Sycn PE=1 SV=3
NT_187025.1_GeneID:74155	3034.00	0.55	6.50	3.60758613119348	1.83691313699876e-06	0.000111547769434385	ERBB receptor feedback inhibitor 1 [Mus musculus]<>XP_006539273.1 PREDICTED: ERBB receptor feedback inhibitor 1 isoform X1 [Mus musculus]<>Q99JZ7.1 RecName: Full=ERBB receptor feedback inhibitor 1;receptor feedback inhibitor 1 [Mus musculus] &gt; Short=MIG-6<>AAH05546.1 ERBB receptor feedback inhibitor 1 [Mus musculus]<>AAH57646.1 Errfi1 protein [Mus musculus]<>BAE39021.1 unnamed protein product …	GO:0050732;GO:0031953;GO:0031267;GO:0031098;GO:0005737;GO:0005829;GO:0005515;GO:0070373;GO:0045616;GO:0019901;GO:0071364;GO:0048286;GO:0042059;GO:0060426;GO:0032691;GO:0060428;GO:0043589;GO:1903243;GO:0007175;GO:0031234;GO:0032869;GO:0032966;GO:0071549;GO:0017124;GO:0071474;GO:0005886;GO:0005634;GO:0042536;GO:0036120;GO:0061469;GO:0019900;GO:0016020	negative regulation of peptidyl-tyrosine phosphorylation;negative regulation of protein autophosphorylation;small GTPase binding;stress-activated protein kinase signaling cascade;cytoplasm;cytosol;protein binding;negative regulation of ERK1 and ERK2 cascade;regulation of keratinocyte differentiation;protein kinase binding;cellular response to epidermal growth factor stimulus;lung alveolus develop…	-	-	-	-	-	-	gnl|BL_ORD_ID|384285;ERBB	sp|Q99JZ7|ERRFI_MOUSE ERBB receptor feedback inhibitor 1 OS=Mus musculus GN=Errfi1 PE=1 SV=1;ERBB receptor feedback inhibitor 1 OS=Mus musculus GN=Errfi1 PE=1 SV=1
GeneID:207777	6041.27	0.85	0.05	-4.16565745027117	1.86197630316791e-06	0.000112737188755925	PREDICTED: peripheral-type benzodiazepine receptor-associated protein 1 isoform X2 [Mus musculus];PREDICTED: peripheral-type benzodiazepine receptor-associated protein 1 isoform X7 [Mus musculus];PREDICTED: peripheral-type benzodiazepine receptor-associated protein 1 isoform X3 [Mus musculus];PREDICTED: peripheral-type benzodiazepine receptor-associated protein 1 isoform X5 [Mus musculus];PREDICT…	GO:0007269;GO:0005739;GO:0030156;GO:0008150;GO:0005737;GO:0005829;GO:0005515;GO:0014047;GO:0098793	neurotransmitter secretion;mitochondrion;benzodiazepine receptor binding;biological_process;cytoplasm;cytosol;protein binding;glutamate secretion;presynapse	K19922	BZRAP1,RIMBP1	http://www.genome.jp/dbget-bin/www_bget?ko:K19922	-	-	KOG3632(TZ)(Peripheral benzodiazepine receptor PRAX-1)	gnl|BL_ORD_ID|445695	sp|Q7TNF8|RIMB1_MOUSE Peripheral-type benzodiazepine receptor-associated protein 1 OS=Mus musculus GN=Tspoap1 PE=2 SV=2
GeneID:58185	3785.00	7.01	0.58	-3.55295530166948	1.87204043993563e-06	0.000113014148083621	unnamed protein product [Mus musculus]<>BAE29807.1 unnamed protein product [Mus musculus]<>BAE30379.1 unnamed protein product [Mus musculus]<>BAE31578.1 unnamed protein product [Mus musculus]	GO:2000553;GO:0035710;GO:0043367;GO:0051607;GO:0005743;GO:0002376;GO:0005741;GO:0003824;GO:0005783;GO:0005739;GO:0030278;GO:0034165;GO:0045071;GO:0050709;GO:0005811;GO:0045087;GO:0016020;GO:0001503;GO:0051539;GO:0009615;GO:0046872;GO:0005515;GO:0043621;GO:0051536;GO:0005789;GO:0034157	positive regulation of T-helper 2 cell cytokine production;CD4-positive, alpha-beta T cell activation;CD4-positive, alpha-beta T cell differentiation;defense response to virus;mitochondrial inner membrane;immune system process;mitochondrial outer membrane;catalytic activity;endoplasmic reticulum;mitochondrion;regulation of ossification;positive regulation of toll-like receptor 9 signaling pathway…	K15045	RSAD2	http://www.genome.jp/dbget-bin/www_bget?ko:K15045	-	-	-	gnl|BL_ORD_ID|478456	sp|Q8CBB9|RSAD2_MOUSE Radical S-adenosyl methionine domain-containing protein 2 OS=Mus musculus GN=Rsad2 PE=1 SV=1
GeneID:57266	1848.00	57.36	5.13	-3.45272036057954	1.88595696300636e-06	0.000113521374387277	PREDICTED: C-X-C motif chemokine 14 isoform X1 [Mus musculus]<>XP_011242847.1 PREDICTED: C-X-C motif chemokine 14 isoform X1 [Mus musculus];PREDICTED: C-X-C motif chemokine 14 [Ictidomys tridecemlineatus]	GO:0005125;GO:0048839;GO:0007267;GO:0045662;GO:0060326;GO:0005794;GO:0006955;GO:0005615;GO:0005576;GO:0008009;GO:2000503	cytokine activity;inner ear development;cell-cell signaling;negative regulation of myoblast differentiation;cell chemotaxis;Golgi apparatus;immune response;extracellular space;extracellular region;chemokine activity;positive regulation of natural killer cell chemotaxis	K10033	CXCL14,SCYB14	http://www.genome.jp/dbget-bin/www_bget?ko:K10033	Cytokine-cytokine receptor interaction;Chemokine signaling pathway	ko04060,ko04062	-	gnl|BL_ORD_ID|347233	sp|Q9WUQ5|CXL14_MOUSE C-X-C motif chemokine 14 OS=Mus musculus GN=Cxcl14 PE=2 SV=2
GeneID:27261	1983.49	15.09	1.40	-3.52426605715807	1.91744657222397e-06	0.000114510768975259	docking protein 3 [Mus musculus]<>XP_017171013.1 PREDICTED: docking protein 3 isoform X1 [Mus musculus]<>Q9QZK7.1 RecName: Full=Docking protein 3; AltName: Full=Downstream of tyrosine kinase 3;protein 3, isoform CRA_a, partial [Mus musculus]; AltName: Full=p62(dok)-like protein; Short=DOK-L<>AAF14285.1 adaptor protein [Mus musculus]<>AAF61309.1 inhibitory adapter molecule DOK3 [Mus musculus]<>AAI…	GO:0005515;GO:0007265;GO:0005737;GO:0005158;GO:0005886;GO:0016020	protein binding;Ras protein signal transduction;cytoplasm;insulin receptor binding;plasma membrane;membrane	-	-	-	-	-	KOG4047(T)(Docking protein 1 (p62dok))	Docking;gnl|BL_ORD_ID|367231	Docking protein 3 OS=Mus musculus GN=Dok3 PE=1 SV=1;sp|Q9QZK7|DOK3_MOUSE Docking protein 3 OS=Mus musculus GN=Dok3 PE=1 SV=1
GeneID:353234	5379.00	1.56	0.11	-3.81753347104063	1.91786336064487e-06	0.000114510768975259	protocadherin alpha-2 precursor [Mus musculus]<>AAK26049.1 protocadherin alpha 2 [Mus musculus]<>AAI56387.1 Protocadherin alpha 2, partial [synthetic construct]<>AAI72669.1 Protocadherin alpha 2 [synthetic construct]	GO:0042476;GO:0005886;GO:0005783;GO:0016020;GO:0005887;GO:0005634;GO:0007399;GO:0007267;GO:0042802;GO:0005509;GO:0045202;GO:0007155;GO:0016021;GO:0007156;GO:0003674	odontogenesis;plasma membrane;endoplasmic reticulum;membrane;integral component of plasma membrane;nucleus;nervous system development;cell-cell signaling;identical protein binding;calcium ion binding;synapse;cell adhesion;integral component of membrane;homophilic cell adhesion via plasma membrane adhesion molecules;molecular_function	K16493	PCDHA	http://www.genome.jp/dbget-bin/www_bget?ko:K16493	-	-	-	gnl|BL_ORD_ID|433074	sp|Q5DRF0|PCDA2_PANTR Protocadherin alpha-2 OS=Pan troglodytes GN=PCDHA2 PE=3 SV=1
GeneID:73040	2387.48	1.37	0.04	-5.16374918295766	1.92464422740891e-06	0.000114510768975259	partial [Mus musculus]	-	-	-	-	-	-	-	-	-	-
GeneID:102635737	8509.00	0.34	0.01	-4.61040716374006	1.92464422740891e-06	0.000114510768975259	-	-	-	-	-	-	-	-	-	-	-
GeneID:434223	8394.76	1.67	0.13	-3.66274241907367	1.95427921057638e-06	0.00011593888135137	XP_011240143.1 PREDICTED: predicted gene 1966 isoform X1 [Mus musculus] &gt;XP_011240144.1 PREDICTED: predicted gene 1966 isoform X1 [Mus musculus] &gt;XP_011240141.1 PREDICTED: predicted gene 1966 isoform X1 [Mus musculus] &gt;NP_001264110.1 predicted gene 1966 [Mus musculus] &gt;predicted gene 1966 [Mus musculus]<>NP_001264109.1 predicted gene 1966 [Mus musculus]<>NP_001264110.1 predicted gene …	GO:0003674;GO:0000166;GO:0005737;GO:0005829;GO:0008150;GO:0005634;GO:0005575;GO:0005525	molecular_function;nucleotide binding;cytoplasm;cytosol;biological_process;nucleus;cellular_component;GTP binding	-	-	-	-	-	KOG2203(R)(GTP-binding protein)	Interferon-induced;gnl|BL_ORD_ID|27649	Interferon-induced very large GTPase 1 OS=Mus musculus GN=Gvin1 PE=1 SV=1;sp|Q80SU7|GVIN1_MOUSE Interferon-induced very large GTPase 1 OS=Mus musculus GN=Gvin1 PE=1 SV=1
GeneID:276770	1153.00	4.18	46.37	3.48344145591185	2.01818604417718e-06	0.000119103710082171	eukaryotic translation initiation factor 5A, isoform CRA_d, partial [Mus musculus];eukaryotic translation initiation factor 5A, isoform CRA_j, partial [Mus musculus];PREDICTED: eukaryotic translation initiation factor 5A-1 isoform X1 [Chlorocebus sabaeus];PREDICTED: eukaryotic translation initiation factor 5A-1 isoform X2 [Pan paniscus]	GO:0003746;GO:0006915;GO:0070062;GO:0010666;GO:0043025;GO:0008284;GO:0006452;GO:0008612;GO:0005515;GO:0005789;GO:0005737;GO:0005829;GO:0030425;GO:0006406;GO:0044822;GO:0043022;GO:0003743;GO:0003723;GO:0005634;GO:0006413;GO:0051028;GO:0016020;GO:0006913;GO:0005783;GO:0006810;GO:0006412;GO:0005642;GO:0045905;GO:0043066;GO:2000379;GO:0047485;GO:0005643;GO:0043065;GO:0045901;GO:0006611;GO:0007204;GO:…	translation elongation factor activity;apoptotic process;extracellular exosome;positive regulation of cardiac muscle cell apoptotic process;neuronal cell body;positive regulation of cell proliferation;translational frameshifting;peptidyl-lysine modification to peptidyl-hypusine;protein binding;endoplasmic reticulum membrane;cytoplasm;cytosol;dendrite;mRNA export from nucleus;RNA binding;ribosome …	K03263	EIF5A	http://www.genome.jp/dbget-bin/www_bget?ko:K03263	-	-	KOG3271(J)(Translation initiation factor 5A (eIF-5A))	gnl|BL_ORD_ID|42927;gnl|BL_ORD_ID|49072	sp|Q3T1J1|IF5A1_RAT Eukaryotic translation initiation factor 5A-1 OS=Rattus norvegicus GN=Eif5a PE=1 SV=3;sp|P63241|IF5A1_HUMAN Eukaryotic translation initiation factor 5A-1 OS=Homo sapiens GN=EIF5A PE=1 SV=2
GeneID:15130	630.00	46.17	3.75	-3.60706781263737	2.01919726118127e-06	0.000119103710082171	hemoglobin subunit beta-2 [Mus musculus]<>P02089.2 RecName: Full=Hemoglobin subunit beta-2; AltName: Full=Hemoglobin beta-minor chain<>AAD41830.1 hemoglobin beta minor [Mus musculus]<>CAA24101.1 beta-1-globin [Mus musculus]<>AAH27434.1 Hemoglobin, beta adult minor chain [Mus musculus]<>EDL16686.1 mCG141341 [Mus musculus]<>ABU63252.1 beta-globin [Mus musculus]<>ABU63253.1 beta-globin [Mus musculus…	GO:0015671;GO:0005506;GO:0046872;GO:0019825;GO:0006810;GO:0005344;GO:0005833;GO:0045639;GO:0020037;GO:0045646;GO:0048821	oxygen transport;iron ion binding;metal ion binding;oxygen binding;transport;oxygen transporter activity;hemoglobin complex;positive regulation of myeloid cell differentiation;heme binding;regulation of erythrocyte differentiation;erythrocyte development	K13823	HBB	http://www.genome.jp/dbget-bin/www_bget?ko:K13823	-	-	-	gnl|BL_ORD_ID|32208	sp|P02089|HBB2_MOUSE Hemoglobin subunit beta-2 OS=Mus musculus GN=Hbb-b2 PE=1 SV=2
GeneID:30800	3276.00	0.59	0.00	-8.42510488795758	2.04881124054979e-06	0.000120161903697886	AltName: Full=Enamel metalloproteinase; Flags: Precursor<>AAF28470.1 matrix metalloproteinase-20 [Mus musculus]<>AAF28472.1 matrix metalloproteinase-20 [Mus musculus]<>EDL24939.1 matrix metallopeptidase 20 (enamelysin) [Mus musculus]<>AAI52336.1 Matrix metallopeptidase 20 (enamelysin) [Mus musculus]<>AAI52337.1 Matrix metallopeptidase 20 (enamelysin) [Mus musculus]<>AAI60269.1 Matrix metallopepti…	GO:0016787;GO:0046872;GO:0022617;GO:0004222;GO:0005509;GO:0005578;GO:0008233;GO:0097186;GO:0004252;GO:0008270;GO:0008237;GO:0006508;GO:0031012;GO:0005576;GO:0030163	hydrolase activity;metal ion binding;extracellular matrix disassembly;metalloendopeptidase activity;calcium ion binding;proteinaceous extracellular matrix;peptidase activity;amelogenesis;serine-type endopeptidase activity;zinc ion binding;metallopeptidase activity;proteolysis;extracellular matrix;extracellular region;protein catabolic process	K07999	MMP20	http://www.genome.jp/dbget-bin/www_bget?ko:K07999	-	-	KOG1565(OW)(Gelatinase A and related matrix metalloproteases)	gnl|BL_ORD_ID|85785	sp|P57748|MMP20_MOUSE Matrix metalloproteinase-20 OS=Mus musculus GN=Mmp20 PE=2 SV=1
NW_019168509.1_GeneID:320438	3114.00	0.00	0.60	8.40441536357928	2.04881124054979e-06	0.000120161903697886	AltName: Full=Asparagine-linked glycosylation protein 6 homolog; AltName: Full=Dol-P-Glc:Man(9)GlcNAc(2)-PP-Dol alpha-1,3-glucosyltransferase; AltName: Full=Dolichyl-P-Glc:Man9GlcNAc2-PP-dolichyl glucosyltransferase<>BAE42720.1 unnamed protein product [Mus musculus]<>AAH50854.1 Alg6 protein [Mus musculus]<>EDL30888.1 mCG114634 [Mus musculus];dolichyl pyrophosphate Man9GlcNAc2 alpha-1,3-glucosyltr…	GO:0042281;GO:0005575;GO:0006486;GO:0016020;GO:0005783;GO:0008150;GO:0016757;GO:0046527;GO:0016758;GO:0003674;GO:0016021;GO:0006490;GO:0006487;GO:0005789;GO:0016740	dolichyl pyrophosphate Man9GlcNAc2 alpha-1,3-glucosyltransferase activity;cellular_component;protein glycosylation;membrane;endoplasmic reticulum;biological_process;transferase activity, transferring glycosyl groups;glucosyltransferase activity;transferase activity, transferring hexosyl groups;molecular_function;integral component of membrane;oligosaccharide-lipid intermediate biosynthetic proces…	K03848	ALG6	http://www.genome.jp/dbget-bin/www_bget?ko:K03848	N-Glycan biosynthesis	ko00510	KOG2576(K)(Glucosyltransferase - Alg8p)	gnl|BL_ORD_ID|276049	sp|Q3TAE8|ALG6_MOUSE Dolichyl pyrophosphate Man9GlcNAc2 alpha-1,3-glucosyltransferase OS=Mus musculus GN=Alg6 PE=2 SV=1
GeneID:66166	1082.06	5.70	63.16	3.47400375004792	2.08642549050566e-06	0.00012202032712372	EF-hand-like domain containing protein [Cricetulus griseus];protein S100-A14 isoform b [Mus musculus]	GO:0005509;GO:0030054;GO:0070062;GO:0006915;GO:0071624;GO:0042742;GO:0042379;GO:0008150;GO:0005886;GO:0005654;GO:0090026;GO:0005737;GO:0048471;GO:0003674;GO:0032496;GO:0034142;GO:0005575;GO:0015630	calcium ion binding;cell junction;extracellular exosome;apoptotic process;positive regulation of granulocyte chemotaxis;defense response to bacterium;chemokine receptor binding;biological_process;plasma membrane;nucleoplasm;positive regulation of monocyte chemotaxis;cytoplasm;perinuclear region of cytoplasm;molecular_function;response to lipopolysaccharide;toll-like receptor 4 signaling pathway;c…	-	-	-	-	-	-	gnl|BL_ORD_ID|484464	sp|Q9D2Q8|S10AE_MOUSE Protein S100-A14 OS=Mus musculus GN=S100a14 PE=1 SV=1
GeneID:20621	2919.00	16.41	1.44	-3.47383973178276	2.13305249055726e-06	0.000124393820313348	PREDICTED: stannin [Callithrix jacchus]	GO:0005741;GO:0016021	mitochondrial outer membrane;integral component of membrane	-	-	-	-	-	-	gnl|BL_ORD_ID|207291	sp|P61807|SNN_MOUSE Stannin OS=Mus musculus GN=Snn PE=1 SV=1
GeneID:231293	2704.94	1.91	19.50	3.45206345658309	2.29520132082288e-06	0.000133471792063446	PREDICTED: PGAP2-interacting protein isoform X3 [Mus musculus]; AltName: Full=Cell wall biogenesis protein 43 C-terminal homolog<>AAH16523.1 RIKEN cDNA C130090K23 gene [Mus musculus]<>BAC38385.1 unnamed protein product [Mus musculus];PREDICTED: PGAP2-interacting protein isoform X1 [Mus musculus];PREDICTED: PGAP2-interacting protein isoform X2 [Mus musculus];PGAP2-interacting protein [Mus musculus…	GO:0005575;GO:0003674;GO:0016021;GO:0008150;GO:0006506;GO:0016020	cellular_component;molecular_function;integral component of membrane;biological_process;GPI anchor biosynthetic process;membrane	-	-	-	-	-	-	gnl|BL_ORD_ID|120191	sp|Q91YL7|PG2IP_MOUSE PGAP2-interacting protein OS=Mus musculus GN=Cwh43 PE=1 SV=1
GeneID:329693	2054.00	0.80	0.00	-8.38674417498044	2.45053893477523e-06	0.000141704478964278	AltName: CD_antigen=CD307e; Flags: Precursor; Short=moFcRH3; AltName: Full=Fc receptor homolog 3;Fc receptor-like protein 5 isoform b precursor [Mus musculus]; Short=FcR-like protein 5; Short=FcRL5; Short=mBXMH2;PREDICTED: Fc receptor-like protein 5 isoform X1 [Mus musculus];Fc receptor-like protein 5 isoform a precursor [Mus musculus]<>Q68SN8.3 RecName: Full=Fc receptor-like protein 5;PREDICTED:…	GO:0016021;GO:0051280;GO:0050859;GO:0005886;GO:0005515;GO:0016020;GO:0043235	integral component of membrane;negative regulation of release of sequestered calcium ion into cytosol;negative regulation of B cell receptor signaling pathway;plasma membrane;protein binding;membrane;receptor complex	K06727	FCRL,IRTA	http://www.genome.jp/dbget-bin/www_bget?ko:K06727	-	-	-	gnl|BL_ORD_ID|385528	sp|Q68SN8|FCRL5_MOUSE Fc receptor-like protein 5 OS=Mus musculus GN=Fcrl5 PE=1 SV=3
GeneID:105245970	2134.33	0.00	0.98	8.34186883493263	2.45053893477523e-06	0.000141704478964278	-	-	-	-	-	-	-	-	-	-	-
GeneID:20299	1815.00	1.51	0.02	-5.75745821178306	2.46726852125648e-06	0.000142272240276151	macrophage-derived chemokine [Mus musculus]	GO:0048020;GO:0043547;GO:0008009;GO:0005576;GO:0071356;GO:0006954;GO:0071347;GO:0008150;GO:0002548;GO:0048247;GO:0007186;GO:0006935;GO:0005575;GO:0006955;GO:0005615;GO:0060326;GO:0070374;GO:0071346;GO:0005125;GO:0070098;GO:0030593;GO:0003674	CCR chemokine receptor binding;positive regulation of GTPase activity;chemokine activity;extracellular region;cellular response to tumor necrosis factor;inflammatory response;cellular response to interleukin-1;biological_process;monocyte chemotaxis;lymphocyte chemotaxis;G-protein coupled receptor signaling pathway;chemotaxis;cellular_component;immune response;extracellular space;cell chemotaxis;p…	K05514	CCLX	http://www.genome.jp/dbget-bin/www_bget?ko:K05514	Cytokine-cytokine receptor interaction;Chemokine signaling pathway	ko04060,ko04062	-	gnl|BL_ORD_ID|325824	sp|O88430|CCL22_MOUSE C-C motif chemokine 22 OS=Mus musculus GN=Ccl22 PE=2 SV=1
NT_187004.1_GeneID:15007	1473.00	0.28	4.58	4.03375957480205	2.54309561783592e-06	0.00014623510164461	Flags: Precursor<>CAA34449.1 unnamed protein product [Mus musculus]<>BAE20725.1 unnamed protein product [Mus musculus]<>EDL23211.1 mCG19905, isoform CRA_a [Mus musculus]<>EDL23213.1 mCG19905, isoform CRA_a [Mus musculus];H-2 class I histocompatibility antigen, Q10 alpha chain precursor [Mus musculus]<>P01898.3 RecName: Full=H-2 class I histocompatibility antigen, Q10 alpha chain	GO:0042590;GO:0042605;GO:0002376;GO:0005102;GO:0019882;GO:0042608;GO:0002485;GO:0005783;GO:0042277;GO:0005886;GO:0030881;GO:0042612;GO:0005797;GO:0016020;GO:0046977;GO:0002474;GO:0009897;GO:0044822;GO:0045121;GO:0016021;GO:0070971;GO:0048839;GO:0046982;GO:0071556;GO:0010977;GO:0005515;GO:0042742;GO:0001916;GO:0002479;GO:0006955;GO:0005615;GO:0070062;GO:0009986;GO:0005794	antigen processing and presentation of exogenous peptide antigen via MHC class I;peptide antigen binding;immune system process;receptor binding;antigen processing and presentation;T cell receptor binding;antigen processing and presentation of endogenous peptide antigen via MHC class I via ER pathway, TAP-dependent;endoplasmic reticulum;peptide binding;plasma membrane;beta-2-microglobulin binding;…	K06751	MHC1	http://www.genome.jp/dbget-bin/www_bget?ko:K06751	Endocytosis;Phagosome;Cell adhesion molecules (CAMs);Antigen processing and presentation;Natural killer cell mediated cytotoxicity	ko04144,ko04145,ko04514,ko04612,ko04650	-	gnl|BL_ORD_ID|36436	sp|P01898|HA10_MOUSE H-2 class I histocompatibility antigen, Q10 alpha chain OS=Mus musculus GN=H2-Q10 PE=1 SV=3
GeneID:210293	7823.28	4.26	0.38	-3.44694182819404	2.62727423433534e-06	0.000150654783810661	PREDICTED: dedicator of cytokinesis protein 10 isoform X4 [Mus musculus];PREDICTED: dedicator of cytokinesis protein 10 isoform X9 [Mus musculus];PREDICTED: dedicator of cytokinesis protein 10 isoform X15 [Mus musculus];PREDICTED: dedicator of cytokinesis protein 10 isoform X2 [Mus musculus];PREDICTED: dedicator of cytokinesis protein 10 isoform X3 [Mus musculus];dedicator of cytokinesis protein …	GO:0043547;GO:0007264;GO:0016020;GO:0005089;GO:0030334;GO:0070062;GO:0005622;GO:0017048;GO:0005085	positive regulation of GTPase activity;small GTPase mediated signal transduction;membrane;Rho guanyl-nucleotide exchange factor activity;regulation of cell migration;extracellular exosome;intracellular;Rho GTPase binding;guanyl-nucleotide exchange factor activity	-	-	-	-	-	KOG1998(T)(Signaling protein DOCK180)	gnl|BL_ORD_ID|367263	sp|Q8BZN6|DOC10_MOUSE Dedicator of cytokinesis protein 10 OS=Mus musculus GN=Dock10 PE=1 SV=3
GeneID:232431	2125.98	10.21	103.40	3.37350969631301	2.67287493291559e-06	0.000152843898247223	acid inducible protein 3, partial [Mus musculus];retinoic acid inducible protein 3, partial [Mus musculus];retinoic acid-induced protein 3 [Mus musculus]<>XP_006506101.1 PREDICTED: retinoic acid-induced protein 3 isoform X1 [Mus musculus]<>EDL10540.1 G protein-coupled receptor, family C, group 5, member A [Mus musculus]	GO:0043231;GO:0098641;GO:0016021;GO:0007175;GO:0007165;GO:0016020;GO:0070062;GO:0005913;GO:0098609;GO:0004871;GO:0031982;GO:0004930;GO:0005515;GO:0005886;GO:0007186	intracellular membrane-bounded organelle;cadherin binding involved in cell-cell adhesion;integral component of membrane;negative regulation of epidermal growth factor-activated receptor activity;signal transduction;membrane;extracellular exosome;cell-cell adherens junction;cell-cell adhesion;signal transducer activity;vesicle;G-protein coupled receptor activity;protein binding;plasma membrane;G-p…	K08468	GPRC5A	http://www.genome.jp/dbget-bin/www_bget?ko:K08468	-	-	-	gnl|BL_ORD_ID|154408;Retinoic	sp|Q8BHL4|RAI3_MOUSE Retinoic acid-induced protein 3 OS=Mus musculus GN=Gprc5a PE=1 SV=1;Retinoic acid-induced protein 3 OS=Mus musculus GN=Gprc5a PE=1 SV=1
GeneID:15431	3959.00	1.72	0.11	-3.9278478674896	2.70097244438763e-06	0.000154022766593251	PREDICTED: homeobox protein Hox-D11 [Odobenus rosmarus divergens]	GO:0005634;GO:0009953;GO:0030326;GO:0060272;GO:0010720;GO:0042733;GO:0001656;GO:0043565;GO:0007338;GO:0001658;GO:0007389;GO:0006351;GO:0009952;GO:0009954;GO:0048589;GO:0035115;GO:0005654;GO:0060351;GO:0010468;GO:0003677;GO:0032332;GO:0001759;GO:0032330;GO:0001501;GO:0006355;GO:0007275	nucleus;dorsal/ventral pattern formation;embryonic limb morphogenesis;embryonic skeletal joint morphogenesis;positive regulation of cell development;embryonic digit morphogenesis;metanephros development;sequence-specific DNA binding;single fertilization;branching involved in ureteric bud morphogenesis;pattern specification process;transcription, DNA-templated;anterior/posterior pattern specificat…	K09296	HOX_11	http://www.genome.jp/dbget-bin/www_bget?ko:K09296	-	-	KOG0487(K)(Transcription factor Abd-B, contains HOX domain)	gnl|BL_ORD_ID|42543	sp|P31277|HXD11_HUMAN Homeobox protein Hox-D11 OS=Homo sapiens GN=HOXD11 PE=3 SV=3
GeneID:667370	2013.00	4.60	0.35	-3.74211580681118	2.77300833368152e-06	0.000157693783307093	interferon-induced protein with tetratricopeptide repeats 3-like [Mus musculus];PREDICTED: interferon-induced protein with tetratricopeptide repeats 3-like isoform X1 [Mus musculus]	GO:0009615;GO:0005737;GO:0003723;GO:0035634;GO:0005515;GO:0042802;GO:0035457;GO:0043066;GO:0051607;GO:0002376;GO:0045087;GO:0035458;GO:0005739;GO:0008285	response to virus;cytoplasm;RNA binding;response to stilbenoid;protein binding;identical protein binding;cellular response to interferon-alpha;negative regulation of apoptotic process;defense response to virus;immune system process;innate immune response;cellular response to interferon-beta;mitochondrion;negative regulation of cell proliferation	-	-	-	-	-	-	gnl|BL_ORD_ID|40147	sp|Q64345|IFIT3_MOUSE Interferon-induced protein with tetratricopeptide repeats 3 OS=Mus musculus GN=Ifit3 PE=1 SV=1
GeneID:16891	3546.00	0.72	7.82	3.45610763000188	3.03955785095444e-06	0.00017237558655578	Flags: Precursor<>EDL09510.1 lipase, endothelial [Mus musculus]<>ACN52471.1 lipase [Mus musculus]<>ACN52472.1 lipase [Mus musculus]<>ACN52473.1 lipase [Mus musculus]<>ACN52474.1 lipase [Mus musculus]<>ACN52475.1 lipase [Mus musculus];PREDICTED: endothelial lipase isoform X1 [Mus musculus]; AltName: Full=Endothelial cell-derived lipase;endothelial lipase precursor [Mus musculus]<>Q9WVG5.3 RecName:…	GO:0052689;GO:0008201;GO:0034375;GO:0004806;GO:0008970;GO:0007584;GO:0050746;GO:0032376;GO:0004620;GO:0005576;GO:0043691;GO:0055091;GO:0010983;GO:0003674;GO:0016042;GO:0016787;GO:0004465;GO:0042632;GO:0008283;GO:0006629;GO:0009986;GO:0005769;GO:0005615;GO:0005794	carboxylic ester hydrolase activity;heparin binding;high-density lipoprotein particle remodeling;triglyceride lipase activity;phosphatidylcholine 1-acylhydrolase activity;response to nutrient;regulation of lipoprotein metabolic process;positive regulation of cholesterol transport;phospholipase activity;extracellular region;reverse cholesterol transport;phospholipid homeostasis;positive regulation…	K01046	E3.1.1.3	http://www.genome.jp/dbget-bin/www_bget?ko:K01046	Glycerolipid metabolism	ko00561	-	gnl|BL_ORD_ID|76239	sp|Q9WVG5|LIPE_MOUSE Endothelial lipase OS=Mus musculus GN=Lipg PE=2 SV=3
GeneID:216643	3128.00	7.49	0.67	-3.46267024840089	3.10856795191231e-06	0.000175666353835027	Flags: Precursor<>AAH25550.1 Gamma-aminobutyric acid (GABA-A) receptor, pi [Mus musculus]<>AAH27245.1 Gamma-aminobutyric acid (GABA-A) receptor, pi [Mus musculus]<>AAH31196.1 Gamma-aminobutyric acid (GABA-A) receptor, pi [Mus musculus]<>AAH23693.1 Gamma-aminobutyric acid (GABA-A) receptor, pi [Mus musculus]<>BAC26209.1 unnamed protein product [Mus musculus]<>BAE35885.1 unnamed protein product [Mu…	GO:0006810;GO:0006821;GO:0045211;GO:0005886;GO:0034220;GO:0016020;GO:0006811;GO:0004890;GO:1902476;GO:0005254;GO:0008068;GO:0005230;GO:0034707;GO:0045202;GO:0030054;GO:0007165;GO:0016021	transport;chloride transport;postsynaptic membrane;plasma membrane;ion transmembrane transport;membrane;ion transport;GABA-A receptor activity;chloride transmembrane transport;chloride channel activity;extracellular-glutamate-gated chloride channel activity;extracellular ligand-gated ion channel activity;chloride channel complex;synapse;cell junction;signal transduction;integral component of memb…	K05189	GABRP	http://www.genome.jp/dbget-bin/www_bget?ko:K05189	Neuroactive ligand-receptor interaction;GABAergic synapse;Retrograde endocannabinoid signaling	ko04080,ko04727,ko04723	KOG3643(T)(GABA receptor)	gnl|BL_ORD_ID|10108	sp|Q8QZW7|GBRP_MOUSE Gamma-aminobutyric acid receptor subunit pi OS=Mus musculus GN=Gabrp PE=2 SV=1
GeneID:12507	2040.00	1.78	0.08	-4.34656107932904	3.11465166374161e-06	0.000175666353835027	Short=Ly-1; Short=Lyt-1;T-cell surface glycoprotein CD5 precursor [Mus musculus]<>P13379.1 RecName: Full=T-cell surface glycoprotein CD5; AltName: CD_antigen=CD5;PREDICTED: T-cell surface glycoprotein CD5 isoform X1 [Mus musculus]; AltName: Full=Lymphocyte antigen 1; Flags: Precursor<>AAA39453.1 lymphocyte differentiation antigen [Mus musculus]<>BAE25519.1 unnamed protein product [Mus musculus]	GO:0016020;GO:0097190;GO:0044214;GO:0005886;GO:0006898;GO:0005044;GO:0001948;GO:0009897;GO:0031295;GO:0016021;GO:0009966;GO:0005515	membrane;apoptotic signaling pathway;spanning component of plasma membrane;plasma membrane;receptor-mediated endocytosis;scavenger receptor activity;glycoprotein binding;external side of plasma membrane;T cell costimulation;integral component of membrane;regulation of signal transduction;protein binding	K06455	CD5	http://www.genome.jp/dbget-bin/www_bget?ko:K06455	Hematopoietic cell lineage	ko04640	-	gnl|BL_ORD_ID|326902	sp|P13379|CD5_MOUSE T-cell surface glycoprotein CD5 OS=Mus musculus GN=Cd5 PE=1 SV=1
GeneID:11752	1892.00	5.85	58.94	3.35998147118709	3.171062358157e-06	0.000178359261489126	annexin A8 isoform 2 [Mus musculus]<>AAH13271.1 Anxa8 protein [Mus musculus];annexin A8 isoform 1 [Mus musculus]<>O35640.2 RecName: Full=Annexin A8; AltName: Full=Annexin VIII; AltName: Full=Annexin-8<>AAH30407.1 annexin A8 [synthetic construct]	GO:0008150;GO:0005886;GO:1900004;GO:0005544;GO:0016197;GO:1900138;GO:0007596;GO:0005575;GO:0005547;GO:0005546;GO:0007032;GO:0051015;GO:0005509;GO:0070062;GO:0031902;GO:0007599;GO:0003674;GO:0005829;GO:0046872;GO:0043325	biological_process;plasma membrane;negative regulation of serine-type endopeptidase activity;calcium-dependent phospholipid binding;endosomal transport;negative regulation of phospholipase A2 activity;blood coagulation;cellular_component;phosphatidylinositol-3,4,5-trisphosphate binding;phosphatidylinositol-4,5-bisphosphate binding;endosome organization;actin filament binding;calcium ion binding;e…	K17096	ANXA8	http://www.genome.jp/dbget-bin/www_bget?ko:K17096	-	-	KOG0819(U)(Annexin)	gnl|BL_ORD_ID|275708	sp|O35640|ANXA8_MOUSE Annexin A8 OS=Mus musculus GN=Anxa8 PE=1 SV=2
GeneID:12767	1820.50	10.19	0.87	-3.52309264895738	3.23035260696627e-06	0.00018070662708426	PREDICTED: C-X-C chemokine receptor type 4 isoform X2 [Mus musculus];C-X-C chemokine receptor type 4 [Mus musculus]<>CAA67893.1 leukocyte-derived seven transmembrane domain receptor [Mus musculus]<>CAA67894.1 leukocyte-derived seven transmembrane domain receptor [Mus musculus]<>BAA19187.1 murine CXCR-4 [Mus musculus];PREDICTED: C-X-C chemokine receptor type 4 isoform X1 [Mus musculus]	GO:1990478;GO:0003779;GO:0001667;GO:0005886;GO:0007186;GO:0003281;GO:0005515;GO:0005764;GO:0019955;GO:0007281;GO:0050792;GO:0048714;GO:0005768;GO:0004930;GO:0004871;GO:0008038;GO:0045446;GO:0035690;GO:0031252;GO:0060048;GO:0061154;GO:0071345;GO:0022029;GO:0030426;GO:0043130;GO:0031625;GO:0005769;GO:0007399;GO:0009986;GO:0002064;GO:0070062;GO:0035701;GO:0022008;GO:0050920;GO:0030054;GO:0016020;GO:…	response to ultrasound;actin binding;ameboidal-type cell migration;plasma membrane;G-protein coupled receptor signaling pathway;ventricular septum development;protein binding;lysosome;cytokine binding;germ cell development;regulation of viral process;positive regulation of oligodendrocyte differentiation;endosome;G-protein coupled receptor activity;signal transducer activity;neuron recognition;en…	K04189	CXCR4	http://www.genome.jp/dbget-bin/www_bget?ko:K04189	Endocytosis;Cytokine-cytokine receptor interaction;Axon guidance;Chemokine signaling pathway;Intestinal immune network for IgA production;Leukocyte transendothelial migration	ko04144,ko04060,ko04360,ko04062,ko04672,ko04670	-	gnl|BL_ORD_ID|343907	sp|P70658|CXCR4_MOUSE C-X-C chemokine receptor type 4 OS=Mus musculus GN=Cxcr4 PE=1 SV=2
GeneID:17084	997.00	22.54	1.92	-3.52309264895738	3.23035260696627e-06	0.00018070662708426	AltName: Full=Protein MD-1; Flags: Precursor<>3M7O_A Chain A, Crystal Structure Of Mouse Md-1 In Complex With Phosphatidylcholine<>3M7O_B Chain B, Crystal Structure Of Mouse Md-1 In Complex With Phosphatidylcholine<>3M7O_C Chain C, Crystal Structure Of Mouse Md-1 In Complex With Phosphatidylcholine<>3M7O_D Chain D, Crystal Structure Of Mouse Md-1 In Complex With Phosphatidylcholine<>BAA32399.1 MD…	GO:0045087;GO:0005576;GO:0006954;GO:0031666;GO:0002376;GO:0005615	innate immune response;extracellular region;inflammatory response;positive regulation of lipopolysaccharide-mediated signaling pathway;immune system process;extracellular space	-	-	-	-	-	-	gnl|BL_ORD_ID|407081	sp|O88188|LY86_MOUSE Lymphocyte antigen 86 OS=Mus musculus GN=Ly86 PE=1 SV=1
novel.6423	3929.00	8.37	0.76	-3.4280297346947	3.24316059048176e-06	0.000180931446925901	-	-	-	-	-	-	-	-	-	-	-
GeneID:19354	3036.00	24.02	2.29	-3.36259608458301	3.28900763490604e-06	0.000182993273438313	ras-related C3 botulinum toxin substrate 1-like protein [Cricetulus griseus]	GO:0030031;GO:0000166;GO:0005737;GO:0005884;GO:0042129;GO:0005829;GO:0007264;GO:1902622;GO:0008284;GO:0007015;GO:0045859;GO:0019887;GO:0005925;GO:0043304;GO:0090023;GO:0030027;GO:0070062;GO:1903955;GO:0003924;GO:0071593;GO:0006935;GO:0060263;GO:0030036;GO:0005525;GO:0045453;GO:0007186;GO:0010592;GO:0010810;GO:0016020;GO:0005635;GO:0060753	cell projection assembly;nucleotide binding;cytoplasm;actin filament;regulation of T cell proliferation;cytosol;small GTPase mediated signal transduction;regulation of neutrophil migration;positive regulation of cell proliferation;actin filament organization;regulation of protein kinase activity;protein kinase regulator activity;focal adhesion;regulation of mast cell degranulation;positive regula…	K07860	RAC2	http://www.genome.jp/dbget-bin/www_bget?ko:K07860	Regulation of actin cytoskeleton;Adherens junction;Focal adhesion;MAPK signaling pathway;Rap1 signaling pathway;Ras signaling pathway;Sphingolipid signaling pathway;VEGF signaling pathway;Wnt signaling pathway;cAMP signaling pathway;Axon guidance;B cell receptor signaling pathway;Chemokine signaling pathway;Fc epsilon RI signaling pathway;Fc gamma R-mediated phagocytosis;Leukocyte transendothelia…	ko04810,ko04520,ko04510,ko04010,ko04015,ko04014,ko04071,ko04370,ko04310,ko04024,ko04360,ko04662,ko04062,ko04664,ko04666,ko04670,ko04650	KOG0393(R)(Ras-related small GTPase, Rho type)	gnl|BL_ORD_ID|153724	sp|Q05144|RAC2_MOUSE Ras-related C3 botulinum toxin substrate 2 OS=Mus musculus GN=Rac2 PE=1 SV=1
novel.24634	963.00	7.47	0.45	-4.00451521942646	3.42530123588237e-06	0.000190062671810982	antigen precursor [Mus musculus]	GO:0016021;GO:0006955;GO:0005886;GO:0042612;GO:0016020;GO:0002474;GO:0042605;GO:0005102	integral component of membrane;immune response;plasma membrane;MHC class I protein complex;membrane;antigen processing and presentation of peptide antigen via MHC class I;peptide antigen binding;receptor binding	K06751	MHC1	http://www.genome.jp/dbget-bin/www_bget?ko:K06751	Endocytosis;Phagosome;Cell adhesion molecules (CAMs);Antigen processing and presentation;Natural killer cell mediated cytotoxicity	ko04144,ko04145,ko04514,ko04612,ko04650	-	H-2	H-2 class I histocompatibility antigen, TLA(B) alpha chain OS=Mus musculus GN=H2-T3 PE=1 SV=2
NW_016097314.1_GeneID:116837	4095.33	0.47	0.00	-8.30682011123726	3.54077870575686e-06	0.000195942124829868	regulating synaptic membrane exocytosis protein 1 isoform 4 [Mus musculus]<>AAR14800.1 RIM1 splicing variant-4 [Mus musculus];regulating synaptic membrane exocytosis protein 1 isoform 2 [Mus musculus]<>AAR14798.1 RIM1 splicing variant-2 [Mus musculus];regulating synaptic membrane exocytosis protein 1 isoform 5 [Mus musculus]<>AAR14801.1 RIM1 splicing variant-5 [Mus musculus]; AltName: Full=Rab-3-…	GO:2000463;GO:0010808;GO:0045202;GO:0030054;GO:0019901;GO:0005515;GO:0006836;GO:2000300;GO:0030154;GO:0005622;GO:0048169;GO:0006461;GO:0046872;GO:0014069;GO:0031632;GO:0006887;GO:0044822;GO:0017137;GO:0042391;GO:1903861;GO:0016020;GO:0006810;GO:0005886;GO:0031982;GO:0010628;GO:0042734;GO:0048786;GO:0061669;GO:0007269;GO:0097151;GO:0017124;GO:0048791;GO:0006886;GO:0044325;GO:0060291	positive regulation of excitatory postsynaptic potential;positive regulation of synaptic vesicle priming;synapse;cell junction;protein kinase binding;protein binding;neurotransmitter transport;regulation of synaptic vesicle exocytosis;cell differentiation;intracellular;regulation of long-term neuronal synaptic plasticity;protein complex assembly;metal ion binding;postsynaptic density of dendrite;…	K15291	RIMS1,RIM1	http://www.genome.jp/dbget-bin/www_bget?ko:K15291	Retrograde endocannabinoid signaling;Synaptic vesicle cycle	ko04723,ko04721	KOG2060(U)(Rab3 effector RIM1 and related proteins, contain PDZ and C2 domains)	Regulating;gnl|BL_ORD_ID|162546	Regulating synaptic membrane exocytosis protein 1 OS=Mus musculus GN=Rims1 PE=1 SV=2;sp|Q99NE5|RIMS1_MOUSE Regulating synaptic membrane exocytosis protein 1 OS=Mus musculus GN=Rims1 PE=1 SV=2
GeneID:23871	4798.59	5.71	0.55	-3.40113142234455	3.67204545499074e-06	0.000202661468462304	protein C-ets-1 isoform 1 [Mus musculus]<>P27577.2 RecName: Full=Protein C-ets-1;protein C-ets-1 isoform X1 [Mus musculus];PREDICTED: protein C-ets-1 isoform X1 [Rattus norvegicus]; AltName: Full=p54<>CAA37904.1 proto-oncogene [Mus musculus]<>AAH10588.1 Ets1 protein [Mus musculus]<>AAN38315.1 ETS1 proto-oncogene [Mus musculus]<>AAN38316.1 ETS1 proto-oncogene [Mus musculus]<>AAN38317.1 ETS1 proto-…	GO:0010595;GO:0021854;GO:0005634;GO:0048870;GO:0034616;GO:0060055;GO:0050728;GO:0032355;GO:1904996;GO:0045765;GO:0051272;GO:0009611;GO:0042981;GO:0043565;GO:0001666;GO:0006355;GO:0002376;GO:0003700;GO:0061614;GO:0030335;GO:0045786;GO:0070301;GO:0003677;GO:0021983;GO:0000981;GO:0006357;GO:0035035;GO:0045944;GO:0046677;GO:0007565;GO:0045648;GO:0045893;GO:0045766;GO:0030154;GO:0042802;GO:0008284;GO:…	positive regulation of endothelial cell migration;hypothalamus development;nucleus;cell motility;response to laminar fluid shear stress;angiogenesis involved in wound healing;negative regulation of inflammatory response;response to estradiol;positive regulation of leukocyte adhesion to vascular endothelial cell;regulation of angiogenesis;positive regulation of cellular component movement;response…	K02678	ETS,pnt	http://www.genome.jp/dbget-bin/www_bget?ko:K02678	MAPK signaling pathway - fly;Ras signaling pathway;Dorso-ventral axis formation	ko04013,ko04014,ko04320	KOG3806(K)(Predicted transcription factor)	gnl|BL_ORD_ID|390892;Protein;gnl|BL_ORD_ID|384430	sp|P15062|ETS1B_CHICK Transforming protein p68/c-ets-1 OS=Gallus gallus GN=ETS1 PE=2 SV=1;Protein C-ets-1 OS=Mus musculus GN=Ets1 PE=1 SV=2;sp|P27577|ETS1_MOUSE Protein C-ets-1 OS=Mus musculus GN=Ets1 PE=1 SV=2
GeneID:385658	3502.51	2.95	0.27	-3.57066664777122	3.7077701861784e-06	0.000203235722951356	NXPE family member 3 [Mus musculus]<>XP_006522388.1 PREDICTED: NXPE family member 3 isoform X2 [Mus musculus]<>EDK98141.1 mCG130897, isoform CRA_a [Mus musculus]<>EDK98142.1 mCG130897, isoform CRA_a [Mus musculus]<>AAI50970.1 Family with sequence similarity 55, member C [Mus musculus]<>AAI50962.1 Family with sequence similarity 55, member C [Mus musculus];PREDICTED: NXPE family member 3 isoform X…	GO:0008150;GO:0005575;GO:0003674	biological_process;cellular_component;molecular_function	-	-	-	-	-	-	gnl|BL_ORD_ID|425136	sp|Q5RCA5|NXPE3_PONAB NXPE family member 3 OS=Pongo abelii GN=NXPE3 PE=2 SV=1
GeneID:83490	4001.00	4.90	0.44	-3.46002862468747	3.71174755577816e-06	0.000203235722951356	phosphoinositide 3-kinase adapter protein 1 [Mus musculus]<>Q9EQ32.1 RecName: Full=Phosphoinositide 3-kinase adapter protein 1; AltName: Full=B-cell phosphoinositide 3-kinase adapter protein 1<>AAG48584.1 B cell phosphoinositide 3-kinase adaptor [Mus musculus]; AltName: Full=B-cell adapter for phosphoinositide 3-kinase	GO:0005886;GO:0005634;GO:0014068;GO:0016020;GO:0050727;GO:0016310;GO:0034142;GO:0016301;GO:0042802;GO:0034122;GO:0043122;GO:0005515;GO:0034134;GO:0036312;GO:0034154;GO:0034123;GO:0043408;GO:0005737;GO:0005829;GO:0034162	plasma membrane;nucleus;positive regulation of phosphatidylinositol 3-kinase signaling;membrane;regulation of inflammatory response;phosphorylation;toll-like receptor 4 signaling pathway;kinase activity;identical protein binding;negative regulation of toll-like receptor signaling pathway;regulation of I-kappaB kinase/NF-kappaB signaling;protein binding;toll-like receptor 2 signaling pathway;phosp…	K12230	PIK3AP1,BCAP	http://www.genome.jp/dbget-bin/www_bget?ko:K12230	PI3K-Akt signaling pathway;B cell receptor signaling pathway	ko04151,ko04662	-	gnl|BL_ORD_ID|302378	sp|Q9EQ32|BCAP_MOUSE Phosphoinositide 3-kinase adapter protein 1 OS=Mus musculus GN=Pik3ap1 PE=1 SV=1
GeneID:102638285	4779.00	0.07	1.13	3.97327689320861	3.71206799911153e-06	0.000203235722951356	-	-	-	-	-	-	-	-	-	-	-
GeneID:574429	1750.00	1.45	0.03	-5.66652273029948	3.81108979376572e-06	0.000207748566812973	pregnancy-specific glycoprotein 26 [Mus musculus]<>AAH99404.1 Pregnancy-specific glycoprotein 26 [Mus musculus]<>BAE20747.1 unnamed protein product [Mus musculus];PREDICTED: pregnancy-specific glycoprotein 26 isoform X1 [Mus musculus]	GO:0007565;GO:0010628;GO:0008150;GO:2001179;GO:0009691;GO:0003674;GO:0005575	female pregnancy;positive regulation of gene expression;biological_process;regulation of interleukin-10 secretion;cytokinin biosynthetic process;molecular_function;cellular_component	-	-	-	-	-	-	gnl|BL_ORD_ID|335264	sp|Q63111|CEAM3_RAT Carcinoembryonic antigen-related cell adhesion molecule 3 OS=Rattus norvegicus GN=Ceacam3 PE=2 SV=1
novel.9977	943.00	6.21	0.35	-4.10359944767909	3.81467785171008e-06	0.000207748566812973	partial [Mus musculus]	-	-	-	-	-	-	-	-	-	-
GeneID:666794	3224.00	2.05	0.14	-3.86231459105037	3.96682360481718e-06	0.000215464461025769	RNA-binding protein 24 [Mus musculus]<>XP_003496058.1 PREDICTED: RNA-binding protein 24 isoform X1 [Cricetulus griseus]<>XP_005066392.1 PREDICTED: RNA-binding protein 24 isoform X1 [Mesocricetus auratus]<>XP_005355163.1 PREDICTED: RNA-binding protein 24 [Microtus ochrogaster]<>XP_006972900.1 PREDICTED: RNA-binding protein 24 [Peromyscus maniculatus bairdii]<>D3Z4I3.1 RecName: Full=RNA-binding pro…	GO:0005634;GO:0010830;GO:0005575;GO:0030154;GO:0003676;GO:0043488;GO:0003723;GO:0000166;GO:0003730;GO:0005737	nucleus;regulation of myotube differentiation;cellular_component;cell differentiation;nucleic acid binding;regulation of mRNA stability;RNA binding;nucleotide binding;mRNA 3'-UTR binding;cytoplasm	-	-	-	-	-	KOG0149(R)(Predicted RNA-binding protein SEB4 (RRM superfamily))	gnl|BL_ORD_ID|165926	sp|D3Z4I3|RBM24_MOUSE RNA-binding protein 24 OS=Mus musculus GN=Rbm24 PE=3 SV=1
novel.7609	3136.00	1.86	19.71	3.3449891135412	4.03257464977887e-06	0.000218459425632494	uncharacterized protein LOC107979086 [Cricetulus griseus] &gt;partial [Mus musculus];XP_016836313.1 PREDICTED: uncharacterized protein LOC107979086 [Cricetulus griseus]	-	-	-	-	-	-	-	-	Envelope	Envelope glycoprotein gp70 OS=Mouse mammary tumor virus (strain GR) GN=env PE=1 SV=1
novel.10422	3632.00	0.39	4.40	3.51466578771875	4.04829431693049e-06	0.000218735398447063	protein [Mus musculus] &gt;EDL21480.1 choline phosphotransferase 1, isoform CRA_b [Mus musculus]	GO:0017112;GO:0016740;GO:0006629;GO:0016780;GO:0007032;GO:0042802;GO:0035249;GO:0016601;GO:0005515;GO:0007626;GO:0042803;GO:0006656;GO:0005794;GO:0008219;GO:0006663;GO:0043025;GO:0048812;GO:0005769;GO:0071902;GO:0006979;GO:0030027;GO:0005096;GO:0043087;GO:0008104;GO:0016021;GO:0030425;GO:0030676;GO:0046872;GO:0005829;GO:0007528;GO:0014069;GO:0043234;GO:0005737;GO:0007409;GO:0035023;GO:0031982;GO:…	Rab guanyl-nucleotide exchange factor activity;transferase activity;lipid metabolic process;phosphotransferase activity, for other substituted phosphate groups;endosome organization;identical protein binding;synaptic transmission, glutamatergic;Rac protein signal transduction;protein binding;locomotory behavior;protein homodimerization activity;phosphatidylcholine biosynthetic process;Golgi appar…	-	-	-	-	-	-	-	-
GeneID:232975	3609.00	3.66	0.31	-3.53588909932394	4.09933864021942e-06	0.000220913573946484	PREDICTED: sodium/potassium-transporting ATPase subunit alpha-3 isoform X1 [Mus musculus];PREDICTED: sodium/potassium-transporting ATPase subunit alpha-3 isoform X3 [Mus musculus]<>XP_017444264.1 PREDICTED: sodium/potassium-transporting ATPase subunit alpha-3 isoform X1 [Rattus norvegicus]<>EDL24297.1 ATPase, Na+/K+ transporting, alpha 3 polypeptide, isoform CRA_b [Mus musculus];ATPase, Na+/K+ tr…	GO:0007613;GO:0008344;GO:0042493;GO:0006814;GO:1990239;GO:0021987;GO:0000166;GO:0016021;GO:0042383;GO:0005737;GO:0043231;GO:0005890;GO:1903416;GO:0097067;GO:0044327;GO:1903779;GO:0006813;GO:0044326;GO:0046872;GO:0036376;GO:0016787;GO:0006810;GO:0005783;GO:0005515;GO:0005886;GO:0086037;GO:0001540;GO:0086064;GO:0060048;GO:0034220;GO:0043395;GO:0086036;GO:0071383;GO:0035235;GO:0015991;GO:0008542;GO:…	memory;adult locomotory behavior;response to drug;sodium ion transport;steroid hormone binding;cerebral cortex development;nucleotide binding;integral component of membrane;sarcolemma;cytoplasm;intracellular membrane-bounded organelle;sodium:potassium-exchanging ATPase complex;response to glycoside;cellular response to thyroid hormone stimulus;dendritic spine head;regulation of cardiac conduction…	K01539	ATP1A	http://www.genome.jp/dbget-bin/www_bget?ko:K01539	cAMP signaling pathway;cGMP - PKG signaling pathway;Adrenergic signaling in cardiomyocytes;Cardiac muscle contraction;Bile secretion;Carbohydrate digestion and absorption;Gastric acid secretion;Mineral absorption;Pancreatic secretion;Protein digestion and absorption;Salivary secretion;Insulin secretion;Thyroid hormone signaling pathway;Thyroid hormone synthesis;Aldosterone-regulated sodium reabso…	ko04024,ko04022,ko04261,ko04260,ko04976,ko04973,ko04971,ko04978,ko04972,ko04974,ko04970,ko04911,ko04919,ko04918,ko04960,ko04961,ko04964	KOG0203(P)(Na+/K+ ATPase, alpha subunit)	gnl|BL_ORD_ID|300910;gnl|BL_ORD_ID|285159	sp|Q6PIC6|AT1A3_MOUSE Sodium/potassium-transporting ATPase subunit alpha-3 OS=Mus musculus GN=Atp1a3 PE=1 SV=1;sp|P06687|AT1A3_RAT Sodium/potassium-transporting ATPase subunit alpha-3 OS=Rattus norvegicus GN=Atp1a3 PE=1 SV=2
GeneID:18546	669.00	213.29	21.20	-3.31676982684013	4.21598098886961e-06	0.000226463631398889	Purkinje cell protein 4, isoform CRA_b [Rattus norvegicus]	GO:0005515;GO:0006469;GO:0005516;GO:0003723;GO:0043524;GO:0033603;GO:0005829;GO:0005737;GO:0005883;GO:0007417;GO:0001649;GO:0030424;GO:0005634;GO:0006970;GO:0010976;GO:0043005;GO:1904009	protein binding;negative regulation of protein kinase activity;calmodulin binding;RNA binding;negative regulation of neuron apoptotic process;positive regulation of dopamine secretion;cytosol;cytoplasm;neurofilament;central nervous system development;osteoblast differentiation;axon;nucleus;response to osmotic stress;positive regulation of neuron projection development;neuron projection;cellular r…	-	-	-	-	-	-	gnl|BL_ORD_ID|119087	sp|P63055|PCP4_RAT Purkinje cell protein 4 OS=Rattus norvegicus GN=Pcp4 PE=1 SV=2
GeneID:243547	4846.35	1.06	0.07	-3.91816903649946	4.22432888648468e-06	0.000226463631398889	PREDICTED: glutamate receptor-interacting protein 2 isoform X4 [Mus musculus];glutamate receptor-interacting protein 2 [Mus musculus]<>EDK99307.1 mCG130431, isoform CRA_a [Mus musculus];PREDICTED: glutamate receptor-interacting protein 2 isoform X3 [Mus musculus];PREDICTED: glutamate receptor-interacting protein 2 isoform X1 [Mus musculus];PREDICTED: glutamate receptor-interacting protein 2 isofo…	GO:0005737;GO:0043198;GO:0014069;GO:0030159;GO:0014824;GO:0007219;GO:0030425;GO:0005856;GO:0015031;GO:0043197;GO:0045777;GO:0042995;GO:0008022;GO:0016020;GO:0030054;GO:0045202;GO:0005515;GO:0005886;GO:0045211;GO:0005783;GO:0035254	cytoplasm;dendritic shaft;postsynaptic density of dendrite;receptor signaling complex scaffold activity;artery smooth muscle contraction;Notch signaling pathway;dendrite;cytoskeleton;protein transport;dendritic spine;positive regulation of blood pressure;cell projection;protein C-terminus binding;membrane;cell junction;synapse;protein binding;plasma membrane;postsynaptic membrane;endoplasmic reti…	K20251	GRIP	http://www.genome.jp/dbget-bin/www_bget?ko:K20251	-	-	KOG3209(R)(WW domain-containing protein)	gnl|BL_ORD_ID|24961	sp|Q9WTW1|GRIP2_RAT Glutamate receptor-interacting protein 2 OS=Rattus norvegicus GN=Grip2 PE=1 SV=1
GeneID:108995	1750.00	1.12	0.00	-8.26513392586505	4.27844093612288e-06	0.000227586524834692	AltName: Full=TBC1 domain family member 10C<>BAC30605.1 unnamed protein product [Mus musculus]<>BAE27160.1 unnamed protein product [Mus musculus]<>EDL33029.1 TBC1 domain family, member 10c, isoform CRA_b [Mus musculus]<>AAI60248.1 TBC1 domain family, member 10c [synthetic construct]<>BAH16639.1 TBC1 domain family, member 10C [Homo sapiens];carabin [Mus musculus]<>XP_006531689.1 PREDICTED: carabin…	GO:0016020;GO:0017137;GO:0031527;GO:0005886;GO:0051534;GO:0006886;GO:0090630;GO:1902017;GO:0005515;GO:0070373;GO:0005829;GO:0031338;GO:0005622;GO:0005096;GO:0012505;GO:0042147;GO:0050869	membrane;Rab GTPase binding;filopodium membrane;plasma membrane;negative regulation of NFAT protein import into nucleus;intracellular protein transport;activation of GTPase activity;regulation of cilium assembly;protein binding;negative regulation of ERK1 and ERK2 cascade;cytosol;regulation of vesicle fusion;intracellular;GTPase activator activity;endomembrane system;retrograde transport, endosom…	K19944	TBC1D10	http://www.genome.jp/dbget-bin/www_bget?ko:K19944	-	-	KOG4347(R)(GTPase-activating protein VRP);KOG1102(R)(Rab6 GTPase activator GAPCenA and related TBC domain proteins)	gnl|BL_ORD_ID|511983	sp|Q8C9V1|TB10C_MOUSE Carabin OS=Mus musculus GN=Tbc1d10c PE=1 SV=1
GeneID:81897	3471.00	0.50	0.00	-8.26513392586505	4.27844093612288e-06	0.000227586524834692	toll-like receptor 9 precursor [Mus musculus]<>Q9EQU3.3 RecName: Full=Toll-like receptor 9; AltName: CD_antigen=CD289; Flags: Precursor<>AAI72644.1 Toll-like receptor 9 [synthetic construct]	GO:0032722;GO:0050729;GO:0032735;GO:0034162;GO:0005149;GO:0071222;GO:0045322;GO:0050707;GO:0001932;GO:0005737;GO:0051092;GO:1902350;GO:0002730;GO:0009615;GO:0007409;GO:0002237;GO:0032009;GO:0032733;GO:0016021;GO:0031410;GO:0034123;GO:0007252;GO:0010508;GO:0032728;GO:0007165;GO:0002224;GO:0016323;GO:0045359;GO:0045944;GO:0045356;GO:0006955;GO:0032741;GO:0051770;GO:0045078;GO:0004888;GO:0071248;GO:…	positive regulation of chemokine production;positive regulation of inflammatory response;positive regulation of interleukin-12 production;toll-like receptor 9 signaling pathway;interleukin-1 receptor binding;cellular response to lipopolysaccharide;unmethylated CpG binding;regulation of cytokine secretion;regulation of protein phosphorylation;cytoplasm;positive regulation of NF-kappaB transcriptio…	K10161	TLR9	http://www.genome.jp/dbget-bin/www_bget?ko:K10161	Toll-like receptor signaling pathway	ko04620	KOG0619(R)(FOG: Leucine rich repeat)	gnl|BL_ORD_ID|212967	sp|Q9EQU3|TLR9_MOUSE Toll-like receptor 9 OS=Mus musculus GN=Tlr9 PE=1 SV=3
GeneID:70274	1180.00	0.00	1.74	8.24265073613066	4.27844093612288e-06	0.000227586524834692	PREDICTED: lymphocyte antigen 6 complex G6E isoform X1 [Mus musculus]<>XP_006524950.1 PREDICTED: lymphocyte antigen 6 complex G6E isoform X1 [Mus musculus]<>CAC85547.1 Ly6g6e protein, isoform B [Mus musculus];lymphocyte antigen 6 complex G6E precursor [Mus musculus]<>BAB26204.1 unnamed protein product [Mus musculus]<>CAC85546.1 Ly6g6e protein, isoform A [Mus musculus]<>AAI32421.1 Lymphocyte antig…	GO:0002029;GO:0095500;GO:0004675;GO:0033130;GO:0030549;GO:2000273;GO:0005886;GO:0016020	desensitization of G-protein coupled receptor protein signaling pathway;acetylcholine receptor signaling pathway;transmembrane receptor protein serine/threonine kinase activity;acetylcholine receptor binding;acetylcholine receptor activator activity;positive regulation of receptor activity;plasma membrane;membrane	K06846	LY6D_E_G6_H	http://www.genome.jp/dbget-bin/www_bget?ko:K06846	-	-	-	-	-
GeneID:103142	2721.75	1.75	15.78	3.34415511179319	4.29501099485998e-06	0.000227879114278834	retinol dehydrogenase 9 precursor [Mus musculus]<>AAM21318.1 cis-retinol/androgen dehydrogenase type 3 [Mus musculus]<>EDL24524.1 mCG140849 [Mus musculus]<>AAI41319.1 Retinol dehydrogenase 9 [Mus musculus];retinol dehydrogenase 7-like, partial [Microtus ochrogaster];AAM21318.1 cis-retinol/androgen dehydrogenase type 3 [Mus musculus] &gt;EDL24524.1 mCG140849 [Mus musculus] &gt;dehydrogenase 9 prec…	GO:0031301;GO:0005788;GO:0003674;GO:0042803;GO:0008202;GO:0016491;GO:0005575;GO:0001523;GO:0016229;GO:0004745;GO:0042904;GO:0008150	integral component of organelle membrane;endoplasmic reticulum lumen;molecular_function;protein homodimerization activity;steroid metabolic process;oxidoreductase activity;cellular_component;retinoid metabolic process;steroid dehydrogenase activity;retinol dehydrogenase activity;9-cis-retinoic acid biosynthetic process;biological_process	K11154	RDH16	http://www.genome.jp/dbget-bin/www_bget?ko:K11154	Retinol metabolism	ko00830	KOG1610(QR)(Corticosteroid 11-beta-dehydrogenase and related short chain-type dehydrogenases)	gnl|BL_ORD_ID|155116;Retinol;Retinol	sp|P50170|RDH2_RAT Retinol dehydrogenase 2 OS=Rattus norvegicus GN=Rdh2 PE=1 SV=1;Retinol dehydrogenase 7 OS=Rattus norvegicus GN=Rdh7 PE=2 SV=1;Retinol dehydrogenase 2 OS=Rattus norvegicus GN=Rdh2 PE=1 SV=1
GeneID:79201	3305.00	0.34	3.79	3.55871914234129	4.37256424843737e-06	0.000231397448890313	AltName: Full=Decoy TRAIL receptor 1; AltName: Full=Tumor necrosis factor receptor p60 homolog 1;tumor necrosis factor receptor superfamily member 23 isoform 2 precursor [Mus musculus]<>EDL18228.1 mCG129003, isoform CRA_b [Mus musculus];tumor necrosis factor receptor superfamily member 23 isoform 1 precursor [Mus musculus]<>Q9ER63.2 RecName: Full=Tumor necrosis factor receptor superfamily member …	GO:0031225;GO:1902042;GO:0005576;GO:0016020;GO:0005886;GO:0045569;GO:0009897;GO:0016021;GO:0004872;GO:0031362;GO:0005515	anchored component of membrane;negative regulation of extrinsic apoptotic signaling pathway via death domain receptors;extracellular region;membrane;plasma membrane;TRAIL binding;external side of plasma membrane;integral component of membrane;receptor activity;anchored component of external side of plasma membrane;protein binding	K05159	TNFRSF23	http://www.genome.jp/dbget-bin/www_bget?ko:K05159	-	-	-	gnl|BL_ORD_ID|222001	sp|Q9ER63|TNR23_MOUSE Tumor necrosis factor receptor superfamily member 23 OS=Mus musculus GN=Tnfrsf23 PE=2 SV=2
GeneID:19419	5155.00	1.30	0.10	-3.70025308408753	4.40066567240371e-06	0.0002319289644577	Short=CalDAG-GEFII;RAS guanyl-releasing protein 1 [Mus musculus]<>Q9Z1S3.1 RecName: Full=RAS guanyl-releasing protein 1; AltName: Full=Calcium and DAG-regulated guanine nucleotide exchange factor II; AltName: Full=Ras guanyl-releasing protein<>AAC97348.1 ras activator RasGRP [Mus musculus]<>AAH57120.1 RAS guanyl releasing protein 1 [Mus musculus]<>AAH57341.1 RAS guanyl releasing protein 1 [Mus mu…	GO:0008270;GO:0005737;GO:0017034;GO:0007265;GO:0032760;GO:0005829;GO:0046872;GO:0005088;GO:0046330;GO:0007264;GO:0035556;GO:0001786;GO:0031210;GO:0043406;GO:0045954;GO:0032252;GO:0047496;GO:0005085;GO:0043087;GO:1900744;GO:1902715;GO:0014066;GO:0033089;GO:0019992;GO:0070372;GO:0005509;GO:0090630;GO:0001816;GO:0016020;GO:0001934;GO:0042803;GO:0032725;GO:0000139;GO:0005794;GO:0042629;GO:0002437;GO:…	zinc ion binding;cytoplasm;Rap guanyl-nucleotide exchange factor activity;Ras protein signal transduction;positive regulation of tumor necrosis factor production;cytosol;metal ion binding;Ras guanyl-nucleotide exchange factor activity;positive regulation of JNK cascade;small GTPase mediated signal transduction;intracellular signal transduction;phosphatidylserine binding;phosphatidylcholine bindin…	K04350	RASGRP1	http://www.genome.jp/dbget-bin/www_bget?ko:K04350	MAPK signaling pathway;Ras signaling pathway;Platelet activation;T cell receptor signaling pathway	ko04010,ko04014,ko04611,ko04660	KOG3417(T)(Ras1 guanine nucleotide exchange factor)	gnl|BL_ORD_ID|20966	sp|Q9Z1S3|GRP1_MOUSE RAS guanyl-releasing protein 1 OS=Mus musculus GN=Rasgrp1 PE=1 SV=1
GeneID:94176	6201.57	2.86	0.24	-3.4661797259358	4.40514063455555e-06	0.0002319289644577	AltName: Full=Protein Hch;dedicator of cytokinesis protein 2 [Mus musculus]<>Q8C3J5.3 RecName: Full=Dedicator of cytokinesis protein 2;of cytokinesis protein 2 [Mus musculus] &gt;Q8C3J5.3 RecName: Full=Dedicator of cytokinesis protein 2;mKIAA0209 protein, partial [Mus musculus]	GO:0016020;GO:0043547;GO:0001766;GO:0045060;GO:0006935;GO:0042110;GO:0035022;GO:0030036;GO:0045059;GO:0042608;GO:0005085;GO:0005856;GO:0002277;GO:0070062;GO:0001771;GO:0046631;GO:0005622;GO:0005737;GO:0044351;GO:0030676;GO:0046633;GO:0007264;GO:0050766;GO:0007010;GO:0012505;GO:0042098;GO:0001768;GO:0005096	membrane;positive regulation of GTPase activity;membrane raft polarization;negative thymic T cell selection;chemotaxis;T cell activation;positive regulation of Rac protein signal transduction;actin cytoskeleton organization;positive thymic T cell selection;T cell receptor binding;guanyl-nucleotide exchange factor activity;cytoskeleton;myeloid dendritic cell activation involved in immune response;…	K12367	DOCK2	http://www.genome.jp/dbget-bin/www_bget?ko:K12367	Chemokine signaling pathway;Fc gamma R-mediated phagocytosis	ko04062,ko04666	KOG1998(T)(Signaling protein DOCK180)	Dedicator;gnl|BL_ORD_ID|367264	Dedicator of cytokinesis protein 2 OS=Mus musculus GN=Dock2 PE=1 SV=3;sp|Q8C3J5|DOCK2_MOUSE Dedicator of cytokinesis protein 2 OS=Mus musculus GN=Dock2 PE=1 SV=3
GeneID:16421	2688.45	4.85	0.41	-3.52575364924621	4.5027164196086e-06	0.000236461531158323	beta 7 integrin [Mus sp.];PREDICTED: integrin beta-7 isoform X1 [Mus musculus];PREDICTED: integrin beta-7 isoform X2 [Mus musculus]	GO:0050900;GO:0034669;GO:0016020;GO:0043235;GO:0050839;GO:0008305;GO:0050901;GO:0072678;GO:0003366;GO:0007155;GO:0009986;GO:0070062;GO:0007160;GO:0034113;GO:0034446;GO:0043113;GO:0007229;GO:0004872;GO:0016021	leukocyte migration;integrin alpha4-beta7 complex;membrane;receptor complex;cell adhesion molecule binding;integrin complex;leukocyte tethering or rolling;T cell migration;cell-matrix adhesion involved in ameboidal cell migration;cell adhesion;cell surface;extracellular exosome;cell-matrix adhesion;heterotypic cell-cell adhesion;substrate adhesion-dependent cell spreading;receptor clustering;inte…	K06590	ITGB7	http://www.genome.jp/dbget-bin/www_bget?ko:K06590	Regulation of actin cytoskeleton;Focal adhesion;PI3K-Akt signaling pathway;Cell adhesion molecules (CAMs);ECM-receptor interaction;Intestinal immune network for IgA production	ko04810,ko04510,ko04151,ko04514,ko04512,ko04672	KOG1226(TW)(Integrin beta subunit (N-terminal portion of extracellular region))	gnl|BL_ORD_ID|60221	sp|P26011|ITB7_MOUSE Integrin beta-7 OS=Mus musculus GN=Itgb7 PE=1 SV=2
GeneID:245282	4875.44	26.66	2.77	-3.28612063341367	4.5716329409649e-06	0.000239469810999245	L 10a [Mus musculus] &gt;apolipoprotein L 10a isoform X1 [Mus musculus];PREDICTED: apolipoprotein L 10a isoform X1 [Mus musculus];EDL29639.1 RIKEN cDNA 9030421J09 [Mus musculus];apolipoprotein L 10a [Mus musculus]<>BAC28339.1 unnamed protein product [Mus musculus]<>EDL29639.1 RIKEN cDNA 9030421J09 [Mus musculus];BAC28339.1 unnamed protein product [Mus musculus] &gt	GO:0008150;GO:0005576;GO:0042157;GO:0006869;GO:0005575;GO:0008289;GO:0003674	biological_process;extracellular region;lipoprotein metabolic process;lipid transport;cellular_component;lipid binding;molecular_function	K14480	APOL	http://www.genome.jp/dbget-bin/www_bget?ko:K14480	-	-	-	Apolipoprotein;gnl|BL_ORD_ID|283218	Apolipoprotein L3 OS=Homo sapiens GN=APOL3 PE=1 SV=3;sp|O95236|APOL3_HUMAN Apolipoprotein L3 OS=Homo sapiens GN=APOL3 PE=1 SV=3
GeneID:57263	718.00	102.10	973.40	3.26836287999734	4.60190693881716e-06	0.000240443797569772	hypothetical protein [Salmonella enterica]<>NP_076370.3 resistin-like beta precursor [Mus musculus]<>BAB32036.1 unnamed protein product [Mus musculus]<>EDK98098.1 resistin like beta [Mus musculus]	GO:0002408;GO:0005615;GO:0005179;GO:0005576	myeloid dendritic cell chemotaxis;extracellular space;hormone activity;extracellular region	-	-	-	-	-	-	gnl|BL_ORD_ID|160928	sp|Q99P86|RETNB_MOUSE Resistin-like beta OS=Mus musculus GN=Retnlb PE=1 SV=1
GeneID:102638039	745.00	3.57	0.00	-8.22220730132398	5.18874751827668e-06	0.000269736253563747	-	-	-	-	-	-	-	-	-	-	-
NW_019168511.1_GeneID:13654	2630.00	0.58	0.00	-8.22220730132398	5.18874751827668e-06	0.000269736253563747	AltName: Full=Zinc finger protein Krox-20<>AAA39379.1 zinc finger protein A, partial [Mus musculus]<>AAH09093.1 Egr2 protein [Mus musculus]<>BAE32230.1 unnamed protein product [Mus musculus]<>BAE33335.1 unnamed protein product [Mus musculus]<>EDL32027.1 early growth response 2, isoform CRA_c [Mus musculus]; AltName: Full=Early growth response protein 2;E3 SUMO-protein ligase EGR2 isoform 1 [Mus m…	GO:0071837;GO:0006366;GO:0016925;GO:0003682;GO:0021666;GO:0006351;GO:0016874;GO:0005654;GO:0046872;GO:0008045;GO:0005737;GO:0021569;GO:0014037;GO:0005515;GO:0021612;GO:0003676;GO:0045944;GO:0007611;GO:0035914;GO:0045893;GO:0044212;GO:0006355;GO:0003677;GO:0003700;GO:0045444;GO:0042552;GO:0001077;GO:0006611;GO:0071310;GO:0035284;GO:0021660;GO:0030278;GO:0000978;GO:0048168;GO:0001102;GO:0007622;GO:…	HMG box domain binding;transcription from RNA polymerase II promoter;protein sumoylation;chromatin binding;rhombomere 5 formation;transcription, DNA-templated;ligase activity;nucleoplasm;metal ion binding;motor neuron axon guidance;cytoplasm;rhombomere 3 development;Schwann cell differentiation;protein binding;facial nerve structural organization;nucleic acid binding;positive regulation of transc…	K12496	EGR2	http://www.genome.jp/dbget-bin/www_bget?ko:K12496	-	-	KOG1721(R)(FOG: Zn-finger)	gnl|BL_ORD_ID|378541	sp|P08152|EGR2_MOUSE E3 SUMO-protein ligase EGR2 OS=Mus musculus GN=Egr2 PE=1 SV=3
GeneID:72925	3942.00	3.30	0.29	-3.43344117392642	5.43964262397844e-06	0.000282066707952696	mCG21061, isoform CRA_a, partial [Mus musculus];PREDICTED: E3 ubiquitin-protein ligase MARCH1 isoform X2 [Mus musculus];PREDICTED: E3 ubiquitin-protein ligase MARCH1 isoform X1 [Cricetulus griseus]<>XP_016831901.1 PREDICTED: E3 ubiquitin-protein ligase MARCH1 isoform X1 [Cricetulus griseus]<>XP_016831902.1 PREDICTED: E3 ubiquitin-protein ligase MARCH1 isoform X1 [Cricetulus griseus];PREDICTED: E3…	GO:0006955;GO:0032588;GO:0042287;GO:0002495;GO:0005794;GO:0005764;GO:0005789;GO:0061630;GO:0005768;GO:0016874;GO:0046872;GO:0031902;GO:0016021;GO:0031410;GO:0004842;GO:0005765;GO:0016020;GO:0031901;GO:0005886;GO:0000209;GO:0008270;GO:0016567;GO:0030659;GO:0002376	immune response;trans-Golgi network membrane;MHC protein binding;antigen processing and presentation of peptide antigen via MHC class II;Golgi apparatus;lysosome;endoplasmic reticulum membrane;ubiquitin protein ligase activity;endosome;ligase activity;metal ion binding;late endosome membrane;integral component of membrane;cytoplasmic vesicle;ubiquitin-protein transferase activity;lysosomal membra…	K10656	MARCH1_8	http://www.genome.jp/dbget-bin/www_bget?ko:K10656	-	-	KOG1609(A)(Protein involved in mRNA turnover and stability)	gnl|BL_ORD_ID|405235	sp|Q6NZQ8|MARH1_MOUSE E3 ubiquitin-protein ligase MARCH1 OS=Mus musculus GN=March1 PE=1 SV=2
NT_187029.1_GeneID:631323	3357.52	7.26	0.67	-3.3668329861032	5.45614201075858e-06	0.000282211405611749	mCG20690, partial [Mus musculus];partial [Mus musculus]	GO:0016020;GO:0005525	membrane;GTP binding	-	-	-	-	-	-	T-cell-specific;gnl|BL_ORD_ID|213340	T-cell-specific guanine nucleotide triphosphate-binding protein 2 OS=Mus musculus GN=Tgtp2 PE=1 SV=2;sp|Q3T9E4|TGTP2_MOUSE T-cell-specific guanine nucleotide triphosphate-binding protein 2 OS=Mus musculus GN=Tgtp2 PE=1 SV=2
GeneID:100503041	4085.10	0.33	3.47	3.44230646954352	5.56683221972506e-06	0.000287215057832732	PREDICTED: LOW QUALITY PROTEIN: PDZ domain-containing protein 7 [Jaculus jaculus];PREDICTED: PDZ domain-containing protein 7 isoform X4 [Mus musculus];PREDICTED: PDZ domain-containing protein 7 isoform X5 [Mus musculus];PREDICTED: PDZ domain-containing protein 7 isoform X7 [Mus musculus];PREDICTED: PDZ domain-containing protein 7 isoform X8 [Mus musculus];PREDICTED: PDZ domain-containing protein …	GO:0060088;GO:0005634;GO:0060117;GO:0050910;GO:0045184;GO:0005929;GO:0046982;GO:0002141;GO:1990696;GO:0005615;GO:0042803;GO:0005515	auditory receptor cell stereocilium organization;nucleus;auditory receptor cell development;detection of mechanical stimulus involved in sensory perception of sound;establishment of protein localization;cilium;protein heterodimerization activity;stereocilia ankle link;USH2 complex;extracellular space;protein homodimerization activity;protein binding	-	-	-	-	-	-	gnl|BL_ORD_ID|118911	sp|Q9H5P4|PDZD7_HUMAN PDZ domain-containing protein 7 OS=Homo sapiens GN=PDZD7 PE=1 SV=1
novel.6189	298.08	29.99	349.78	3.78710975102852	5.61329544449191e-06	0.000288888250050776	partial [Mus musculus]	GO:0003824;GO:0005783;GO:0005739;GO:0034719;GO:0005634;GO:0032797;GO:0000387;GO:0004842;GO:0042851;GO:0006897;GO:0016020;GO:0008270;GO:0009058;GO:0016567;GO:0005764;GO:0000245;GO:0008380;GO:0005768;GO:0030170;GO:0005681;GO:0004021;GO:0031410;GO:0016021;GO:0006397;GO:0005622;GO:0005737;GO:0006103;GO:0046872;GO:0016874;GO:0005730;GO:0005829	catalytic activity;endoplasmic reticulum;mitochondrion;SMN-Sm protein complex;nucleus;SMN complex;spliceosomal snRNP assembly;ubiquitin-protein transferase activity;L-alanine metabolic process;endocytosis;membrane;zinc ion binding;biosynthetic process;protein ubiquitination;lysosome;spliceosomal complex assembly;RNA splicing;endosome;pyridoxal phosphate binding;spliceosomal complex;L-alanine:2-ox…	-	-	-	-	-	-	-	-
GeneID:171207	2903.16	10.56	1.13	-3.32740646133471	5.67440210570546e-06	0.00029130484226447	PREDICTED: rho GTPase-activating protein 4 isoform X3 [Mus musculus];PREDICTED: rho GTPase-activating protein 4 isoform X1 [Mus musculus];rho GTPase-activating protein 4 isoform 3 [Mus musculus]<>EDL29861.1 Rho GTPase activating protein 4, isoform CRA_b [Mus musculus];PREDICTED: rho GTPase-activating protein 4 isoform X4 [Mus musculus];PREDICTED: rho GTPase-activating protein 4 isoform X7 [Mus mu…	GO:0005737;GO:0030517;GO:0007165;GO:0030336;GO:0005096;GO:0005874;GO:0005794;GO:0010764;GO:0030426;GO:0048365	cytoplasm;negative regulation of axon extension;signal transduction;negative regulation of cell migration;GTPase activator activity;microtubule;Golgi apparatus;negative regulation of fibroblast migration;growth cone;Rac GTPase binding	K20122	ARHGAP4	http://www.genome.jp/dbget-bin/www_bget?ko:K20122	-	-	KOG3565(Z)(Cdc42-interacting protein CIP4);KOG1450(T)(Predicted Rho GTPase-activating protein)	gnl|BL_ORD_ID|444825	sp|P98171|RHG04_HUMAN Rho GTPase-activating protein 4 OS=Homo sapiens GN=ARHGAP4 PE=1 SV=2
novel.6465	729.00	0.51	9.76	4.10220081456731	5.74906608176866e-06	0.000294403667560422	partial [Mus musculus]	-	-	-	-	-	-	-	-	-	-
[truncated: 1,955 more rows]
