# Supplementary material for: Bacillus subtilis Attenuates Hepatic and Intestinal Injuries and Modulates Gut Microbiota and Gene Expression Profiles in Mice Infected with Schistosoma japonicum
Source: Front Cell Dev Biol. 2021 Nov 16;9:766205. doi: 10.3389/fcell.2021.766205 (PMC8635066; doi:10.3389/fcell.2021.766205)
Supplement: Supplementary file 13 [file Table1.XLSX]

## Sheet: Sheet1
Sample ID	Group	PE Reads	Raw Tags	Clean Tags	Effective Tags	AvgLen(bp)	GC(%)	Q20(%)	Q30(%)	Effective(%)
G1	SI	63285	60663	57511	50396	419	53.83	97.74	95.67	79.63
G2	SI	72803	69652	65834	59266	422	52.79	97.69	95.56	81.41
G3	SI	73861	69573	64937	60483	416	53.41	97.75	95.55	81.89
G4	SI	74652	72207	68438	57059	423	52.64	97.65	95.6	76.43
G5	SI	68144	65404	61948	53567	419	51.91	97.77	95.75	78.61
G6	SI	80007	76497	72179	64823	422	53.23	97.59	95.37	81.02
H1	SIBS	79970	76637	72648	66178	417	52.76	97.81	95.76	82.75
H2	SIBS	68434	65618	62188	55545	419	53.3	97.85	95.83	81.17
H3	SIBS	80002	76692	72793	64213	417	53.26	97.84	95.78	80.26
H4	SIBS	55355	52833	49814	44344	421	52.83	97.72	95.58	80.11
H5	SIBS	119192	114017	107667	102971	421	52.4	97.42	95.1	86.39
H6	SIBS	199275	191897	182405	163190	421	52.36	97.48	95.24	81.89
L1	SIBS	66642	63658	60157	52730	422	52.7	97.74	95.65	79.12
L2	SIBS	73592	70278	66208	58159	421	52.56	97.64	95.49	79.03
L3	SIBS	80031	76504	72226	64899	420	53.08	97.7	95.56	81.09
L4	SIBS	80035	76684	72602	65172	420	53.13	97.79	95.72	81.43
L5	SIBS	80063	77211	73031	60660	424	53.05	97.69	95.61	75.77
L6	SIBS	57695	55121	51943	45493	421	52.53	97.63	95.45	78.85
M1	SIBS	79951	76503	71840	64274	425	53.57	97.69	95.64	80.39
M2	SIBS	80052	76654	72669	62719	420	51.8	97.72	95.62	78.35
M3	SIBS	56826	54535	51723	45489	419	52.39	97.82	95.78	80.05
M4	SIBS	77983	74577	70563	63585	418	52.98	97.75	95.65	81.54
M5	SIBS	53900	50602	47208	44013	417	53.51	97.74	95.53	81.66
M6	SIBS	59779	56053	52015	49149	418	52.88	97.72	95.47	82.22
N1	NG	80275	76832	72451	64435	421	53	97.71	95.53	80.27
N2	NG	74953	72228	68748	61569	419	52.55	97.8	95.77	82.14
N3	NG	79971	76907	72759	67349	417	53.08	97.75	95.65	84.22
N4	NG	80068	76659	72396	67890	420	52.56	97.74	95.66	84.79
N5	NG	82647	76581	70696	67451	417	52.98	97.64	95.31	81.61
N6	NG	88550	83672	78492	73672	414	53.5	97.84	95.71	83.2
NBS1	BS	74063	69161	63967	60355	418	54.06	97.66	95.33	81.49
NBS2	BS	88213	80633	73684	69680	419	53.6	97.47	95.01	78.99
NBS3	BS	94408	87245	80701	75801	417	53.45	97.56	95.15	80.29
NBS4	BS	70247	64699	59754	57442	417	53.83	97.62	95.28	81.77
NBS5	BS	66872	60938	56398	53425	416	53.86	97.65	95.33	79.89
NBS6	BS	51734	48431	45029	43217	414	53.54	97.71	95.46	83.54
